# Supplementary material for: Role of miRNAs in sucrose stress response, reactive oxygen species, and anthocyanin biosynthesis in Arabidopsis thaliana
Source: Front Plant Sci. 2023 Nov 3;14:1278320. doi: 10.3389/fpls.2023.1278320 (PMC10656695; doi:10.3389/fpls.2023.1278320)
Supplement: Supplementary file 2 [file Table_1.xlsx]

## Sheet: Sheet1
Supplemental Datset S1: RNA-seq data cleanup parameters. T1 represents first technical replicate and T2 represents second technical replicate. R1 and R2 represents first and second biological replictaes, respectively. The technical replicates for each biological replicate were merged and used as a single biological replicate.
Library name	Read length	Biological replicate	Technical replicate	stage	genotype	treatment	raw reads	rRNA free reads	% rRNA reads	tRNA free reads	% tRNA reads	snRNA free reads	% snRNA reads	TE free reads	% TE reads	Total % reads lost
FP_new (2020)
1_2_3_ns_S37_L002_R1_001.fastq	2 x 50 bp	R1	T1	seedling	ucp123	No-sucrose	25158040	6970494	72.2932	6970489	7.17309e-05	6956769	0.19683	6953115	0.0525244	72.3623
1_2_ns_S42_L002_R1_001.fastq	2 x 50 bp	R1	T1	seedling	ucp12	No-sucrose	18449940	16538700	10.3591	16538697	1.81393e-05	16492600	0.278722	16445872	0.283327	10.8622
1_3_ns_S29_L002_R1_001.fastq	2 x 50 bp	R1	T1	seedling	ucp13	No-sucrose	28499944	17270963	39.4	17270963	0	17211857	0.342228	17174761	0.215526	39.7376
2_3_ns_S41_L002_R1_001.fastq	2 x 50 bp	R1	T1	seedling	ucp23	No-sucrose	22470356	11614158	48.3134	11614155	2.58305e-05	11600184	0.120293	11574723	0.219488	48.4889
col_ns_S32_L002_R1_001.fastq	2 x 50 bp	R1	T1	seedling	Col-0	No-sucrose	29982897	28904374	3.59713	28904353	7.26534e-05	28812960	0.316191	28773801	0.135908	4.03262
pap1_ns_S39_L002_R1_001.fastq	2 x 50 bp	R1	T1	seedling	Pap1-D	No-sucrose	29947774	22999188	23.2023	22999180	3.47838e-05	22942094	0.248209	22897608	0.193906	23.5415
ucp1_ns_S43_L002_R1_001.fastq	2 x 50 bp	R1	T1	seedling	ucp1	No-sucrose	20884270	13424874	35.7178	13424870	2.97954e-05	13354651	0.523052	13340369	0.106944	36.1224
ucp2_ns_S31_L002_R1_001.fastq	2 x 50 bp	R1	T1	seedling	ucp2	No-sucrose	16909710	12077339	28.5775	12077282	0.000471958	11902949	1.44348	11885560	0.14609	29.7116
ucp3_ns_S40_L002_R1_001.fastq	2 x 50 bp	R1	T1	seedling	ucp3	No-sucrose	14495455	7075689	51.1868	7075689	0	7072562	0.0441936	7057639	0.210999	51.3114
1_2_3_s_S28_L002_R1_001.fastq	2 x 50 bp	R1	T1	seedling	ucp123	sucrose	25334915	9585151	62.1662	9585149	2.08656e-05	9569609	0.162126	9563453	0.0643286	62.2519
1_2_s_S33_L002_R1_001.fastq	2 x 50 bp	R1	T1	seedling	ucp12	sucrose	10995611	6621652	39.7791	6621652	0	6596351	0.382095	6581339	0.22758	40.1458
1_3_s_S36_L002_R1_001.fastq	2 x 50 bp	R1	T1	seedling	ucp13	sucrose	24927276	10210357	59.0394	10210357	0	10180121	0.296131	10162087	0.177149	59.2331
2_3_s_S23_L002_R1_001.fastq	2 x 50 bp	R1	T1	seedling	ucp23	sucrose	22676762	11802879	47.9517	11802878	8.47251e-06	11743701	0.501378	11724299	0.165212	48.2982
col_s_S45_L002_R1_001.fastq	2 x 50 bp	R1	T1	seedling	Col-0	sucrose	17750771	8626428	51.4025	8626427	1.15923e-05	8618316	0.094025	8613183	0.0595592	51.4771
pap1_s_S24_L002_R1_001.fastq	2 x 50 bp	R1	T1	seedling	Pap1-D	sucrose	21024189	10416327	50.4555	10416325	1.92006e-05	10394052	0.213828	10377996	0.154473	50.6378
ucp1_s_S34_L002_R1_001.fastq	2 x 50 bp	R1	T1	seedling	ucp1	sucrose	17314325	17009648	1.75968	17009648	0	16981781	0.163831	16939222	0.250616	2.16643
ucp2_s_S46_L002_R1_001.fastq	2 x 50 bp	R1	T1	seedling	ucp2	sucrose	21931897	18661930	14.9096	18661927	1.60755e-05	18616444	0.243721	18569095	0.25434	15.3329
ucp3_s_S25_L002_R1_001.fastq	2 x 50 bp	R1	T1	seedling	ucp3	sucrose	23899871	19844006	16.9702	19844006	0	19815355	0.144381	19742128	0.369547	17.3965
RNA-seq_11_2020
1_2_3_ns_S37_L001_R1_001.fastq	2 x 50 bp	R1	T2	seedling	ucp123	No-sucrose	16562432	4587857	72.2996	4587852	0.000108983	4579104	0.190677	4576571	0.0553165	72.3678
1_2_ns_S42_L001_R1_001.fastq	2 x 50 bp	R1	T2	seedling	ucp12	No-sucrose	8198200	7352105	10.3205	7352102	4.08046e-05	7331667	0.277948	7310720	0.285706	10.8253
1_3_ns_S29_L001_R1_001.fastq	2 x 50 bp	R1	T2	seedling	ucp13	No-sucrose	18185902	11021384	39.396	11021381	2.72198e-05	10984417	0.335384	10960907	0.21403	39.7285
2_3_ns_S41_L001_R1_001.fastq	2 x 50 bp	R1	T2	seedling	ucp23	No-sucrose	11464692	5929549	48.2799	5929549	0	5922338	0.121611	5909502	0.216739	48.4548
col_ns_S32_L001_R1_001.fastq	2 x 50 bp	R1	T2	seedling	Col-0	No-sucrose	6797806	6557115	3.54072	6557110	7.6253e-05	6537199	0.303655	6528515	0.13284	3.96144
pap1_ns_S39_L001_R1_001.fastq	2 x 50 bp	R1	T2	seedling	Pap1-D	No-sucrose	5865370	4540088	22.595	4540087	2.2026e-05	4529427	0.234797	4520710	0.192453	22.9254
ucp1_ns_S43_L001_R1_001.fastq	2 x 50 bp	R1	T2	seedling	ucp1	No-sucrose	21249476	13699994	35.5279	13699990	2.91971e-05	13629654	0.513402	13615707	0.102328	35.9245
ucp2_ns_S31_L001_R1_001.fastq	2 x 50 bp	R1	T2	seedling	ucp2	No-sucrose	22094189	15876769	28.1405	15876697	0.000453493	15654421	1.40001	15632121	0.142452	29.2478
ucp3_ns_S40_L001_R1_001.fastq	2 x 50 bp	R1	T2	seedling	ucp3	No-sucrose	19962395	9772647	51.0447	9772647	0	9768331	0.0441641	9747504	0.213209	51.1707
1_2_3_s_S28_L001_R1_001.fastq	2 x 50 bp	R1	T2	seedling	ucp123	sucrose	11773969	4432069	62.3571	4432069	0	4425096	0.157331	4422180	0.0658969	62.441
1_2_s_S33_L001_R1_001.fastq	2 x 50 bp	R1	T2	seedling	ucp12	sucrose	4362950	2635852	39.5856	2635852	0	2626404	0.358442	2620295	0.232599	39.9421
1_3_s_S36_L001_R1_001.fastq	2 x 50 bp	R1	T2	seedling	ucp13	sucrose	17486131	7158420	59.0623	7158420	0	7137882	0.286907	7125125	0.178722	59.2527
2_3_s_S23_L001_R1_001.fastq	2 x 50 bp	R1	T2	seedling	ucp23	sucrose	10479649	5451744	47.9778	5451744	0	5425222	0.486487	5416260	0.165191	48.3164
col_s_S45_L001_R1_001.fastq	2 x 50 bp	R1	T2	seedling	Col-0	sucrose	3457680	1659123	52.0163	1659123	0	1657576	0.093242	1656442	0.0684132	52.0938
pap1_s_S24_L001_R1_001.fastq	2 x 50 bp	R1	T2	seedling	Pap1-D	sucrose	13281241	6552540	50.6632	6552540	0	6539078	0.205447	6529146	0.151887	50.8393
ucp1_s_S34_L001_R1_001.fastq	2 x 50 bp	R1	T2	seedling	ucp1	sucrose	12255464	12039598	1.76139	12039597	8.30593e-06	12020310	0.160196	11990536	0.247697	2.16171
ucp2_s_S46_L001_R1_001.fastq	2 x 50 bp	R1	T2	seedling	ucp2	sucrose	3431622	2919972	14.9099	2919972	0	2912870	0.243222	2905493	0.253255	15.3318
ucp3_s_S25_L001_R1_001.fastq	2 x 50 bp	R1	T2	seedling	ucp3	sucrose	4721605	3927501	16.8185	3927501	0	3921770	0.14592	3907347	0.367768	17.2454
RNA-seq_data_10032022
123W-2_S64_L004_R1_001.fastq	2 x 150 bp	R2	T1	seedling	ucp123	No-sucrose	13328369	13318117	0.0769186	13317942	0.001314	13253186	0.486231	13234188	0.143347	0.706621
12W-2_S61_L004_R1_001.fastq	2 x 150 bp	R2	T1	seedling	ucp12	No-sucrose	44914590	44519784	0.879015	44518734	0.0023585	44199987	0.715984	44135078	0.146853	1.73554
13W-2_S62_L004_R1_001.fastq	2 x 150 bp	R2	T1	seedling	ucp13	No-sucrose	20925235	19941209	4.70258	19940805	0.00202596	19840778	0.50162	19808904	0.160649	5.33486
1W-2_S58_L004_R1_001.fastq	2 x 150 bp	R2	T1	seedling	ucp1	No-sucrose	31218802	30837476	1.22146	30837003	0.00153385	30657445	0.582281	30608905	0.15833	1.95362
23W-2_S63_L004_R1_001.fastq	2 x 150 bp	R2	T1	seedling	ucp23	No-sucrose	36566486	35631535	2.55685	35630635	0.00252585	35327601	0.850487	35271075	0.160005	3.54262
2W-2_S59_L004_R1_001.fastq	2 x 150 bp	R2	T1	seedling	ucp2	No-sucrose	21159147	20870970	1.36195	20870504	0.00223277	20750223	0.576321	20716712	0.161497	2.09099
3W-2_S60_L004_R1_001.fastq	2 x 150 bp	R2	T1	seedling	ucp3	No-sucrose	41862632	40999209	2.06251	40998368	0.00205126	40666905	0.808479	40602307	0.158847	3.01062
CW-2_S53_L004_R1_001.fastq	2 x 150 bp	R2	T1	seedling	Col-0	No-sucrose	43431978	43263859	0.387086	43262603	0.00290312	42782098	1.11067	42730008	0.121757	1.61625
PW-2_S57_L004_R1_001.fastq	2 x 150 bp	R2	T1	seedling	Pap1-D	No-sucrose	34477961	34412036	0.191209	34411421	0.00178717	34193990	0.631857	34144864	0.143669	0.966116
123S-2_S73_L004_R1_001.fastq	2 x 150 bp	R2	T1	seedling	ucp123	sucrose	19260040	18948302	1.61857	18948158	0.000759963	18811394	0.72178	18765307	0.244995	2.5687
12S-2_S70_L004_R1_001.fastq	2 x 150 bp	R2	T1	seedling	ucp12	sucrose	20614744	20584089	0.148704	20583766	0.00156917	20424629	0.773119	20378246	0.227093	1.14723
13S-2_S71_L004_R1_001.fastq	2 x 150 bp	R2	T1	seedling	ucp13	sucrose	17568836	17554489	0.0816616	17554283	0.00117349	17451341	0.586421	17412183	0.224384	0.891653
1S-2_S67_L004_R1_001.fastq	2 x 150 bp	R2	T1	seedling	ucp1	sucrose	33009219	32884562	0.377643	32884042	0.00158129	32575776	0.937433	32504774	0.21796	1.52819
23S-2_S72_L004_R1_001.fastq	2 x 150 bp	R2	T1	seedling	ucp23	sucrose	17400102	17057846	1.96698	17057613	0.00136594	16923041	0.788926	16883408	0.234195	2.96949
2S-2_S68_L004_R1_001.fastq	2 x 150 bp	R2	T1	seedling	ucp2	sucrose	16864958	7781276	53.8613	7781275	1.28514e-05	7780990	0.00366264	7772870	0.104357	53.9111
3S-2_S69_L004_R1_001.fastq	2 x 150 bp	R2	T1	seedling	ucp3	sucrose	18651390	18535374	0.622023	18535162	0.00114376	18422119	0.609884	18372681	0.268362	1.49431
CS-2_S65_L004_R1_001.fastq	2 x 150 bp	R2	T1	seedling	Col-0	sucrose	34940709	33560808	3.94926	33560462	0.00103096	33359213	0.599661	33278615	0.241606	4.7569
CS-3_S74_L004_R1_001.fastq	2 x 150 bp	R2	T1	seedling	Col-0	sucrose	32953492	32475192	1.45144	32474821	0.00114241	32180755	0.90552	32105169	0.23488	2.5743
PS-2_S66_L004_R1_001.fastq	2 x 150 bp	R2	T1	seedling	Pap1-D	sucrose	25239788	25193537	0.183246	25193188	0.00138528	24974640	0.867488	24919279	0.221669	1.26986
PS-3_S75_L004_R1_001.fastq	2 x 150 bp	R2	T1	seedling	Pap1-D	sucrose	37195480	37131018	0.173306	37130754	0.000710996	36970831	0.430702	36870719	0.270786	0.87312
RNA-seq_data_10172022
123W-2_S168_L001_R1_001.fastq	2 x 150 bp	R2	T2	seedling	ucp123	No-sucrose	2977751	2975419	0.0783141	2975362	0.0019157	2959157	0.54464	2954854	0.145413	0.768936
12W-2_S165_L001_R1_001.fastq	2 x 150 bp	R2	T2	seedling	ucp12	No-sucrose	10483646	10387205	0.919919	10386937	0.0025801	10305459	0.784428	10290361	0.146505	1.84368
13W-2_S166_L001_R1_001.fastq	2 x 150 bp	R2	T2	seedling	ucp13	No-sucrose	5071959	4824507	4.87882	4824392	0.00238366	4797847	0.550225	4790085	0.161781	5.5575
1W-2_S162_L001_R1_001.fastq	2 x 150 bp	R2	T2	seedling	ucp1	No-sucrose	7187839	7096067	1.27677	7095947	0.00169108	7049467	0.655022	7038241	0.159246	2.08127
23W-2_S167_L001_R1_001.fastq	2 x 150 bp	R2	T2	seedling	ucp23	No-sucrose	8269358	8047329	2.68496	8047110	0.0027214	7971760	0.936361	7958739	0.163339	3.75626
2W-2_S163_L001_R1_001.fastq	2 x 150 bp	R2	T2	seedling	ucp2	No-sucrose	4851748	4782805	1.42099	4782699	0.00221627	4751511	0.6521	4743750	0.163338	2.22596
3W-2_S164_L001_R1_001.fastq	2 x 150 bp	R2	T2	seedling	ucp3	No-sucrose	9705531	9495394	2.16513	9495156	0.00250648	9410377	0.892866	9395229	0.160971	3.19717
CW-2_S157_L001_R1_001.fastq	2 x 150 bp	R2	T2	seedling	Col-0	No-sucrose	9817922	9777015	0.416656	9776683	0.00339572	9654284	1.25195	9642187	0.125302	1.78994
PW-2_S161_L001_R1_001.fastq	2 x 150 bp	R2	T2	seedling	Pap1-D	No-sucrose	7965444	7949266	0.203102	7949097	0.00212598	7892961	0.706193	7881198	0.149032	1.05764
123S-2_S177_L001_R1_001.fastq	2 x 150 bp	R2	T2	seedling	ucp123	sucrose	4544115	4466864	1.70002	4466817	0.00105219	4431412	0.792623	4420448	0.247415	2.72148
12S-2_S174_L001_R1_001.fastq	2 x 150 bp	R2	T2	seedling	ucp12	sucrose	4931658	4923656	0.162258	4923574	0.00166543	4882560	0.833013	4871489	0.226746	1.22006
13S-2_S175_L001_R1_001.fastq	2 x 150 bp	R2	T2	seedling	ucp13	sucrose	4029658	4026021	0.0902558	4025968	0.00131644	4000088	0.642827	3991122	0.224145	0.956309
1S-2_S171_L001_R1_001.fastq	2 x 150 bp	R2	T2	seedling	ucp1	sucrose	7802593	7771620	0.396958	7771481	0.00178856	7692176	1.02046	7675275	0.219717	1.63174
23S-2_S176_L001_R1_001.fastq	2 x 150 bp	R2	T2	seedling	ucp23	sucrose	4040055	3956658	2.06425	3956590	0.00171862	3923040	0.847952	3914090	0.228139	3.1179
2S-2_S172_L001_R1_001.fastq	2 x 150 bp	R2	T2	seedling	ucp2	sucrose	4059028	1878385	53.7233	1878384	5.32372e-05	1878329	0.00292805	1876054	0.121118	53.7807
3S-2_S173_L001_R1_001.fastq	2 x 150 bp	R2	T2	seedling	ucp3	sucrose	4461822	4432994	0.646104	4432935	0.00133093	4403518	0.663601	4391457	0.273895	1.57705
CS-2_S169_L001_R1_001.fastq	2 x 150 bp	R2	T2	seedling	Col-0	sucrose	8148349	7816434	4.0734	7816353	0.00103628	7765476	0.650905	7746737	0.241312	4.92875
CS-3_S178_L001_R1_001.fastq	2 x 150 bp	R2	T2	seedling	Col-0	sucrose	7575808	7459801	1.53128	7459690	0.00148798	7385169	0.998983	7367719	0.236284	2.74676
PS-2_S170_L001_R1_001.fastq	2 x 150 bp	R2	T2	seedling	Pap1-D	sucrose	5797379	5786022	0.195899	5785924	0.00169374	5730806	0.952622	5717995	0.223546	1.36931
PS-3_S179_L001_R1_001.fastq	2 x 150 bp	R2	T2	seedling	Pap1-D	sucrose	8458542	8442335	0.191605	8442265	0.000829154	8401445	0.48352	8378333	0.275096	0.94826
