# Supplementary material for: Role of miRNAs in sucrose stress response, reactive oxygen species, and anthocyanin biosynthesis in Arabidopsis thaliana
Source: Front Plant Sci. 2023 Nov 3;14:1278320. doi: 10.3389/fpls.2023.1278320 (PMC10656695; doi:10.3389/fpls.2023.1278320)
Supplement: Supplementary file 3 [file Table_2.xlsx]

## Sheet: Sheet1
Supplemental Datset S2: small RNA-seq data cleanup parameters. R1 and R2 represents first and second biological replictaes, respectively.
Library name	Biological replicate	stage	genotype	treatment	raw reads	trim_new	% cleanup lost	rRNA free reads	% rRNA reads	tRNA free reads	% tRNA reads	snRNA free reads	% snRNA reads	TE free reads	% TE reads	Total % reads lost
Col_water_S13_R1_001.fastq	R1	seedling	Col-0	No-sucrose	15398951	14959364	2.85466	7611720	49.1174	6805090	10.5972	6731988	1.07423	6222047	7.57489	59.5943
PAP1_water_S17_R1_001.fastq	R1	seedling	Pap1-D	No-sucrose	6678579	6487825	2.85621	2751883	57.5839	2364674	14.0707	2343513	0.89488	2189728	6.56216	67.2127
UCP1_Water_S23_R1_001.fastq	R1	seedling	ucp1	No-sucrose	1133681	1026122	9.48759	281529	72.5638	269605	4.23544	263020	2.44246	258906	1.56414	77.1624
UCP1-2_Water_S29_R1_001.fastq	R1	seedling	ucp12	No-sucrose	9394527	8595805	8.50199	5079022	40.9128	4838181	4.74188	4793611	0.921214	4506213	5.99544	52.0336
UCP1-2-3_Water_S35_R1_001.fastq	R1	seedling	ucp123	No-sucrose	13990473	13001206	7.071	6037377	53.5629	5162807	14.4859	5116509	0.89676	4772476	6.72398	65.8877
UCP1-3_Water_S31_R1_001.fastq	R1	seedling	ucp13	No-sucrose	10585267	9807938	7.3435	3360199	65.74	3134152	6.72719	3035835	3.13696	2956253	2.62142	72.072
UCP2_Water_S25_R1_001.fastq	R1	seedling	ucp2	No-sucrose	8155082	7592337	6.90054	2857447	62.3641	2382288	16.6288	2319278	2.64494	2198523	5.20658	73.0411
UCP2-3_Water_S33_R1_001.fastq	R1	seedling	ucp23	No-sucrose	9470218	8661659	8.53791	3980373	54.0461	3481587	12.5311	3433014	1.39514	3100559	9.68406	67.2599
UCP3_Water_S27_R1_001.fastq	R1	seedling	ucp3	No-sucrose	28660043	25662296	10.4597	12665024	50.6473	11665221	7.89421	11467967	1.69096	10383580	9.45579	63.7698
UCP1_w1_S26_R1_001.fastq	R1 (repeat)	seedling	ucp1	No-sucrose	8063002	4385626	45.608	1740197	60.3204	1658993	4.66637	1632521	1.59567	1457673	10.7103	81.9215
1-2_W3_S17_R1_001.fastq	R2	seedling	ucp12	No-sucrose	7184366	3525962	50.9217	1856695	47.3422	1699257	8.47948	1686260	0.764864	1477078	12.4051	79.4404
1-2-3_W2_S23_R1_001.fastq	R2	seedling	ucp123	No-sucrose	6514274	3384606	48.0432	1565227	53.7545	1458876	6.79461	1445108	0.94374	1292731	10.5443	80.1554
1-3_W2_S19_R1_001.fastq	R2	seedling	ucp13	No-sucrose	7204853	3437631	52.2873	2044123	40.5369	1898766	7.11097	1883029	0.828801	1641697	12.8162	77.214
2-3_W2_S21_R1_001.fastq	R2	seedling	ucp23	No-sucrose	7310764	4235683	42.0624	2195791	48.1597	2036075	7.27373	2019413	0.818339	1813085	10.2172	75.1998
Col_water_S2_R1_001.fastq	R2	seedling	Col-0	No-sucrose	7067135	3996342	43.4517	1762349	55.9009	1629584	7.53341	1618190	0.699197	1478747	8.61722	79.0757
PAP1_water_S6_R1_001.fastq	R2	seedling	Pap1-D	No-sucrose	8136981	4111004	49.4775	2325009	43.4443	2235532	3.84846	2177521	2.59495	1848450	15.1122	77.2833
UCP1_W2_S11_R1_001.fastq	R2	seedling	ucp1	No-sucrose	4367032	2295981	47.4247	1300429	43.3606	1215351	6.5423	1206918	0.693874	1072070	11.1729	75.4508
UCP2_W2_S13_R1_001.fastq	R2	seedling	ucp2	No-sucrose	4578445	2032447	55.6084	1194693	41.219	1115065	6.66514	1105764	0.834122	953974	13.7272	79.1638
UCP3_W3_S15_R1_001.fastq	R2	seedling	ucp3	No-sucrose	7326895	4053301	44.6791	2142703	47.1368	2013922	6.01021	1997814	0.799832	1783845	10.7102	75.6535
Col_sucrose_S15_R1_001.fastq	R1	seedling	Col-0	sucrose	6308473	5910387	6.31034	3784771	35.9641	3417623	9.70067	3356552	1.78694	3137136	6.53695	50.2711
PAP1_sucrose_S19_R1_001.fastq	R1	seedling	Pap1-D	sucrose	10627843	10022062	5.69994	6873668	31.4146	6113331	11.0616	5988589	2.04049	5510389	7.98519	48.1514
UCP1_Sucrose_S24_R1_001.fastq	R1	seedling	ucp1	sucrose	11884817	10774344	9.34363	7752244	28.049	6429518	17.0625	6335937	1.45549	5749600	9.25415	51.6223
UCP1-2_Sucrose_S30_R1_001.fastq	R1	seedling	ucp12	sucrose	9329647	8399110	9.97398	5434384	35.2981	4727890	13.0004	4631265	2.04372	4408111	4.81842	52.7516
UCP1-2-3_Sucrose_S36_R1_001.fastq	R1	seedling	ucp123	sucrose	13037025	10356978	20.5572	7119993	31.2541	6022454	15.4149	5937888	1.40418	5382308	9.35653	58.7152
UCP1-3_Sucrose_S32_R1_001.fastq	R1	seedling	ucp13	sucrose	12840385	11805863	8.05678	8336809	29.3842	6616211	20.6386	6494691	1.8367	5868274	9.64506	54.2983
UCP2_Sucrose_S26_R1_001.fastq	R1	seedling	ucp2	sucrose	9201048	8406032	8.64049	5622198	33.1171	4345025	22.7166	4235282	2.52572	3914241	7.58016	57.4587
UCP2-3_Sucrose_S34_R1_001.fastq	R1	seedling	ucp23	sucrose	11264449	10461793	7.12557	7042375	32.6848	5690956	19.1898	5584483	1.87092	4982824	10.7738	55.765
UCP3_Sucrose_S28_R1_001.fastq	R1	seedling	ucp3	sucrose	13899115	12914182	7.0863	8480222	34.334	7314401	13.7475	7170589	1.96615	6644071	7.34274	52.1979
1-2_S3_S18_R1_001.fastq	R2	seedling	ucp12	sucrose	5579776	2943481	47.2473	2316753	21.2921	1838240	20.6545	1810209	1.52488	1590069	12.161	71.503
1-2-3_S2_S24_R1_001.fastq	R2	seedling	ucp123	sucrose	7502345	3627839	51.6439	2495214	31.2204	2244613	10.0433	2219374	1.12443	2011316	9.37463	73.1908
1-3_S2_S20_R1_001.fastq	R2	seedling	ucp13	sucrose	4811201	2899952	39.725	2188668	24.5274	1795615	17.9585	1771220	1.35859	1584132	10.5627	67.0741
2-3_S2_S22_R1_001.fastq	R2	seedling	ucp23	sucrose	2969885	1825194	38.5433	1383206	24.2159	1170320	15.3908	1154632	1.34049	1024609	11.261	65.5
Col_sucrose_S4_R1_001.fastq	R2	seedling	Col-0	sucrose	10140678	4807203	52.5949	3402012	29.2309	3159617	7.12505	3111397	1.52613	2871029	7.7254	71.688
PAP1_sucrose_S8_R1_001.fastq	R2	seedling	Pap1-D	sucrose	5827911	3007840	48.3891	2003474	33.3916	1908898	4.7206	1869090	2.08539	1688266	9.67444	71.0314
UCP1_S2_S12_R1_001.fastq	R2	seedling	ucp1	sucrose	6167765	3058524	50.4111	2302184	24.7289	1899724	17.4817	1846299	2.81225	1517735	17.7958	75.3925
UCP2_S2_S14_R1_001.fastq	R2	seedling	ucp2	sucrose	8418719	4540525	46.0663	3055396	32.7083	2582035	15.4926	2539122	1.66198	2340246	7.83247	72.2019
UCP3_S3_S16_R1_001.fastq	R2	seedling	ucp3	sucrose	9666409	5040408	47.8565	3689713	26.7973	3299674	10.571	3256383	1.31198	2909663	10.6474	69.8992
	avg. RPM (no sucrose)	avg. RPM (sucrose)
miR398b/c*	2.31897	33.2944
miR408-3p	27.2931	779.393
miR828	0	0.406
miR858a/b	7.09378	10.7035
