# Supplementary material for: Role of miRNAs in sucrose stress response, reactive oxygen species, and anthocyanin biosynthesis in Arabidopsis thaliana
Source: Front Plant Sci. 2023 Nov 3;14:1278320. doi: 10.3389/fpls.2023.1278320 (PMC10656695; doi:10.3389/fpls.2023.1278320)
Supplement: Supplementary file 4 [file Table_3.xlsx]

## Sheet: Sheet1
Supplemental Dataset S3. ShortStack annotation of MIRNA loci in TAIR10 reference genome drawn de novo from 32 sRNA libraries from sucrose treated and untreated 6-days old seedling samples, and their differential expression in response to sucrose in Col-0 and pap1-D genetic backgrounds. High confidence miRNAs as mentioned in Taylor et. al. (2014).																										Status of MajorRNA read
	Taylor et al. 2014 claims not a bona fide MIRNA; discounted in Differential Expression analyses																									exact match with miRbase ath-miRNA; red font is for star species as Major read species
	ShortStack read data suggests heterogeneous biogenesis processing		Blue highlighted cells represent significantly differentially down-regulated and red represents significantly differentially up-regulated (padj < 0.05).												highlighted purple noted in Discussion; see Figure 3 column clustering											Dicer sloppiness; generating isomiRs
	Present/acceptable		DESeq2: Wald test																							red highlighted is neither mature nor star read from ShortStack analysis
			treatment_sucrose_vs_no-sucrose			Col-0_sucrose_vs_no-sucrose			PAP-1D_sucrose_vs_no-sucrose			PAP-1D_genotypic_effect			PAP-1D_genotype.treatment_interaction			ShortStack Results
	Annotation	mirBase coordinates	log2FoldChange	pvalue	padj	log2FoldChange	pvalue	padj	log2FoldChange	pvalue	padj	log2FoldChange	pvalue	padj	log2FoldChange	pvalue	padj	Name	#Locus	Length	Reads	RPM	UniqueReads	FracTop	Strand	MajorRNA	MajorRNAReads	Complexity	DicerCall	MIRNA	PhaseScore	Short	Long	20	21	22	23	24	Col_sucrose_S15_R1_001	Col_sucrose_S4_R1_001	Col_water_S13_R1_001	Col_water_S2_R1_001	PAP1_sucrose_S19_R1_001	PAP1_sucrose_S8_R1_001	PAP1_water_S6_R1_001	PAP1_water_S17_R1_001	UCP1_2_3_S2_S24_R1_001	UCP1_2_3_Sucrose_S36_R1_001	UCP1_2_3_W2_S23_R1_001
Name	ath-MIR156a	chr2:10676451-10676573	-0.5941	0.00898749	0.0264224	-1.64054	0.0134536	0.112656	0.271861	0.689548	0.837917	-1.82977	0.00672338	0.149782	1.91239	0.0442565	0.268166	Cluster_31465	chr2:10673246-10677489	4244	512070	240.286	87303	0.001	-	UGACAGAAGAGAGUGAGCAC	256406	0.003	20	N5	-1	45230	1643	348905	38997	22832	53261	1202	59	84	234	121	109	50	15	48	105	273	79
Cluster_31465	ath-MIR156b	chr4:15074899-15075081	-1.50781	9.4369e-07	7.40722e-06	-3.21334	8.30903e-05	0.00238063	0.527427	0.519158	0.723021	-3.11864	0.000136162	0.0500387	3.74076	0.00121133	0.0914661	Cluster_68866	chr4:15073808-15079242	5435	1248459	585.833	172948	1	+	UGACAGAAGAGAGUGAGCAC	648180	0.002	20	N5	-1	106767	6877	859835	92485	63061	113052	6382	580	234	4569	2337	1102	440	193	326	418	1336	874
Cluster_68866	ath-MIR156c	chr4:15415418-15415521	-0.986928	0.000390558	0.00179328	-2.17275	0.00714247	0.0731834	-0.775135	0.338988	0.575745	-1.29446	0.108903	0.382429	1.3976	0.221965	0.512305	Cluster_69093	chr4:15410525-15415980	5456	350846	164.633	63263	0.004	-	UGACAGAAGAGAGUGAGCAC	175634	0.009	20	N5	-1	29425	5839	236980	33189	22543	20805	2065	104	153	794	255	316	21	111	140	121	536	388
Cluster_69093	ath-MIR156d	chr5:3456632-3456749	-1.02508	0.00108467	0.00435515	-3.1111	0.000146092	0.0037548	0.675541	0.411168	0.639346	-3.06032	0.000193065	0.0554004	3.78664	0.00110275	0.0914661	Cluster_74486	chr5:3454868-3457862	2995	5265140	2470.64	1102141	0	-	UGACAGAAGAGAGUGAGCAC	3173855	0	20	N5	-1	321847	3499	3687948	1127653	23474	47015	53704	340	134	2531	1255	775	226	110	184	209	685	273
Cluster_74486	ath-MIR156e	chr5:3867207-3867313	-1.33509	0.000746704	0.00315828	-5.51605	4.94119e-07	3.49425e-05	-1.46907	0.174974	0.398832	-1.43624	0.183817	0.484039	4.04693	0.00865761	0.154251	Cluster_74833	chr5:3866824-3868192	1369	69944	32.821	19020	0.999	+	UGACAGAAGAGAGUGAGCAC	24677	0.006	20	N5	-1	446	54	26255	25869	1586	9726	6008	27	25	1293	679	324	61	284	229	670	2604	679
Cluster_74833	ath-MIR156f	chr5:9136106-9136237	-3.24859	3.5176e-15	7.36937e-14	-6.32516	2.08289e-07	1.58274e-05	-3.8004	0.00165829	0.0223327	-1.65134	0.166872	0.464897	2.52473	0.141169	0.426853	Cluster_79073	chr5:9135183-9137381	2199	105390	49.454	41955	0.992	+	UGACAGAAGAGAGUGAGCAC	35465	0.012	20	N5	-1	2196	233	42432	26940	2653	23972	6964	15	20	1769	676	82	0	274	225	224	590	553
Cluster_79073	ath-MIR156g	chr2:8412516-8412618	0.655591	0.0111217	0.0316454	-0.594426	0.464663	0.766958	1.84038	0.136532	0.349185	-2.40152	0.0504726	0.271318	2.4348	0.0998256	NA	Cluster_29669	chr2:8411259-8414508	3250	200153	93.921	197453	0.538	.	CGACAGAAGAGAGUGAGCAC	9427	0.1	24	N5	229.3	3884	7725	17209	12234	16758	21793	120550	5	8	16	3	11	3	0	2	10	29	6
Cluster_29669	ath-MIR156h	chr5:22597012-22597117	1.61084	0.0102033	0.0294179	3.99105	0.166892	NA	2.52126	0.390422	NA	0.491372	0.877304	NA	-1.46971	0.721131	NA	Cluster_89541	chr5:22594583-22597498	2916	247663	116.215	219699	0.001	-	UUGACAGAAGAAAGAGAGCAC	158065	0.004	21	N5	-1	4099	678	44501	169861	20863	2191	5470	4	3	0	0	0	3	0	0	1	5	0
Cluster_89541	ath-MIR156j	chr2:17589020-17589087	-0.484766	0.00388831	0.0130916	0.454923	0.272867	0.617852	0.712171	0.100797	0.295014	-0.300403	0.501463	0.766764	0.25725	0.668313	0.844001	Cluster_37673	chr2:17586989-17594603	7615	15469	7.259	14630	0.809	+	UGACAGAAGAGAGAGAGCAC	274	0.623	N	N2	-1	960	7399	1448	2660	1303	831	868	55	102	98	16	78	67	30	21	47	56	22
Cluster_37673	ath-MIR157a	chr1:24913202-24913299	0.87632	0.0125032	0.0348601	-1.72584	0.090063	0.357042	0.804506	0.423592	0.648797	-0.397116	0.694365	0.875915	2.53032	0.0769986	0.330275	Cluster_19541	chr1:24908860-24914961	6102	77347	36.295	3404	0.021	-	GCUCUCUAGCCUUCUGUCAUC	41684	0.039	21	N5	-1	2402	1528	1018	54935	12687	1143	3634	16	27	105	28	164	43	46	17	45	148	12
Cluster_19541	ath-MIR157b	chr1:24921086-24921217	0.906516	0.202457	0.322523	5.88427	0.0282477	0.179897	-0.34689	0.878228	0.943728	7.27656	0.00657228	0.149782	-6.23108	0.0758505	0.327672	Cluster_19548	chr1:24919844-24923332	3489	112354	52.722	871	0.994	+	GCGUUGACAGAAGAUAGAGAGCAC	61392	0.012	24	N5	-1	1176	727	1118	34186	7705	3239	64203	8	22	0	0	1	43	33	11	34	120	10
Cluster_19548	ath-MIR157c	chr3:6244500-6244716	0.142493	0.584773	0.700152	0.302916	0.694193	0.886735	2.05438	0.00791481	0.0652556	-1.5367	0.0471688	0.264901	1.75146	0.108667	0.377666	Cluster_44042	chr3:6240789-6245599	4811	3321075	1558.4	238784	0.001	-	UUGACAGAAGAUAGAGAGCAC	2100678	0.001	21	N5	-1	482897	17213	244464	2310797	163107	56764	45833	1000	839	1020	373	1562	800	189	122	502	2090	342
Cluster_44042	ath-MIR157d	chr1:18026811-18027031	-0.00833818	0.997158	NA	0	1	NA	0	1	NA	0.49129	0.955925	NA	-0.489538	0.968933	NA	Cluster_13427	chr1:18026631-18027179	549	120331	56.465	86187	0.001	-	CUGACAGAAGAUAGAGAGCAC	54856	0.007	21	Y	-1	4092	177	26501	66043	15944	6842	732	0	0	0	0	0	0	0	0	2	1	1
Cluster_13427	ath-MIR158a	chr3:3366331-3366430	0.383198	0.124778	0.222846	-0.196129	0.786555	0.924195	2.14354	0.00308528	0.0351148	-1.40905	0.0517634	0.274342	2.33966	0.0223714	0.210835	Cluster_41834	chr3:3359237-3367120	7884	31392588	14730.8	30427234	0	-	UCCCAAAUGUAGACAAAGCA	12610766	0	N	N2	-1	10387170	13388	17905904	2120236	584616	303361	77913	19822	17298	26881	11214	59967	21474	6944	3055	11493	33001	8800
Cluster_41834	ath-miR158b	chr1:20772218-20772302	3.3234	1.99463e-27	1.04094e-25	4.12117	1.7338e-07	1.35104e-05	6.06473	5.16981e-13	1.73661e-10	-2.65473	0.00171976	0.108088	1.94356	0.0916104	0.354049	Cluster_15696	chr1:20771969-20773149	1181	222968	104.627	217193	1	+	CCCCAAAUGUAGACAAAGCA	62227	0.004	N	N2	-1	57098	74	109960	44345	8718	2155	618	1386	3202	79	84	2078	779	8	13	271	860	40
Cluster_15696	ath-MIR159a	chr1:27713233-27713416	1.18079	0.000154199	0.000784406	0.946454	0.33457	0.672659	2.31609	0.0185097	0.109466	-2.34728	0.0170018	0.18837	1.36963	0.324071	0.607782	Cluster_22035	chr1:27711671-27714000	2330	25072611	11765.2	19810959	0	-	UUUGGAUUGAAGGGAGCUCUA	17757303	0	21	N5	-1	295457	10989	3879419	19993912	125279	55318	712237	2973	3645	1229	1126	3585	479	120	233	2644	10062	862
Cluster_22035	ath-MIR159b	chr1:6220646-6220841	1.19242	0.000279546	0.00133184	1.4707	0.139726	0.452152	3.03124	0.00243069	0.0297374	-2.50358	0.0123059	0.170173	1.56054	0.268783	0.55584	Cluster_4611	chr1:6219224-6222069	2846	22559862	10586.1	16757783	1	+	UUUGGAUUGAAGGGAGCUCUU	14553630	0	21	N5	-1	300611	17391	4205711	16804066	902276	105134	224673	2998	3653	775	813	4276	151	45	167	1771	6021	738
Cluster_4611	ath-MIR159c	chr2:18994632-18994856	-0.845678	0.0036988	0.0125157	-1.02551	0.182857	0.51215	0.818696	0.29649	0.53439	-1.32941	0.0900488	0.348988	1.84421	0.0933186	0.354589	Cluster_38884	chr2:18994412-18995207	796	1628511	764.17	1405577	1	+	UUUGGAUUGAAGGGAGCUCC	863535	0.001	20	Y	-1	37438	11861	998308	189620	68375	214214	108695	41	76	99	70	88	71	38	16	18	54	18
Cluster_38884	ath-MIR160a	chr2:16340279-16340363	1.20758	0.000182742	0.000912162	2.34149	0.025836	0.170484	5.07457	0.00224361	0.0282119	-3.10371	0.0784551	NA	2.73306	0.164265	NA	Cluster_36556	chr2:16338848-16340948	2101	108916	51.108	29571	0.997	+	AUGCCUGGCUCCCUGUAUGCU	21100	0.013	21	N5	-1	1489	1691	10906	87023	1980	1178	4649	14	14	6	0	18	6	0	0	7	31	5
Cluster_36556	ath-MIR160b	chr4:9888982-9889070	0.0176081	0.96067	0.97509	-0.670302	0.550854	0.818255	-0.729618	0.517453	0.721586	0.14259	0.899051	0.962336	-0.0593237	0.970269	NA	Cluster_64353	chr4:9888472-9890239	1768	69790	32.749	13432	0.995	+	UGCCUGGCUCCCUGUAUGCCA	19658	0.016	21	N5	-1	3537	266	29379	30639	4434	643	892	14	3	19	8	15	7	20	2	0	33	5
Cluster_64353	ath-MIR160c	chr5:19009094-19009182	-0.751474	0.000622188	0.00269491	-0.66511	0.360831	0.69573	-0.0703802	0.92361	0.967891	-0.273307	0.71041	0.882848	0.594731	0.565057	0.785504	Cluster_86365	chr5:19006078-19010011	3934	177520	83.3	17672	0.01	-	AUGCCUGGCUCCCUGUAUGCU	48295	0.017	21	N5	-1	2617	3247	18534	147105	1774	937	3306	19	46	66	22	51	28	25	20	25	73	31
Cluster_86365	ath-MIR161	chr1:17825685-17825857	0.170607	0.610785	0.722215	0.143241	0.891611	0.963261	1.82224	0.0831676	0.262356	-1.53035	0.145686	0.437144	1.679	0.258844	0.549743	Cluster_13309	chr1:17825333-17827316	1984	8204777	3850.05	8183568	1	+	UGAAAGUGACUACAUCGGGGU	3456999	0.001	21	N5	-1	227788	30976	369712	6152408	227574	67433	1128886	3310	3892	4042	1640	6993	2065	680	595	1842	6205	1252
Cluster_13309	ath-MIR162a	chr5:2634905-2635044	3.85584	1.35562e-08	1.39348e-07	3.22761	0.0597587	0.282273	8.83674	5.13193e-05	0.00148611	-4.2024	0.0602377	0.28797	5.60904	0.0432564	0.266323	Cluster_73837	chr5:2634582-2635419	838	529891	248.649	44398	0.001	-	UCGAUAAACCUCUGCAUCCAG	302579	0.005	21	Y	-1	65577	10432	19169	377285	32808	1475	23145	59	48	16	0	160	135	0	0	42	148	3
Cluster_73837	ath-MIR162b	chr5:7740598-7740708	1.72461	7.40938e-09	7.86662e-08	1.22938	0.170113	0.494126	3.54754	8.4979e-05	0.00221983	-0.608184	0.504732	0.770005	2.31815	0.0683842	0.315034	Cluster_77923	chr5:7739785-7741084	1300	4437987	2082.5	178214	0	-	UCGAUAAACCUCUGCAUCCAG	2595396	0.001	21	N5	-1	727480	51416	80587	3211834	320224	6582	39864	186	209	149	29	904	473	44	22	224	726	52
Cluster_77923	ath-MIR163	chr1:24884066-24884396	-0.997415	4.04792e-07	3.3559e-06	-2.271	4.1521e-05	0.00139169	-1.09358	0.049203	0.193853	-1.28408	0.020397	0.199757	1.17742	0.133613	0.420043	Cluster_19526	chr1:24883392-24888750	5359	4720317	2214.99	4619863	0.987	+	UUGAAGAGGACUUGGAACUUCGAU	1930174	0.002	N	N2	-1	86579	989081	119840	764232	152840	114243	2493502	268	407	1545	919	467	195	474	285	265	942	299
Cluster_19526	ath-MIR164a	chr2:19520752-19520864	4.00287	0.000146336	0.000747584	-2.71026	0.377904	0.707936	-0.655464	0.808492	0.905178	1.38296	0.624087	0.840166	2.05409	0.615846	0.815153	Cluster_39398	chr2:19520483-19521033	551	154464	72.481	106341	1	+	CGUUGGAGAAGCAGGGCACGUGCA	58394	0.004	24	Y	-1	981	96	11023	66388	2363	916	72697	0	0	3	0	5	0	0	3	25	202	0
Cluster_39398	ath-MIR164b	chr5:287584-287736	1.23906	2.42695e-06	1.77746e-05	2.85957	0.000159141	0.00405612	2.61319	0.000805911	0.0131416	-0.421283	0.600702	0.826508	-0.246374	0.820695	0.921741	Cluster_71969	chr5:287493-295490	7998	178190	83.615	39220	0.991	+	UGGAGAAGCAGGGCACGUGCA	104124	0.04	21	N5	-1	2359	10652	22210	122958	3567	2454	13990	199	262	42	15	238	81	12	14	155	372	37
Cluster_71969	ath-MIR164c	chr5:9852674-9852775	0.741485	0.124631	0.222667	0.678847	0.680883	0.881474	1.18513	0.568311	0.757212	-1.54195	0.458727	NA	0.506258	0.848672	NA	Cluster_79578	chr5:9852449-9852929	481	166351	78.059	46856	0.998	+	UGAUGGAGAAGCAGGGCACGUGCA	55594	0.004	24	Y	-1	3799	291	54634	48780	931	209	57707	3	6	2	2	5	0	0	1	11	16	2
Cluster_79578	ath-MIR165a	chr1:78927-79037	0.67191	0.0969175	0.183051	0.0968638	0.935689	0.976012	3.16726	0.00833251	0.0675623	-2.54229	0.0341999	0.234725	3.07039	0.0705218	0.318806	Cluster_77	chr1:78761-79638	878	11089996	5203.92	629365	0	-	UCGGACCAGGCUUCAUCCCCC	9489853	0	21	Y	-1	32312	3345	96077	10563366	333298	25306	36292	94389	74880	74982	50044	268300	40201	5086	9870	73421	153942	52930
Cluster_77	ath-MIR165b	chr4:369831-370012	0.999242	0.0181245	0.0473237	0.764999	0.540585	0.811774	3.46586	0.00604735	0.0554592	-2.98032	0.01831	0.19494	2.70085	0.12848	0.410938	Cluster_57724	chr4:369462-370255	794	6409949	3007.84	690245	0	-	UCGGACCAGGCUUCAUCCCCC	3617740	0	21	Y	-1	38373	3054	114958	5416476	800204	18275	18609	694	746	320	279	1236	201	38	25	291	1465	604
Cluster_57724	ath-MIR166a	chr2:19176108-19176277	-0.0669935	0.863368	0.909248	-1.6664	0.138427	0.450761	1.78569	0.112351	0.313904	-2.78054	0.0134249	0.173778	3.45207	0.0299773	0.230629	Cluster_39061	chr2:19174666-19179771	5106	60683747	28475.5	5294365	1	+	UCGGACCAGGCUUCAUUCCCC	47523046	0	21	N5	-1	657547	5873	933843	55216581	3721155	107998	40750	244867	169556	664838	412812	764534	94126	37674	69754	208939	458950	249427
Cluster_39061	ath-MIR166b	chr3:22922206-22922325	-0.266646	0.341454	0.476818	-1.06437	0.203487	0.54169	-0.111068	0.895882	0.954238	-1.91107	0.0236245	0.207693	0.953302	0.423855	0.690652	Cluster_57103	chr3:22920688-22923534	2847	99077	46.491	7101	0.985	+	GCGUCGGACCAGGCUUCAUUCCCC	27615	0.029	24	N5	-1	715	2498	1305	34949	7697	5769	46144	231	97	475	193	181	39	9	90	213	267	109
Cluster_57103	ath-MIR166c	chr5:2838635-2838773	-0.85587	0.200972	0.320688	-3.53222	0.0637574	0.292796	1.58753	0.405236	0.633306	-3.08431	0.105756	0.377267	5.11967	0.057561	0.298059	Cluster_73940	chr5:2835667-2839022	3356	528040	247.78	29747	0.999	+	UCGGACCAGGCUUCAUUCCCC	277208	0.003	21	N5	-1	8850	1274	14390	405331	53197	36906	8092	1	142	926	287	544	34	71	23	257	137	257
Cluster_73940	ath-MIR166d	chr5:2840622-2840734	3.29075	0.0327156	0.0769425	9.88768	0.0474342	0.248314	2.53648	0.595728	0.777701	7.25638	0.146093	0.437271	-7.34995	0.287352	0.575582	Cluster_73943	chr5:2840493-2841028	536	70397	33.033	2821	1	+	UCGGACCAGGCUUCAUUCCCC	28984	0.007	21	N11	-1	559	426	821	38302	12298	1149	16842	289	92	0	0	455	49	0	33	0	266	0
Cluster_73943	ath-MIR166e	chr5:16775520-16775662	1.33396	0.00104936	0.00423677	1.84974	0.176006	0.502013	2.38626	0.0816502	0.259589	-0.185047	0.893259	0.960696	0.536521	0.781644	0.902347	Cluster_84512	chr5:16774519-16776620	2102	1417201	665.014	75446	0	-	UCGGACCAGGCUUCAUUCCCCU	811736	0.001	22	N5	-1	6439	7172	9848	416894	893063	17139	66646	250	103	93	20	555	64	8	40	142	558	143
Cluster_84512	ath-MIR166f	chr5:17516301-17516405	1.78284	0.000124552	0.000645862	0.00597352	0.996468	0.999245	1.60166	0.25458	0.491146	-3.15916	0.0241033	0.207828	1.59566	0.412877	0.681648	Cluster_85108	chr5:17512114-17516487	4374	790099	370.75	79570	1	+	UCGGACCAGGCUUCAUUCCCCU	494414	0.003	22	N5	-1	1913	4424	3360	166138	537586	8884	67794	143	53	257	19	56	25	11	4	15	77	1
Cluster_85108	ath-MIR166g	chr5:25504798-25504919	0.0302769	0.983364	0.988903	-1.0761	0.792314	0.926139	-7.61164	0.0780129	0.252614	0.799527	0.844634	0.940807	-6.53557	0.271677	0.558556	Cluster_92152	chr5:25504318-25504914	597	278245	130.565	1394	1	+	UCGGACCAGGCUUCAUUCCCCU	172302	0.002	22	Y	-1	291	1102	593	19268	187277	4374	65340	0	25	0	18	0	0	5	30	0	137	0
Cluster_92152	ath-MIR167a	chr3:8108072-8108209	0.780212	0.0301587	0.0720024	1.51871	0.239648	0.583463	0.306985	0.812318	0.906284	0.326777	0.801095	0.926323	-1.21173	0.507294	0.751047	Cluster_45693	chr3:8107663-8110144	2482	2297170	1077.93	1260061	1	+	UGAAGCUGCCAGCAUGAUCUA	695311	0.001	24	N5	-1	113829	6487	173016	848320	21065	7755	1126698	179	285	111	35	196	72	95	27	211	969	81
Cluster_45693	ath-MIR167b	chr3:23406168-23406276	-0.0883879	0.474386	0.604091	0.468751	0.204063	0.542365	0.350179	0.346291	0.582037	0.180059	0.638182	0.846322	-0.118571	0.820947	0.921741	Cluster_57493	chr3:23401793-23419960	18168	3881983	1821.6	2541294	0.995	+	AUGUGAAGCUGCCAGCAUGAUCUA	2063935	0.004	24	N5	-1	139606	17099	207918	1009527	16801	33553	2457479	96	143	134	32	149	100	58	50	60	117	16
Cluster_57493	ath-MIR167c	chr3:1306622-1306781	1.70804	1.26479e-11	1.89142e-10	0.944379	0.232032	0.574982	2.89899	0.000740256	0.0122926	-1.59272	0.0692474	0.306581	1.9546	0.0940336	0.356056	Cluster_40386	chr3:1306186-1307422	1237	53083	24.909	41716	0.002	-	UAGGUCAUGCUGGUAGUUUCACC	15602	0.019	23	N5	-1	2052	2744	2514	16164	3543	21996	4070	58	78	31	22	112	67	11	3	87	296	21
Cluster_40386	ath-MIR167d	chr1:11137539-11137915	-0.337855	0.0279827	0.0678015	-0.740527	0.129793	0.434182	-0.278803	0.592992	0.775593	-0.794899	0.119559	0.399147	0.461724	0.518347	0.757191	Cluster_8813	chr1:11137323-11147549	10227	2951626	1385.04	1748565	0.903	+	UGAAGCUGCCAGCAUGAUCUU	443423	0.017	24	N5	-1	350197	199936	431395	546095	155565	167177	1101261	37	43	113	23	45	22	34	12	23	49	16
Cluster_8813	ath-MIR168a	chr4:10578635-10578772	0.138747	0.626427	0.734719	-0.335619	0.697652	0.888357	1.54885	0.0742675	0.24443	-1.80135	0.0379444	0.245073	1.88447	0.123794	0.400921	Cluster_64944	chr4:10577126-10584819	7694	2698125	1266.08	397937	0.997	+	UCGCUUGGUGCAGGUCGGGAA	1523495	0.004	21	N5	-1	77618	66030	110273	1827662	269468	51214	295860	510	681	1257	270	1093	318	122	116	327	2016	183
Cluster_64944	ath-MIR168b	chr5:18358788-18358911	2.1334	1.176e-15	2.60164e-14	1.74615	0.0168489	0.13071	2.93574	7.5554e-05	0.00202805	-0.125609	0.871481	0.953568	1.18958	0.253204	0.545225	Cluster_85795	chr5:18358623-18361882	3260	217115	101.88	42837	0	-	UCGCUUGGUGCAGGUCGGGAA	99044	0.007	21	N5	-1	13962	3873	19476	123778	35292	10362	10372	62	112	38	10	294	94	19	8	52	165	3
Cluster_85795	ath-MIR169a	chr3:4358994-4359219	-1.0166	0.00051733	0.00229545	-1.11562	0.267537	0.61339	-0.535922	0.647331	0.810558	-1.2459	0.253528	0.564165	0.579698	0.707373	NA	Cluster_42546	chr3:4354133-4360114	5982	51849	24.33	48640	0.097	-	GCGCAGCCAAGGAUGACUUGCCGA	15993	0.109	21	N5	-1	940	2991	2309	22661	1276	1851	19821	5	6	10	8	8	0	5	1	7	24	10
Cluster_42546	ath-MIR169b	chr5:8527469-8527649	-2.10287	1.37135e-15	2.99797e-14	-3.26218	1.22056e-05	0.000516688	-1.00206	0.168991	0.390647	-1.19795	0.0887607	0.347992	2.26012	0.0301769	0.230713	Cluster_78514	chr5:8526898-8527715	818	22510	10.563	13088	0.957	+	AUGCAGCCAAGGAUGACUUGCCGA	7972	0.056	24	Y	-1	287	1388	271	1432	2162	902	16068	14	4	104	52	36	10	30	18	10	37	35
Cluster_78514	ath-MIR169c	chr5:15870590-15871000	-3.51618	1.18168e-12	1.92714e-11	-2.84246	0.0640741	0.29315	-3.55579	0.0411632	0.173897	-0.361659	0.796917	NA	-0.71329	0.758641	NA	Cluster_83785	chr5:15870864-15871292	429	3462	1.625	2381	0.003	-	GUCCAGCCAAGGAUGACUUGCCGG	1324	0.036	24	N14	-1	40	38	64	311	1315	340	1354	1	3	7	10	2	0	11	2	0	4	2
Cluster_83785	ath-MIR169d	chr1:20039463-20039616	-0.559018	0.0385366	0.0878906	-0.0599185	0.945266	0.980514	-0.181066	0.838602	0.921271	0.143169	0.874455	NA	-0.121142	0.922534	NA	Cluster_15118	chr1:20036392-20039746	3355	17982	8.438	3396	0.125	-	GCAAGUUGACCUUGGCUCUGU	8622	0.13	21	N5	-1	573	1342	573	10362	3821	344	967	11	7	17	3	13	7	10	3	1	6	0
Cluster_15118	ath-MIR169e	chr1:20041518-20041734	0.792475	0.47858	NA	2.34679	0.747854	NA	2.24018	0.758552	NA	0.490798	0.946977	NA	-0.106205	0.991783	NA	Cluster_15122	chr1:20041455-20042310	856	12821	6.016	8778	0.993	+	GCAAGUUGACUUUGGCUCUGU	5375	0.045	21	Y	-1	366	217	742	9126	1352	202	816	0	3	0	0	4	0	0	0	0	1	0
Cluster_15122	ath-MIR169f	chr3:4805684-4805850	3.57536	1.27749e-14	2.53173e-13	3.67953	0.00872462	0.0849141	5.6543	0.000887369	0.0141175	-1.615	0.417453	NA	1.97472	0.370478	NA	Cluster_42929	chr3:4802676-4806333	3658	44039	20.665	27416	0.004	-	GCAAGUUGACCUUGGCUCUGC	11529	0.028	21	N5	-1	1888	1140	3661	32718	1672	603	2357	15	9	2	0	24	11	0	0	8	13	0
Cluster_42929	ath-MIR169g	chr4:11482879-11483257	1.18033	0.198644	0.317771	3.48543	0.498058	NA	-0.305553	0.951363	NA	3.62819	0.482622	NA	-3.79051	0.597523	NA	Cluster_65722	chr4:11482962-11483237	276	52390	24.584	1741	0.001	-	GCAAGUUGACCUUGGCUCUGU	27170	0.013	21	Y	-1	249	1035	763	35705	11588	562	2488	1	5	0	0	1	3	1	2	0	1	0
Cluster_65722	ath-MIR169h	chr1:6695420-6695609	0.335445	0.124924	0.222974	1.70925	0.00507926	0.0580744	1.27892	0.038116	0.166132	0.284161	0.665781	0.862054	-0.430333	0.619841	0.815746	Cluster_4996	chr1:6688219-6696794	8576	16518	7.751	13667	0.305	.	AGAAUGAGAACUUGUGUGG	1179	0.514	N	N2	-1	2582	5630	1676	3181	1224	795	1430	68	56	39	4	60	55	18	10	32	77	11
Cluster_4996	ath-MIR169i/k/l	chr3:9871960-9872165 (-) chr3:9875525-9875737 (-) chr3: 9872333-9872553 (-)	-0.0636934	0.859617	0.906235	-2.51236	0.0543467	0.267449	0.485158	0.719527	0.855011	-1.75315	0.182696	NA	2.99748	0.11064	NA	Cluster_47115	chr3:9874381-9876155	1775	39381	18.479	27325	0.07	-	UCAUAGCCAAGGAUGACUUGCCUGA	14522	0.077	N	N2	-1	359	25237	2083	1345	1433	1864	7060	2	2	19	4	10	1	3	1	12	25	1
Cluster_47115	ath-MIR169j	chr3:9872333-9872553	0.791869	0.000298546	0.00141277	0.742599	0.261269	0.606374	1.29461	0.050433	0.196509	0.143752	0.836669	0.93841	0.552009	0.555087	0.778715	Cluster_47109	chr3:9867780-9872619	4840	66517	31.213	53556	0.455	.	UGCUAGCCAAGGAUGACUUGCCUGA	7904	0.144	N	N2	-1	2698	14470	3637	25693	9072	1574	9373	31	41	29	10	92	34	16	11	13	91	7
Cluster_47109	ath-MIR169m/n	chr3:9878168-9878379 (-) chr3: 9878540-9878754 (-)	2.48063	0.0617679	0.12861	1.38956	0.810027	0.93231	6.1854	0.272467	NA	0.49151	0.932618	NA	4.79479	0.552525	NA	Cluster_47119	chr3:9877359-9879208	1850	29780	13.974	5969	0.025	-	CAGUAGCCAAGGAUGACUUGCCUGA	11552	0.054	N	N2	-1	586	13810	1549	2287	1985	1555	8008	1	0	0	0	62	0	0	0	20	1	0
Cluster_47119	ath-MIR170	chr5:26411580-26411672	-0.709654	4.07264e-07	3.37501e-06	-0.245272	0.549619	0.8175	-0.328676	0.427393	0.652163	0.164531	0.694693	0.876144	-0.083403	0.886186	0.952459	Cluster_92920	chr5:26404567-26414977	10411	107649	50.514	16299	0.035	-	UAUUGGCCUGGUUCACUCAGA	64989	0.065	21	N5	-1	1241	4179	5067	77406	1618	1542	16596	33	61	87	19	66	34	51	20	35	86	29
Cluster_92920	ath-MIR171a	chr3:19073434-19073556	-0.921005	9.02506e-08	8.193e-07	-0.795861	0.0766622	0.325971	-0.0913485	0.843898	0.923789	-0.333196	0.472046	0.744646	0.704513	0.275449	0.562783	Cluster_53982	chr3:19068957-19075535	6579	289256	135.732	30705	0.996	+	UAUUGGCCUGGUUCACUCAGA	129595	0.024	21	N5	-1	3238	4471	10520	186723	7875	2121	74308	18	31	59	18	42	22	20	17	34	79	11
Cluster_53982	ath-MIR171b	chr1:3961348-3961464	1.14127	0.000810764	0.00338839	1.91332	0.0550233	0.269388	6.52093	0.000110142	0.00270342	-4.24242	0.0148024	0.182389	4.60758	0.0186749	0.1985	Cluster_2907	chr1:3958091-3961806	3716	51657	24.24	27806	0.064	-	AGAUAUUAGUGCGGUUCAAUC	14179	0.045	21	N5	-1	984	1201	2390	31017	8997	735	6333	22	24	4	5	57	12	0	0	21	54	6
Cluster_2907	ath-MIR171c	chr1:22930089-22930204	0.945416	0.0207801	0.0530196	0.385134	0.775958	0.918964	-1.11715	0.417848	0.644873	0.755611	0.584497	0.821404	-1.50231	0.43682	NA	Cluster_17702	chr1:22929076-22930786	1711	42598	19.989	20775	0.025	-	UUGAGCCGUGCCAAUAUCACG	7272	0.035	21	N5	-1	628	5295	1723	15809	6216	792	12135	2	9	9	0	7	0	3	4	4	32	6
Cluster_17702	ath-MIR172a	chr2:11942914-11943015	-0.211134	0.94319	NA	1.00212	0.910151	NA	0.505511	0.954618	NA	0.490648	0.955982	NA	-0.495964	0.968491	NA	Cluster_32535	chr2:11941479-11943684	2206	879293	412.604	12254	0.001	-	AGAAUCUUGAUGAUGCUGCAU	713888	0.002	21	N5	-1	3710	3664	11592	757212	31609	30993	40513	0	1	0	0	1	0	0	0	0	0	0
Cluster_32535	ath-MIR172b	chr5:1188207-1188301	2.00684	0.0215024	0.0545275	3.34802	0.510236	NA	1.84227	0.719544	NA	0.491197	0.925348	NA	-1.50566	0.834863	NA	Cluster_72710	chr5:1185792-1189169	3378	247885	116.319	11845	0.002	-	AGAAUCUUGAUGAUGCUGCAU	113164	0.008	21	N5	-1	5513	15613	5700	142388	12708	20777	45186	0	6	0	0	3	0	0	0	0	7	0
Cluster_72710	ath-MIR172c	chr3:3599776-3599908	-0.604904	0.838244	NA	0	1	NA	0	1	NA	0.491118	0.95594	NA	-0.489112	0.96896	NA	Cluster_42052	chr3:3598974-3600071	1098	232888	109.282	127081	0.001	-	AUGAGAAUCUUGAUGAUGCUGCAG	109121	0.004	24	N5	-1	3208	8546	2960	78027	8297	14051	117799	0	0	0	0	0	0	0	0	0	0	0
Cluster_42052	ath-MIR172d	chr3:20587904-20588027	-0.264693	0.928812	NA	0	1	NA	0.505511	0.954618	NA	0.491331	0.955921	NA	0.844519	0.946402	NA	Cluster_55127	chr3:20587554-20590198	2645	75789	35.564	10359	0.985	+	AGAAUCUUGAUGAUGCUGCAG	35970	0.017	21	N5	-1	4313	287	3380	46017	5228	13098	3466	0	0	0	0	1	0	0	0	0	0	0
Cluster_55127	ath-MIR172e	chr5:23988472-23988596	1.37519	0.132458	0.23307	0	1	NA	0	1	NA	0.491657	0.934296	NA	-0.490019	0.953666	NA	Cluster_90767	chr5:23987832-23989464	1633	62571	29.361	47797	0.986	+	GUCGGAAUCUUGAUGAUGCUGCAU	32437	0.012	24	N5	-1	751	144	7797	13509	772	842	38756	0	0	0	0	0	0	0	0	2	1	0
Cluster_90767	ath-MIR173	chr3:8236153-8236254	0.543342	0.0260314	0.0638873	0.541382	0.493017	0.783219	1.81852	0.0264042	0.135383	-0.906199	0.277012	0.590057	1.27713	0.261664	0.549743	Cluster_45797	chr3:8234764-8236889	2126	2705364	1269.48	2701975	1	+	UCUGUGAUUCUCUGUGUAAGC	1435115	0.001	21	N5	-1	14248	92749	239380	2134155	199370	7778	17684	40	79	41	22	77	67	19	6	46	126	25
Cluster_45797	ath-MIR319a	chr4:12352956-12353131	-0.00475259	0.985445	0.990506	0.0330832	0.964411	0.988821	2.08938	0.00712476	0.0618198	-2.22214	0.00429387	0.129121	2.05629	0.0554531	0.292786	Cluster_66568	chr4:12350093-12354185	4093	9007044	4226.51	2737231	1	+	UUGGACUGAAGGGAGCUCCCU	3025807	0.001	21	N5	-1	21079	44492	329625	5198938	2857877	418117	136916	112	178	93	93	183	85	28	8	116	467	99
Cluster_66568	ath-MIR319b	chr5:16660469-16660640	0.23516	0.265194	0.395318	-0.523434	0.406215	0.726661	1.48864	0.0191781	0.111678	-2.21399	0.000493718	0.062803	2.01207	0.0245809	0.215094	Cluster_84436	chr5:16660181-16661653	1473	2757178	1293.79	656604	0	-	UUGGACUGAAGGGAGCUCCCU	1035047	0.001	21	N5	-1	14782	45267	191637	1453193	910724	74732	66843	712	767	780	707	1186	307	147	117	705	2428	483
Cluster_84436	ath-MIR319c	chr2:17029701-17029899	0.626639	0.00555217	0.0176662	0.610946	0.361583	0.696132	1.45604	0.0451286	0.183527	-1.64478	0.0242603	0.207828	0.845096	0.392462	0.666685	Cluster_37198	chr2:17027776-17030154	2379	2249111	1055.38	2093578	1	+	UUGGACUGAAGGGAGCUCCUUC	1375716	0.001	22	N5	-1	14695	11320	99938	442116	1591699	50841	38502	84	100	35	44	90	28	8	13	73	227	35
Cluster_37198	ath-MIR390a	chr2:16061954-16062060	0.0243302	0.936663	0.959278	-0.692194	0.459057	0.763576	0.665062	0.482736	0.695084	-1.22827	0.194771	0.496696	1.35725	0.307889	0.594175	Cluster_36326	chr2:16061020-16070682	9663	544951	255.715	116570	0.994	+	AAGCUCAGGAGGGAUAGCGCC	255341	0.01	21	N5	-1	3521	10655	29361	405224	14210	39174	42806	77	56	164	50	130	42	30	25	45	287	65
Cluster_36326	ath-MIR390b	chr5:23636947-23637066	-1.16485	0.00244978	0.00877446	-0.617469	0.646333	0.867602	0.125399	0.927774	0.970302	-1.09864	0.424671	0.710063	0.742878	0.700288	0.861849	Cluster_90415	chr5:23635959-23640098	4140	893430	419.237	777895	0.997	+	AGAAAGCUCAGGAGGGAUAGCGCC	664413	0.003	24	N5	-1	4633	4564	19471	114384	6299	28402	715677	0	47	27	17	34	2	15	2	43	77	34
Cluster_90415	ath-MIR391	chr5:24293093-24293298	1.20389	1.17936e-14	2.34596e-13	2.43412	1.351e-10	2.62352e-08	0.0706421	0.852189	0.928953	0.740722	0.0533879	0.278301	-2.36348	1.04128e-05	0.00956516	Cluster_91017	chr5:24288224-24294142	5919	338429	158.806	294913	0.978	+	UUCGCAGGAGAGAUAGCGCCA	111241	0.1	N	N2	-1	8131	70318	20560	177051	10761	12335	39273	778	2569	354	136	604	393	240	269	437	688	31
Cluster_91017	ath-MIR393a	chr2:16652101-16652233	-0.147336	0.635794	0.742161	-0.0452815	0.964379	0.988821	0.122673	0.905173	0.959147	-0.0605739	0.953827	0.981517	0.167954	0.907479	0.962241	Cluster_36857	chr2:16651789-16652596	808	45952	21.563	41470	0.999	+	AUCAUGCUAUCUCUUUGGAUU	22041	0.011	21	Y	-1	365	1706	2845	34211	2290	980	3555	11	14	20	5	21	8	12	3	9	24	14
Cluster_36857	ath-MIR393b	chr3:20691647-20691806	2.2341	4.26207e-20	1.36608e-18	3.67784	5.43399e-09	6.85355e-07	3.52498	7.68574e-07	4.5637e-05	-0.516821	0.507679	0.772153	-0.152862	0.872413	0.9446	Cluster_55249	chr3:20691103-20693778	2676	555743	260.78	519971	0.999	+	AUCAUGCGAUCUCUUUGGAUU	357782	0.003	21	N5	-1	4365	3645	14593	467448	25824	8818	31050	131	182	14	7	180	42	8	2	37	147	6
Cluster_55249	ath-MIR394a	chr1:7058194-7058310	3.35819	0.00026218	0.00125615	4.57322	0.155856	0.477871	2.96515	0.317043	0.554576	3.69008	0.261856	0.573127	-1.60826	0.713347	NA	Cluster_5334	chr1:7057640-7058968	1329	107309	50.354	4893	0.998	+	UUGGCAUUCUGUCCACCUCC	51731	0.009	20	N5	-1	3136	337	80240	18996	2314	1036	1250	0	14	0	0	0	36	4	0	0	17	5
Cluster_5334	ath-MIR394b	chr1:28568808-28568928	-0.293216	0.0335051	0.0784549	0.642899	0.0930096	0.363656	-0.468491	0.229974	0.463298	0.372675	0.345872	0.657059	-1.11139	0.0420345	0.261349	Cluster_22761	chr1:28566720-28581377	14658	203966	95.71	31502	0.94	+	UUGGCAUUCUGUCCACCUCC	93815	0.066	20	N5	-1	4216	12091	136167	40291	3805	2712	4684	98	150	106	36	94	56	68	47	90	176	19
Cluster_22761	ath-MIR395a	chr1:9363196-9363288	2.57783	6.0674e-06	4.12734e-05	0	1	NA	-0.806205	0.74619	NA	1.9979	0.433965	NA	-0.46751	0.896675	NA	Cluster_7306	chr1:9360740-9363367	2628	10629	4.988	1750	0.099	-	CUGAAGUGUUUGGGGGAACUC	2646	0.123	21	N5	-1	361	203	2332	4972	323	317	2121	0	0	0	0	0	1	0	1	2	7	2
Cluster_7306	ath-MIR395b	chr1:9364471-9364570	3.38821	5.7293e-09	6.15998e-08	4.65398	0.107091	NA	0	1	NA	0.491435	0.877947	NA	-5.48247	0.203425	NA	Cluster_7309	chr1:9364227-9365787	1561	25149	11.801	1227	0.98	+	CUGAAGUGUUUGGGGGGACUC	14581	0.036	21	N5	-1	212	69	1930	21618	657	146	517	3	10	0	0	0	0	0	0	9	17	0
Cluster_7309	ath-MIR395c	chr1:9367080-9367179	3.14673	1.23655e-05	7.98464e-05	4.24933	0.27038	NA	1.65061	0.676651	NA	0.491386	0.904298	NA	-2.59874	0.638095	NA	Cluster_7310	chr1:9366590-9367260	671	10345	4.854	174	0.992	+	CUGAAGUGUUUGGGGGGACUC	6499	0.034	21	Y	-1	75	17	820	8756	149	92	436	2	8	0	0	1	1	0	0	0	16	0
Cluster_7310	ath-MIR395d	chr1:26269979-26270078	0.343086	0.907622	NA	2.44871	0.78129	NA	0	1	NA	0.490351	0.956009	NA	-3.27575	0.793606	NA	Cluster_20824	chr1:26269504-26270082	579	56523	26.523	6180	0	-	CUGAAGUGUUUGGGGGAACUC	31859	0.012	21	Y	-1	1838	47	7987	44031	2006	282	332	2	0	0	0	0	0	0	0	3	4	0
Cluster_20824	ath-MIR395e	chr1:26272776-26272870	2.02843	0.0653324	0.134287	4.21283	0.551505	NA	1.82905	0.797374	NA	0.490628	0.94569	NA	-2.38298	0.81234	NA	Cluster_20827	chr1:26270822-26273163	2342	20680	9.704	599	0.006	-	CUGAAGUGUUUGGGGGAACUC	8548	0.031	21	N5	-1	591	63	4664	14460	468	104	330	0	11	0	0	3	0	0	0	2	4	0
Cluster_20827	ath-MIR395f	chr1:26273858-26273969	0.805274	0.0252838	0.062376	1.45967	0.197669	0.533407	0.755734	0.537042	0.736879	-0.000641489	0.999607	NA	-0.703926	0.673038	NA	Cluster_20830	chr1:26273582-26276691	3110	55602	26.091	2258	0.976	+	CUGAAGUGUUUGGGGGGACUC	36770	0.028	21	N5	-1	387	669	3154	49500	1106	174	612	10	9	8	0	13	1	2	2	1	9	2
Cluster_20830	ath-MIR396a	chr2:4142323-4142473	2.15016	2.11662e-09	2.37614e-08	2.61478	0.0143607	0.116987	4.28896	6.21781e-05	0.00174054	-1.15209	0.282826	0.596748	1.67417	0.268373	0.55584	Cluster_26772	chr2:4141697-4142765	1069	1831386	859.369	1659815	0.001	-	ACGGUUCAAUAAAGCUGUGGGAAG	833086	0.002	24	N5	-1	100785	42096	103779	602273	32645	18088	931720	2303	2570	541	188	7664	943	88	109	1506	5206	240
Cluster_26772	ath-MIR396b	chr5:13611798-13611932	1.31557	2.86684e-05	0.000171715	1.53547	0.0826736	0.341737	3.72654	3.29683e-05	0.00103362	-1.41177	0.117805	0.396488	2.19106	0.0821278	0.340138	Cluster_81951	chr5:13611462-13612940	1479	7205929	3381.34	5332603	0.997	+	UUCCACAGCUUUCUUGAACUU	4473305	0	21	N5	-1	285154	7286	834775	5652231	158341	30176	237966	395	432	242	53	1456	251	32	29	333	1180	107
Cluster_81951	ath-MIR397a	chr4:2625950-2626056	3.51624	3.48151e-17	8.94149e-16	-1.53331	0.141248	0.454227	3.6216	0.0173873	0.105156	-2.68148	0.0865166	0.345664	5.15484	0.00521214	0.131406	Cluster_59109	chr4:2625738-2629087	3350	13561	6.363	12515	0.854	+	UCAUUGAGUGCAGCGUUGAUG	2546	0.116	21	N5	-1	575	816	1562	4241	2731	1656	1980	2	2	4	5	19	5	0	1	25	89	1
Cluster_59109	ath-MIR397b	chr4:7878652-7878760	1.24269	1.22876e-06	9.4767e-06	1.86139	0.0079383	0.0792147	3.39691	1.85969e-06	9.46508e-05	-1.30607	0.0685693	0.305056	1.53551	0.124504	0.402143	Cluster_62794	chr4:7877896-7886001	8106	686674	322.218	493597	0.087	-	UCAUUGAGUGCAUCGUUGAUG	53161	0.071	21	N5	-1	22909	23785	68603	269772	90975	35854	174776	704	637	243	94	1322	477	46	41	104	358	39
Cluster_62794	ath-MIR398a	chr2:1040938-1041042	1.01132	3.84657e-05	0.000223684	0.0979279	0.903437	0.964791	0.719166	0.332936	0.570686	0.780459	0.337919	0.651366	0.621228	0.571166	0.78905	Cluster_24931	chr2:1040671-1047711	7041	573294	269.015	139360	0.994	+	UGUGUUCUCAGGUCACCCCUA	320755	0.007	21	N5	-1	23408	1684	69019	460630	12155	3988	2410	13	4	12	4	33	18	10	7	20	48	7
Cluster_24931	ath-MIR398b/c	chr5:4691022-4691137 (+) chr5: 4694694-4694808 (+)	3.6508	4.43442e-62	1.5561e-59	2.80073	9.88279e-05	0.00275412	3.45984	1.2656e-06	7.01871e-05	0.481678	0.519228	0.780266	0.659093	0.51553	0.75537	Cluster_75434	chr5:4686584-4699073	12490	4064550	1907.27	101619	0.988	+	UGUGUUCUCAGGUCACCCCUG	2186458	0.008	21	N5	-1	19165	14380	26353	3804741	32458	7881	159572	177	227	46	11	811	204	30	17	989	4055	57
Cluster_75434	ath-MIR399a	chr1:10227073-10227195	2.21641	8.07656e-28	4.33726e-26	2.0689	0.00034159	0.00743654	2.2178	0.000123296	0.00297656	0.367855	0.562661	0.808632	0.148891	0.855378	0.939219	Cluster_8016	chr1:10223085-10228376	5292	38341	17.991	38026	0.916	+	GGGUAAGAUCUCUAUUGGCAGG	22268	0.101	22	N5	-1	678	2381	1290	5504	26586	1328	574	63	79	23	8	161	60	10	14	32	70	3
Cluster_8016	ath-MIR399b	chr1:23345377-23345511	3.39957	8.4874e-48	1.43953e-45	3.69851	9.67034e-08	8.04809e-06	2.89386	5.9631e-05	0.00168935	0.314069	0.707606	0.881734	-0.80466	0.421174	0.689644	Cluster_18130	chr1:23342344-23345591	3248	34232	16.063	8694	0.17	-	UGCCAAAGGAGAGUUGCCCUG	21334	0.133	21	N5	-1	904	3518	1052	26715	659	528	856	68	100	12	1	54	59	5	4	71	120	5
Cluster_18130	ath-MIR399c	chr5:24962485-24962598	4.89848	5.48327e-29	3.14369e-27	5.17144	3.15111e-05	0.00111097	8.37655	1.78604e-07	1.35474e-05	-1.78784	0.345975	0.657059	3.20504	0.114264	0.386178	Cluster_91646	chr5:24961163-24964228	3066	71780	33.682	7468	0.994	+	UGCCAAAGGAGAGUUGCCCUG	51973	0.016	21	N5	-1	983	220	1098	65356	2233	1009	881	37	44	1	1	152	77	0	0	10	62	2
Cluster_91646	ath-MIR399d	chr2:14442978-14443077	2.12674	0.0266635	0.0651011	3.61124	0.584044	NA	5.15255	0.433307	NA	0.491051	0.94178	NA	1.54156	0.868516	NA	Cluster_34836	chr2:14442417-14443157	741	1004	0.471	919	0.026	-	GGGCGAAUACUCCUAUGGCAGA	263	0.147	N	N2	-1	225	19	36	354	330	23	17	2	4	0	0	15	9	0	0	1	1	0
Cluster_34836	ath-MIR399e	chr2:14443504-14443612	-0.529926	0.858125	NA	0	1	NA	0.505512	0.954618	NA	0.491272	0.955926	NA	0.844687	0.946391	NA	Cluster_34838	chr2:14443499-14443606	108	204	0.096	189	0.975	+	UGCCAAAGGAGAUUUGCCU	79	0.201	N	N2	-1	98	6	8	13	76	1	2	0	0	0	0	1	0	0	0	0	0	0
Cluster_34838	ath-MIR399f	chr2:14444997-14445114	5.46067	4.92093e-26	2.34557e-24	5.39757	9.25482e-05	0.00259093	10.3101	8.68671e-10	1.23048e-07	-1.61537	0.417072	0.704397	4.91246	0.0239487	0.213575	Cluster_34844	chr2:14444867-14445352	486	5732	2.69	5614	0.7	.	GGGCAAGAUCACCAUUGGCAGA	1782	0.171	22	N6	-1	107	192	75	1099	2085	417	1757	40	43	2	0	702	223	0	0	4	15	0
Cluster_34844	ath-MIR400	chr1:11785936-11786037	0.575536	0.0700662	0.141953	1.05413	0.321027	0.660075	1.51004	0.156321	0.376075	0.143251	0.897686	0.962276	0.455908	0.761846	0.894666	Cluster_9325	chr1:11784064-11787177	3114	93908	44.066	87956	0.997	+	AGUGACUUAUGAUAAUCUCAU	16141	0.032	21	N5	-1	13266	3026	8961	30012	11584	19445	7614	20	23	19	3	48	22	7	6	12	32	3
Cluster_9325	ath-MIR402	chr1:29016520-29016828	0.240877	0.126398	0.224955	-0.374169	0.454256	0.76045	0.583055	0.251278	0.487585	-0.293673	0.573043	0.814726	0.957221	0.179389	0.470075	Cluster_23141	chr1:29013617-29027001	13385	25378	11.908	25216	0.854	+	UUCGAGGCCUAUUAAACCU	8816	0.248	N	N2	-1	12432	4687	1470	4342	1124	582	741	33	31	57	20	59	45	21	18	40	75	20
Cluster_23141	ath-MIR403	chr2:19415052-19415186	0.423392	0.122208	0.219513	-0.0125719	0.987181	0.996701	2.39703	0.00221371	0.0278957	-1.58468	0.0431383	0.256875	2.4096	0.0295363	0.229709	Cluster_39295	chr2:19414837-19416731	1895	2638161	1237.94	2103982	0.999	+	UUAGAUUCACGCACAAACUCG	1260164	0.001	21	N5	-1	35694	291535	223464	1600453	440214	26735	20066	2524	2752	2972	1458	7685	2778	610	424	1205	3662	571
Cluster_39295	ath-MIR408	chr2:19319814-19320031	4.77826	2.43092e-44	3.48426e-42	5.21928	9.83094e-07	6.33009e-05	6.71401	2.42424e-10	4.28637e-08	0.475134	0.671819	0.865039	1.49469	0.320234	0.603649	Cluster_39210	chr2:19317150-19322535	5386	5205121	2442.48	5173573	0.999	+	AUGCACUGCCUCUUCCCUGGC	2159772	0.002	21	N5	-1	60383	9490	261736	4748443	107063	11638	6368	352	463	15	5	2711	842	9	8	1348	6186	71
Cluster_39210	ath-MIR472	chr1:4182132-4182299	-0.234977	0.200215	0.319681	0.280479	0.631289	0.858447	0.331233	0.570696	0.759211	0.215353	0.714025	0.88553	0.0507561	0.951021	0.980208	Cluster_3094	chr1:4171708-4188176	16469	342245	160.597	338130	0.027	-	UUUUUCCUACUCCGCCCAUACC	39728	0.051	N	N2	-1	45725	49310	28828	105563	72013	13971	26835	193	292	240	98	284	271	190	81	75	287	71
Cluster_3094	ath-MIR773a	chr1:13067251-13067335	1.09426	8.20261e-10	9.74593e-09	1.18343	0.0468791	0.246675	1.87777	0.00438131	0.044135	-1.02392	0.132006	0.417423	0.694337	0.43437	0.696438	Cluster_10286	chr1:13065599-13067797	2199	138225	64.861	136794	0.904	+	UUUGCUUCCAGCUUUUGUCUCC	59043	0.049	22	N5	-1	1657	3060	2963	7316	103541	5765	13923	61	79	40	15	73	42	14	4	54	184	26
Cluster_10286	ath-MIR773b	chr1:13050667-13050864	2.25665	0.00877948	0.025927	1.00802	0.850541	NA	2.35937	0.651931	NA	0.491646	0.926992	NA	1.35075	0.85671	NA	Cluster_10277	chr1:13050084-13051064	981	3627	1.702	3491	0.109	-	AACGACUAUAGGAGGCAAUAACU	297	0.246	24	N11	-1	92	470	159	467	446	778	1215	0	1	0	0	1	2	0	0	1	3	0
Cluster_10277	ath-MIR775	chr1:29422452-29422574	1.19804	3.06547e-11	4.36915e-10	1.27973	0.0324934	0.197087	1.86206	0.00367207	0.039463	-0.77042	0.24496	0.554935	0.582331	0.50666	0.750674	Cluster_23518	chr1:29420119-29424556	4438	206240	96.777	205936	0.98	+	AGAUUUUCGAUGUCUAGCAGUGCCAA	31386	0.032	N	N2	-1	27188	42357	49322	38126	26657	16626	5964	85	72	40	18	115	42	15	8	46	144	7
Cluster_23518	ath-MIR776	chr1:22795618-22795735	-2.43499	4.71845e-35	4.06927e-33	-0.920253	0.0785781	0.330921	-2.531	1.71506e-06	8.84384e-05	0.81519	0.115362	0.394039	-1.61074	0.0303931	0.230713	Cluster_17591	chr1:22791009-22801404	10396	154298	72.404	153432	0.795	.	ACUCAAUAGAAUUCUUAAGAU	30095	0.108	21	N5	1958.4	3287	22913	9277	58300	42726	6893	10902	56	134	219	80	65	40	195	141	27	62	67
Cluster_17591	ath-MIR777	chr1:26638000-26638107	-0.411007	0.0294151	0.0704612	-0.557494	0.361668	0.696132	-1.37182	0.0313536	0.149361	0.39723	0.511548	0.775459	-0.814331	0.3564	NA	Cluster_21147	chr1:26622663-26638711	16049	85691	40.21	85606	0.637	.	UCAUACGCAUUGAGUUUCGUUGCUU	4044	0.146	24	N4	124.5	1303	9772	1521	4287	7817	9086	51905	10	14	28	6	15	4	20	7	14	24	6
Cluster_21147	ath-MIR781a/b	chr1:7423518-7423611 (+) chr1: 7423521-7423607 (-)	0.306325	0.13082	0.230819	-0.567586	0.29925	0.643866	2.20713	0.0118016	0.0830379	-2.69325	0.00205133	0.111363	2.77471	0.00723498	NA	Cluster_5660	chr1:7421154-7425438	4285	92658	43.479	12092	0.548	.	UUAGAGUUUUCUGGAUACUUA	24231	0.021	21	N5	358.7	4873	1160	15117	65067	2654	766	3021	14	16	27	12	22	11	4	0	9	19	4
Cluster_5660	ath-MIR823	chr3:4496775-4496965	0.358929	0.0978774	0.184505	0.811469	0.262741	0.608311	1.17984	0.110841	0.311829	0.0481852	0.951347	0.980136	0.368372	0.72207	0.875001	Cluster_42676	chr3:4495150-4498763	3614	81338	38.167	40048	0.417	.	UGGGUGGUGAUCAUAUAAGAU	15975	0.084	24	N5	287.8	2510	4019	4173	29201	3220	4311	33904	20	22	20	4	58	8	7	7	12	52	8
Cluster_42676	ath-MIR824	chr4:12625094-12625782	1.22142	1.70267e-06	1.28255e-05	1.2545	0.117613	0.414902	2.12618	0.00999679	0.0753095	-0.931708	0.265753	0.577506	0.871674	0.448712	0.708685	Cluster_66812	chr4:12624938-12628091	3154	815051	382.459	812851	1	+	GACUAGACCAUUUGUGAGAAGGGA	325096	0.001	24	N5	-1	3362	549	9181	303616	2866	3585	491892	108	151	63	28	207	66	22	11	97	370	41
Cluster_66812	ath-MIR826a/b	chr4:1340479-1340656 (+)	-0.228529	0.938541	NA	0	1	NA	0	1	NA	0.491354	0.955919	NA	-0.489523	0.968934	NA	Cluster_58403	chr4:1340231-1341099	869	4909	2.304	4847	0.924	+	UAGUCCGGUUUUGGAUACGUG	2215	0.074	21	Y	-1	27	125	114	2874	93	85	1591	0	0	0	0	0	0	0	0	0	1	0
Cluster_58403	ath-MIR827	chr3:22122760-22122936	4.41371	1.40321e-68	6.49079e-66	5.05693	1.76052e-12	4.48714e-10	5.61058	4.93784e-14	2.15016e-11	0.128732	0.878394	0.955452	0.553639	0.592293	0.801864	Cluster_56416	chr3:22120866-22122894	2029	107071	50.243	96588	0.003	-	UUAGAUGACCAUCAACAAACU	76598	0.007	21	N5	-1	186	429	3114	90365	8503	2937	1537	248	324	8	6	368	485	8	3	96	278	5
Cluster_56416	ath-MIR828	chr4:13846971-13847161	0.812675	0.00184424	0.00687217	0.213616	0.793502	0.926624	1.3955	0.202736	0.432265	-1.47593	0.183079	NA	1.18188	0.386949	NA	Cluster_67762	chr4:13843157-13848850	5694	3195	1.499	3154	0.928	+	UCUUGCUUAAAUGAGUAUUCCA	165	0.735	N	N2	-1	193	1275	186	720	434	189	198	9	8	13	2	7	7	1	2	7	12	0
Cluster_67762	ath-MIR830	chr1:4820355-4820549	0.221583	0.428039	0.562311	1.40773	0.141428	0.454367	-0.340769	0.709805	0.849922	1.22981	0.220544	NA	-1.74849	0.186891	NA	Cluster_3604	chr1:4815401-4820575	5175	6120	2.872	5990	0.062	-	UCACCUCUUCUCCAAAUAGUUUAGG	831	0.251	N	N2	-1	467	1932	175	1232	872	294	1148	8	16	6	2	12	5	4	7	8	13	3
Cluster_3604	ath-MIR833a/b	chr1:29525151-29525337 (+)	1.26662	6.57476e-06	4.4546e-05	0.553119	0.468976	0.769687	5.01696	0.000861832	0.0137484	-3.29559	0.0327542	NA	4.46383	0.00819339	NA	Cluster_23624	chr1:29523825-29526406	2582	50240	23.575	50126	0.809	+	UUUGUUGUACUCGGUCUAGUU	8694	0.065	21	N5	-1	2596	3340	6324	18544	14537	1365	3534	11	15	16	2	36	23	0	1	2	17	4
Cluster_23624	ath-MIR834	chr5:2641426-2641674	-0.219051	0.312279	0.446305	-0.319197	0.661151	0.872966	0.704463	0.381078	0.614165	-0.671556	0.413651	NA	1.02366	0.345425	NA	Cluster_73839	chr5:2639515-2649081	9567	4780	2.243	4718	0.321	.	ACCACCGCUUCUGCUACGAAC	192	0.673	N	N2	-1	309	1497	371	1454	549	183	417	9	9	18	4	12	11	4	4	9	15	2
Cluster_73839	ath-MIR837	chr1:6520941-6521124	0.0292127	0.854798	0.903171	0.186314	0.708805	0.891276	0.159941	0.74803	0.87196	0.335042	0.524782	0.784408	-0.0263723	0.970153	0.98793	Cluster_4856	chr1:6520574-6526683	6110	14915	6.999	10630	0.803	+	AAACGAACAAAAAACUGAUGG	3098	0.229	N	N2	-1	1580	1680	1365	8849	368	331	742	13	33	28	8	40	17	13	14	18	26	6
Cluster_4856	ath-MIR842	chr1:22577067-22577265	1.47243	2.22474e-05	0.000136263	5.44846	0.00127203	0.020612	2.58231	0.121185	0.326484	1.90708	0.376803	NA	-2.86614	0.227291	NA	Cluster_17408	chr1:22576985-22577300	316	3031	1.422	2990	0.846	+	UCAUGGUCAGAUCCGUCAUCC	552	0.104	21	N14	-1	107	63	130	1945	404	46	336	10	10	0	0	11	1	1	0	3	17	2
Cluster_17408	ath-MIR845a	chr4:12217406-12217568	-0.303768	0.51243	0.638553	-2.74463	0.0782601	0.329959	-2.72634	0.157058	NA	-1.19483	0.40529	NA	0.0182248	0.994132	NA	Cluster_66433	chr4:12217020-12218062	1043	1072617	503.32	1072481	0	-	CGGCUCUGAUACCAAUUGAUG	862029	0.001	21	N5	-1	566	218	8075	1027963	29091	1208	5496	2	0	11	3	1	0	4	0	4	5	6
Cluster_66433	ath-MIR845b	chr4:12214069-12214167	-0.928808	0.753804	NA	0	1	NA	0	1	NA	0.490895	0.95596	NA	-0.488824	0.968979	NA	Cluster_66427	chr4:12213482-12215230	1749	292894	137.439	292834	0	-	UCGCUCUGAUACCAAAUUGAUG	265587	0.001	22	N5	-1	6	199	293	238	289521	2546	91	0	0	0	0	0	0	0	0	0	0	0
Cluster_66427	ath-MIR846	chr1:22577375-22577733	0.313524	0.14689	0.252142	0.514979	0.377214	0.707255	2.32495	0.000103957	0.00257309	-1.72341	0.00419014	0.129121	1.80997	0.030391	0.230713	Cluster_17409	chr1:22577388-22578174	787	200377	94.026	176690	1	+	UUGAAUUGAAGUGCUUGAAUU	110922	0.008	21	Y	-1	5931	911	17701	159555	13578	1681	1020	317	382	245	141	684	169	25	53	180	559	106
Cluster_17409	ath-MIR847	chr1:2165517-2165746	0.314727	0.517923	0.643353	-0.962606	0.626474	NA	0.568761	0.757902	NA	0.0406931	0.983305	NA	1.53131	0.571305	NA	Cluster_1582	chr1:2165332-2167161	1830	27124	12.728	26670	0.716	.	UCACUCCUCUUCUUCUUGAUG	4895	0.043	21	N5	273.8	569	1419	1732	12141	1528	1263	8472	0	2	2	1	2	3	1	1	5	6	1
Cluster_1582	ath-MIR852	chr4:8336166-8336373	-1.29134	2.10316e-06	1.55806e-05	0.444308	0.530934	0.806688	-1.12099	0.114172	0.316915	0.865119	0.22526	0.532111	-1.56528	0.118683	0.393583	Cluster_63118	chr4:8333745-8341210	7466	34424	16.153	34155	0.855	+	AAGAUAAGCGCCUUAGUUCUG	6415	0.204	N	N2	-1	839	9955	1893	14667	4542	526	2002	36	81	51	20	31	34	36	44	28	37	17
Cluster_63118	ath-MIR853	chr3:8346367-8346656	0.768369	0.000758413	0.00319983	0.270561	0.682788	0.88232	0.359333	0.642725	0.806691	-0.504404	0.519943	NA	0.0887682	0.930581	NA	Cluster_45921	chr3:8346006-8354084	8079	7037	3.302	6997	0.955	+	UCUGCAACCGGAAAGGGGAGC	2608	0.289	N	N2	-1	262	1303	277	3628	740	292	535	11	13	13	5	14	5	5	3	4	29	3
Cluster_45921	ath-MIR856	chr1:11957460-11957730	-1.21161	0.00053593	0.0023692	1.14005	0.220707	0.561582	0.541743	0.58315	0.768448	0.0233887	0.98199	NA	-0.598285	0.659262	NA	Cluster_9447	chr1:11955658-11957977	2320	17267	8.102	17195	0.956	+	UAAUCCUACCAAUAACUUCAGC	4204	0.205	22	N5	-1	581	2009	807	3472	7792	1536	1070	10	20	11	2	13	7	7	1	4	7	2
Cluster_9447	ath-MIR858a	chr1:26773539-26773725	1.09446	8.47263e-05	0.000457288	0.962125	0.313156	0.655121	-0.0431388	0.962374	0.985424	1.02971	0.295987	0.612363	-1.00528	0.446803	0.707156	Cluster_21294	chr1:26773203-26774143	941	353786	166.012	286477	0	-	UUUCGUUGUCUGUUCGACCUU	114065	0.003	21	N15	-1	21020	2905	21980	200453	36980	4067	66381	10	14	4	5	22	5	12	3	10	53	7
Cluster_21294	ath-MIR858b	chr1:26772633-26772935	4.40875	3.70286e-18	1.02258e-16	5.0816	0.00313708	0.0410911	2.51624	0.134207	0.346446	1.94748	0.36895	NA	-2.56544	0.286008	NA	Cluster_21293	chr1:26772551-26773086	536	76783	36.03	74258	0.828	+	AUGUUCGUUGUCUGUUCGACCUUG	49572	0.009	24	N11	-1	724	535	2236	4156	2015	2940	64177	9	6	0	0	8	3	0	1	6	21	0
Cluster_21293	ath-MIR859	chr1:22149718-22149843	0.758302	0.000200102	0.000989713	1.10697	0.111445	0.402646	0.818063	0.234942	0.469067	0.545687	0.484174	NA	-0.288913	0.767864	NA	Cluster_17011	chr1:22139114-22150783	11670	21436	10.059	21242	0.686	.	UCUCUCUGUUGUGAAGUCAAA	3087	0.276	21	N5	149.9	743	2693	1447	9068	3756	1083	2646	6	23	10	2	17	15	3	7	14	22	3
Cluster_17011	ath-MIR861	chr3:17838135-17838266	-1.07735	2.64744e-10	3.32819e-09	-0.0143051	0.974632	0.991841	-0.676833	0.192439	0.420939	-0.507703	0.303794	0.620357	-0.662525	0.334884	0.618321	Cluster_52799	chr3:17826001-17838760	12760	29276	13.738	29226	0.06	-	GAUGGAUAUGUCUUCAAGGAC	6241	0.297	N	N2	-1	1306	5437	1971	10766	5641	1581	2574	25	54	40	23	24	11	21	10	20	24	11
Cluster_52799	ath-MIR864	chr1:6740500-6740591	-0.786109	0.752979	NA	-0.828335	0.92523	NA	0	1	NA	-1.76586	0.841814	NA	0.000799655	0.999949	NA	Cluster_5021	chr1:6739986-6741116	1131	2811	1.319	2786	0.913	+	UCAGGUAUGAUUGACUUCAAA	362	0.19	21	N5	-1	317	178	429	954	511	192	230	1	0	0	1	0	0	0	0	0	0	0
Cluster_5021	ath-MIR867	chr4:11375364-11375481	-0.812363	0.783952	NA	-3.01607	0.732708	NA	0	1	NA	-2.18564	0.804517	NA	2.18652	0.861453	NA	Cluster_65646	chr4:11375183-11376334	1152	12405	5.821	12387	0.964	+	UUGAACAUGGUUUAUUAGGAA	4853	0.064	21	N5	-1	764	966	1334	6671	825	436	1409	0	0	1	1	0	0	0	0	0	0	0
Cluster_65646	ath-MIR868	chr3:6488234-6488426	0.258893	0.208324	0.329937	0.986165	0.166537	0.489945	0.0547519	0.935523	0.973682	1.07213	0.145811	0.437144	-0.931411	0.343354	0.624785	Cluster_44296	chr3:6487199-6491376	4178	40913	19.198	40893	0.854	+	CAUGUCGUAAUAGUAGUCACGU	9771	0.127	22	N5	-1	930	3193	1331	14682	15686	2144	2947	15	26	17	3	31	15	14	10	20	29	6
Cluster_44296	ath-MIR1887	chr4:11370263-11370325	-0.233911	0.937082	NA	0	1	NA	0	1	NA	0.491319	0.955922	NA	-0.489453	0.968939	NA	Cluster_65642	chr4:11369414-11370486	1073	25777	12.096	25771	0.992	+	CGUACUAAGUAGAGUCUAAGAGAA	11338	0.035	24	N5	-1	61	417	254	1298	493	1653	21601	0	0	0	0	0	0	0	0	0	0	0
Cluster_65642	ath-MIR2111a	chr3:2854284-2854442	2.44694	0.00773653	0.0233104	3.30248	0.557129	NA	3.23887	0.56409	NA	0.491272	0.932108	NA	-0.0636466	0.99361	NA	Cluster_41454	chr3:2854213-2854666	454	1783	0.837	1337	0.984	+	GUCCUCGGGAUGCGGAUUACC	380	0.124	21	N14	-1	74	45	222	992	103	50	297	3	1	0	0	8	0	0	0	1	1	0
Cluster_41454	ath-MIR2111b	chr5:400358-400524	2.30616	0.000107778	0.000568	2.97868	0.310221	NA	4.21242	0.141658	NA	0.491471	0.877212	NA	1.23365	0.763639	NA	Cluster_72060	chr5:400353-400868	516	3533	1.658	3069	0.988	+	AUCCUCGGGAUACAGUUUACC	1441	0.055	21	Y	-1	76	25	248	2869	120	28	167	1	3	0	0	4	7	0	0	0	5	0
Cluster_72060	ath-MIR4221	chr4:8460516-8460662	0.379424	0.644532	0.74899	0.521001	0.903591	NA	0.88339	0.844061	NA	-1.60176	0.719092	NA	0.362473	0.953514	NA	Cluster_63239	chr4:8460319-8461803	1485	9347	4.386	9322	0.983	+	UCUGUUGAAUUCUUGCACUAG	2178	0.071	21	N5	-1	1211	182	1062	4069	2050	439	334	1	2	0	1	0	1	0	0	2	0	1
Cluster_63239	ath-MIR4243	chr5:19567208-19567386	0.240891	0.587231	0.702508	-2.37029	0.30088	NA	3.40624	0.10125	NA	-1.53981	0.501537	NA	5.77637	0.0618527	NA	Cluster_86760	chr5:19566838-19568324	1487	17965	8.43	17706	0.87	+	UUGAAAUUGUAGAUUUCGUACU	6663	0.109	22	N5	-1	160	359	260	2807	8068	2057	4254	0	0	2	0	7	1	0	0	0	6	3
Cluster_86760	ath-MIR4245	chr5:21161506-21161652	0.825723	8.59927e-05	0.000463386	-0.206334	0.75038	0.908268	0.829492	0.21349	0.443933	-0.868576	0.195486	0.497373	1.03582	0.265463	0.553393	Cluster_88185	chr5:21161057-21162794	1738	171120	80.297	170907	0.836	+	AAUUGUCAGUAUAAAUCUUUGAUC	48500	0.079	24	N5	-1	1509	28520	2331	24693	18091	10374	85602	54	76	80	41	140	27	26	20	43	113	9
Cluster_88185	ath-MIR5012	chr2:8432648-8432796	-0.263343	0.273791	0.404946	-0.8819	0.280107	0.62579	-0.0496851	0.953929	0.981405	-0.545558	0.521743	NA	0.832212	0.48282	NA	Cluster_29679	chr2:8431479-8436563	5085	29908	14.034	29820	0.922	+	UUUUACUGCUACUUGUGUUCC	11415	0.082	21	N5	-1	486	1395	2947	19988	2765	417	1910	8	6	23	4	11	7	4	6	5	10	4
Cluster_29679	ath-MIR5028	chr4:6546647-6546827	0.919184	0.41682	NA	1.00334	0.892114	NA	0.506987	0.945368	NA	0.491131	0.947146	NA	-0.496685	0.962127	NA	Cluster_61624	chr4:6546629-6547115	487	4109	1.928	4084	0.008	-	AAUUGGGUUUAUGCUAGAGUU	1939	0.06	21	Y	-1	67	39	274	2706	159	203	661	0	1	0	0	1	0	0	0	0	4	1
Cluster_61624	ath-MIR5633	chr3:19544751-19545106	NA	NA	NA	NA	NA	NA	NA	NA	NA	NA	NA	NA	NA	NA	NA	Cluster_54313	chr3:19544944-19544983	40	5	0.002	5	0.4	.	AUUCCAAUUUGAAAGUGAUGAGCU	1	1	24	N3	-1	0	0	0	0	2	0	3	0	0	0	0	0	0	0	0	0	0	0
Cluster_54313	ath-MIR5997	chr3:10706765-10706908	0.358076	0.866599	NA	1.42713	0.872142	NA	2.36607	0.7883	NA	0.490805	0.955968	NA	0.939718	0.940057	NA	Cluster_47836	chr3:10706513-10708515	2003	10774	5.056	4469	0.538	.	AUUAGACCCAUUCUCUAGAUC	1408	0.145	21	N5	51.8	497	388	280	8009	437	429	734	1	0	0	0	1	2	0	0	0	2	0
Cluster_47836	ath-MIR8121	chr2:16587970-16588110	0.646169	0.0349634	0.0813548	0.738623	0.483064	0.7767	1.94412	0.250964	0.487056	-2.39506	0.15593	NA	1.20549	0.545511	NA	Cluster_36790	chr2:16587415-16588511	1097	12178	5.714	12168	0.493	.	AUUAGUAGGACAACUCAAACCACU	1040	0.121	N	N2	-1	252	2914	274	585	1006	2144	5003	9	6	3	4	8	0	0	1	4	20	3
Cluster_36790	ath-MIR8169	chr3:8836256-8836384	-0.46931	0.874136	NA	0	1	NA	1.24349	0.88831	NA	0.491148	0.955937	NA	1.58282	0.899574	NA	Cluster_46335	chr3:8835970-8836315	346	753	0.353	753	0.841	+	AUCUUCUGGAGAACGAAAAUCUGG	227	0.352	24	N11	-1	2	30	3	31	38	78	571	0	0	0	0	2	0	0	0	0	0	0
Cluster_46335	ath-MIR8170	chr2:14099959-14100149	-1.69512	1.97225e-11	2.88578e-10	-0.369119	0.59344	0.841594	-1.16586	0.119011	0.322745	0.111256	0.875413	NA	-0.796727	0.434065	NA	Cluster_34522	chr2:14096459-14102964	6506	7289	3.42	7166	0.938	+	UAAAGAUUUUCUAUGUGGA	1731	0.382	N	N2	-1	2291	1446	881	1524	374	243	530	8	15	21	6	8	6	7	10	7	7	6
Cluster_34522	ath-MIR8171	chr2:16890446-16890567	0.424791	0.327181	0.462022	-2.74036	0.0611725	0.286189	0.649336	0.652861	0.815002	-1.62846	0.252491	NA	3.38962	0.0991868	NA	Cluster_37093	chr2:16888694-16891455	2762	14757	6.925	7141	0.755	.	CGUAUAGGUGGGCCAGUGGUAGGAAGG	703	0.248	24	N4	9.9	264	2358	368	1145	808	2900	6914	2	1	11	6	13	0	3	1	4	15	3
Cluster_37093	ath-MIR8172	chr4:7102461-7102632	0.631317	0.153477	0.260614	-0.240199	0.881983	NA	2.74146	0.179054	NA	-2.96863	0.148213	NA	2.98161	0.25219	NA	Cluster_62086	chr4:7102581-7103234	654	9375	4.399	9357	0.737	.	CUAGUAACUUUUUGGAUUUGAGCU	1259	0.122	24	N6	7.1	63	423	136	366	369	1395	6623	3	1	6	0	1	3	0	0	1	3	1
Cluster_62086	ath-MIR8173	chr5:7478569-7478673	0.400604	0.777784	NA	0	1	NA	0	1	NA	0.491412	0.955914	NA	-0.489767	0.968919	NA	Cluster_77670	chr5:7478607-7480088	1482	1138	0.534	1135	0.504	.	AUAGUUGUUACCAACGAGCUGUUG	209	0.384	24	N5	4	32	81	46	72	58	206	643	0	0	0	0	0	0	0	0	0	1	0
Cluster_77670	ath-MIR8175	chr2:3740797-3740985	0.297513	0.551775	0.672995	1.74367	0.281312	0.627347	0.271676	0.867645	0.937669	-0.979296	0.547861	0.800216	-1.47195	0.521666	0.759055	Cluster_26533	chr2:3740829-3740964	136	122765	57.607	77856	0.999	+	UUCGAUCCCCGGCAACGGCGCCA	42968	0.006	23	N13	-1	91	15096	1523	22135	16958	54811	12151	291	331	43	69	143	4	8	39	28	222	60
Cluster_26533	ath-MIR8177	chr5:9362559-9362655	-0.230591	0.937925	NA	0	1	NA	0	1	NA	0.491343	0.95592	NA	-0.489503	0.968936	NA	Cluster_79253	chr5:9362561-9362630	70	1636	0.768	1624	0.034	-	AUAUAUAUGAUUUGGCUUAGUUCC	189	0.112	24	N11	-1	7	53	26	325	227	341	657	0	0	0	0	0	0	0	0	0	1	0
Cluster_79253	ath-MIR8179	chr4:7161853-7161963	-0.119159	0.761392	0.838561	-0.47496	0.760569	NA	1.46812	0.344392	NA	-0.287407	0.863658	NA	1.94306	0.377124	NA	Cluster_62141	chr4:7159512-7163468	3957	7611	3.571	6734	0.084	-	UUGACUGCAUUAACUUGAUCG	2211	0.149	21	N5	-1	260	417	470	5464	262	110	628	2	1	3	1	6	4	1	1	3	2	2
Cluster_62141	ath-MIR8182	chr3:22678152-22678279	1.83525	0.00019106	0.000950306	1.90165	0.344324	NA	1.41638	0.544683	NA	-1.10297	0.644766	NA	-0.485323	0.874954	NA	Cluster_56890	chr3:22677777-22683581	5805	1051	0.493	1033	0.793	.	UUGUGUUGCGUUUCUGUUGAUU	249	0.592	N	N2	-1	64	193	93	124	367	62	148	3	2	0	1	2	0	0	0	4	5	1
Cluster_56890	ath-MIR8183	chr3:11747715-11747831	0.09136	0.793717	0.860932	-0.172779	0.844732	0.94508	4.46036	0.00431636	0.043707	-3.42551	0.0313581	NA	4.63313	0.00983214	NA	Cluster_48625	chr3:11746336-11748662	2327	38685	18.153	37191	0.099	-	UUUAGUUGACGGAAUUGUGGC	9673	0.06	21	N5	-1	1133	523	957	29005	3541	1007	2519	8	9	12	5	21	18	0	1	2	6	1
Cluster_48625	ath-MIR8184	chr5:3311962-3312070	0.162066	0.928224	NA	0	1	NA	0	1	NA	0.491347	0.955919	NA	-0.489637	0.968927	NA	Cluster_74377	chr5:3311952-3312061	110	208	0.098	3	0.524	.	UUUGGUCUGAUUACGAAUGU	36	0.293	21	N6	0.2	12	0	88	89	9	5	5	0	0	0	0	0	0	0	0	1	1	0
Cluster_74377
	ath-MIR407	chr2:13866205-13866467	0.0701566	0.981102	NA	-2.59482	0.769335	NA	0.505489	0.95462	NA	-1.76349	0.842023	NA	3.09833	0.804751	NA	Cluster_34288	chr2:13866306-13866362	57	341	0.16	341	0.337	.	UACGAAUCUUUGCUUUAUUAUCUU	35	0.463	24	N6	-1	2	29	3	15	17	68	207	0	0	0	1	1	0	0	0	0	2	0
Cluster_34288	ath-MIR447a	chr4:1528134-1528370	-0.189325	0.466288	0.597404	-0.732727	0.302469	0.64636	1.41082	0.085675	0.2669	-1.86483	0.0231308	0.205184	2.14355	0.0483458	NA	Cluster_58490	chr4:1522601-1531784	9184	300464	140.991	5183	0.003	-	UUGGGGACGAGAUGUUUUGUUG	69425	0.015	22	N5	-1	6581	6816	17286	92121	116807	20879	39974	17	18	55	8	47	4	4	5	11	39	2
Cluster_58490	ath-MIR447b	chr4:1535426-1535661	-0.242607	0.377069	0.513206	-0.165831	0.867834	0.953945	0.40809	0.661268	0.820963	0.637894	0.522674	NA	0.57392	0.673928	NA	Cluster_58492	chr4:1533325-1537972	4648	181959	85.383	11159	0.007	-	UUGGGGACGAGAUGUUUUGUUG	39964	0.016	22	N5	-1	3350	3282	11315	63701	68725	14929	16657	5	7	1	7	20	9	8	4	2	14	3
Cluster_58492	ath-MIR778	chr2:17349437-17349574	0.141356	0.372112	0.508568	0.136368	0.77288	0.917378	0.981649	0.0482863	0.191427	-0.337975	0.516064	0.777645	0.845281	0.217754	0.509574	Cluster_37459	chr2:17349333-17357701	8369	13762	6.458	13530	0.04	-	UUGGCUUGGUUUAUGUACACC	1471	0.387	N	N2	-1	601	3045	771	6924	1060	471	890	24	42	43	12	54	38	14	12	25	34	4
Cluster_37459	ath-MIR779	chr2:9560761-9560923	1.24523	2.62489e-10	3.30188e-09	0.180189	0.747213	0.906729	0.62997	0.277742	0.515294	-0.701802	0.230215	0.538085	0.449776	0.57675	0.790939	Cluster_30478	chr2:9558387-9564901	6515	128610	60.35	127644	0.887	+	UGAUUGGAAAUUUCGUUGACU	37986	0.087	N	N2	-1	2488	28694	3635	51790	22680	4655	14668	92	57	64	44	105	41	30	20	125	279	23
Cluster_30478	ath-MIR780	chr4:8504141-8504314	0.858776	0.000165612	0.000835575	-0.141657	0.847555	0.946212	0.323068	0.664263	0.823291	-0.046831	0.951112	0.980136	0.464719	0.657265	0.838712	Cluster_63277	chr4:8501225-8504676	3452	2539375	1191.59	2535143	0.003	-	UCUAGCAGCUGUUGAGCAGGU	610331	0.003	21	N5	-1	30526	67422	44493	1373630	622764	250929	149611	11	25	20	11	27	19	9	11	18	38	5
Cluster_63277	ath-MIR822	chr5:897020-897356	0.24974	0.303797	0.437528	1.1578	0.122133	0.421553	1.43266	0.0563069	0.207494	0.00650534	0.993153	0.997623	0.274862	0.795468	0.91021	Cluster_72428	chr5:891373-902763	11391	124419	58.383	123538	0.044	-	UGCGGGAAGCAUUUGCACAUG	28864	0.084	N	N2	-1	3792	29424	3110	56433	14764	5495	11401	153	329	134	48	411	180	83	38	193	374	99
Cluster_72428	ath-MIR825	chr2:11159660-11159845	0.174453	0.422403	0.556776	-0.631132	0.332483	0.670336	0.0681761	0.922395	0.966973	-0.929214	0.178503	0.478181	0.699304	0.464467	0.721195	Cluster_31839	chr2:11157520-11161079	3560	55063	25.838	54959	0.814	+	UUCUCAAGAAGGUGCAUGAAC	14339	0.114	21	N5	-1	1171	5271	1650	21262	7838	4469	13402	22	24	32	23	32	11	10	11	22	36	13
Cluster_31839	ath-MIR829	chr1:11834022-11834226	1.7964	5.09303e-11	7.02903e-10	2.67969	0.00443586	0.0525347	3.36668	0.00603091	0.0553516	-0.71964	0.598759	0.82556	0.686981	0.656771	NA	Cluster_9374	chr1:11833477-11834679	1203	26327	12.354	25699	0.063	-	ACUUUGAAGCUUUGAUUUGAA	9502	0.052	21	N5	-1	1106	2410	2515	11954	1359	590	6393	17	20	6	0	37	5	1	1	11	35	5
Cluster_9374	ath-MIR831	chr2:10247206-10247462	-1.03528	0.00200611	0.00738077	-2.11913	0.046191	0.244527	-0.741236	0.477409	0.690054	-0.577892	0.564034	NA	1.37789	0.354895	NA	Cluster_31151	chr2:10244552-10250243	5692	53807	25.249	53576	0.983	+	UGAUCUCUUCGUACUCUUCUUG	29394	0.049	22	N5	-1	447	1192	755	12371	37906	371	765	1	6	20	6	9	3	8	3	4	8	3
Cluster_31151	ath-MIR835	chr1:28544454-28544853	1.07251	8.57809e-08	7.81862e-07	0.712314	0.291154	0.637091	1.04824	0.112222	0.313693	0.426384	0.557701	0.805731	0.335919	0.721924	NA	Cluster_22749	chr1:28537625-28545493	7869	43615	20.466	43443	0.121	-	AGUAACAUUGUUGGGGAAAAACG	3426	0.171	21	N5	-1	1454	4447	3301	18799	5293	5658	4663	12	22	15	4	38	20	7	8	11	39	0
Cluster_22749	ath-MIR838	chr1:28500-28706	-0.793762	7.83886e-09	8.3096e-08	-0.591801	0.125569	0.427501	-0.676708	0.0764965	0.249117	0.347592	0.365049	0.668628	-0.0849061	0.875819	0.946365	Cluster_35	chr1:23073-36459	13387	35301	16.565	34600	0.654	.	UUUUCUUCUACUUCUUGCACA	6399	0.35	21	N5	390.4	1291	4970	4279	18394	3789	1013	1565	35	45	88	25	58	39	52	35	24	41	12
Cluster_35	ath-MIR839	chr1:25278944-25279207	0.0875082	0.645849	0.750026	-0.578933	0.275156	0.620166	1.18381	0.0271901	0.137672	-0.423737	0.449932	0.728255	1.76274	0.0194141	0.199389	Cluster_19901	chr1:25276112-25279532	3421	138072	64.79	137829	0.158	-	UACCAACCUUUCAUCGUUCCC	25405	0.066	21	N5	-1	2709	3488	6405	79295	25730	3179	17266	18	19	40	12	61	36	16	8	11	34	6
Cluster_19901	ath-MIR841b	chr4:2184135-2184629	-0.43573	0.0938322	0.1787	-0.10678	0.876289	0.95796	1.05637	0.124542	0.332104	-0.49877	0.469713	0.743107	1.16315	0.231116	0.524218	Cluster_58833	chr4:2183683-2189010	5328	152462	71.542	94456	0.788	.	AAUACGAGCCACUGGAAACUG	9224	0.167	24	N5	318.4	3416	9471	9581	39799	12047	13492	64656	244	253	395	119	612	258	96	115	30	125	24
Cluster_58833	ath-MIR843	chr3:17742098-17742302	-0.0811823	0.654345	0.756547	-0.0417311	0.945382	0.980514	-0.489971	0.424915	0.649893	0.372913	0.550091	0.801558	-0.44824	0.604298	0.807774	Cluster_52746	chr3:17741840-17748825	6986	176488	82.816	167810	0.958	+	UUUAGGUCGAGCUUCAUUGGA	90149	0.045	21	N5	-1	7339	3087	30695	123298	4113	3116	4840	16	22	35	5	34	6	19	10	20	32	7
Cluster_52746	ath-MIR844	chr2:9942151-9942335	-0.159259	0.724385	0.811773	0.149838	0.924509	NA	4.55429	0.022845	NA	-3.3291	0.108073	NA	4.40445	0.0841691	NA	Cluster_30893	chr2:9941883-9942623	741	15168	7.118	15139	0.001	-	GACUUAUAAGCCAUCUUACUAGUU	1559	0.049	21	N14	-1	548	634	1229	5970	667	973	5147	4	3	8	0	13	4	0	0	1	5	2
Cluster_30893	ath-MIR848	chr5:4479397-4479591	0.663876	1.09315e-06	8.50165e-06	0.375527	0.384525	0.711723	0.815877	0.0758023	0.247489	-0.280265	0.55938	0.806796	0.44035	0.484973	0.736605	Cluster_75256	chr5:4467301-4480986	13686	115031	53.978	114855	0.059	-	UGGGACUGCCUAAGCUAAAGGCUU	47302	0.071	24	N5	-1	930	8770	2131	22747	17407	1401	61645	33	54	39	18	69	31	14	16	18	50	5
Cluster_75256	ath-MIR851	chr3:19659532-19659715	1.44761	3.09648e-13	5.3409e-12	1.74054	0.00278157	0.0375604	0.570856	0.332934	0.570686	0.610941	0.351717	0.660408	-1.16968	0.157966	NA	Cluster_54424	chr3:19658849-19662013	3165	96564	45.312	96306	0.005	-	UCUCGGUUCGCGAUCCACAAG	16776	0.062	21	N5	-1	3640	13928	6068	48244	15476	2791	6417	23	45	16	3	30	16	10	7	21	38	0
Cluster_54424	ath-MIR860	chr5:9098791-9098916	0.92135	8.18531e-06	5.46932e-05	-0.361121	0.526973	0.804584	1.20385	0.05175	0.199092	-1.49471	0.0161238	0.184356	1.56496	0.0630583	0.304054	Cluster_79023	chr5:9096433-9103674	7242	49240	23.106	39822	0.599	.	UCAAUAGAUUGGACUAUGUAU	4791	0.203	24	N5	151.6	1752	4655	1675	16436	2631	4568	17523	59	34	73	35	90	27	10	15	77	192	20
Cluster_79023	ath-MIR862	chr2:10718096-10718198	0.811262	0.171423	0.283679	-5.42863	0.0138373	NA	1.351	0.473968	NA	-1.74905	0.354704	NA	6.77935	0.0195	NA	Cluster_31501	chr2:10717209-10718350	1142	12628	5.926	12569	0.99	+	UCCAAUAGGUCGAGCAUGUGC	1213	0.116	21	N5	-1	365	367	774	5818	2285	1049	1970	0	0	4	6	4	7	3	0	1	9	0
Cluster_31501	ath-MIR863	chr4:7846597-7846899	-0.6565	0.012833	0.0356161	1.01914	0.059865	0.282497	1.40392	0.0101516	0.0759719	-0.0356608	0.949341	0.979557	0.384783	0.616881	0.815746	Cluster_62768	chr4:7844704-7849708	5005	535870	251.454	534353	0.997	+	UUGUUGAUCUCAAUAGCAUUG	125800	0.017	21	N5	-1	15506	10405	27923	273599	132710	17802	57925	118	140	58	40	195	139	44	28	33	72	17
Cluster_62768	ath-MIR865	chr5:5169990-5170131	-0.409714	0.165912	0.27681	-1.59037	0.124359	0.425933	0.340349	0.749564	0.873315	-1.09864	0.298829	NA	1.9307	0.193813	NA	Cluster_75835	chr5:5168363-5172818	4456	68209	32.007	64949	0.992	+	UCUGGGAUGAAUUUGGAUCU	12495	0.033	N	N2	-1	17522	1771	19059	21228	2801	2874	2954	4	8	18	10	13	8	9	1	3	21	3
Cluster_75835	ath-MIR866	chr5:16157823-16157948	0.82176	0.0326726	0.0768776	0.392535	0.755399	0.909337	2.86527	0.0951581	0.28475	-1.77279	0.323415	NA	2.47271	0.245615	NA	Cluster_84058	chr5:16157197-16157939	743	40304	18.912	40211	0.01	-	ACAAAAUCCGUCUUUGAAGA	21494	0.02	20	Y	-1	3596	70	27060	5133	2287	1758	400	6	1	3	2	11	3	1	0	1	8	3
Cluster_84058	ath-MIR869	chr5:15891579-15891873	0.404623	0.33612	0.471406	1.12997	0.43392	0.746112	2.43019	0.184503	NA	-1.25495	0.517528	NA	1.30022	0.577171	NA	Cluster_83809	chr5:15891496-15892019	524	44003	20.648	43626	0.009	-	UCUGGUGUUGAGAUAGUUGAC	17870	0.046	21	Y	-1	5301	740	921	22769	7748	3039	3485	2	8	1	2	4	5	1	0	1	11	1
Cluster_83809	ath-MIR870	chr5:21395545-21395629	0.843784	0.156332	0.264271	-0.912236	0.760902	NA	0.531534	0.86451	NA	-1.44812	0.632604	NA	1.44361	0.738431	NA	Cluster_88418	chr5:21395216-21395778	563	6549	3.073	6533	0.031	-	UUAGAAUGUGAUGCAAAACUU	1295	0.084	21	Y	-1	389	875	1110	2542	839	180	614	0	1	2	0	1	0	0	0	1	5	1
Cluster_88418	ath-MIR1886	chr2:15611870-15611982	-0.45621	0.0136693	0.0375759	0.442035	0.308935	0.651303	1.527	0.00113728	0.0170114	-0.541677	0.273359	0.586647	1.08497	0.0897657	0.352715	Cluster_35846	chr2:15609337-15614934	5598	34582	16.227	32615	0.805	+	UGAGAUGAAAUCUUUGAUUGG	12102	0.167	N	N2	-1	2845	4330	1391	21157	1553	740	2566	43	50	47	16	79	58	10	16	24	68	27
Cluster_35846	ath-MIR1888a	chr5:7168870-7168969	0.70396	0.00338758	0.0116034	0.596383	0.441894	0.752838	-0.131151	0.88941	0.950704	-0.59595	0.516679	NA	-0.727536	0.5513	NA	Cluster_77401	chr5:7168082-7171735	3654	28291	13.275	25914	0.955	+	UAAGUUAAGAUUUGUGAAGAA	4168	0.166	N	N2	-1	4071	2479	4560	9921	3385	1333	2542	7	21	8	6	8	3	0	6	17	27	2
Cluster_77401	ath-MIR1888b	chr3:22537283-22537417	-0.301665	0.223519	0.347565	-0.432627	0.58239	0.835282	-0.902421	0.310008	0.54759	-0.289342	0.728914	NA	-0.469794	0.69228	NA	Cluster_56780	chr3:22533724-22537826	4103	11048	5.184	9352	0.874	+	UGAGGCUAAGAUUUGUGAAGAAAA	975	0.289	24	N5	-1	961	852	859	3396	860	664	3456	8	8	13	6	7	3	5	5	4	6	0
Cluster_56780	ath-MIR2112	chr1:234006-234159	-0.423091	0.131416	0.231717	0.825261	0.374043	0.704662	-0.3308	0.745574	0.871083	0.107891	0.916485	NA	-1.15605	0.401794	NA	Cluster_215	chr1:232374-237833	5460	13418	6.296	11260	0.165	-	UCAAAUGAUGCGCAAAUGCGGAUA	1356	0.208	24	N5	-1	309	1493	813	3493	413	289	6608	5	17	11	1	6	4	4	3	3	10	4
Cluster_215	ath-MIR2934/MIR782	chr3:5500032-5500152 (-) chr3: 5500037-5500147 (+)	-1.48771	4.24338e-08	4.06426e-07	-0.45074	0.572181	0.830572	-0.309386	0.735914	0.866341	-0.710044	0.420351	NA	0.141364	0.90744	NA	Cluster_43491	chr3:5496686-5502509	5824	9720	4.561	9681	0.217	.	UCUUUCUGCAAACGCCUUGGA	3167	0.205	21	N5	65.4	242	1239	526	5594	1371	232	516	4	14	12	7	9	3	5	3	3	6	5
Cluster_43491	ath-MIR2937	chr5:13622416-13622838	0.331265	0.841547	NA	-1.58381	0.858248	NA	0	1	NA	-0.752763	0.932346	NA	0.753878	0.952116	NA	Cluster_81957	chr5:13622400-13622972	573	2231	1.047	2131	0.697	.	UUGAUAACUCCAACAAGGACU	175	0.402	24	N6	0.5	32	150	233	525	190	202	899	0	0	1	0	0	0	0	0	2	1	0
Cluster_81957	ath-MIR2938	chr5:22251822-22251921	0.779272	0.748725	NA	0	1	NA	0.505512	0.954618	NA	0.491738	0.955884	NA	0.843754	0.946451	NA	Cluster_89276	chr5:22250814-22252123	1310	167	0.078	160	0.174	-	AAAAACUGGACCCCUCUUAAUUAG	4	0.862	N	N2	-1	19	68	8	30	22	10	10	0	0	0	0	1	0	0	0	0	1	0
Cluster_89276	ath-MIR3434	chr5:7583055-7583403	-0.336006	0.167094	0.278303	-0.287657	0.725578	0.898362	0.313805	0.706027	0.847968	0.0121258	0.988918	NA	0.601462	0.606518	NA	Cluster_77794	chr5:7581727-7584439	2713	11632	5.458	10909	0.018	-	ACUUGGCUGAUUCUAUUAUU	3191	0.158	20	N5	-1	384	1732	5341	1910	1117	295	853	6	4	10	2	10	6	3	4	8	18	3
Cluster_77794	ath-MIR3440b	chr3:6217476-6217600	0.48539	0.316426	0.450838	1.34299	0.458984	NA	1.72745	0.36756	NA	-0.378586	0.850997	NA	0.384488	0.884162	NA	Cluster_44021	chr3:6214906-6218559	3654	10851	5.092	10817	0.966	+	UGGAUUGGUCAAGGGAAGCGU	2697	0.15	21	N5	-1	720	757	559	6369	1094	301	1051	6	7	4	1	7	6	0	2	1	2	0
Cluster_44021	ath-MIR3932b	chr4:7890570-7890719	0.308536	0.166478	0.27755	0.417657	0.545892	0.814642	1.04518	0.149919	0.368822	-0.875417	0.233384	0.540876	0.627527	0.531382	0.764938	Cluster_62797	chr4:7889456-7893902	4447	348368	163.47	113170	0.059	-	UUUGACGUGCUCGAUCUGCUC	87876	0.047	21	N5	-1	6166	12231	14203	201224	12317	15741	86486	53	60	49	23	77	28	13	13	27	93	18
Cluster_62797	ath-MIR4228	chr1:28889375-28889532	-0.0248835	0.87732	0.918902	-0.131723	0.805842	0.931108	-0.00369688	0.994525	0.999048	-0.584209	0.278109	0.591976	0.128026	0.866209	0.942996	Cluster_23041	chr1:28888648-28891363	2716	186306	87.423	186048	0.965	+	UCGGAUGCGAAACGGUGGUGU	6015	0.074	N	N2	-1	11186	100155	14498	27062	12425	9736	11244	425	613	598	307	663	180	146	248	389	649	198
Cluster_23041	ath-MIR4239	chr4:11368752-11368874	-0.411867	0.889204	NA	-1.58369	0.858259	NA	0	1	NA	-0.753061	0.93232	NA	0.754448	0.95208	NA	Cluster_65641	chr4:11368629-11368932	304	1076	0.505	1075	0.56	.	UUUGUUAUUUUCGCAUGCUCC	65	0.509	24	N6	0.3	13	130	44	178	104	170	437	0	0	1	0	0	0	0	0	0	0	0
Cluster_65641	ath-MIR4240	chr4:10711558-10711762	-0.200928	0.945905	NA	-1.58356	0.858271	NA	0.505496	0.954619	NA	-0.752831	0.93234	NA	2.08813	0.867822	NA	Cluster_65029	chr4:10710634-10712540	1907	10236	4.803	10157	0.011	-	UAUGUUAUCGGGUCUAGCACU	2749	0.061	21	N5	-1	1600	417	680	3640	1288	1374	1237	0	0	1	0	1	0	0	0	1	1	0
Cluster_65029	ath-MIR5013	chr2:7166817-7166975	-0.39632	0.813176	NA	0	1	NA	0	1	NA	0.490969	0.955953	NA	-0.489036	0.968965	NA	Cluster_28698	chr2:7166747-7166991	245	1380	0.648	1370	0.776	.	UUUGUGACAUCUAGGUGCUUU	563	0.206	21	N6	11.7	11	33	39	946	49	60	242	0	0	0	0	0	0	0	0	0	1	0
Cluster_28698	ath-MIR5015	chr5:20554881-20555053	NA	NA	NA	NA	NA	NA	NA	NA	NA	NA	NA	NA	NA	NA	NA	Cluster_87618	chr5:20554536-20555111	576	974	0.457	971	0.168	-	UCUGUUGUUGUUGGUGUUAUG	202	0.267	21	N14	-1	10	50	9	571	51	27	256	0	0	0	0	0	0	0	0	0	0	0
Cluster_87618	ath-MIR5016	chr2:9919984-9920197	0.169198	0.483311	0.612185	-0.842003	0.33914	0.67691	0.742781	0.424612	0.649769	-0.609338	0.524243	NA	1.58477	0.216092	NA	Cluster_30880	chr2:9916361-9920718	4358	5888	2.763	5811	0.865	+	AUGGACGGAAUGACAAAGUCAUU	576	0.411	N	N2	-1	183	1123	393	1120	605	1355	1109	2	6	8	4	8	7	2	3	6	15	1
Cluster_30880	ath-MIR5017	chr4:11962901-11963078	0.419929	0.352819	0.488862	-0.849152	0.627833	NA	1.43121	0.524845	NA	-2.98466	0.155849	NA	2.28031	0.423966	NA	Cluster_66196	chr4:11957520-11963525	6006	17717	8.314	17658	0.187	-	AUUUGUUACUAAUUUGGAAUG	10239	0.111	21	N5	-1	306	391	480	12197	885	1002	2456	1	2	4	1	2	0	0	0	5	2	1
Cluster_66196	ath-MIR5018	chr1:24543740-24544014	0.403494	0.661873	NA	0	1	NA	0	1	NA	0.491439	0.93615	NA	-0.489662	0.954988	NA	Cluster_19123	chr1:24543500-24544861	1362	3303	1.55	3211	0.081	-	UACGACAGUUCUUGUAGAAGU	1095	0.168	N	N2	-1	51	627	67	1415	108	81	954	0	0	0	0	0	0	0	0	1	1	0
Cluster_19123	ath-MIR5019	chr2:10403230-10403370	0.107967	0.970927	NA	0	1	NA	0	1	NA	0.491461	0.955909	NA	-0.489739	0.968921	NA	Cluster_31277	chr2:10403103-10403709	607	971	0.456	966	0.971	+	UGUUGGGAAAGAAAAACUCUU	403	0.124	21	Y	-1	19	10	96	622	60	13	151	0	0	0	0	0	0	0	0	1	0	0
Cluster_31277	ath-MIR5020b	chr4:6787003-6787153	0.343931	0.145669	0.25059	-0.0340397	0.965624	0.989139	0.231785	0.787965	0.893443	-0.593962	0.491789	0.760327	0.265819	0.820118	0.921741	Cluster_61803	chr4:6785883-6788482	2600	31016	14.554	28525	0.207	.	AUGGCAUGAAAGAAGGUGAGAAUU	4129	0.163	24	N5	100.4	488	3742	2164	5331	1444	3741	14106	11	17	18	7	19	5	3	7	23	77	12
Cluster_61803	ath-MIR5022	chr1:22372462-22372578	-0.844504	0.775723	NA	0	1	NA	0	1	NA	0.491069	0.955944	NA	-0.489003	0.968967	NA	Cluster_17201	chr1:22372317-22372929	613	402	0.189	394	0.963	+	UUUGAUCAUUCUCCAUGAUAG	83	0.318	21	Y	-1	14	28	16	212	69	17	46	0	0	0	0	0	0	0	0	0	0	0
Cluster_17201	ath-MIR5024	chr1:16766259-16766438	1.20328	1.43188e-11	2.13034e-10	0.752917	0.198272	0.534015	1.33528	0.0206362	0.117236	0.323348	0.608578	0.829331	0.582356	0.478542	0.73216	Cluster_12509	chr1:16763883-16767630	3748	19667	9.229	19525	0.313	.	CCGUAUCUUGGCCUUGUCAUU	4193	0.237	21	N5	153.8	509	1980	663	10750	1108	1258	3399	22	30	27	4	70	32	14	8	25	79	3
Cluster_12509	ath-MIR5025	chr1:16993891-16994045	-0.849266	0.774503	NA	0	1	NA	0	1	NA	0.491063	0.955945	NA	-0.488994	0.968968	NA	Cluster_12672	chr1:16993588-16994349	762	698	0.328	179	0.612	.	UACUGUAUAUAUGUAAGUGAC	172	0.219	21	N6	0.8	20	18	31	493	41	15	80	0	0	0	0	0	0	0	0	0	0	0
Cluster_12672	ath-MIR5026	chr4:7844496-7844688	-0.282576	0.923984	NA	0	1	NA	0.505511	0.954618	NA	0.491242	0.955929	NA	0.844629	0.946395	NA	Cluster_62767	chr4:7844495-7844628	134	1034	0.485	1034	0.724	.	CUAACUUUGAAAACCAUAGCAUAGU	194	0.2	N	N2	-1	4	585	8	18	45	128	246	0	0	0	0	1	0	0	0	0	0	0
Cluster_62767	ath-MIR5027	chr5:10943902-10944062	-0.157629	0.382879	0.519239	-1.14682	0.0365483	0.213326	0.303076	0.61942	0.792613	-1.12401	0.0600431	0.287591	1.4499	0.0772151	0.330275	Cluster_80286	chr5:10939534-10944165	4632	19956	9.364	19152	0.647	.	ACCGGUUGGAACUUGCCUU	905	0.37	21	N4	50.9	1930	1873	1116	6418	1947	1477	5195	8	21	44	13	28	9	10	6	17	38	6
Cluster_80286	ath-MIR5029	chr5:12268507-12268697	0.649996	0.122835	0.220271	-1.56997	0.202304	0.540198	1.14842	0.538567	0.738159	-3.6082	0.0404335	NA	2.71835	0.224259	NA	Cluster_81078	chr5:12268068-12269323	1256	55570	26.076	2976	0.443	.	UCGGGAAUGAGAGAGAACACU	19160	0.054	21	N5	139	190	967	646	47317	1041	1610	3799	2	6	18	4	2	2	0	1	4	12	2
Cluster_81078	ath-MIR5595a	chr2:10026910-10027050	1.14151	0.000293025	0.00138987	1.71471	0.0780116	0.329442	4.06172	0.00155832	0.0214283	-1.18746	0.394495	NA	2.34699	0.145134	NA	Cluster_30948	chr2:10026679-10028909	2231	27446	12.879	14605	0.763	.	ACAUAUGAUCUGCAUCUUUGC	2723	0.048	21	N5	61.3	344	2641	1024	13711	3901	1213	4612	10	16	5	2	33	24	2	0	13	20	8
Cluster_30948	ath-MIR5629	chr5:3802714-3803062	-0.536525	0.856368	NA	0	1	NA	0	1	NA	0.491216	0.955931	NA	-0.489249	0.968952	NA	Cluster_74766	chr5:3802829-3802909	81	659	0.309	659	0.924	+	AAGCGAUUGUACUUAUUUAC	227	0.168	20	N11	-1	14	18	339	251	17	3	17	0	0	0	0	0	0	0	0	0	0	0
Cluster_74766	ath-MIR5631	chr5:7122566-7122688	-0.345861	0.021951	0.0554371	0.210656	0.615299	0.851442	-0.514016	0.227002	0.460069	0.301295	0.482597	0.753351	-0.72467	0.225024	0.515736	Cluster_77356	chr5:7117573-7133459	15887	9487	4.452	9437	0.423	.	UGGCAGGAAGGACAUAAUUUU	145	0.662	N	N2	-1	679	4088	617	1866	857	660	720	62	109	92	35	77	49	54	45	36	46	11
Cluster_77356	ath-MIR5632	chr2:8392449-8392608	-0.0980664	0.649169	0.752506	-0.583529	0.412206	0.731036	-0.574287	0.473367	0.687261	-0.664794	0.383658	NA	0.00924132	0.993118	NA	Cluster_29656	chr2:8385390-8397876	12487	10570	4.96	10446	0.158	-	UCCAACUGUAAAUCCGAAACCC	1060	0.375	N	N2	-1	606	1544	732	3844	2702	377	765	11	13	23	9	15	2	8	5	13	12	1
Cluster_29656	ath-MIR5634	chr4:14982320-14982545	-0.0191577	0.929241	0.954519	-0.0214835	0.976661	0.992604	-0.556936	0.456289	0.675301	0.167306	0.82334	0.93394	-0.535451	0.609381	NA	Cluster_68801	chr4:14980533-14984422	3890	8809	4.134	8302	0.8	+	AGGGACUUUGUGAAUUUAGGG	1482	0.392	N	N2	-1	778	2016	714	3864	502	289	646	19	35	31	14	19	20	17	16	14	17	2
Cluster_68801	ath-MIR5635a	chr5:6926005-6926446	0.92805	0.0432941	0.0963022	1.68564	0.363916	NA	-0.886477	0.539133	NA	3.2621	0.0703957	NA	-2.57215	0.274065	NA	Cluster_77226	chr5:6921636-6926052	4417	2462	1.155	2424	0.544	.	AUAAAAUAACAUUUUUCUCGGUGU	165	0.622	N	N2	-1	111	616	142	313	195	241	844	0	5	0	1	4	3	3	4	2	4	1
Cluster_77226	ath-MIR5637	chr2:12270179-12270373	2.18982	2.22171e-08	2.22203e-07	2.91242	0.00810835	0.0801517	3.44378	0.0301428	0.145659	-1.15688	0.506766	NA	0.531348	0.783302	NA	Cluster_32842	chr2:12266501-12270704	4204	53003	24.871	46662	0.007	-	AAUGCGCAACUCUAUAUUUCC	13300	0.055	21	N5	-1	870	1540	3067	36825	9032	711	958	12	18	4	0	7	11	1	0	7	9	0
Cluster_32842	ath-MIR5639	chr2:10356782-10357163	0.788254	0.00731867	0.022249	-0.576873	0.54974	0.8175	1.7133	0.106064	0.305336	-1.36302	0.207596	0.511437	2.29015	0.110049	0.380327	Cluster_31239	chr2:10355646-10359106	3461	51507	24.169	51244	0.855	+	GUAUUGGUUGCUUAAAGGUGUC	2547	0.199	24	N5	-1	479	4148	889	7098	5605	4652	28636	10	7	16	7	33	6	4	2	8	55	14
Cluster_31239	ath-MIR5640	chr1:1653221-1653624	-0.943972	2.34727e-07	2.01069e-06	-0.528816	0.311294	0.653068	0.31087	0.553326	0.748414	-0.246891	0.640922	0.846715	0.839688	0.256582	0.548524	Cluster_1221	chr1:1641857-1654665	12809	136280	63.949	126669	0.329	.	AUGAGAGAAGGAAUUAGAUUC	16295	0.151	21	N5	670.6	7335	5343	20056	89235	9694	1262	3355	62	64	140	38	102	89	66	27	37	95	32
Cluster_1221	ath-MIR5641	chr5:9022836-9023326	-0.398885	0.892934	NA	0	1	NA	0	1	NA	0.49127	0.955926	NA	-0.489355	0.968945	NA	Cluster_78959	chr5:9022968-9023043	76	1192	0.559	1169	0.991	+	AUUUUAUCAUCUUCUUCCAUU	636	0.127	21	N11	-1	10	31	68	1002	37	13	31	0	0	0	0	0	0	0	0	0	0	0
Cluster_78959	ath-MIR5643a	chr5:11667797-11667879	1.22527	0.000531099	0.00234886	2.02024	0.0699514	0.307651	1.83353	0.168198	0.389619	-0.389337	0.78965	NA	-0.186717	0.914339	NA	Cluster_80693	chr5:11667254-11671511	4258	25095	11.776	8980	0.624	.	AGGCUUUUAAGAUCUGGUUGC	2657	0.255	24	N5	50.8	334	4091	481	5047	1512	3731	9899	8	12	2	2	10	4	0	2	21	16	2
Cluster_80693	ath-MIR5644	chr5:16649994-16650138	0.396894	0.0473926	0.103735	-0.313114	0.649056	0.869289	0.53988	0.509749	0.71517	-0.965685	0.236292	0.543471	0.852988	0.425182	0.690652	Cluster_84423	chr5:16649294-16650725	1432	105601	49.553	105560	0.21	.	AUCGGAUCUGUGCCUACCGGCUAC	42377	0.039	24	N5	277.9	746	2755	1454	4412	4609	23582	68043	7	13	10	9	14	5	4	3	12	35	4
Cluster_84423	ath-MIR5647	chr1:22084264-22084683	0.9608	4.00662e-06	2.82364e-05	0.457314	0.468973	0.769687	1.78259	0.0181441	0.10801	-1.85416	0.0148774	0.182389	1.32527	0.177993	0.469712	Cluster_16936	chr1:22081625-22086307	4683	115943	54.406	108473	0.295	.	AUUUGGUGAAUUUGACUCUCU	3011	0.125	24	N5	81.7	2353	7228	3341	14935	7185	20871	60030	45	42	37	18	51	17	4	6	35	111	23
Cluster_16936	ath-MIR5648	chr1:11499384-11499883	1.84092	0.0117497	0.033119	-0.725416	0.860695	NA	1.2895	0.757413	NA	-1.57082	0.706879	NA	2.01409	0.731712	NA	Cluster_9098	chr1:11497095-11501435	4341	6575	3.085	6375	0.968	+	AUCUGAAGAAAAUAGCGGCAU	701	0.24	21	N5	-1	219	414	283	2505	784	367	2003	1	0	0	1	2	0	0	0	2	4	0
Cluster_9098	ath-MIR5650	chr2:19686957-19687039	0.573173	0.00763202	0.0230405	-0.30106	0.671665	0.877994	0.695598	0.333836	0.571201	-0.185779	0.804547	0.927707	0.996653	0.32433	NA	Cluster_39470	chr2:19685144-19693030	7887	11939	5.602	11841	0.736	.	UUGUUUUGGAUCUUAGAUACA	5222	0.276	21	N5	184.1	275	1770	1240	7488	463	243	460	6	18	24	4	30	12	9	5	7	31	1
Cluster_39470	ath-MIR5651	chr3:17178447-17178608	0.604504	0.000906005	0.00374261	-0.463056	0.341624	0.678369	0.0472817	0.927459	0.970119	-0.735086	0.153619	0.449052	0.510334	0.473466	0.727057	Cluster_52339	chr3:17176353-17180265	3913	58436	27.421	54771	0.499	.	UUGUGCGGUUCAAAUAGUAAC	4124	0.257	24	N5	111.9	1584	5811	2498	13228	4976	8252	22087	38	46	81	26	49	26	20	19	100	220	18
Cluster_52339	ath-MIR5655	chr2:18902541-18903035	0.0676906	0.803088	0.86809	-0.539927	0.560932	0.824346	-0.486073	0.596346	0.777989	0.289782	0.754946	NA	0.0538496	0.967099	NA	Cluster_38844	chr2:18897029-18907374	10346	20227	9.491	5897	0.477	.	UACGAAGGGUACUGUGGCGGC	362	0.28	21	N5	19	1015	1480	1187	11159	3738	495	1153	5	7	16	2	15	2	12	1	4	5	4
Cluster_38844	ath-MIR5657	chr5:9789582-9789666	0.993568	3.2085e-13	5.51542e-12	1.33634	0.00402724	0.0487494	0.879452	0.0798975	0.256247	-0.0381645	0.943271	0.97834	-0.456889	0.504257	0.749774	Cluster_79540	chr5:9785887-9796638	10752	67484	31.667	67339	0.507	.	UGGACAAGGUUAGAUUUGGUA	6328	0.158	21	N5	456.3	2299	7209	3678	33633	11939	4197	4529	45	60	24	12	57	22	14	9	43	71	9
Cluster_79540	ath-MIR5659	chr5:16409804-16409862	0.639712	0.0423667	0.0946427	-1.05332	0.281386	0.627347	2.16082	0.196332	0.42515	-3.77184	0.0205717	NA	3.21412	0.0970917	NA	Cluster_84223	chr5:16408171-16409990	1820	18943	8.889	18919	0.22	.	CGAUGAAGGUCUUUGGAACGGUA	2381	0.117	24	N5	82.5	343	1277	436	1234	2251	5941	7461	5	7	11	8	8	1	0	1	7	24	7
Cluster_84223	ath-MIR5662	chr2:16798584-16798870	0.723589	0.0166394	0.0441714	-1.20651	0.163309	0.486053	1.72969	0.0915217	0.278185	-3.05606	0.00255134	0.12009	2.93619	0.028623	0.227267	Cluster_37002	chr2:16797648-16799763	2116	31339	14.706	18179	0.117	-	AGAGGUGACCAUUUGAACAUAAUG	4778	0.108	24	N5	-1	362	1578	668	1644	1222	5313	20552	21	18	47	27	31	10	7	0	33	75	10
Cluster_37002	ath-MIR5663	chr1:18686855-18686966	-0.255912	0.100753	0.188616	-0.951505	0.0922223	0.36185	-0.0410615	0.942199	0.97676	-0.213834	0.707749	0.881734	0.910442	0.255118	0.547295	Cluster_13885	chr1:18683237-18690368	7132	45651	21.421	9478	0.489	.	UAGCUAAGGAUUUGCAUUCUC	7584	0.135	21	N5	239.3	1868	3096	4785	26955	1587	770	6590	11	12	25	13	23	15	14	8	14	29	2
Cluster_13885	ath-MIR5664	chr1:17386795-17387008	0.885781	0.0519022	0.111749	0.0659573	0.971231	NA	1.81532	0.387802	NA	-1.23114	0.571344	NA	1.74932	0.530102	NA	Cluster_12957	chr1:17386843-17388000	1158	6282	2.948	6268	0.848	+	UUUUAUUUGCCUAUUGUAGACU	451	0.221	21	N5	-1	494	159	498	2233	1517	417	964	1	4	3	1	8	0	0	1	5	8	1
Cluster_12957	ath-MIR5999	chr1:7400802-7400992	NA	NA	NA	NA	NA	NA	NA	NA	NA	NA	NA	NA	NA	NA	NA	Cluster_5646	chr1:7400761-7401143	383	340	0.16	326	0.091	-	UCUUCACUAUUAGACGGACAA	141	0.256	21	N15	-1	10	14	27	196	9	36	48	0	0	0	0	0	0	0	0	0	0	0
Cluster_5646
Annotated PHAS clusters	AT1G12820.1 | Symbols: AFB3 | auxin signaling F-box 3 | chr1:4368760-4371293 REVERSE LENGTH=2534		0.383946	0.0489383	0.106369	0.691248	0.262741	0.608311	0.969554	0.11617	0.319713	0.228052	0.727226	0.891792	0.278307	0.749833	0.887625	Cluster_3241	chr1:4366351-4371552	5202	69083	32.417	66723	0.426	.	AAUUCUGCGCGAGCCUCUUGC	8678	0.149	21	N5	1122.2	2041	4514	3266	46449	8306	879	3628	37	24	35	6	46	44	21	7	14	31	5
Cluster_3241	AT1G50055.1 | Symbols: TAS1B | TAS1B; other RNA | chr1:18549204-18550042 REVERSE LENGTH=839		0.547075	0.00960898	0.0279468	0.585252	0.327507	0.666154	2.19344	0.000380264	0.00736535	-1.8664	0.00259732	0.12009	1.60819	0.0612564	0.302853	Cluster_13806	chr1:18547131-18551568	4438	1292571	606.532	1274387	0.814	+	AUUCCGGACAUCUCCCAUUUU	196641	0.021	21	N5	-1	107409	19816	73224	838994	149003	19322	84803	308	375	212	136	515	136	29	39	146	451	63
Cluster_13806	AT1G62910.1 | Symbols: | Pentatricopeptide repeat (PPR) superfamily protein | chr1:23299057-23300958 FORWARD LENGTH=1902		0.386276	0.147209	0.25254	0.311877	0.706465	0.890856	1.38919	0.10265	0.298652	-1.65176	0.0526375	0.27606	1.07731	0.364306	0.643067	Cluster_18101	chr1:23297231-23307601	10371	713262	334.695	62740	0.461	.	UGACUGUGCUGUAGAUCACAA	86837	0.056	21	N5	2292	17351	9661	34298	499000	109519	11461	31972	140	164	100	78	228	23	30	16	78	261	68
Cluster_18101	AT1G63070.1 | Symbols: | pentatricopeptide (PPR) repeat-containing protein | chr1:23385324-23387167 REVERSE LENGTH=1844		-0.623999	0.30281	0.43651	1.351	0.520815	NA	-2.24791	0.353593	NA	0.542459	0.806735	NA	-3.59877	0.262117	NA	Cluster_18181	chr1:23383881-23387875	3995	10516	4.935	2602	0.324	.	AAUGGAUUAUGUAAGAGAGGU	630	0.281	21	N5	21.9	386	391	819	6543	1138	192	1047	4	5	2	1	0	1	2	1	1	2	0
Cluster_18181	AT1G63080.1 | Symbols: | Pentatricopeptide repeat (PPR) superfamily protein | chr1:23387631-23390816 REVERSE LENGTH=3186		0.412381	0.0834401	0.163325	-0.227313	0.763486	0.912615	1.51371	0.0500076	0.195589	-1.13221	0.145494	0.436845	1.74101	0.107067	0.375389	Cluster_18182	chr1:23387965-23392883	4919	591218	277.426	101819	0.611	.	UGACUGUGCUGUAGAUCACAA	112206	0.047	21	N5	2546	15369	7619	25835	412999	102578	8844	17974	77	57	80	49	210	42	24	19	67	192	27
Cluster_18182	AT1G63130.1 | Symbols: | Tetratricopeptide repeat (TPR)-like superfamily protein | chr1:23412730-23415149 FORWARD LENGTH=2420		0.177103	0.412409	0.547646	0.154048	0.812276	0.933178	1.7293	0.0102232	0.0763137	-1.24489	0.06716	0.302471	1.57525	0.0920207	0.354049	Cluster_18197	chr1:23412079-23416909	4831	772073	362.291	156877	0.828	+	AAUGGAUUAUGUAAGAGAGGU	226961	0.026	21	N5	-1	16022	5952	49293	649103	35414	4212	12077	74	116	90	46	177	74	23	17	61	239	35
Cluster_18197	AT1G63150.1 | Symbols: | Tetratricopeptide repeat (TPR)-like superfamily protein | chr1:23419396-23421579 FORWARD LENGTH=2184		0.157567	0.538987	0.66204	-0.205041	0.788411	0.925054	1.66002	0.0342346	0.157262	-1.48303	0.0596432	0.287591	1.86505	0.0884395	0.350249	Cluster_18199	chr1:23419054-23423509	4456	507794	238.28	107851	0.796	.	AACGGAUUAUGUAAGAGAGGU	141830	0.04	21	N5	5338.2	13674	5253	27806	405596	37853	3353	14259	69	132	105	65	224	59	26	19	63	224	22
Cluster_18199	AT1G63320.1 | Symbols: | Pentatricopeptide repeat (PPR) superfamily protein | chr1:23488884-23489530 REVERSE LENGTH=647		0.00285568	0.990897	0.994317	1.24716	0.141704	0.454896	0.392095	0.639457	0.80504	0.702989	0.44564	NA	-0.855054	0.47317	NA	Cluster_18266	chr1:23488548-23497831	9284	20075	9.42	2557	0.506	.	UGAUGAUUAGCAAGGACUGUU	1293	0.264	21	N5	78	647	767	1038	12505	2863	516	1739	8	19	10	1	16	8	6	4	8	13	5
Cluster_18266	AT1G63400.1 | Symbols: | Pentatricopeptide repeat (PPR) superfamily protein | chr1:23507320-23509053 FORWARD LENGTH=1734		0.466294	0.110797	0.203231	-0.0280462	0.97518	0.991841	2.77761	0.00884048	0.070086	-1.41125	0.203637	0.506864	2.80565	0.0438729	NA	Cluster_18272	chr1:23504800-23509613	4814	89819	42.147	5869	0.623	.	UGAUGAUUAGCAAGGACUGUU	9879	0.121	21	N5	278.7	2868	1996	6363	59696	13552	1213	4131	3	17	13	4	51	5	3	1	9	67	2
Cluster_18272	AT2G27400.1 | Symbols: TAS1A | TAS1A; other RNA | chr2:11721539-11722468 REVERSE LENGTH=930		0.531784	0.00951749	0.0277163	0.495183	0.446475	0.756533	1.49232	0.0224774	0.123547	-1.21772	0.0628787	0.292818	0.997141	0.279636	0.567027	Cluster_32303	chr2:11720033-11723581	3549	4910906	2304.42	4871117	0.316	.	AUGAUAUUUGUAGUAAUGGCG	1234086	0.008	21	N5	17054.6	82631	72759	472748	3777419	312127	41015	152207	776	1094	642	376	1362	413	164	150	438	1534	189
Cluster_32303	AT2G39675.1 | Symbols: TAS1C | TAS1C; other RNA | chr2:16537288-16538277 REVERSE LENGTH=990		0.746619	0.00036393	0.00168687	0.555495	0.367587	0.698917	2.41883	8.94858e-05	0.00231227	-1.4938	0.015592	0.184171	1.86333	0.0327208	0.238092	Cluster_36738	chr2:16535389-16540471	5083	15957252	7487.86	15470011	0.466	.	UCGGUGGAUCUUAGAAAAUUA	2941262	0.006	21	N5	18716.9	418400	289799	1268595	10186350	1999337	262308	1532463	4503	4565	3837	1597	11704	2346	610	630	2102	7467	963
Cluster_36738	AT3G17185.2 | Symbols: TASIR-ARF, TAS3, ATTAS3 | TAS3/TASIR-ARF (TRANS-ACTING SIRNA3); other RNA | chr3:5861491-5862437 FORWARD LENGTH=947		0.0470664	0.831473	0.887553	-0.213968	0.747928	0.907208	1.53713	0.0222191	0.122699	-1.3511	0.0448601	0.260682	1.75109	0.0642009	0.305748	Cluster_43800	chr3:5860548-5863512	2965	1684344	790.37	1575286	0.518	.	UUCUUGACCUUGUAAGACCCC	188324	0.017	21	N5	3660.8	73474	107441	113519	1079401	215565	25078	69866	273	310	506	145	700	185	69	78	231	765	127
Cluster_43800	AT3G25795.1 | Symbols: SHORT OPEN READING FRAME 27, SORF27, TAS4, TRANS ACTING SIRNA 4 | other RNA | chr3:9417551-9418705 REVERSE LENGTH=1155		8.16617	8.8e-133	1.99e-129	6.19289	5.42803e-16	3.01848e-13	7.8434	2.50452e-27	5.88914e-24	0.898354	0.315096	0.632081	1.65047	0.117039	0.390254	Cluster_46803	chr3:9417437-9418142	706	280234	131.498	259357	0.521	.	UGAAGGAUCGAGGUCGAGGCA	76928	0.017	21	N6	2312.4	4606	2386	40696	214273	13362	973	3938	310	341	8	1	3314	1019	8	2	539	2105	0
Cluster_46803	AT5G38850.1 | Symbols: | Disease resistance protein (TIR-NBS-LRR class) | chr5:15555156-15558732 FORWARD LENGTH=3577		-0.849704	3.72e-10	4.62e-09	-1.25426	0.00215533	0.0308336	-0.32382	0.444206	0.665121	-0.732583	0.0777191	0.32527	0.930443	0.113834	0.385892	Cluster_83533	chr5:15550186-15561781	11596	373569	175.295	362641	0.534	.	AAAUCUCCGGUCUGUUUCCGU	14067	0.103	21	N5	1551.8	15717	7209	32694	240023	37561	7618	32747	43	48	147	51	73	37	44	31	35	83	23
Cluster_83533	AT5G39370.1 | Symbols: | Curculin-like (mannose-binding) lectin family protein | chr5:15757717-15758109 FORWARD LENGTH=393		0.269684	0.857973	NA	-1.25394	0.88719	NA	-2.18869	0.805433	NA	-0.404422	0.963513	NA	-0.935722	0.940464	NA	Cluster_83669	chr5:15757428-15759362	1935	365756	171.629	365297	0.217	.	CGACACCGGAACUUAGGGCCU	62045	0.042	21	N5	1653.5	7392	7653	12623	249126	59444	6692	22826	0	1	0	1	0	0	1	0	0	2	0
Cluster_83669	AT5G41610.1 | Symbols: ATCHX18, CHX18 | cation/H+ exchanger 18 | chr5:16638370-16641728 REVERSE LENGTH=3359		1.07294	8.98e-07	7.09e-06	2.17339	0.000976444	0.0168726	0.247984	0.692397	0.840268	1.24123	0.0777261	0.32527	-1.9254	0.034286	0.241185	Cluster_84416	chr5:16635962-16642010	6049	127419	59.791	125722	0.319	.	CCGAAGAAAAGCUUGACUGUU	13101	0.112	21	N5	531.4	2105	3042	3522	96459	16785	1436	4070	25	63	13	4	28	23	7	16	23	40	3
Cluster_84416	AT5G43740.2 | Symbols: | Disease resistance protein (CC-NBS-LRR class) family | chr5:17564739-17568802 FORWARD LENGTH=4064		-0.437693	0.0413452	0.09285	0.381457	0.533441	0.807981	0.781932	0.271174	0.508079	-0.839519	0.244773	0.55493	0.400478	0.669472	NA	Cluster_85150	chr5:17565740-17574670	8931	133376	62.586	101926	0.634	.	AUGAUCUCUGGAGUGAAGUAG	25518	0.121	21	N5	2108.3	6065	2256	10808	97050	14084	803	2310	24	19	15	12	25	10	7	4	16	37	4
Cluster_85150
non-MIRNA/non-annotated clusters, sorted by abundance			-0.488534	1.72e-09	1.95e-08	0.0270955	0.910729	0.966753	-0.399605	0.0982245	0.290961	0.144992	0.548533	0.800255	-0.4267	0.211849	0.50329	Cluster_50241	chr3:14199411-14205127	5717	332837996	156183	19850055	0.986	+	UCCGACUUUGUGAAAUGACUU	1540068	0.01	N	N2	-1	20619190	191798489	21420254	37455581	22713799	19777097	19053586	1417510	2456905	2832534	737423	2250286	1029386	1058345	1158710	1548867	2532187	799577
Cluster_50241			-0.207802	0.000531072	0.00234886	0.000237201	0.999033	1	-0.173622	0.375065	0.608981	0.242434	0.215506	0.520287	-0.173859	0.529952	0.763749	Cluster_24158	chr2:5439-10542	5104	150202372	70481.7	491418	0.973	+	UCCGACUUUGUGAAAUGACUU	1540616	0.011	N	N2	-1	8967187	80994601	10548008	19480510	11229525	9159295	9823246	463460	681179	752600	261443	777961	446262	483162	288742	610007	953266	277278
Cluster_24158			-2.16801	1.17e-57	3.52e-55	-1.38034	0.000959151	0.0167155	-1.651	7.82311e-05	0.00208563	0.296649	0.477891	0.749941	-0.270658	0.647055	0.833829	Cluster_93476	chloroplast:1-101070	101070	44086673	20687.4	27134292	0.311	.	AGUUACUAAUUCAUGAUCUGGC	6607958	0.059	N	N2	-1	1445165	21101954	3409872	1874698	10453489	1754986	4046509	67128	121861	412519	80517	89240	88750	242117	104078	38206	62464	54741
Cluster_93476			0.0703754	0.774349	0.847329	1.56886	0.0349662	0.207585	-0.474947	0.523152	0.726089	2.57312	0.000542932	0.0641512	-2.0438	0.0520551	0.284084	Cluster_50240	chr3:14191688-14197750	6063	26332778	12356.5	2264556	0.761	.	CUUUGUCGCUAAGAUUCGA	1197034	0.016	21	N4	18474	2757703	2296418	2646977	14716829	2612417	487377	815057	13066	35124	7912	4076	20668	36670	55757	3247	16051	31240	5896
Cluster_50240			-1.21701	2.43e-15	5.2e-14	-0.602485	0.250956	0.596155	-1.05257	0.0449171	0.18292	-0.17111	0.744396	0.902344	-0.450077	0.544253	0.771982	Cluster_93482	chloroplast:137574-154476	16903	12162863	5707.36	0	0.932	+	AGUUACUAAUUCAUGAUCUGGC	6606873	0.014	22	N5	-1	104449	1000406	312147	190644	8907500	334718	1312999	11756	21386	25185	13324	13795	7701	18769	7107	6437	15938	8363
Cluster_93482			1.36855	7.42e-05	0.000405454	1.81525	0.0493895	0.254027	4.48122	1.26108e-06	7.01871e-05	-2.1362	0.0209181	0.20054	2.66597	0.0413818	0.260009	Cluster_40907	chr3:1964412-1969770	5359	11414324	5356.11	1356659	0.462	.	UGACGAGAGAACUUAUUGGCCU	184050	0.029	22	N5	-1	134065	358731	296439	2073334	5972045	514885	2064825	10890	12358	3447	1868	31785	7393	444	405	983	3201	795
Cluster_40907			-1.21128	3.4e-06	2.43e-05	1.5385	9.60341e-06	0.000419005	1.03471	0.00292612	0.0339915	0.0209111	0.952096	0.980405	-0.503788	0.305557	0.592721	Cluster_93477	chloroplast:102431-104764	2334	9905105	4647.92	0	0.999	+	UUCAUGGACGUUGAUAAGAUCUUUC	4032974	0.011	N	N2	-1	131362	7884746	119633	126464	154690	346250	1141960	9421	18097	6259	2029	9045	9039	3309	1994	1682	2081	1358
Cluster_93477			-1.21487	4.25e-06	2.98e-05	1.55487	1.24811e-05	0.000524719	1.05261	0.00310943	0.0352872	0.056662	0.873661	0.953587	-0.502253	0.318401	0.602568	Cluster_93481	chloroplast:133894-136218	2325	9899570	4645.32	0	0.001	-	UUCAUGGACGUUGAUAAGAUCUUUC	4031112	0.011	N	N2	-1	131190	7882116	119205	126995	153854	346296	1139914	9374	18105	6315	1960	9284	9244	3248	2084	1714	2091	1292
Cluster_93481			1.09349	1.19e-09	1.38e-08	0.819218	0.15921	0.481766	1.07205	0.0659499	0.227794	-0.762757	0.191083	0.491634	0.252835	0.758897	0.892243	Cluster_24157	chr2:1001-3779	2779	9266556	4348.28	470982	0.764	.	ACGAUUGAUGAUUUUGAGUU	533112	0.022	21	N5	11123.2	575106	705792	1549658	4852299	937369	243718	402614	2007	3489	1240	929	2984	1093	919	195	2542	3829	451
Cluster_24157			-2.57887	3.17e-16	7.44e-15	-1.88446	0.0626409	0.290564	-2.03079	0.0448352	0.18292	-0.595635	0.556224	0.805636	-0.146317	0.918589	0.966929	Cluster_93478	chloroplast:107432-109573	2142	3997355	1875.74	0	0.984	+	GCAGUGAUGUAUGCAGCUGAGGCAUCCUAACAGACCGGUAGACUUGAACU	1013823	0.015	N	N2	-1	286547	2868183	216710	191772	150203	122407	161533	7728	16665	27185	28472	9409	4962	25866	8394	6116	6591	42008
Cluster_93478			-2.58104	2.75e-16	6.5e-15	-1.87055	0.064016	0.293097	-2.05335	0.0420569	0.176281	-0.581299	0.564909	0.809739	-0.182784	0.898174	0.957218	Cluster_93480	chloroplast:129078-131216	2139	3994970	1874.62	0	0.017	-	GCAGUGAUGUAUGCAGCUGAGGCAUCCUAACAGACCGGUAGACUUGAACU	1012268	0.015	N	N2	-1	286155	2867708	216932	190908	149040	122300	161927	7637	16914	27015	28296	9298	4903	25802	8534	6147	6451	42008
Cluster_93480			7.39022	7.05e-17	1.76e-15	8.95997	0.000159585	0.00405896	9.69898	4.59687e-05	0.00136135	-0.402341	0.86638	0.951542	0.738827	0.826	0.924125	Cluster_1782	chr1:2406336-2412710	6375	3936834	1847.34	44954	0.001	-	GGUGGCUGUAGUUUAGUGGUAAGAAUUCCACGUU	1286152	0.002	N	N2	-1	5308	3742365	33027	36837	25611	37519	56167	19435	4907	30	16	47091	56	15	10	30	38983	7
Cluster_1782			0.225514	0.127038	0.225797	0.784216	0.073327	0.317297	0.911218	0.0374409	0.164708	0.267157	0.541977	0.795991	0.127002	0.837511	0.929601	Cluster_93418	mitochondria:11360-49876	38517	3906343	1833.03	3384358	0.07	-	CGUGUUCGAAUUCUGAUCGCUUUUAC	88819	0.082	N	N2	-1	298883	2285946	231368	251516	270535	275509	292586	8467	13900	8868	2796	13923	13647	5793	3093	6512	10250	2124
Cluster_93418			-0.739169	2.6e-05	0.000157157	-0.906788	0.0527059	0.262649	-0.174993	0.715749	0.8537	-0.469668	0.325323	0.638242	0.731795	0.275329	0.562783	Cluster_54748	chr3:20028097-20033249	5153	3483145	1634.45	3479653	0.775	.	AAUAGAAAGACGUGUUGCUCGACA	139082	0.03	24	N5	1805.3	30346	203536	56344	188346	316940	403854	2283779	28	46	87	33	53	35	43	15	11	17	19
Cluster_54748			-0.82934	0.0002606	0.00125006	-3.04942	1.01358e-06	6.49219e-05	0.0200834	0.980196	0.992665	-3.0286	2.54793e-05	0.0255897	3.06949	0.00265892	0.110206	Cluster_26136	chr2:2864205-2868081	3877	3393813	1592.53	2939432	0.578	.	GAAUGACUGGGGAAUCUGACCUA	61407	0.033	24	N5	1395.8	31491	195172	59029	175815	290840	478204	2163262	7	5	61	26	9	4	4	3	8	21	14
Cluster_26136			-0.82947	0.00100667	0.00408956	-4.14865	3.44978e-09	4.74209e-07	-0.0694005	0.918394	0.965637	-2.50411	8.46408e-05	0.0463678	4.07923	2.89932e-05	0.0189274	Cluster_60000	chr4:4104142-4105894	1753	3361893	1577.55	3360850	0.563	.	AUAGGAUUGACAUGUCUCGAAGCA	264825	0.029	24	N5	2740.1	27860	173269	50662	150726	257644	348596	2353136	6	4	97	50	29	5	10	8	17	62	29
Cluster_60000			0.279132	0.518509	0.643726	-3.2984	0.074768	NA	0.728185	0.71472	NA	-2.54156	0.17585	NA	4.02644	0.138696	NA	Cluster_60798	chr4:5438714-5439913	1200	3213717	1508.02	3212436	0.703	.	GAGGAUGAUGGCGGACAUUGACGA	96996	0.024	24	N5	1255.9	30408	211332	57418	265440	379578	382463	1887078	1	0	3	4	2	1	1	0	1	12	2
Cluster_60798			-0.680729	0.00108355	0.00435154	-2.67438	1.25785e-07	1.0124e-05	-0.549952	0.307403	0.544871	-1.93031	0.000148147	0.0500387	2.12443	0.00405281	0.126067	Cluster_89614	chr5:22702661-22710828	8168	3049062	1430.76	2871195	0.406	.	AACCAAAUGGAUCGUUUGUAGCCU	85797	0.051	24	N5	2799.8	32478	194751	55729	165192	258235	415620	1927057	22	21	142	80	37	16	30	13	20	71	38
Cluster_89614			-0.410281	0.15144	0.258024	-2.79768	0.000853708	0.0152918	-0.533322	0.521345	0.72477	-1.29811	0.0997553	0.36654	2.26434	0.0552609	0.292497	Cluster_51107	chr3:15681932-15682697	766	2856427	1340.36	2840058	0.5	.	AGACUCAUGAAUUCAUACGACAUG	102895	0.025	24	N6	982.4	27540	175154	46063	134742	237255	341652	1894021	6	3	28	21	19	2	13	3	10	28	18
Cluster_51107			-0.132907	0.580473	0.696684	-0.12539	0.879432	0.958863	0.0593371	0.946828	0.978797	-0.149553	0.868763	NA	0.184725	0.879106	NA	Cluster_62497	chr4:7582836-7592980	10145	2677424	1256.37	2676713	0.321	.	AUCUGACCACAGAACUGUAGACGU	140178	0.028	24	N5	1401.6	26025	139195	53556	157687	265066	285360	1750535	7	5	6	5	4	8	5	2	4	18	9
Cluster_62497			-0.988311	0.000154095	0.000784075	-2.2752	0.0264373	0.172659	-0.984697	0.320478	0.558823	-0.522506	0.569815	NA	1.29049	0.365422	NA	Cluster_19063	chr1:24481057-24483195	2139	2656890	1246.73	2651708	0.575	.	CACGAUCGAGAUGAGCUCUGCGAU	105134	0.03	24	N5	1206.1	28158	152727	52638	178182	274599	295296	1675290	1	4	14	6	4	4	5	4	2	9	4
Cluster_19063			0.0288967	0.918829	0.947985	-1.79101	0.0237824	0.163	0.6501	0.495055	0.704985	-2.31287	0.0114782	NA	2.4411	0.0488438	NA	Cluster_67795	chr4:13902639-13903074	436	2559054	1200.82	2557123	0.659	.	AAACACAGAAUCUAGACUGAGACU	60856	0.023	24	N6	932.7	26249	173929	48803	244154	397778	278459	1389682	8	7	26	16	17	2	3	3	4	19	6
Cluster_67795			-0.280737	0.285517	0.418127	-0.701566	0.385453	0.712223	1.05141	0.194548	0.423302	-1.71412	0.034423	0.235452	1.75298	0.125674	0.404835	Cluster_51440	chr3:16158517-16161794	3278	2506382	1176.11	1814407	0.855	+	UUAAACGAGAGCGAAUGGACUU	47932	0.047	22	N5	-1	47673	84351	94035	722017	732640	164079	661587	771	823	1385	732	1565	361	167	261	512	1551	432
Cluster_51440			-0.650946	2.52e-05	0.000152558	-1.0009	0.0536003	0.265377	-0.705802	0.181097	0.407028	-0.267859	0.606652	0.828765	0.2951	0.690012	0.855854	Cluster_50551	chr3:14720439-14730275	9837	2459047	1153.89	1994562	0.61	.	AGACGGAUCUGAACCUUGGCAAAC	93719	0.041	24	N5	1235.7	24031	138380	43017	150412	208083	265345	1629779	33	44	82	43	64	21	41	31	30	96	39
Cluster_50551			1.2638	8.65e-06	5.75e-05	1.14143	0.180185	0.508626	3.15444	0.000233123	0.00492954	-1.59247	0.0636895	0.295121	2.01301	0.0957279	0.359143	Cluster_26004	chr2:2604619-2606829	2211	2360936	1107.86	1964535	0.472	.	UUCUCCGGUCUUCGCUUCAACGAC	23718	0.056	24	N5	1358.2	33373	145666	58936	228910	433292	292860	1167899	830	1062	555	205	2338	564	59	92	568	1761	200
Cluster_26004			-0.985996	1.55e-08	1.58e-07	-1.96937	3.60337e-06	0.000179202	-0.896539	0.0608917	0.217336	-1.41256	0.0011767	0.09987	1.07283	0.0936372	0.355226	Cluster_43719	chr3:5777965-5788315	10351	2348529	1102.04	2345638	0.449	.	AUCGUAUUGUCGUCCUUGAACAUU	109423	0.041	24	N5	1864.4	24631	134381	37563	121834	214519	247560	1568041	24	24	107	52	19	19	26	15	17	43	45
Cluster_43719			1.48913	4.01e-10	4.95e-09	1.83874	0.00191542	0.0283695	1.98071	0.000831366	0.0133885	0.190258	0.749384	0.9053	0.141971	0.86548	0.942996	Cluster_28713	chr2:7190067-7192313	2247	2346323	1101	21540	0.867	+	UUAGUUGGAACGAUUGAUGAUU	184751	0.026	N	N2	-1	108396	685908	226477	675774	463168	85794	100806	1040	1751	774	93	1185	1906	334	172	289	1426	198
Cluster_28713			1.12295	3.43e-05	0.00020132	0.526982	0.499995	0.787758	3.32661	3.17869e-05	0.00100462	-2.15455	0.00726299	0.153127	2.79962	0.0122709	0.177861	Cluster_28556	chr2:6969449-6978825	9377	2175369	1020.78	1842252	0.415	.	AGAUAAUCCGAUCUGAGAAAGAGC	22727	0.086	24	N5	2106.2	23020	100230	46450	164439	326899	283643	1230688	303	338	277	113	984	201	17	36	264	841	72
Cluster_28556			-0.22572	0.507412	0.634086	-0.515037	0.664527	0.875022	-0.00948443	0.994606	0.999048	-0.986853	0.465707	NA	0.505547	0.783277	NA	Cluster_13173	chr1:17640598-17642889	2292	2116125	992.981	2109623	0.52	.	AAUGGAUCUGUUUCUCACAAAAGC	122900	0.036	24	N5	1959.6	21881	99743	39829	135572	250748	242864	1325488	4	3	10	1	2	3	2	1	4	5	1
Cluster_13173			-0.478294	0.0488401	0.106235	-2.63739	4.34155e-05	0.00143166	0.283359	0.69757	0.84304	-2.52756	0.00025958	0.0579345	2.92074	0.00269912	0.110206	Cluster_26750	chr2:4105325-4110962	5638	2102036	986.37	915016	0.574	.	AUUAGAAUGAACAAAUGUAUGCCU	26352	0.066	24	N5	1783.5	23058	165338	36877	120913	201000	242263	1312587	8	14	57	42	22	8	7	6	10	39	19
Cluster_26750			-0.287197	0.381555	0.517754	-1.85969	0.171624	0.496068	2.43395	0.195775	0.424595	-4.00138	0.0256701	NA	4.2936	0.0644107	NA	Cluster_27656	chr2:5660049-5662698	2650	2040739	957.606	1609516	0.339	.	AAAAGAGAUGUUGGUGAAAGGAGC	59492	0.041	24	N5	1096.9	18501	124152	33132	99058	160283	220525	1385088	1	2	6	3	4	0	0	0	1	12	1
Cluster_27656			1.38908	5.93e-05	0.000330621	1.98407	0.0398324	0.225144	0.70537	0.464904	0.681531	1.31483	0.173162	0.471535	-1.2787	0.348889	0.627246	Cluster_5232	chr1:6925968-6927101	1134	1923151	902.429	1922992	0	-	UCCGCUGUAGCACUUCAGGCUAUCUUCAAAUCA	958022	0.002	N	N2	-1	188301	1101118	209081	134337	151319	21869	117126	21101	49863	7283	5037	21433	39197	22505	3959	32761	28839	5732
Cluster_5232			-0.064557	0.828389	0.885701	0.136862	0.911039	0.96682	-0.748445	0.516391	0.721046	1.02542	0.400334	NA	-0.885311	0.598754	NA	Cluster_59058	chr4:2559299-2560862	1564	1908231	895.428	1611458	0.438	.	AUUGGCCAUGAGAACAUUGUUCGU	58159	0.044	24	N5	1170.5	17909	148378	35825	127269	170526	224973	1183351	2	4	4	1	6	1	3	3	1	11	1
Cluster_59058			0.137324	0.857974	0.905113	-0.648974	0.793621	0.926624	-0.90377	0.715625	0.8537	0.2274	0.926961	0.971118	-0.254845	0.94209	0.976974	Cluster_80408	chr5:11187452-11189248	1797	1881722	882.988	36038	0.84	+	GUGAUUUGGGCUAUAUUACGGACC	56273	0.03	N	N2	-1	26530	535171	58062	130335	104637	272595	754392	6910	252	18603	552	11457	48	111	7594	42	5433	2
Cluster_80408			-0.139945	0.711197	0.801662	-1.82002	0.212088	0.552532	-0.157985	0.90586	0.959477	-0.00891701	0.994733	NA	1.662	0.400733	NA	Cluster_29316	chr2:8039050-8041000	1951	1767080	829.193	1453586	0.445	.	AAGAGUACUGUUCAGGAAGAAACC	49344	0.043	24	N5	1172.2	19002	110925	29205	95488	174737	194782	1142941	3	0	10	2	13	0	5	2	4	5	4
Cluster_29316			-0.0579591	0.68289	0.77939	-0.137947	0.759073	0.911185	0.678767	0.131464	0.342805	-0.506303	0.260703	0.571272	0.816715	0.199265	0.489949	Cluster_93472	mitochondria:323886-361424	37539	1760452	826.083	866721	0.068	-	GGCGGAUGUAGCCAAGUGGA	592661	0.094	N	N2	-1	54319	750513	654705	82705	64220	51315	102675	2825	5749	9064	1144	5589	4415	2289	1357	2129	2933	1179
Cluster_93472			-0.551074	0.0712601	0.143927	-1.97117	0.138662	0.451075	-0.412451	0.743312	0.869564	-0.43278	0.723644	NA	1.55869	0.395016	NA	Cluster_79544	chr5:9800958-9801418	461	1741223	817.06	1494984	0.605	.	AUUGGCCAUGAGAACCUUGUUCGU	88713	0.025	24	N6	664.3	12587	113480	28330	118327	151489	200657	1116353	1	2	7	3	6	1	4	1	0	15	4
Cluster_79544			0.206532	0.399068	0.534881	-1.56251	0.0755445	0.323717	2.08413	0.187893	0.415627	-3.54725	0.02096	0.20054	3.64662	0.0439927	NA	Cluster_57677	chr4:272821-274140	1320	1722795	808.413	1719474	0.749	.	CUUCCAUCGGGUCUGUGAUGAUCU	52844	0.033	24	N5	981.4	18201	96148	33340	125505	196325	236437	1016839	4	3	12	6	6	2	0	1	6	23	8
Cluster_57677			0.195709	0.246467	0.373741	-0.843408	0.0899978	0.357042	1.01742	0.0707836	0.237433	-1.52668	0.0065941	0.149782	1.86082	0.0132633	0.181305	Cluster_72886	chr5:1409364-1414803	5440	1706868	800.939	1410176	0.618	.	CAGACUGUGAAUUGCCAAGAGUGU	40878	0.043	24	N5	999.4	24890	108297	34749	112943	169484	193574	1062931	26	30	77	20	52	23	12	8	38	78	19
Cluster_72886			1.08087	0.0267485	0.0652928	-0.457913	0.766644	0.914027	1.239	0.422007	0.647894	-1.50761	0.328554	0.642014	1.69687	0.436799	0.69905	Cluster_92415	chr5:25873611-25875806	2196	1650482	774.48	794401	0	-	GGUGGCUGUAGUUUAGUGGU	714682	0.001	N	N2	-1	69276	825261	716585	4262	2378	9844	22876	3818	37294	8727	17637	11221	23143	6469	3236	25600	9488	12013
Cluster_92415			0.684395	0.0092378	0.0270528	-1.36602	0.0643088	0.293808	2.4122	0.0253823	0.132513	-3.31361	0.00194887	0.110229	3.7782	0.00385609	0.123853	Cluster_9194	chr1:11619035-11621450	2416	1627316	763.61	1625373	0.668	.	AAAGGCUCAUGAACAAAUACAAGC	39369	0.035	24	N5	1327	16805	115852	25358	87414	162197	190291	1029399	7	14	25	16	16	12	2	1	15	31	7
Cluster_9194			-0.0215852	0.96411	0.97712	-0.609049	0.68416	0.883117	-0.998068	0.50503	0.712191	0.104971	0.944105	0.978548	-0.389031	0.854224	0.938794	Cluster_59408	chr4:3054302-3055926	1625	1622584	761.389	11914	0.876	+	AUGACUCUAUAACUUCUAUACCGU	85614	0.03	N	N2	-1	19878	480731	78277	113381	90364	232578	607375	2682	1897	8678	642	3565	993	1916	2431	2337	2045	1080
Cluster_59408			-0.0160889	0.932313	0.956757	-1.03068	0.0993034	0.376823	0.923213	0.193288	0.421946	-1.66968	0.0176015	0.191312	1.95389	0.0388539	0.254574	Cluster_25558	chr2:1926396-1928685	2290	1594137	748.041	1592587	0.514	.	ACUGAUCGCCGGUGAAAUCACGCC	30545	0.053	24	N5	1004.8	19633	104776	33205	111675	166711	179834	978303	12	25	43	19	33	13	8	5	18	57	15
Cluster_25558			0.826713	9.47e-11	1.26e-09	1.31124	0.00129953	0.0209742	1.18356	0.00631886	0.0571468	-0.164435	0.720212	0.888941	-0.127678	0.830105	0.924732	Cluster_74736	chr5:3751163-3758550	7388	1580681	741.726	1571006	0.639	.	AUCGGUAUGUGAGGAUUUCUCAUG	171559	0.05	24	N5	3779.5	18501	100670	26047	74341	132399	139552	1089171	72	117	45	20	109	50	18	19	63	99	12
Cluster_74736			-0.593311	0.0147635	0.0400376	-3.59131	1.68986e-07	1.32524e-05	0.034089	0.962809	0.985526	-2.62773	9.58747e-05	0.0481451	3.62539	0.000300623	0.0531062	Cluster_10611	chr1:13568147-13570074	1928	1580314	741.554	1556991	0.352	.	AUAUGAUUUGUUGAAUGGCUCUCC	57604	0.044	24	N5	1204.7	14484	105593	26865	82787	140847	186050	1023688	5	5	64	34	15	6	6	5	10	38	15
Cluster_10611			-0.639199	0.00266952	0.0094468	-1.74732	0.01987	0.145912	-0.471728	0.518686	0.72262	-0.347374	0.629207	0.843007	1.27559	0.223316	0.513986	Cluster_40326	chr3:1205386-1214236	8851	1571155	737.256	1570270	0.465	.	CGACUACUCAGAUGGGAUCUGGAU	52732	0.043	24	N5	1606.3	19302	105205	28614	111899	206393	187447	912295	4	12	41	9	14	14	24	1	13	34	13
Cluster_40326			-0.403529	0.268775	0.39921	-4.44082	0.000697398	0.01328	-0.419667	0.674401	0.829442	-1.35986	0.15122	NA	4.02108	0.0146388	NA	Cluster_78767	chr5:8822945-8826050	3106	1563113	733.483	1273837	0.422	.	AGACUGUUAGUUACCCUUCAAAGU	44796	0.048	24	N5	1206.9	19040	105894	32059	102958	141165	165689	996308	1	1	18	14	12	2	3	6	4	19	10
Cluster_78767			0.44837	0.0733612	0.147338	0.359121	0.632874	0.859263	2.06938	0.00702171	0.0612299	-2.11152	0.00601278	0.143999	1.71026	0.11144	0.381974	Cluster_19313	chr1:24721014-24722791	1778	1543246	724.16	712281	0.745	.	UCACCAGAUCUUUUGUCGGAA	55240	0.023	21	N5	1003.8	56093	34067	73557	689802	150043	59851	479833	349	363	313	153	550	99	20	48	222	826	149
Cluster_19313			0.480648	0.0312756	0.0741817	-1.21441	0.0460481	0.244354	1.23788	0.0650801	0.226442	-2.01268	0.00256537	0.12009	2.45229	0.0067962	0.142686	Cluster_4467	chr1:5967880-5974413	6534	1516673	711.691	1454868	0.533	.	AGAGAACCGUUGGAUGAAAACAUA	29133	0.053	24	N5	849.3	15284	116645	25567	89387	145104	181978	942708	26	32	74	37	78	13	11	8	60	159	31
Cluster_4467			-0.170758	0.609152	0.720902	-2.44905	0.0454278	0.24248	-0.226642	0.848324	0.927076	-1.01627	0.369671	NA	2.22237	0.192088	NA	Cluster_19009	chr1:24424210-24428923	4714	1472037	690.746	1471408	0.416	.	AGCUAGUAGAAAUUGUGAUCAACU	144820	0.041	24	N5	2636.6	13565	93001	24341	63039	113582	137464	1027045	3	0	10	5	6	2	3	2	7	6	3
Cluster_19009			-0.665109	1.88e-08	1.9e-07	0.0311392	0.907757	0.965948	0.249356	0.353475	0.588807	0.108063	0.687914	0.871792	0.218217	0.565856	0.785507	Cluster_3983	chr1:5294573-5303478	8906	1444930	678.026	1281047	0.058	-	UCGGAUCUGUUGUGGCAUU	17268	0.048	N	N2	-1	100091	721306	97525	187505	129286	110433	98784	4057	5649	6123	2235	8093	4462	3486	2327	3261	7411	2135
Cluster_3983			0.486886	0.0181183	0.0473135	0.167132	0.797789	0.927765	0.915715	0.23915	0.473428	-1.33534	0.0860786	0.3442	0.748581	0.460912	0.71859	Cluster_24602	chr2:637657-639543	1887	1431462	671.706	1429673	0.587	.	AGAGGAUCAAAGUACAAAGACGAC	31193	0.057	24	N5	961.4	14607	103324	24133	91252	138177	161260	898709	22	24	18	14	30	5	3	6	10	42	9
Cluster_24602			1.28432	1.45e-09	1.66e-08	0.961514	0.207432	0.54646	0.775307	0.362437	0.597137	-0.20418	0.820501	0.932367	-0.186214	0.870583	NA	Cluster_18227	chr1:23448818-23454981	6164	1424517	668.447	1420400	0.475	.	UUUCGGAACAACUCAAAAGCCU	36161	0.058	24	N5	1271.4	20501	98820	30623	123343	182183	145630	823417	10	18	10	3	16	6	5	2	21	34	7
Cluster_18227			-0.722521	0.00799723	0.0239576	-3.1775	1.93564e-05	0.000764699	-0.879945	0.270485	0.507192	-2.21359	0.00264624	0.12009	2.29755	0.0352552	0.24343	Cluster_23100	chr1:28964595-28967940	3346	1422859	667.669	1422387	0.6	.	AAGACCUUGCUCUCUGAACUUUGC	58409	0.052	24	N5	1562.7	15473	94249	26009	88919	147942	160875	889392	9	8	70	48	19	2	19	2	10	36	32
Cluster_23100			1.49816	3.87e-07	3.22e-06	1.13787	0.201827	0.53947	3.3666	0.000202569	0.00448513	-2.09001	0.0214217	0.20054	2.22872	0.0795307	0.33574	Cluster_58770	chr4:2073176-2074343	1168	1421348	666.96	1412318	0.512	.	ACUAGAAGUCCAAUUGUAGCAGCU	55489	0.041	24	N5	1015.7	18008	63117	36121	127459	277971	162864	735808	516	538	214	149	1174	220	16	43	264	890	98
Cluster_58770			-0.843265	0.0100286	0.0289863	-3.73742	0.00336038	0.042808	-0.544346	0.633075	0.801019	-1.66022	0.106302	NA	3.19303	0.0618656	NA	Cluster_46050	chr3:8511055-8512061	1007	1392344	653.35	1381134	0.596	.	AUCACAGAUCUGUCUAUCCAGGGC	24238	0.046	24	N5	1178.3	17361	93721	25252	79621	125771	165123	885495	2	0	15	8	3	3	3	2	4	15	7
Cluster_46050			-0.662801	0.0185938	0.0483506	-3.15204	0.0044881	0.0527283	-1.36975	0.204029	0.433241	-1.09244	0.234388	NA	1.78225	0.249303	NA	Cluster_28721	chr2:7205376-7206093	718	1381562	648.291	1374584	0.293	.	AUAGGCUAUAGGAGAUGACAUAAG	55341	0.035	24	N6	884.1	9301	99030	13329	54988	94856	132926	977132	2	1	12	9	3	2	3	4	5	11	6
Cluster_28721			0.661585	0.118685	0.214548	0.0496125	0.970479	0.990809	0.814342	0.543566	0.741295	-0.146754	0.912839	0.965748	0.764717	0.68669	0.854072	Cluster_35293	chr2:15028629-15030019	1391	1377887	646.566	1377351	0	-	AUUAGUGCUGAUAACCAUCUCUAACCCAUAUUUUCUCUGAGCC	349938	0.007	N	N2	-1	10212	1310486	10249	17028	9714	10407	9791	4802	650	8560	213	11914	805	1350	1769	731	5054	416
Cluster_35293			0.172928	0.730523	0.816297	-0.568915	0.738435	0.903853	-0.623901	0.714211	0.852832	0.25691	0.880138	0.956268	-0.0567716	0.981201	0.991782	Cluster_59414	chr4:3061013-3061573	561	1348123	632.6	49708	0.93	+	AGUACUUUUUCGGGCAUUUUCGUG	204989	0.017	24	N11	-1	21064	161252	20466	56815	66254	154425	867847	925	323	2758	94	1999	87	423	889	298	2056	64
Cluster_59414			1.5009	2.84e-06	2.05e-05	1.56464	0.0418978	0.231203	5.08291	8.58234e-11	1.62746e-08	-2.41278	0.00212976	0.113575	3.51827	0.00134914	0.0948419	Cluster_40906	chr3:1960955-1964187	3233	1344205	630.761	272458	0.492	.	UUGUGAAUUAGAUCUGACAAUC	47053	0.033	21	N5	1047.5	18295	46993	41643	422206	382040	56823	376205	1116	1023	441	194	4053	1285	55	28	113	329	83
Cluster_40906			-0.920498	0.000156155	0.000793119	-2.24825	0.0146427	0.118557	-0.00872209	0.991796	0.997992	-0.722332	0.382908	NA	2.23951	0.0736768	NA	Cluster_37884	chr2:17844942-17851889	6948	1341188	629.346	1325829	0.331	.	AGGACAUUUGGCGGUACUGACGUG	130460	0.043	24	N5	1762.2	11583	55280	24345	68873	125529	134503	921075	1	4	18	4	13	2	6	2	7	3	5
Cluster_37884			-0.0728445	0.784397	0.853735	0.817677	0.315271	0.656054	0.872068	0.284308	0.522037	-0.600911	0.460706	0.736231	0.0543956	0.962329	0.983966	Cluster_64545	chr4:10111780-10112935	1156	1332443	625.242	9224	0.997	+	AUUUUUGGUAAGCAGAACU	98109	0.005	N	N2	-1	186170	195980	189638	286273	161885	189049	123448	5479	8627	5557	1712	8187	2398	809	1834	4386	9036	2745
Cluster_64545			-0.273881	0.735985	0.820166	-0.953984	0.701166	0.889003	-1.22152	0.623178	0.795552	0.275652	0.911709	0.965748	-0.264408	0.940048	0.9764	Cluster_59409	chr4:3056063-3056454	392	1320731	619.746	2043	0.997	+	AGUAGUACUAGGAUGGGUGACCUCCCGGGAAGUCCUCGUGUUGCAUCCCU	213119	0.007	N	N2	-1	68	1315194	164	480	540	972	3313	33519	1697	122118	439	56190	1033	2501	46317	2602	13357	755
Cluster_59409			2.63823	8e-27	3.97e-25	1.58068	0.0393979	0.223932	3.61454	3.29057e-06	0.000152312	-1.0849	0.165756	0.463672	2.03385	0.06254	0.303024	Cluster_89337	chr5:22322659-22325669	3011	1314883	617.002	1304735	0.023	-	ACUUUCUGGAGACCAAACCCU	78851	0.015	N	N2	-1	127471	153556	55840	522025	82522	61277	312192	424	466	153	86	1176	648	56	28	410	1400	50
Cluster_89337			0.382567	0.0453152	0.0998809	-0.774885	0.225059	0.565606	0.685367	0.359851	0.594711	-1.37035	0.0638235	0.29517	1.46025	0.137804	0.421549	Cluster_66645	chr4:12431238-12435157	3920	1313302	616.26	1310187	0.389	.	UCGGUGAUUUGUUAUUGUGGACGU	49864	0.045	24	N5	942	12585	85349	20486	61769	112284	167473	853356	12	13	27	11	19	9	2	7	17	45	13
Cluster_66645			-0.213424	0.422243	0.556637	-1.52605	0.0571304	0.275758	-0.0662863	0.942711	0.977205	-1.60007	0.0670836	NA	1.45976	0.232425	NA	Cluster_70938	chr4:17634688-17638302	3615	1289978	605.316	1288876	0.56	.	AAGAGUGAAAAGGAGUUUUGGACU	30189	0.044	24	N5	782.5	16512	98110	28658	86612	137343	143195	779548	7	8	37	7	5	8	4	4	4	19	1
Cluster_70938			0.705929	0.0832328	0.163014	-0.505495	0.773461	NA	3.37022	0.0731911	NA	-2.10516	0.299939	NA	3.87564	0.132051	NA	Cluster_47828	chr3:10688188-10692123	3936	1289641	605.157	1279557	0.497	.	AGGACAAUGGAUAUCAUCUACGAG	23299	0.046	24	N5	806	11986	87110	23319	79093	125899	172701	789533	1	1	3	0	1	5	0	0	3	7	1
Cluster_47828			0.713022	0.0779093	0.154505	0.906182	0.525565	0.804023	0.0177984	0.990107	0.997146	-1.33747	0.350881	0.660408	-0.888372	0.660778	0.839312	Cluster_71429	chr4:18254304-18256984	2681	1270919	596.372	1235366	0.57	.	AGGUCUGAAAAGUUUCUUCUUAUC	46957	0.048	24	N5	1706.9	12944	148738	24526	71439	98311	130715	784246	405	475	189	149	247	0	15	77	31	166	21
Cluster_71429			0.251473	0.39589	0.531922	-1.73532	0.0753448	0.323087	0.664866	0.579342	0.76528	-1.93109	0.0929424	NA	2.40016	0.120584	NA	Cluster_66945	chr4:12840839-12844194	3356	1255759	589.259	1233936	0.624	.	AUCAUGCUUGUGAAUCUUCUUGGC	43010	0.055	24	N5	1374.4	12797	78787	21640	74830	108842	129448	829415	2	4	10	6	4	4	3	0	5	8	4
Cluster_66945			0.287891	0.242163	0.368587	-2.0272	0.00174159	0.0261462	1.31656	0.0675986	0.230863	-2.69449	0.000149468	0.0500387	3.34375	0.00055574	0.075074	Cluster_14704	chr1:19577035-19578745	1711	1216076	570.637	1033647	0.311	.	AAAAGACGUCGUAUCUGUGACAUC	104700	0.042	24	N5	1366.3	8712	63787	14066	46264	70851	116775	895621	18	27	114	44	63	15	5	10	39	135	22
Cluster_14704			-0.352819	0.121985	0.219326	-2.5704	0.000596988	0.0117799	-0.218079	0.772438	0.886398	-1.34372	0.0587555	0.28623	2.35231	0.0268584	0.221076	Cluster_68408	chr4:14531414-14535402	3989	1215908	570.559	1213691	0.558	.	AUAUGUGCCGAGGAUAGACUUUGU	20741	0.053	24	N5	889.4	14566	77645	26663	89519	154712	149558	703245	4	5	34	13	10	8	8	4	14	33	14
Cluster_68408			1.53272	1.47e-11	2.19e-10	1.33561	0.0353997	0.208915	2.10466	0.00318169	0.0359684	-1.12164	0.128434	0.412559	0.769038	0.420703	0.689365	Cluster_74331	chr5:3250691-3253501	2811	1208399	567.035	228631	0.38	.	UGGGGACAUCUCGGUAUUUCG	82099	0.025	21	N5	1038	97189	41399	78548	819085	142251	11869	18058	66	58	37	11	86	26	0	12	47	112	13
Cluster_74331			-0.266501	0.0315003	0.0745841	0.0109356	0.976302	0.992391	-1.0443	0.00637802	0.0574608	0.319849	0.395904	0.689597	-1.05524	0.0469491	0.272614	Cluster_87379	chr5:20302952-20320766	17815	1203248	564.618	1201328	0.687	.	AGACUCUUAAGGAACUUUACCAUA	40490	0.064	24	N5	991.1	12100	93789	21719	74976	108186	132154	760324	65	74	119	22	59	29	63	37	44	85	16
Cluster_87379			-0.447116	0.160285	0.269587	-1.86642	0.207994	0.547227	-0.942815	0.50652	0.712996	-0.192738	0.884953	NA	0.923576	0.652689	NA	Cluster_77832	chr5:7639323-7639997	675	1196032	561.232	1195327	0.698	.	CGGAUCUUCUUUGCUCUUCAAGGU	47758	0.035	24	N6	712.3	10973	58693	23058	62109	87694	129463	824042	2	0	3	3	4	0	3	1	3	9	5
Cluster_77832			0.849405	0.118523	0.214351	1.06466	0.60694	NA	2.7816	0.246108	NA	-2.42651	0.324889	NA	1.71693	0.587804	NA	Cluster_67343	chr4:13292194-13296654	4461	1179750	553.592	1162155	0.791	.	UUUGAUUUUACUGUAUAACUUG	161927	0.032	24	N5	3230.1	10134	69792	38106	222084	340139	132029	367466	4	3	2	1	1	3	0	0	0	8	1
Cluster_67343			0.14038	0.574029	0.690906	-1.00947	0.206602	0.545912	-0.0453772	0.958243	0.983334	-1.70178	0.0437943	0.258437	0.964081	0.413506	0.68195	Cluster_47868	chr3:10743753-10749706	5954	1153324	541.191	986398	0.573	.	AUAAGAAUGAACAAAUGUAUGCCU	34240	0.064	24	N5	994.7	15047	77696	23135	86887	125170	135839	689550	18	38	50	32	24	10	8	10	44	85	19
Cluster_47868			-1.436	5.31e-05	0.000298697	-4.53362	0.00104292	0.0176964	-1.69882	0.165934	0.38708	-1.60717	0.128705	NA	2.83475	0.125066	NA	Cluster_53475	chr3:18545535-18547825	2291	1116668	523.991	1116465	0.266	.	AUUUUAUGGGCUCGUUACAAUGCG	48098	0.038	24	N5	939	12601	70524	21892	74633	102016	114655	720347	1	1	27	12	4	1	7	2	3	6	5
Cluster_53475			-0.32388	0.31633	0.450764	-2.93381	0.00735298	0.0748389	0.264977	0.819767	0.910448	-2.21919	0.0453289	0.261267	3.19875	0.0451823	NA	Cluster_84818	chr5:17174502-17175247	746	1102046	517.129	1101254	0.652	.	AAUAAUGUUAGACAUUUUGACGUG	40063	0.042	24	N6	416.3	10218	68202	19968	64998	112267	136304	690089	1	5	14	15	13	0	2	3	3	32	7
Cluster_84818			-1.00705	0.00189992	0.00705127	-3.05445	0.00351555	0.0439318	1.43424	0.290239	0.527898	-3.46648	0.007738	NA	4.48866	0.00878266	NA	Cluster_47016	chr3:9703806-9707826	4021	1096680	514.611	1095937	0.478	.	AGAAUGUUGGAUAAGAUAAAUACU	33180	0.042	24	N5	586	12175	69685	21735	69010	115295	131923	676857	1	4	16	13	3	6	1	1	5	8	5
Cluster_47016			-1.74907	2.68e-08	2.65e-07	-5.19997	2.42736e-06	0.000129678	-1.43993	0.180424	0.406368	-2.95603	0.000703013	0.0745614	3.76	0.0146397	NA	Cluster_31746	chr2:11044970-11048237	3268	1096527	514.54	1086343	0.675	.	AGAGAAUCGAUCAGGACAAAGUGU	75537	0.045	24	N5	951.2	9830	71489	17872	50978	73848	107614	764896	0	3	45	32	3	2	1	6	2	7	13
Cluster_31746			1.38521	5.13e-10	6.23e-09	0.256367	0.66183	0.873539	-0.126568	0.832501	0.917312	0.350268	0.574989	0.815848	-0.38294	0.647562	0.833829	Cluster_3340	chr1:4506431-4515017	8587	1052850	494.044	1045295	0.307	.	AACUUGGAUACUGUGAAUGAUGCA	78640	0.04	24	N5	1531.2	8775	64066	16770	57601	117809	159771	628058	9	22	20	4	24	7	11	7	22	56	3
Cluster_3340			-2.28738	2.38e-53	5.38e-51	-0.934816	0.00592798	0.0647526	-1.83366	6.94526e-08	5.71017e-06	0.296877	0.381961	0.68248	-0.898845	0.0614794	0.303024	Cluster_93479	chloroplast:109678-128968	19291	1045969	490.816	885911	0.2	.	CAUUAUUAUUACUGAUCAGUAAAA	27964	0.226	N	N2	-1	42801	626184	49770	81856	65486	74265	105607	1800	3625	8092	1825	2066	1378	4076	2824	1140	1714	1489
Cluster_93479			0.451331	0.0702952	0.142261	-0.675537	0.40824	0.728578	0.397783	0.652386	0.814841	-1.23828	0.156747	0.45259	1.07331	0.372266	0.648174	Cluster_38555	chr2:18594133-18594891	759	1043523	489.668	1042828	0.463	.	AGGUACUCGUAGACAAGCAUAACU	31269	0.05	24	N6	703.6	10966	66874	20125	63243	92116	102119	688080	19	14	26	17	26	8	6	7	16	57	6
Cluster_38555			1.35623	3.51e-09	3.85e-08	1.26756	0.0390448	0.222927	3.69374	2.10291e-08	2.03318e-06	-2.02508	0.00242629	0.12009	2.42618	0.00708655	0.142686	Cluster_60883	chr4:5560309-5561171	863	1031614	484.08	1031025	0.378	.	AAAGGACUUUGGAGAGCUUUCCAG	42707	0.043	24	N6	738.8	10016	62940	22400	75573	172455	112644	575586	248	236	138	49	566	173	8	19	97	271	29
Cluster_60883			-0.449192	0.0873279	0.168905	0.595922	0.412815	0.731036	0.0026564	0.997087	0.999552	0.738246	0.310368	0.627399	-0.593261	0.564257	0.785343	Cluster_87544	chr5:20463353-20464955	1603	1017183	477.308	51153	0.005	-	CCAAGGAGUCUGACAUGUG	166173	0.004	N	N2	-1	331945	13283	271000	200355	102222	84703	13675	5859	7868	5057	2392	6663	7633	7339	1997	9148	9359	5278
Cluster_87544			-1.27161	0.000748824	0.00316372	-4.37494	3.09757e-05	0.00109843	-3.25121	0.00663848	0.058804	-1.65272	0.0522188	0.275062	1.1237	0.48053	NA	Cluster_13578	chr1:18225950-18226864	915	1011039	474.425	1009616	0.739	.	AAGACCUUGUGGAGCUUUCCCAUA	47403	0.046	24	N6	1049.6	10474	67174	17529	66421	125276	129899	594266	2	2	50	21	3	0	9	6	3	7	19
Cluster_13578			1.64441	2.36e-05	0.000143903	2.96617	0.00513553	0.0584992	4.72061	9.86613e-06	0.000377837	-1.34707	0.208733	0.511993	1.75444	0.243619	0.536435	Cluster_40908	chr3:1969986-1972073	2088	1003743	471.001	177014	0.258	.	UUUUUAUGUAGUGCUCAUUUUG	18071	0.034	22	N5	-1	13738	20546	29978	274983	326270	41687	296541	1214	1756	323	65	3479	926	46	37	112	390	73
Cluster_40908			0.702302	0.0150058	0.0405758	-0.824419	0.357939	0.693442	2.35253	0.0432837	0.178682	-2.75287	0.0181759	0.194169	3.17693	0.0306183	0.230919	Cluster_78752	chr5:8810382-8812240	1859	990825	464.94	990534	0.656	.	AAAGGAGGAUAGGAGUUCUGGCUC	29090	0.058	24	N5	595.4	10743	44901	16674	74895	98952	120437	624223	13	7	20	11	28	5	0	3	10	35	10
Cluster_78752			-1.30563	8.02e-24	3.29e-22	-1.21698	0.00386875	0.0471887	-0.720005	0.0873023	0.270251	0.243784	0.562657	0.808632	0.496979	0.404098	0.6757	Cluster_37345	chr2:17221114-17225088	3975	986511	462.915	976547	0.972	+	CUCCGAUUGGACCAUCACUUUU	86304	0.038	N	N2	-1	40456	468481	54861	110725	156151	76740	79097	2210	2931	11874	1588	6303	2842	4574	3421	1978	3516	1449
Cluster_37345			1.58249	6.14e-09	6.58e-08	1.63072	0.0461317	0.244467	3.49513	5.7028e-05	0.00163531	-1.52081	0.0855322	0.34247	1.8644	0.118046	0.392319	Cluster_48199	chr3:11182331-11182810	480	977248	458.569	972362	0.778	.	AACGUGAUCUAAGUAGGCUUAGCU	80705	0.036	24	N6	717.9	9127	43296	19634	77889	123158	113898	590246	127	142	43	26	360	53	8	9	67	202	21
Cluster_48199			0.803622	0.00616217	0.0192774	0.214455	0.82162	0.935484	1.917	0.0512056	0.198165	-1.15302	0.246542	0.556429	1.70253	0.213299	0.504744	Cluster_10142	chr1:12900822-12903483	2662	921746	432.525	916713	0.516	.	AGACAACUCUCUGAAUAGUUCAAG	51445	0.065	24	N5	1835.8	6683	41614	12872	59982	132140	96126	572329	29	65	41	21	118	29	2	15	48	157	25
Cluster_10142			0.815046	1.6e-10	2.08e-09	0.196785	0.636194	0.86145	0.355802	0.398738	0.627808	0.16479	0.71084	0.883201	0.159015	0.788341	0.905439	Cluster_65721	chr4:11466816-11482808	15993	857168	402.222	854051	0.297	.	CGACGAGGACAGUGUGGACGACGU	13736	0.055	24	N5	495.6	9785	36244	18278	63684	117014	111007	501156	29	41	47	11	63	28	20	18	50	125	11
Cluster_65721			0.054924	0.826418	0.884522	-0.966123	0.261454	0.606374	2.02499	0.205257	0.434711	-3.37513	0.0298121	0.222561	2.9911	0.0994317	NA	Cluster_45056	chr3:7419808-7422618	2811	809374	379.795	789676	0.653	.	AGCAACGAAGACUAGUGAGAACAC	64947	0.064	24	N5	1301.8	9298	50867	16339	56139	91716	89119	495896	6	3	13	4	8	0	1	0	9	22	5
Cluster_45056			0.016853	0.959478	0.974124	-2.43589	0.042213	0.232419	0.362469	0.768298	0.883431	-1.58247	0.185847	NA	2.79832	0.103356	NA	Cluster_61205	chr4:6030285-6032463	2179	792770	372.003	790793	0.354	.	CGUUUAGAUCUGUCGCUGAGAC	23129	0.047	24	N5	1177.9	9994	48166	24242	73459	108585	111068	417256	4	0	18	5	11	1	5	0	6	17	8
Cluster_61205			1.02091	0.00018696	0.000931505	1.02332	0.235293	0.578725	2.39938	0.005929	0.0549308	-1.00126	0.253694	0.564327	1.37605	0.261805	0.549743	Cluster_12251	chr1:16354998-16360044	5047	778121	365.129	713933	0.478	.	AGGACCCGAAUUUUGAACUAGUUU	12546	0.113	24	N5	972.6	9662	43839	18313	55372	104642	99716	446577	258	225	166	58	640	125	22	43	150	486	56
Cluster_12251			2.82224	0.000162814	0.000823497	0.813218	0.711037	0.891822	0.977015	0.655303	0.816462	4.66827	0.0333131	0.231006	0.161972	0.958327	0.983037	Cluster_80405	chr5:11184496-11185644	1149	739463	346.989	6208	0.752	.	AUGACUCCAUAACUUUUAGACCGU	76965	0.046	N	N2	-1	3920	323978	9981	24975	31544	63982	281083	49	243	78	39	9379	4	0	1694	42	1813	22
Cluster_80405			0.961517	0.000459971	0.00206774	0.595549	0.499598	0.787335	1.31473	0.155546	0.375198	-1.65675	0.0739566	0.317423	0.71917	0.573833	0.790063	Cluster_59039	chr4:2526127-2527528	1402	726257	340.792	716764	0.638	.	AUGGGACCUACCUCGAAGAACUGU	26255	0.052	24	N5	666.1	5614	26302	11237	61893	96206	71403	453602	99	85	72	34	111	11	2	18	72	220	32
Cluster_59039			-1.03525	0.00439647	0.0145168	-2.16399	0.0701653	0.308113	0.974254	0.593195	NA	-3.60271	0.0335217	NA	3.13823	0.15006	NA	Cluster_10821	chr1:13925484-13927006	1523	714728	335.382	579090	0.562	.	AUUGGAUCCACUGGUAGUAGAGAG	30012	0.057	24	N5	618.8	6864	50092	11648	32433	59439	84332	469920	2	3	10	7	4	0	0	1	0	1	2
Cluster_10821			1.98814	1.26e-05	8.14e-05	1.19882	0.36374	0.69673	2.0896	0.113381	0.315434	0.111632	0.932656	0.973899	0.890757	0.633214	0.823815	Cluster_32928	chr2:12338537-12341727	3191	713283	334.704	1647	1	+	GGUGGCUGUAGUUUAGUGGUUAGAAUCCCACGUU	190760	0.001	N	N2	-1	1440	694164	15072	487	496	665	959	1114	702	1006	70	3836	771	40	403	68	1671	444
Cluster_32928			1.57803	3.67e-10	4.56e-09	1.2688	0.0987505	0.376008	3.04024	0.000169482	0.00384672	-1.50791	0.0660573	0.300878	1.77144	0.112261	0.383886	Cluster_60831	chr4:5474011-5475023	1013	708564	332.49	669117	0.604	.	AUAAUAGAACGCACUGUAUAGAGU	15029	0.064	24	N5	393.4	8425	37280	15477	55873	89775	82294	419440	135	144	78	28	342	60	11	12	50	208	13
Cluster_60831			-0.143818	0.704213	0.796447	-2.02652	0.167027	0.490488	1.70395	0.35613	0.591261	-2.69581	0.137563	NA	3.73042	0.113654	NA	Cluster_12597	chr1:16882905-16884493	1589	706383	331.467	685819	0.663	.	AGCCUCUUUAGGAUCUGUAAUAAC	76529	0.052	24	N5	1265.1	7084	45294	11778	40386	61542	80825	459474	1	2	5	4	7	0	0	1	1	9	2
Cluster_12597			1.2702	2.12e-05	0.000130813	-0.368289	0.651951	0.869625	2.16827	0.0127113	0.0868797	-2.22757	0.0107462	0.163531	2.53654	0.0335271	0.23986	Cluster_9781	chr1:12374281-12380675	6395	701272	329.068	234892	0.299	.	AACGAAAUGUGAACCCUUGUC	92762	0.047	21	N5	2134.2	28702	17129	31490	516465	30198	21213	56075	56	61	71	46	125	39	4	13	63	213	19
Cluster_9781			0.501922	3.4e-05	0.000199829	0.804178	0.0162454	0.127402	0.871564	0.00930547	0.0724053	-0.081567	0.808319	0.928341	0.0673859	0.886851	0.952685	Cluster_93442	mitochondria:171079-214138	43060	664075	311.614	386944	0.416	.	AAGUGAGGACAGGUAGUAGC	8554	0.275	N	N2	-1	29587	270529	35808	63060	86704	55556	122831	1973	2447	1771	569	2940	1634	879	515	1281	2173	322
Cluster_93442			1.09051	0.00100251	0.0040751	0.733234	0.46369	0.7668	2.73164	0.00736468	0.0629263	-2.00902	0.0493412	0.268521	1.9984	0.161787	0.451299	Cluster_80727	chr5:11726026-11740206	14181	659657	309.541	84022	0.664	.	AAACCGCAACCGGAUCUUAAAGGC	56172	0.122	24	N5	1864.9	7583	62232	13044	41449	28424	88284	418641	254	263	214	74	586	58	9	31	133	639	75
Cluster_80727			1.0198	2.77e-05	0.000166471	0.735823	0.314753	0.655651	2.83695	0.000257435	0.00537743	-1.86369	0.0174966	0.191164	2.10112	0.0489113	0.279398	Cluster_12257	chr1:16365009-16368210	3202	656931	308.262	630591	0.445	.	AACGGAGCUGAAUUACUAAUUCUC	10417	0.091	24	N5	734.1	7356	30644	12543	44578	82296	79806	399708	122	131	95	39	313	48	9	14	74	231	21
Cluster_12257			2.23005	5.82e-24	2.42e-22	1.31327	0.0156834	0.124378	4.23274	8.12981e-15	3.98259e-12	-1.23533	0.0236438	0.207693	2.91947	0.000148997	0.0369844	Cluster_75050	chr5:4156215-4163882	7668	651926	305.913	52201	0.994	+	UCCGCUGUAGCACACAGGCC	163135	0.017	N	N2	-1	60264	228185	256064	55818	8642	19047	23906	3641	3836	2017	729	14178	10496	467	289	2983	6205	655
Cluster_75050			1.41185	4.13e-07	3.42e-06	-0.464332	0.614051	0.850674	2.86052	0.0654838	0.227173	-2.67612	0.0890726	NA	3.32482	0.0655362	NA	Cluster_28808	chr2:7348667-7349722	1056	651471	305.699	651189	0.398	.	AUGCAGCAGCGUAGAAAGUGGAGC	18272	0.06	24	N5	679.7	9097	28434	11458	49781	90718	75200	386783	1	8	9	2	11	3	0	1	12	31	1
Cluster_28808			-0.944497	0.139866	0.242685	-2.739	0.338296	NA	1.41607	0.601469	NA	-0.524651	0.853105	NA	4.15493	0.291762	NA	Cluster_79050	chr5:9112753-9115213	2461	640346	300.479	639912	0.564	.	AAGCACGGCACUGGUCUCAAACAC	20069	0.056	24	N5	397.1	6003	34732	11108	35461	59541	62567	430934	0	0	3	0	1	3	1	0	0	2	0
Cluster_79050			-0.358138	0.483068	0.612007	-0.448306	0.829449	NA	0.367368	0.860967	NA	-0.133029	0.950943	NA	0.815664	0.782509	NA	Cluster_29659	chr2:8403550-8405759	2210	627828	294.605	573017	0.712	.	AGACUUCAUUUGCGGACAUGCAUC	19246	0.056	24	N5	494.6	6498	39031	10846	36067	60878	71871	402637	0	3	2	1	5	0	2	0	0	1	1
Cluster_29659			1.54531	1.6e-07	1.41e-06	1.27061	0.138973	0.451338	3.75461	2.65757e-05	0.000870337	-2.15358	0.016695	0.187489	2.484	0.045055	0.26945	Cluster_58529	chr4:1597254-1598535	1282	616415	289.25	615032	0.49	.	GACAAGCGGCGACCUGAACGAGAA	14340	0.076	24	N5	1042.8	6860	36903	12853	47745	78654	81620	351780	272	230	117	60	682	106	9	17	113	393	48
Cluster_58529			-0.791448	0.0193452	0.0499535	-1.67002	0.143608	0.457785	-2.1407	0.152179	0.371523	-0.868136	0.448748	NA	-0.470685	0.802432	NA	Cluster_82441	chr5:14313835-14316135	2301	609144	285.838	421198	0.572	.	AAAGAUCCGUGUACAGGAGACUGU	12543	0.078	24	N5	510.3	6603	42489	11560	38249	58870	67335	384038	1	4	9	4	2	0	5	0	3	11	4
Cluster_82441			-1.25042	7.18e-11	9.72e-10	-2.2342	0.000590527	0.0116713	-1.28542	0.0422414	0.176675	-0.285323	0.635594	0.844989	0.948776	0.295734	0.584083	Cluster_47017	chr3:9707894-9712834	4941	607343	284.993	580831	0.258	.	AGCUAGAGAAACUGAACUUGGACC	35033	0.077	24	N5	830.9	7804	44526	11721	47503	63896	68147	363746	11	7	55	22	21	10	28	14	7	23	16
Cluster_47017			-0.0873268	0.744439	0.826554	-1.68943	0.0560327	0.272458	0.931279	0.420139	0.646443	-2.50133	0.0239938	0.207828	2.62069	0.0716179	NA	Cluster_14079	chr1:18906209-18908970	2762	605525	284.14	605006	0.329	.	AUCGACUGGACGUCCAUUUACUGG	37614	0.046	24	N5	423.8	6362	43590	10501	35949	54870	63481	390772	4	6	15	10	11	1	0	3	11	26	8
Cluster_14079			0.814789	0.00231112	0.00834602	-0.0363971	0.963367	0.988298	2.86918	0.00104103	0.0158953	-2.476	0.00496913	0.133084	2.90557	0.0138423	0.185358	Cluster_12403	chr1:16602126-16606624	4499	603507	283.193	602909	0.479	.	AAUCAGAUCUAGGAUUAGAGGUGU	19136	0.097	24	N5	699	5845	25941	11881	40118	80982	65470	373270	59	59	71	33	172	23	4	8	49	143	18
Cluster_12403			0.100868	0.660528	0.761555	1.81273	0.00254598	0.0350366	-0.897665	0.123443	0.330295	1.53755	0.012816	0.170173	-2.71039	0.00120082	0.0914661	Cluster_36280	chr2:16030623-16035812	5190	601453	282.229	600404	0.438	.	AUGAAACUGUUGAUGUUCUUGACG	14442	0.067	24	N5	347.3	6261	42420	11337	41330	58000	58129	383976	29	98	28	5	31	21	23	29	21	31	6
Cluster_36280			-0.0679352	0.830331	0.886796	-0.272359	0.857312	0.95029	2.03444	0.296198	0.53411	-2.50938	0.19232	NA	2.30677	0.349815	NA	Cluster_52802	chr3:17842289-17844670	2382	579649	271.997	577477	0.446	.	AGAAAGACUAUGUUCGAAAGAAUG	32884	0.06	24	N5	614.7	5425	35991	9658	32089	48293	74146	374047	2	1	4	0	3	0	0	0	1	11	4
Cluster_52802			0.0342522	0.864182	0.909937	-0.302073	0.650127	0.869289	-0.805184	0.2651	0.502463	-0.224089	0.747933	0.904897	-0.503112	0.608642	0.809089	Cluster_36096	chr2:15849780-15857708	7929	574470	269.567	574223	0.351	.	AUUACCGAUGAUGUAGACACUAUU	27591	0.057	24	N5	541.3	5731	46392	10007	33313	63468	58520	357039	13	21	22	12	18	4	12	8	7	35	3
Cluster_36096			-0.66638	0.0276068	0.0670182	-2.0189	0.084636	0.345625	-0.877375	0.673229	0.828551	-3.03797	0.0633771	NA	1.1415	0.632533	NA	Cluster_83893	chr5:15981182-15983864	2683	563859	264.588	545716	0.401	.	UUCGUGUUGAUGACUAGGCUUCCU	14081	0.079	24	N5	464.9	6736	33460	10715	40714	54389	56033	361812	0	4	11	3	1	0	0	1	2	6	5
Cluster_83893			-0.30835	0.0642289	0.132581	0.0546346	0.919118	0.969101	0.218448	0.684558	0.83541	0.408603	0.447808	0.725791	0.163815	0.829489	0.924732	Cluster_58468	chr4:1475858-1476908	1051	560705	263.108	489538	0.954	+	UCCGAUCUCAUCUGAACCACCAUUUUU	22875	0.051	N	N2	-1	25105	358810	26868	62850	31667	27491	27914	1159	1802	2141	563	3048	1500	1008	1028	1101	1674	550
Cluster_58468			2.0932	6.25e-08	5.83e-07	2.68988	0.0139335	0.115255	1.25695	0.250535	0.486626	0.496875	0.649703	0.853523	-1.43293	0.35431	0.632645	Cluster_32923	chr2:12334747-12335582	836	559373	262.483	200518	0	-	UCCGCUGUAGCACAUCGGUUAAUUUCAA	293451	0.004	N	N2	-1	5855	532538	4489	878	1253	9401	4959	14659	53037	6151	2198	18131	13451	4832	2825	18043	14960	1342
Cluster_32923			1.29799	2.23e-06	1.64e-05	1.12703	0.175962	0.502013	3.12875	0.000343999	0.0067837	-1.66421	0.0599386	0.287591	2.00171	0.0973054	0.36083	Cluster_48244	chr3:11226999-11231623	4625	555575	260.701	482489	0.402	.	AGAAUGCCGAUGGUUGAACAACUC	8014	0.118	24	N5	580.7	5779	32350	11256	33156	61179	75102	336753	122	142	71	32	341	57	9	12	63	264	30
Cluster_48244			0.451596	6.36e-05	0.000352127	1.10682	0.000125289	0.00333941	0.837423	0.0037023	0.0395708	0.304778	0.293597	0.610073	-0.269399	0.509133	0.751444	Cluster_26396	chr2:3386851-3427315	40465	544114	255.323	39799	0.645	.	CCCGGACCAGACAGAGGUGGCCGAGAAUCUUAUGUCAAAAGGACCAAGGA	5063	0.392	N	N2	-1	23296	240613	27976	53197	64799	40875	93358	1691	3261	1583	473	2978	1949	948	609	1561	1891	347
Cluster_26396			-0.0732177	0.80801	0.871097	-2.59816	0.0238703	0.163236	1.33335	0.428	0.652827	-3.35841	0.0344383	NA	3.93147	0.0536885	NA	Cluster_12232	chr1:16327342-16329033	1692	542056	254.357	539016	0.429	.	AAGGACAUCUCUAACUCUACUAUA	30218	0.066	24	N5	389.1	6090	36994	8072	28947	42296	63036	356621	2	1	11	5	5	0	0	1	2	10	3
Cluster_12232			-1.04737	4.06e-05	0.000234796	-2.82231	0.000205892	0.00506817	-1.06938	0.238554	0.472726	-2.29317	0.00348711	0.124697	1.75292	0.138675	0.422916	Cluster_10010	chr1:12728520-12728961	442	536926	251.95	536512	0.392	.	AGGGUAGAACGAGGAACAUGACAA	29698	0.043	24	N6	557.9	4856	40081	7451	30293	38697	69744	345804	8	4	59	21	6	3	4	6	9	33	17
Cluster_10010			-0.212875	0.524142	0.64866	1.11963	0.258146	0.603508	-1.49038	0.132122	0.343586	3.23692	0.00107775	0.0944022	-2.61	0.062281	0.303024	Cluster_30058	chr2:8930486-8935539	5054	535113	251.099	534960	0.003	-	ACAAGUGAGUGAAUGAUAAACUUCUGAAGCCU	57766	0.02	N	N2	-1	26437	365397	31066	38607	25327	27183	21096	3980	5077	1801	1265	3632	8573	24420	1645	2694	3351	2472
Cluster_30058			0.556754	0.413465	0.548556	1.22685	0.708286	NA	2.99068	0.374517	NA	-1.41942	0.685828	NA	1.76387	0.707448	NA	Cluster_65658	chr4:11383239-11385672	2434	529078	248.267	5697	0.564	.	UCUUGGCCGGAGUUGUGGAAU	10312	0.06	21	N5	713.4	6901	7562	20292	348139	74051	11014	61119	2	2	2	0	5	1	0	0	0	3	1
Cluster_65658			-0.153755	0.4586	0.590789	-0.122172	0.836494	0.942354	1.38481	0.0195939	0.113369	-0.929293	0.117669	0.396488	1.50699	0.0721705	0.320902	Cluster_26402	chr2:3467700-3479679	11980	527883	247.706	3222	0.025	-	UGUGGCUGCUUAAAAAACUGAUUCAACGAGAUA	78792	0.077	N	N2	-1	6557	482178	4915	8983	7607	7077	10566	1008	804	1785	367	2297	839	322	289	395	1362	301
Cluster_26402			-0.00199515	0.994834	0.99663	0.27249	0.767293	0.914027	-1.11057	0.227868	0.461108	-0.780861	0.396473	0.689826	-1.38305	0.288249	0.576875	Cluster_92004	chr5:25328664-25330929	2266	524952	246.331	497452	1	+	ACUGAAGGUCCGUAGUUCGUUCCUGCGUGUGGGCACC	49560	0.006	N	N2	-1	4699	500041	1705	2929	2936	9348	3294	24170	20199	18074	11312	11601	1160	1376	9483	1576	6364	2482
Cluster_92004			-0.121324	0.579265	0.695768	-0.000792766	0.998987	1	1.41401	0.0239347	0.128253	-0.980806	0.117624	0.396488	1.4148	0.109686	0.379634	Cluster_93424	mitochondria:77077-89095	12019	517290	242.736	1554	0.02	-	UGUGGCUGCUUAAAAAACUGAUUCAACGAGAUA	78325	0.072	N	N2	-1	4925	477630	4369	7809	6558	6528	9471	1054	819	1691	353	2160	785	290	270	387	1338	268
Cluster_93424			0.577515	0.0488817	0.106303	-0.860373	0.347331	0.682976	2.03574	0.0887396	0.272263	-2.44559	0.0410196	NA	2.89609	0.0545059	NA	Cluster_28165	chr2:6377042-6377673	632	515243	241.775	515115	0.326	.	CUUCAAAUCCUGGACUGUGUUUCC	33822	0.046	24	N6	725.6	4258	15180	8352	32857	64926	49523	340147	7	8	12	9	25	0	3	0	13	29	5
Cluster_28165			0.395671	0.502147	0.629102	-0.768126	0.765899	NA	-2.35498	0.389593	NA	0.0405519	0.987514	NA	-1.58695	0.673082	NA	Cluster_48098	chr3:11042572-11044069	1498	507515	238.149	504103	0.502	.	AUCCGUCGACUUGGCUGGAAGGCA	18751	0.059	24	N5	276	4375	23311	7498	30834	39029	57827	344641	1	0	2	0	0	0	0	1	0	5	1
Cluster_48098			0.658708	0.011804	0.0332337	-0.528127	0.557569	0.82214	1.53417	0.141043	0.356689	-1.14864	0.285791	0.599812	2.06228	0.134344	NA	Cluster_76881	chr5:6438762-6443632	4871	503214	236.131	485328	0.445	.	AAAGAAUAAAAAGAUUCGAACUCU	23502	0.073	24	N5	521.9	5280	29867	8808	18929	32514	51756	356060	6	4	13	2	16	5	4	0	10	31	6
Cluster_76881			0.902004	0.0698355	0.141584	-0.182545	0.931913	NA	0.548014	0.830672	NA	-1.99643	0.40453	NA	0.730479	0.826699	NA	Cluster_51645	chr3:16408476-16409351	876	503203	236.125	495013	0.471	.	AACUCUAGCGAUCGUCCCUCUGCU	21241	0.059	24	N6	444.3	3962	14790	7003	36416	65255	52484	323293	2	0	3	0	1	0	0	0	3	5	0
Cluster_51645			1.3851	0.0025801	0.00917137	0.00328214	0.998429	NA	2.65047	0.169165	NA	-1.24419	0.541597	NA	2.64712	0.299005	NA	Cluster_66696	chr4:12484271-12487135	2865	499936	234.592	498827	0.435	.	ACACAUAGAUUACAAUUUGGACUA	24218	0.067	24	N5	523.5	4542	32467	8742	19999	40112	58391	335683	3	1	1	2	5	6	0	1	1	3	0
Cluster_66696			0.937143	1.76e-06	1.33e-05	0.712316	0.312527	0.65432	1.02551	0.160169	0.380097	-0.319735	0.67074	0.864018	0.313188	0.757697	0.892243	Cluster_52742	chr3:17724227-17729454	5228	482954	226.624	403868	0.151	-	CAGAAUCAAGGCAAGAAUCUU	53949	0.037	21	N5	-1	8879	19328	25580	196355	30662	24371	177779	26	60	32	12	71	19	11	11	25	86	10
Cluster_52742			1.73897	2.39e-05	0.000145515	1.93306	0.146528	0.462283	5.77973	0.000217839	0.00470796	-3.6622	0.0201222	0.199757	3.84664	0.0610162	0.302643	Cluster_58576	chr4:1709600-1715071	5472	472546	221.74	104607	0.521	.	AUAGUCGUGAUCUGUUCGUCGCCU	6753	0.123	24	N5	525.3	4669	22959	8775	32328	69650	54784	279381	118	126	57	11	331	22	2	1	67	350	28
Cluster_58576			0.325736	0.160671	0.270014	-1.11127	0.103522	0.386725	0.66141	0.34568	0.581424	-1.55107	0.0265068	0.214179	1.77267	0.0701046	0.317706	Cluster_7563	chr1:9747702-9756685	8984	467726	219.478	133247	0.205	.	UAUUAUCCAAGAUUGUGCAUGACU	11583	0.08	24	N5	447.1	4791	24227	9023	40645	37708	79488	271844	60	68	134	82	131	38	23	29	58	201	44
Cluster_7563			0.478625	0.410898	0.546174	-0.433705	0.765917	0.913723	7.32945	3.78319e-07	2.52721e-05	0.183671	0.899818	0.962414	7.7631	0.000152995	0.0369844	Cluster_41018	chr3:2102912-2113458	10547	466108	218.719	6757	0.003	-	GGUGGCUGUAGUUUAGUGGUAAGAAUUCCACGUU	168357	0.013	N	N2	-1	645	447434	1426	5558	1855	4019	5171	23	25	39	17	15666	25	29	15	29	41	5
Cluster_41018			0.577338	0.0503494	0.108994	-0.658209	0.509964	0.793937	0.937691	0.394507	0.625029	-0.936978	0.403163	NA	1.59588	0.283117	NA	Cluster_36402	chr2:16170911-16173180	2270	462034	216.807	461768	0.476	.	AUUGGAGAUGAACGGGCAAAGACC	11144	0.063	24	N5	386	4479	22443	8899	44208	57516	52298	272191	2	8	15	1	16	1	0	4	5	25	4
Cluster_36402			1.16705	0.00382633	0.0129021	1.11881	0.401942	0.722923	2.84404	0.0341401	0.157221	-1.50436	0.263306	0.575093	1.72521	0.36215	0.641224	Cluster_49764	chr3:13590703-13599512	8810	461305	216.465	41188	0.631	.	AACAAGGAUACAAUUCUUACGCCU	21066	0.096	N	N2	-1	3746	93201	8326	22732	30294	91957	211049	343	444	487	10	951	142	72	10	275	982	92
Cluster_49764			0.0913197	0.379149	0.515295	0.475545	0.122111	0.421553	0.655678	0.0331877	0.154731	0.0118387	0.969423	0.987615	0.180134	0.678937	0.849861	Cluster_93441	mitochondria:130450-170856	40407	457218	214.547	13351	0.685	.	CCCCUAGAACCUGGCAAAGUAAC	4929	0.407	N	N2	-1	21149	200782	28140	45673	50407	39153	71914	1434	2722	1990	638	2692	1885	985	663	1165	1664	535
Cluster_93441			-0.113091	0.636772	0.742749	0.0293491	0.97038	0.990809	1.02165	0.299809	0.537817	-1.0835	0.278448	NA	0.992298	0.432131	NA	Cluster_88850	chr5:21845602-21851478	5877	449919	211.122	449507	0.544	.	AUACACUAUCGUUCGAUUUGAUCC	11085	0.076	24	N5	461.1	5107	31353	8413	19794	28771	53275	303206	3	14	8	5	9	6	1	3	6	8	1
Cluster_88850			-0.126998	0.604053	0.716325	-0.390346	0.619889	0.853789	0.358302	0.65535	0.816462	-0.226697	0.782665	NA	0.748647	0.505436	NA	Cluster_46048	chr3:8506030-8510140	4111	449899	211.113	449788	0.438	.	GGUGAUCUAUUAGCUCAUGGCUCU	11149	0.063	24	N5	319.6	4067	35079	7356	20997	40178	49163	293059	4	20	23	5	8	20	9	5	15	8	4
Cluster_46048			0.31931	0.241708	0.368032	-0.583958	0.526615	0.804584	3.20529	0.00838974	0.067746	-1.83716	0.148694	NA	3.78923	0.0130332	NA	Cluster_63820	chr4:9161239-9163773	2535	447804	210.13	359634	0.684	.	AGGCCUUAUGACGUGUGAAUAAAC	10971	0.077	24	N5	304.8	3544	27322	6595	23889	40990	50219	295245	3	6	9	3	29	8	0	2	6	22	2
Cluster_63820			0.656382	0.0210639	0.0536092	-0.222423	0.819543	0.934921	1.11687	0.364416	0.599223	-1.87519	0.123454	0.405935	1.33928	0.393828	NA	Cluster_44230	chr3:6431682-6432942	1261	447581	210.025	447480	0.478	.	AAAUUCGGACCUCGAUAUGGCGCC	71588	0.052	24	N5	1161.9	3825	10608	7366	36146	72669	38532	278435	10	7	21	2	9	4	0	3	5	35	4
Cluster_44230			0.541386	0.0741123	0.148597	0.0212311	0.985221	0.996214	0.465811	0.752796	0.875562	-1.0648	0.463632	NA	0.444566	0.812195	NA	Cluster_59034	chr4:2520986-2521606	621	443892	208.294	439833	0.298	.	AUCCGAUCUGUAGAUGCUUAUGUU	61517	0.054	24	N6	876.5	3928	14118	6479	29247	49196	48448	292476	4	3	6	1	4	1	2	0	5	13	3
Cluster_59034			0.378449	0.189599	0.30653	-0.947155	0.349234	0.684699	2.81584	0.0834082	0.262763	-3.17131	0.0514062	0.272928	3.76296	0.0494763	NA	Cluster_12499	chr1:16757170-16758800	1631	441206	207.034	337184	0.481	.	AACUGUUUUGAUUCACUUGAUAAC	8868	0.068	24	N5	312.6	4191	17476	7536	28133	58521	49329	276020	2	7	4	7	15	0	0	1	6	12	7
Cluster_12499			1.43206	0.00260093	0.0092353	2.04603	0.172453	0.497582	1.64081	0.273876	0.511185	0.416856	0.781097	0.915381	-0.405218	0.848468	0.935158	Cluster_22438	chr1:28211947-28213354	1408	438919	205.961	438653	0.998	+	AUGCCGUGUAGAUUGUCUGCCAUCGCUACUAUGUAGCUUCUCUGAGUAUG	126537	0.02	N	N2	-1	5985	392036	6913	7191	3662	6208	16924	5250	350	2090	105	8691	281	429	754	392	2305	125
Cluster_22438			0.501166	0.088145	0.170226	-1.14313	0.197374	0.533407	1.14508	0.200833	0.430696	-1.7495	0.0506108	0.271577	2.2882	0.0693746	0.316766	Cluster_81241	chr5:12564653-12566853	2201	438164	205.606	231672	0.83	+	AUUACGGACCCAAAAUUACUUGUU	71717	0.042	24	N5	-1	5973	25358	8312	30105	27534	66460	274422	130	102	386	119	326	81	18	63	131	425	45
Cluster_81241			0.372293	0.112921	0.206375	-1.16232	0.114497	0.408623	0.421235	0.585151	0.769618	-1.13077	0.140509	0.430018	1.58355	0.137662	0.421549	Cluster_25172	chr2:1342079-1346356	4278	437254	205.179	381621	0.476	.	AGAGACGAUUGUGGCAUAUGCACA	8761	0.105	24	N5	290.8	4223	16678	8547	25145	45513	58379	278769	13	21	45	19	47	6	10	9	43	128	9
Cluster_25172			0.827084	0.00191306	0.0070858	0.228934	0.778253	0.920247	2.15983	0.0100844	0.0756617	-1.79703	0.0330699	0.23038	1.93089	0.098469	0.362394	Cluster_51064	chr3:15641315-15642313	999	432785	203.082	428080	0.487	.	AUCGGAAUUUAGGGUUAGGACUCC	18974	0.067	24	N6	290.2	4508	23926	9420	32057	49040	52314	261520	123	135	109	65	289	50	8	25	61	196	24
Cluster_51064			0.48956	0.413313	0.548523	-1.31245	0.641852	NA	2.30524	0.41219	NA	-2.06397	0.473314	NA	3.61749	0.363746	NA	Cluster_12735	chr1:17111505-17112487	983	432648	203.018	431594	0.473	.	AGACUGAUCGAUCCUCCAUUUGGA	14240	0.068	24	N6	278	4372	18579	6931	26648	45292	55974	274852	1	0	1	1	4	0	0	0	1	3	0
Cluster_12735			-0.835059	0.000128968	0.000666216	-2.24953	0.000941985	0.0165104	0.0291618	0.969744	0.988477	-1.8841	0.00895671	0.158279	2.27869	0.0264307	NA	Cluster_3550	chr1:4718783-4732806	14024	431882	202.658	431234	0.651	.	AGAGUGAUCGACGACAAUUAAGGU	25358	0.085	24	N5	355.1	4742	27639	8130	28702	44369	39569	278731	6	8	25	23	9	9	5	5	3	9	7
Cluster_3550			-0.133686	0.799031	0.865193	0	1	NA	-0.846919	0.736813	NA	1.88691	0.46162	NA	-0.508049	0.888293	NA	Cluster_63641	chr4:8947810-8948546	737	431672	202.56	431300	0.205	.	CUGGCUGACUGCAUUUACACGAGC	20863	0.059	24	N6	373	4540	25363	7016	29325	35988	47556	281884	0	0	0	0	1	0	1	0	0	3	1
Cluster_63641			1.61228	1.99e-08	2e-07	1.38847	0.0878387	0.352218	4.45969	2.92845e-06	0.000138272	-2.33701	0.0164981	0.186371	3.07121	0.014285	0.185667	Cluster_28524	chr2:6902567-6903727	1161	429854	201.707	426952	0.546	.	AACCGAUUGUUCAGAGCUAGCUUU	28510	0.079	24	N5	363.2	3105	29349	6528	22205	55483	51199	261985	74	87	46	13	269	48	4	3	38	159	18
Cluster_28524			-0.226709	0.557006	0.677063	-4.05213	0.016966	0.13128	1.98616	0.259239	0.496235	-3.27196	0.0574096	NA	6.03817	0.01354	NA	Cluster_88027	chr5:21014614-21015300	687	425099	199.476	424776	0.404	.	UUUCUCUGACGUGCUACCAACGGU	9262	0.059	24	N6	254.1	4550	21487	8311	33611	54276	46864	256000	1	0	4	7	4	3	1	0	2	9	1
Cluster_88027			0.275153	0.154502	0.261852	1.35046	0.0185037	0.13888	0.509593	0.373778	0.607512	0.849118	0.138953	0.427354	-0.840867	0.299552	0.586678	Cluster_25753	chr2:2180946-2186878	5933	424452	199.172	421558	0.017	-	AUUCUUUGACGAGAAAAACGCUGGCUUACUGAGGUA	114267	0.033	N	N2	-1	2915	390679	2651	5593	6303	5379	10932	1700	4456	2111	327	3595	2246	2053	459	938	1712	524
Cluster_25753			0.208729	0.458286	0.590497	-0.837016	0.397735	0.720872	1.42091	0.293722	0.531739	-2.16324	0.105291	NA	2.2579	0.178065	NA	Cluster_9663	chr1:12247620-12249105	1486	415313	194.884	414898	0.649	.	AGAUGAUCGUGACACACUUGGACC	20924	0.044	24	N5	407.1	2759	12480	5232	21385	32463	38978	302016	7	1	8	5	11	0	1	1	8	18	7
Cluster_9663			-3.24327	2.47e-25	1.12e-23	-0.214131	0.620179	0.853789	-1.26072	0.00354015	0.0387534	0.412467	0.339834	0.651556	-1.04658	0.0868245	0.346769	Cluster_8221	chr1:10477746-10482706	4961	413204	193.894	221131	0.964	+	CCGGACUUUCAGCUGACCCCGAGACAUUCGCAAGGA	1214	0.147	N	N2	-1	19321	272530	20463	37949	21894	19915	21132	1962	3553	4485	1311	2040	1410	1921	2479	1005	1319	1305
Cluster_8221			0.176748	0.491765	0.619515	-1.53926	0.0630356	0.290933	1.73348	0.0697409	0.234941	-1.97246	0.0401443	0.250059	3.27273	0.00965518	0.163038	Cluster_10011	chr1:12729651-12730125	475	412827	193.717	396278	0.333	.	ACUCGAAACCAAAUCUCUCGGAUG	52703	0.042	24	N6	663.1	4670	25172	7737	28449	34931	50495	261373	3	10	22	9	20	11	2	3	9	35	8
Cluster_10011			0.347223	0.0951794	0.180539	-0.968247	0.192532	0.527167	2.04058	0.0508108	0.1974	-2.32457	0.0265117	0.214179	3.00882	0.0189326	NA	Cluster_7823	chr1:10021932-10024569	2638	412298	193.469	411927	0.573	.	AGGAUAUCACUCUGUAGUCAUAGU	11094	0.076	24	N5	349.8	3567	19270	6919	25312	37223	51923	268084	8	5	10	10	17	6	2	1	9	38	7
Cluster_7823			0.806743	0.12397	0.221855	-0.458415	0.851142	NA	-1.20682	0.585337	NA	1.45122	0.521046	NA	-0.748553	0.820301	NA	Cluster_58219	chr4:1026976-1028579	1604	412184	193.415	411462	0.199	-	AAGCUGUUCUGACGACUAUAAAAC	25923	0.047	24	N5	-1	2884	12796	6859	25456	35292	39564	289333	1	0	0	1	2	0	0	2	1	6	1
Cluster_58219			-0.0663676	0.738159	0.821771	0.346093	0.538058	0.810293	0.222514	0.734872	0.865681	-0.585829	0.372347	0.674112	-0.123577	0.886354	NA	Cluster_292	chr1:438897-452746	13850	407246	191.098	404831	0.252	.	AGACGGACCUUUGAAAUACUUCUC	36991	0.074	24	N5	653.1	4007	24075	6975	24367	28930	41139	277753	14	31	19	10	13	13	9	4	9	32	2
Cluster_292			0.167449	0.391333	0.527435	0.164954	0.779087	0.920369	1.07504	0.124838	0.332296	-1.15262	0.104445	0.37528	0.910085	0.319689	0.603507	Cluster_66966	chr4:12862551-12867297	4747	403955	189.554	403533	0.49	.	AGUAUGGCGAGAUCUGUUUUGGCA	14684	0.086	24	N5	614.3	4645	28442	7047	23027	27833	49047	263914	20	25	28	9	31	10	4	6	10	25	7
Cluster_66966			-0.424597	0.285757	0.418265	-0.381534	0.770546	NA	3.48027	0.045673	NA	-2.17649	0.228736	NA	3.8618	0.0762247	NA	Cluster_19198	chr1:24621646-24624759	3114	402843	189.032	402598	0.36	.	AUUGGACAAGAACAUACCUAAGUG	18524	0.072	24	N5	445.7	4049	27585	7957	24461	36801	39936	262054	3	3	3	3	4	13	1	0	2	4	1
Cluster_19198			0.384513	0.376004	0.512161	-0.104202	0.949918	NA	1.43994	0.513522	NA	-2.72578	0.189366	NA	1.54411	0.575639	NA	Cluster_18569	chr1:23880513-23880965	453	400241	187.811	400059	0.418	.	CCUUGGCUUUAUGUCUCUAGACGU	19216	0.056	24	N6	501	4410	12934	8826	47616	76399	40835	209221	2	2	3	1	2	0	0	0	4	7	3
Cluster_18569			0.889701	0.000865437	0.00359842	0.445348	0.581592	0.834627	2.68688	0.00290274	0.0337896	-1.6638	0.0713332	0.311038	2.24153	0.0642395	0.305748	Cluster_28250	chr2:6493809-6497176	3368	399024	187.24	367210	0.327	.	AUUGAGUUGGCUGAACACAUUGGC	8897	0.103	24	N5	360.2	4151	18092	7158	24770	44194	56764	243895	33	36	43	9	96	23	4	5	30	111	7
Cluster_28250			0.220724	0.62394	0.732779	0.578655	0.750946	NA	3.14223	0.12888	NA	-2.04558	0.35469	NA	2.56355	0.352597	NA	Cluster_24983	chr2:1112205-1112985	781	395166	185.43	394942	0.423	.	AACGGCUCAGAAAUCUGCAAGAGC	9531	0.069	24	N6	345.5	3666	13540	7434	31233	40816	44377	254100	2	2	3	0	7	0	0	0	0	5	0
Cluster_24983			0.991824	0.000384402	0.00177008	0.342017	0.662884	0.874294	3.3665	0.000128543	0.00307448	-2.07273	0.0205856	0.199757	3.02447	0.0102653	0.165381	Cluster_50787	chr3:15166383-15168321	1939	392774	184.307	78569	0.622	.	AGAGAAUGGGCGUGUCAUGCA	24528	0.07	21	N5	545.3	33835	12830	26209	198200	56771	18525	46404	37	61	49	18	152	51	0	9	38	152	25
Cluster_50787			0.0536333	0.702075	0.794867	-0.190928	0.65877	0.871662	0.965975	0.0351209	0.159426	-0.829846	0.0749886	0.3189	1.1569	0.0663784	0.309833	Cluster_24721	chr2:768432-777368	8937	388967	182.521	388600	0.542	.	AUGUGUCUGUAGAUUUCAAUAUAC	36650	0.055	24	N5	747.6	10354	16520	9212	33308	50902	49559	219112	59	60	71	41	121	44	24	20	38	76	29
Cluster_24721			-0.204357	0.229095	0.35391	0.183792	0.706722	0.890856	1.0039	0.0396881	0.169959	0.248655	0.611147	0.831138	0.820108	0.23495	0.527748	Cluster_58396	chr4:1318433-1320178	1746	388326	182.22	117898	0.07	-	UCCGAUCUCAUAUGAACCACCAUUUUU	10530	0.065	N	N2	-1	8484	266367	12052	44736	24842	13373	18472	1058	1507	2009	361	3462	2030	713	743	868	1138	377
Cluster_58396			-0.70885	0.0670117	0.13695	-3.86916	0.0279774	NA	-0.927433	0.551936	NA	-1.37453	0.320142	NA	2.94164	0.210978	NA	Cluster_31416	chr2:10569110-10570926	1817	384872	180.599	384815	0.788	.	AUUCUUCAAUUGGAGUGUAGCGUG	25961	0.044	24	N5	328.3	2288	10477	5725	18862	44324	43468	259728	0	1	8	4	2	1	1	2	1	4	2
Cluster_31416			0.364468	0.0497832	0.107963	0.423952	0.4645	0.766846	0.431374	0.456556	0.675526	0.310063	0.593177	0.823674	0.00742219	0.992774	0.997705	Cluster_52516	chr3:17445013-17450754	5742	384657	180.498	381352	0.938	+	GCCCGUUGCUGAGUCUUUUGUAAUCUGACAC	21545	0.069	N	N2	-1	11761	190410	13436	23399	18490	50722	76439	920	1214	850	432	1419	1194	895	302	743	1139	444
Cluster_52516			1.08217	5.79e-06	3.96e-05	-0.577417	0.357016	0.69274	2.25318	0.00384426	0.0405354	-2.1039	0.007778	0.153171	2.83059	0.00465796	0.130883	Cluster_88843	chr5:21834598-21838087	3490	384277	180.32	383280	0.67	.	ACCUGAUUGUGUUUUUGAAUGUGU	37554	0.092	24	N5	670.7	3755	23433	6062	20884	30734	37789	261620	16	21	39	12	52	15	2	5	31	88	6
Cluster_88843			0.689823	0.0387703	0.0883246	-3.3613	0.0735743	0.318059	2.87236	0.08704	0.269723	-1.07357	0.555747	NA	6.2335	0.0133466	NA	Cluster_60780	chr4:5414952-5416528	1577	377055	176.931	376904	0.642	.	AAGACAGUGAACUCAUCAAGAAGC	15950	0.066	24	N5	326	2482	13823	4905	18707	28526	38613	269999	0	0	4	0	13	2	0	1	5	12	3
Cluster_60780			-0.624257	0.253681	0.381939	-3.78314	0.0695351	NA	0.446871	0.819236	NA	-2.02292	0.285905	NA	4.22984	0.138875	NA	Cluster_89439	chr5:22439491-22443449	3959	376406	176.627	376003	0.376	.	AUACCGGGUUGAUUGGACUAAACC	28187	0.088	24	N5	488	3094	22822	5852	15577	24707	40349	264005	1	0	8	4	0	4	1	1	1	3	1
Cluster_89439			0.0684951	0.775129	0.847773	-1.84411	0.0111528	0.0992315	0.709988	0.380727	0.613971	-1.99643	0.0116312	0.166986	2.55409	0.0189148	0.1985	Cluster_13474	chr1:18092330-18096151	3822	375523	176.212	307320	0.534	.	AUUAUACAGGACUAUGAAUACGUG	6155	0.102	24	N5	427.2	4864	32612	8534	26620	32601	41551	228741	11	9	42	20	19	12	3	7	25	38	18
Cluster_13474			1.49671	2.53e-06	1.85e-05	0.832176	0.390611	0.716238	3.25423	0.00115464	0.0171619	-2.47431	0.0137795	0.177048	2.42205	0.0822266	0.340241	Cluster_58772	chr4:2075613-2077009	1397	375245	176.082	367172	0.551	.	AACGACUUCCAAGCUUGAACCCUU	13623	0.09	24	N5	524.2	4183	21537	6622	27464	43896	44130	227413	242	247	129	84	506	73	3	22	94	308	32
Cluster_58772			1.22959	7.6e-05	0.000414729	0.228293	0.815483	0.934477	1.94316	0.061351	0.218236	-1.17414	0.267601	0.580685	1.71485	0.229402	0.523141	Cluster_9707	chr1:12292478-12295401	2924	370654	173.927	54449	0.914	+	UGCGUGGGCUGACAUGGAUUC	83173	0.053	21	N5	-1	14441	23337	24473	249909	17874	10137	30483	8	46	11	15	79	5	1	8	21	63	3
Cluster_9707			0.76593	0.192786	0.31045	0.345127	0.83216	0.940672	0.0854667	0.95815	0.983334	0.091172	0.95537	0.981712	-0.259666	0.910234	0.96374	Cluster_63071	chr4:8253121-8260926	7806	369293	173.289	6646	0.983	+	GGUGGCUGUAGUUUAGUGGUUAGAAUCCCACGU	103994	0.012	N	N2	-1	823	355660	8933	1204	823	953	897	41	1408	1009	91	32	768	57	410	94	833	16
Cluster_63071			-0.229821	0.525754	0.650049	-2.23679	0.102942	0.385134	-0.461218	0.736682	0.866723	-0.936209	0.470721	NA	1.77553	0.360017	NA	Cluster_50300	chr3:14316343-14317214	872	368481	172.908	367453	0.557	.	UAUGUGUGCAAUGUGUGACUCAAC	20907	0.061	24	N6	349.2	3336	20845	5629	16849	26387	38870	256565	1	2	5	5	6	0	2	2	2	5	6
Cluster_50300			0.347775	0.29329	0.426472	-0.822189	0.432688	0.74608	4.83842	0.00536083	0.0508694	-5.21235	0.00273022	0.12009	5.66058	0.00527645	0.131406	Cluster_13308	chr1:17823579-17824824	1246	365729	171.616	365489	0.439	.	AACCGGAUUGAGAAGUAGCACAGC	28281	0.065	24	N5	581.1	2802	16002	4639	22488	40146	43676	235976	8	5	13	7	17	4	0	0	13	34	10
Cluster_13308			-1.54754	2.4e-21	8.53e-20	-2.26192	1.95837e-05	0.000765293	-2.1256	3.17198e-05	0.00100462	0.252232	0.586619	0.822986	0.136326	0.853046	0.937778	Cluster_31744	chr2:11041532-11043614	2083	364559	171.067	318636	0.569	.	AUUGAACGACUGUUUUUGUAUCUC	19493	0.074	24	N5	444.7	3901	21694	6072	27288	32397	32926	240281	10	12	84	19	21	9	42	29	12	36	22
Cluster_31744			0.752626	0.0392837	0.0892046	-1.35398	0.248999	0.594276	0.616893	0.644786	0.808699	-1.47808	0.259863	NA	1.97084	0.268324	NA	Cluster_50831	chr3:15219282-15220295	1014	364330	170.96	243120	0.441	.	AUUGAUUUGUGCUACCCUUUGAGU	24943	0.071	24	N5	534	2839	14132	6045	21639	44488	36677	238510	5	0	13	2	8	1	2	1	5	25	4
Cluster_50831			1.31643	3.02e-06	2.18e-05	0.871957	0.312297	0.654107	2.74902	0.00219026	0.0276594	-1.66082	0.0666313	0.302471	1.87706	0.13165	0.417013	Cluster_79513	chr5:9752807-9753664	858	363129	170.396	361468	0.594	.	ACGAAACUGUUGAAUGACCGAGAA	17591	0.082	24	N6	249.2	3959	19639	7629	33833	53421	44837	199811	135	112	89	35	290	60	9	15	91	306	35
Cluster_79513			1.22843	1.24e-06	9.57e-06	1.54985	0.0464179	0.245404	3.20877	0.000283618	0.00578907	-1.40718	0.124859	0.407804	1.65892	0.158963	0.448751	Cluster_48972	chr3:12241997-12242760	764	361657	169.706	358020	0.568	.	UCAAGUAGAUCUAACUGUACAAGU	12118	0.06	24	N6	316.5	3288	22889	6538	23948	52930	52471	199593	47	68	34	6	130	26	3	5	36	103	12
Cluster_48972			1.98877	1.97e-12	3.16e-11	2.63467	0.000769646	0.0142416	2.46085	0.00292876	0.0339915	0.225273	0.814593	NA	-0.173827	0.878723	NA	Cluster_30009	chr2:8877935-8882715	4781	361326	169.55	360876	0.684	.	AUCGUGAUCCAUCGAGAUGUGUGU	14698	0.095	24	N5	685.5	2949	18175	6030	22599	31357	39315	240901	24	33	8	1	40	21	3	3	13	29	1
Cluster_30009			1.22593	5.59e-08	5.25e-07	0.875908	0.217229	0.556677	2.42249	0.00154964	0.0213338	-1.34524	0.0853106	0.342017	1.54658	0.138447	0.422798	Cluster_80061	chr5:10566494-10568593	2100	358971	168.445	357811	0.496	.	AGAUCUGCUCAGGUCGUUGGUACU	11268	0.101	24	N5	374.7	3954	17013	7327	28403	62801	41000	198473	71	66	55	17	130	48	4	12	50	144	18
Cluster_80061			0.516253	0.0488986	0.106328	-0.0891194	0.913009	0.967227	1.74154	0.0427433	0.177379	-1.97319	0.0219924	0.201714	1.83066	0.122383	0.400451	Cluster_82001	chr5:13682523-13687976	5454	357781	167.887	348839	0.556	.	AUAGAGACUGAGUCCUCCAUGGGU	8738	0.144	24	N5	446.6	3515	16925	7469	23219	39705	45910	221038	71	79	92	43	146	19	4	17	59	174	41
Cluster_82001			1.04425	0.000198694	0.000983229	1.38656	0.106834	0.393623	2.97807	0.00152507	0.0210202	-1.34342	0.164501	0.462648	1.59151	0.211426	0.50315	Cluster_48923	chr3:12133761-12134558	798	356568	167.318	230835	0.597	.	GAGCGACUGUUUUUGUAUCUCCGU	18312	0.065	24	N6	406.1	3531	15729	5521	19630	31228	32518	248411	54	60	17	15	142	21	6	4	19	55	8
Cluster_48923			1.38147	1.52e-08	1.56e-07	1.15307	0.0949047	0.368007	3.95165	1.47143e-05	0.000530661	-2.42453	0.00965468	0.160938	2.79858	0.0144216	0.185667	Cluster_51054	chr3:15632924-15633362	439	356140	167.117	355510	0.705	.	AGCGGAUUAAGUAGUGCGAUGCGG	10329	0.056	24	N6	251.2	4628	20837	7793	30727	47971	39113	205071	43	63	24	14	125	29	3	2	35	110	10
Cluster_51054			0.305191	0.267904	0.398259	-0.696261	0.418608	0.735177	1.70439	0.0697251	0.234941	-1.3263	0.167074	0.465243	2.40064	0.0595998	0.300081	Cluster_89198	chr5:22164207-22166808	2602	356080	167.089	350925	0.607	.	AACGUGUUGGUACUGUGUAAUAGC	10436	0.085	24	N5	280.3	3102	12979	6112	27209	53937	44970	207771	7	14	21	8	34	12	2	5	13	44	6
Cluster_89198			1.01092	0.0219941	0.0555323	-2.17835	0.0445357	0.239705	3.88422	0.00681269	0.0599189	-4.18082	0.00363708	0.126488	6.06252	0.000751623	0.0859127	Cluster_62207	chr4:7247835-7251176	3342	356051	167.075	314212	0.587	.	AAUUACAAGACGAAAACUCUGUCU	12924	0.079	24	N5	249.2	3279	15052	6200	32615	36654	40679	221572	9	4	61	9	47	12	1	1	11	69	5
Cluster_62207			0.948894	0.000573241	0.00251168	0.239869	0.770065	0.91628	2.50412	0.0126453	0.0866377	-2.31826	0.0224567	0.204726	2.26424	0.0808272	0.33834	Cluster_64263	chr4:9797873-9803049	5177	351430	164.907	336760	0.301	.	AACUUUUGGACUGAGGAUUGGACC	11127	0.111	24	N5	346.7	3780	17480	7364	29295	35005	39056	219450	24	31	39	8	49	11	1	4	24	83	13
Cluster_64263			0.814376	0.0675898	0.137827	-0.641631	0.733397	NA	1.34056	0.440538	NA	0.154686	0.934757	NA	1.98212	0.439321	NA	Cluster_12528	chr1:16800968-16802008	1041	350060	164.264	350001	0.41	.	AUACAUGUGGUUCUGCCGAUACUC	18539	0.042	24	N5	136.7	2131	9065	4470	18407	27832	36489	251666	2	0	4	0	3	6	0	2	0	3	0
Cluster_12528			0.52272	0.0596256	0.125109	-0.204078	0.818949	0.934921	-0.341607	0.765779	0.88175	-0.9503	0.373215	NA	-0.137537	0.924563	NA	Cluster_83915	chr5:16015536-16016217	682	345402	162.078	345255	0.379	.	AUCGCUCUGAGGCACUAUUACGAG	12284	0.074	24	N6	232.4	3114	12093	5606	24203	51503	34488	214395	2	11	6	5	5	1	2	2	10	25	1
Cluster_83915			1.3623	1.19e-06	9.17e-06	1.7437	0.0422972	0.232673	3.1648	0.000704343	0.0118677	-1.06854	0.270907	0.583655	1.42109	0.262727	0.549743	Cluster_79723	chr5:10073727-10074660	934	344255	161.54	340846	0.578	.	AUUUGCUCUUACUGUAGGUUUCUU	9170	0.078	24	N6	212.9	3477	16894	6425	24954	44979	44880	202646	57	57	32	5	151	25	3	6	19	102	8
Cluster_79723			0.494572	0.0116324	0.0328461	-1.41066	0.0310928	0.191246	1.77049	0.0492769	0.193892	-2.42401	0.00659746	0.149782	3.18114	0.00426431	0.127651	Cluster_52055	chr3:16870529-16877763	7235	344007	161.424	341807	0.463	.	ACAUCCGGUCCGUAUGCUUAUGCC	5743	0.101	24	N5	342.4	3492	16522	6213	25605	37612	39563	215000	5	10	20	12	19	7	1	3	27	51	11
Cluster_52055			0.110148	0.844561	0.896633	-0.913837	0.732697	NA	0.0572012	0.98259	NA	-0.0350531	0.989514	NA	0.970968	0.795457	NA	Cluster_46552	chr3:9134743-9137295	2553	343425	161.15	343280	0.495	.	AUCUCGAGUAGAAUGCUGGUACCC	29145	0.059	24	N5	297.9	2855	14277	5865	23967	37795	44442	214224	0	2	4	0	4	0	2	0	2	3	2
Cluster_46552			0.780273	0.0202457	0.0519098	1.48641	0.211888	0.552151	1.03144	0.492289	0.702493	-0.83179	0.590588	NA	-0.454975	0.81237	NA	Cluster_61133	chr4:5921242-5922144	903	339912	159.502	309824	0.299	.	AUACCGAAGAACAUUGUAGAGCUA	56650	0.044	24	N6	1090.4	1433	16638	3153	21270	32256	56862	208300	9	7	3	2	8	0	2	0	13	21	6
Cluster_61133			1.18244	2.2e-05	0.000135077	0.749469	0.340395	0.677577	3.71506	1.57346e-05	0.000562283	-2.164	0.0131558	0.172713	2.96558	0.0109371	0.170285	Cluster_60882	chr4:5558941-5560101	1161	337370	158.309	322603	0.485	.	AAUGAAAUCCGGUCGGUCUUAACC	5879	0.089	24	N5	459.3	3930	17432	7054	20747	30966	43504	213737	80	100	72	25	301	63	5	8	54	152	22
Cluster_60882			0.449112	0.0720675	0.145227	-0.808564	0.268482	0.61475	1.35379	0.068755	0.233493	-1.89236	0.0109533	0.1646	2.16235	0.0380959	0.253586	Cluster_24754	chr2:816372-823042	6671	336836	158.059	269644	0.182	-	UAUCGGGAGAAUGAACGACAGCCU	5660	0.147	24	N5	-1	5077	22163	9501	80029	71660	25034	123372	147	146	213	166	313	94	30	46	113	424	77
Cluster_24754			0.50536	0.0354582	0.0822616	-0.268814	0.704013	0.890498	0.0814922	0.90811	0.960563	0.653739	0.355434	0.662164	0.350302	0.726	0.875269	Cluster_35188	chr2:14892956-14897782	4827	335834	157.588	335552	0.002	-	AUAUGUGAUGUAAUUGUGUUCUCGACAGGUUCUGAUCG	26940	0.038	N	N2	-1	20426	240380	17460	16776	12822	13380	14590	407	311	877	134	1262	429	718	182	259	772	200
Cluster_35188			-0.739455	1.14e-07	1.02e-06	-0.650282	0.112677	0.404845	-0.122577	0.764556	0.881436	0.32633	0.42584	0.71038	0.527705	0.362303	0.641224	Cluster_58464	chr4:1471549-1473639	2091	335812	157.578	78969	0.942	+	UCCGAUCUCAUAUGAACCACCAUUUUU	7365	0.068	N	N2	-1	8126	233341	10451	42816	18037	10378	12663	807	1029	2415	522	2170	1265	1074	945	956	1104	493
Cluster_58464			-0.419931	0.0121003	0.0339692	-1.62084	0.00176702	0.0264599	-0.971118	0.0611738	0.218012	-0.240641	0.625335	0.840194	0.649715	0.375616	0.649794	Cluster_47182	chr3:9961085-9965950	4866	335769	157.558	335611	0.509	.	AAGAGUUACAAUUCUGCGAGGGAC	9549	0.078	24	N5	383.6	3587	15535	6120	27267	49113	38260	195887	10	16	58	16	27	9	19	18	18	47	15
Cluster_47182			0.318	0.142854	0.246817	-1.13538	0.0732698	0.317191	0.388842	0.545991	0.743308	-1.11268	0.0834517	0.337779	1.52421	0.0916503	0.354049	Cluster_7433	chr1:9554353-9565368	11016	331472	155.542	306980	0.347	.	AUCUUGGCAGUAGGUGAACAGACC	15068	0.076	24	N5	222.7	2878	19411	4710	22497	21949	38527	221500	63	73	231	61	150	51	55	27	95	346	70
Cluster_7433			0.685583	0.0116416	0.0328629	-0.857661	0.388651	0.71467	0.600285	0.551203	0.746945	-0.389742	0.70842	0.881915	1.45792	0.30311	NA	Cluster_48081	chr3:11024209-11025882	1674	331184	155.406	252307	0.429	.	AAGGACUGUAACCAUCUGGAUUCC	41660	0.079	24	N5	825.4	2679	10528	4561	17672	34219	36172	225353	4	2	7	3	11	3	4	1	6	22	3
Cluster_48081			0.0366885	0.934648	0.957631	-3.87874	0.0324077	NA	2.4041	0.227432	NA	-4.52642	0.0163982	NA	6.28268	0.0196654	NA	Cluster_34425	chr2:14009779-14010957	1179	330629	155.146	330536	0.186	-	AUUUUGACGGCUGAUGGAUAUCGC	56641	0.043	24	N5	-1	4803	8844	5761	21435	26483	27791	235512	1	0	9	4	4	0	0	0	1	8	2
Cluster_34425			0.207753	0.563358	0.682258	-2.16693	0.157573	0.480385	0.922115	0.507612	0.713853	-0.740676	0.603336	NA	3.08899	0.135759	NA	Cluster_6614	chr1:8513126-8515374	2249	327902	153.866	327737	0.556	.	AUUGAUUGUAAGAUUGCAGACGAU	20498	0.072	24	N5	645.2	3001	10480	5092	21340	37080	33287	217622	2	0	5	3	6	5	0	3	0	12	3
Cluster_6614			-1.49872	0.0394325	0.0894726	-3.79363	0.305111	NA	0	1	NA	-2.9632	0.4231	NA	2.96489	0.580965	NA	Cluster_64421	chr4:9961881-9962316	436	327054	153.468	326513	0.554	.	AUGGCCUCGAUACCUGUAGAAAGG	26770	0.059	24	N6	539.8	3301	21005	6144	19139	33643	35411	208411	0	0	1	2	0	0	0	0	0	2	1
Cluster_64421			0.425129	0.0478579	0.104576	-0.779994	0.240473	0.583799	2.23411	0.00770985	0.0643704	-1.81134	0.0351655	0.237521	3.01409	0.00484286	0.130883	Cluster_50299	chr3:14307466-14315651	8186	324944	152.478	297748	0.567	.	UCAAGAUUUGUGCAUUCUAAACAC	9411	0.103	24	N5	313.2	3979	22444	6225	23407	48391	40724	179774	6	13	24	6	33	12	2	3	24	49	10
Cluster_50299			1.33331	0.000227526	0.00111158	-0.587911	0.621981	0.854499	-0.0602057	0.968463	0.988387	-1.21978	0.394027	NA	0.527671	0.784985	NA	Cluster_66319	chr4:12093403-12094441	1039	319276	149.819	319104	0.663	.	ACGGCCUUUGUGGUAACUUGCACG	19096	0.078	24	N5	490.2	2486	13365	5195	23800	38922	33688	201820	2	4	6	2	4	0	0	2	11	13	1
Cluster_66319			0.848314	0.00448748	0.0147775	-0.47559	0.641523	0.864495	2.21638	0.097697	0.290056	-2.06932	0.127879	NA	2.69195	0.109837	NA	Cluster_28179	chr2:6397719-6399260	1542	318641	149.521	318442	0.471	.	AGGACGACAACAGAGUUGGAACUC	6129	0.075	24	N5	687	4131	13027	6831	34401	46014	37495	176742	3	9	12	3	15	4	0	2	4	28	6
Cluster_28179			0.36544	0.162106	0.271865	-2.79389	0.000905305	0.0160051	0.0235099	0.974719	0.991173	-0.892698	0.2178	0.522429	2.81738	0.0120487	NA	Cluster_37518	chr2:17407313-17410514	3202	316097	148.327	315902	0.508	.	AUUGGUCAAGGUAUCGAGUAGACG	11171	0.079	24	N5	249.2	4233	15572	6475	29505	46104	37769	176439	2	4	26	10	19	5	5	7	9	31	6
Cluster_37518			0.736209	0.0031911	0.011025	0.411209	0.57893	0.833545	2.81724	0.000704139	0.0118677	-2.1792	0.00963427	0.160938	2.40603	0.0307553	0.231572	Cluster_10399	chr1:13241284-13245109	3826	315546	148.068	298084	0.492	.	AUCCAACGGCUGUGGUGAAGACGC	7161	0.14	24	N5	393.4	3475	16379	6418	22421	33248	40447	193158	54	74	53	26	131	36	2	9	41	157	21
Cluster_10399			0.875437	0.00476555	0.0155637	-1.27365	0.237872	0.581178	2.70046	0.0980429	0.29057	-2.96117	0.0704818	NA	3.97407	0.0422536	NA	Cluster_87555	chr5:20472543-20474777	2235	313307	147.018	313026	0.584	.	AGAGACUUCAGAAGAAUUUGACGA	9391	0.066	24	N5	323.8	2240	11005	4932	20208	24697	39118	211107	2	4	8	4	11	2	0	1	2	10	0
Cluster_87555			0.486521	0.176857	0.290662	0.763592	0.603985	0.84568	0.637946	0.679358	0.831655	0.213938	0.899016	NA	-0.125661	0.95302	NA	Cluster_44155	chr3:6366714-6372640	5927	313020	146.883	312349	0.35	.	AUAGUCGGAUGUUGCUUGAAUCUU	12577	0.061	24	N5	351.7	3193	11681	4593	17752	33766	33522	208513	2	3	3	0	6	0	2	0	3	15	0
Cluster_44155			0.0699021	0.876396	0.918369	-0.29877	0.833171	0.940672	1.43048	0.313457	0.551198	-1.68453	0.235232	0.541866	1.72925	0.388769	0.662337	Cluster_35068	chr2:14721952-14725761	3810	309889	145.414	309694	0.007	-	UUUCCCGGCUGGUGCACCA	191879	0.008	N	N2	-1	205784	1036	99215	1513	483	533	1325	1784	1692	2618	1134	4707	80	119	558	876	3830	862
Cluster_35068			-1.9617	0.173454	0.286273	-15.2243	0.000116522	0.00314685	-14.1813	0.00019584	0.00436905	0.44784	0.903326	0.963202	1.05907	0.846944	0.934224	Cluster_397	chr1:551952-553030	1079	309628	145.291	217	1	+	GGUGGCUGUAGUUUAGUGGUAAGAAUUCCACGUU	74384	0.002	N	N2	-1	462	285228	611	6781	4107	5504	6935	0	1	46554	1	3	0	0	20400	0	0	2
Cluster_397			0.707451	0.0143552	0.0391038	1.28647	0.204802	0.543385	1.83354	0.271797	0.508677	-2.10997	0.206824	NA	0.547068	0.779357	NA	Cluster_19936	chr1:25346232-25350635	4404	309509	145.236	309259	0.564	.	CUUCUUCGGAUCUCAUUGGUUUUG	11815	0.077	24	N5	211.2	3095	14390	6510	19938	39825	35305	190446	13	4	5	2	6	1	0	1	2	9	1
Cluster_19936			1.05473	0.00030546	0.00144239	-0.281919	0.805923	0.931108	2.45961	0.122579	0.328998	-1.68334	0.310772	NA	2.74149	0.162584	NA	Cluster_58914	chr4:2338354-2340104	1751	308041	144.547	257611	0.383	.	AUUUUGCUGUUGACAUUUGGGCGU	6920	0.097	24	N5	203.9	2899	14272	4827	17338	30785	39429	198491	1	4	3	2	10	1	0	1	10	26	2
Cluster_58914			1.01562	0.000119395	0.000621336	0.86549	0.269945	0.616574	2.51157	0.00174411	0.0232488	-1.31304	0.104355	0.375204	1.64608	0.142383	0.428394	Cluster_51110	chr3:15687419-15688926	1508	307176	144.141	307073	0.533	.	AGAGAUCGAGCCAUUUGAACAGAA	9210	0.096	24	N5	283.1	3286	12755	6637	23245	45845	32097	183311	198	175	152	47	429	123	11	33	158	412	38
Cluster_51110			0.335457	0.885241	NA	0.517731	0.953227	NA	2.36607	0.788301	NA	-0.753471	0.932283	NA	1.84848	0.882136	NA	Cluster_33670	chr2:13137014-13137321	308	306164	143.666	107061	0	-	CGUGGGGAUGUAGCUCAGAUGGUA	43401	0.002	N	N2	-1	1010	95581	332	5624	57991	52153	93473	0	2	1	0	1	2	0	0	0	0	0
Cluster_33670			0.778046	0.00110589	0.00442724	-0.434831	0.552535	0.819105	1.48508	0.0837428	0.263464	-1.56988	0.0705194	0.308606	1.9199	0.0888716	0.35128	Cluster_18570	chr1:23881397-23885427	4031	305429	143.321	297698	0.374	.	AGACUGAGAUUCUUGAACAUACUU	10908	0.088	24	N5	220.5	2732	15269	5505	20120	33231	36101	192471	14	13	27	8	31	8	3	4	15	58	7
Cluster_18570			0.487783	0.0603988	0.126341	-0.80686	0.310952	0.652632	1.32221	0.13632	0.348796	-2.14913	0.0148983	0.182389	2.12906	0.0741922	0.324847	Cluster_58967	chr4:2409332-2412609	3278	305243	143.234	304946	0.645	.	ACAGGACCGGAGAACGCGAGACGG	5805	0.099	24	N5	414.4	2969	12684	4911	18004	33343	38745	194587	25	24	43	26	45	11	5	6	27	75	17
Cluster_58967			0.31785	0.491896	0.619583	0.099525	0.958685	NA	2.37015	0.273427	NA	-2.03521	0.364853	NA	2.27059	0.432665	NA	Cluster_64450	chr4:9989436-9990182	747	305157	143.193	305050	0.624	.	AUAGAACUCAUGGUAGUGGUGUGU	17307	0.064	24	N6	350.7	1877	11768	3621	14026	19337	31759	222769	1	2	3	0	4	0	0	0	2	4	0
Cluster_64450			1.0157	0.0238391	0.0593441	-0.247656	0.851958	0.947363	0.146429	0.912126	0.96271	0.681276	0.607684	0.828956	0.394059	0.833678	0.926782	Cluster_26406	chr2:3494851-3502763	7913	304784	143.018	6432	0.958	+	CGGACUGCAAAUCCUGUAAUGACGGUUCGACUCCGUCCUUGGCCUCCA	33567	0.113	N	N2	-1	6547	227162	5594	18839	18944	14174	13524	2113	755	5084	167	7750	754	1397	1953	659	3808	223
Cluster_26406			0.510318	2.35e-05	0.00014343	0.883656	0.0256611	0.169972	-0.256638	0.477228	0.689877	1.30969	0.00126871	0.101572	-1.14029	0.033359	0.239029	Cluster_55341	chr3:20804989-20816083	11095	304096	142.695	303594	0.34	.	UGUCUAUUUCUAACACUGUAGAGU	11406	0.096	24	N5	504.2	2816	25219	4586	16112	25876	33320	196167	33	49	32	9	58	35	44	19	48	68	13
Cluster_55341			-2.2789	7.85e-35	6.6e-33	-3.29936	1.50853e-06	8.83031e-05	-2.5785	1.71009e-05	0.000607418	0.364332	0.497994	0.764953	0.720865	0.428828	0.691689	Cluster_51856	chr3:16620728-16626903	6176	301707	141.574	300584	0.422	.	AUCUAGUGUCGUACUCGAAAGACU	14016	0.077	24	N5	306.6	2326	13890	4092	16564	24772	33701	206362	4	6	66	22	16	6	62	14	10	26	16
Cluster_51856			0.586922	0.060809	0.127016	-0.788395	0.431308	0.745794	1.63219	0.184758	0.411246	-2.02859	0.0996697	0.36654	2.42057	0.127171	NA	Cluster_20601	chr1:26031775-26032300	526	300077	140.81	299599	0.651	.	AACUCGGGAUGGCUCUGCAAAUAG	7009	0.066	24	N6	141.8	2776	13525	5215	26151	31919	34387	186104	8	4	13	6	19	1	1	2	6	32	5
Cluster_20601			-0.249162	0.687933	0.783366	-0.243156	0.936131	NA	-1.02772	0.736975	NA	0.780179	0.796277	NA	-0.784606	0.855523	NA	Cluster_28926	chr2:7456790-7457561	772	297995	139.833	297835	0.442	.	AGUACGAACUCUAAUAGUAAGGUU	7011	0.072	24	N6	309.2	3028	15641	5375	17826	25828	38301	191996	0	1	1	0	1	0	0	1	0	3	0
Cluster_28926			0.992349	0.000189909	0.000945042	0.526543	0.509931	0.793937	2.77817	0.00209734	0.0267156	-1.96343	0.0325436	0.229634	2.25162	0.0618765	0.303024	Cluster_82241	chr5:14055581-14057065	1485	296655	139.204	242315	0.53	.	ACGUGAACCCUUGAAUCAACCGAG	10241	0.093	24	N5	281.7	3034	15100	5277	25234	47172	33646	167192	46	42	42	15	118	15	4	5	49	105	12
Cluster_82241			-0.9872	0.295815	NA	-1.61488	0.784153	NA	0.509567	0.932098	NA	-2.13003	0.718537	NA	2.1244	0.80026	NA	Cluster_3339	chr1:4504253-4506344	2092	296594	139.175	296448	0.298	.	ACGACGAGAACAUGAUCAAGCGAA	29912	0.062	24	N5	429.7	2865	17382	4381	14246	21343	24972	211405	0	1	4	0	1	0	0	0	0	0	0
Cluster_3339			0.348728	0.10069	0.188516	-0.835141	0.179541	0.507746	-0.0315603	0.960677	0.984629	-0.931961	0.142612	0.432066	0.803575	0.368037	0.645928	Cluster_235	chr1:289181-297321	8141	294003	137.959	293159	0.36	.	AGACUGAGAUUUGUCGUUGGUGGC	5303	0.099	24	N5	291	3906	16104	6077	23746	37420	35516	171234	46	67	103	56	95	21	30	28	77	263	38
Cluster_235			0.655687	0.00823717	0.0245679	-0.814963	0.228837	0.57123	0.884756	0.333957	0.571201	-2.37421	0.00703977	0.150431	1.69971	0.135609	0.421548	Cluster_9054	chr1:11440687-11442228	1542	293236	137.599	292594	0.634	.	AGAGUAGACGAGAACAUAGAGAAU	11967	0.06	24	N5	230.9	2430	11417	4274	19975	32660	33760	188720	14	13	36	10	12	6	0	5	7	37	6
Cluster_9054			-2.7789	4.15e-22	1.55e-20	0.624766	0.0477226	0.24929	-0.362777	0.254174	0.490613	-0.0465725	0.88371	0.957546	-0.987539	0.0275387	0.224558	Cluster_19699	chr1:25044828-25049437	4610	292544	137.275	207420	0.019	-	UACUAUGAUGGACGGUACU	1045	0.146	N	N2	-1	18751	168537	19528	29478	20155	18275	17820	784	1452	891	335	695	391	395	355	167	344	257
Cluster_19699			0.167338	0.546148	0.667853	-1.96444	0.0114337	0.101142	0.883845	0.272523	0.50955	-2.55064	0.00141934	0.102384	2.84827	0.0109142	0.170285	Cluster_87062	chr5:19951184-19953245	2062	291025	136.562	284892	0.357	.	AGUGGAACCUCUUUGCUUUGCAGA	25678	0.063	24	N5	426.2	2821	17700	4674	16549	19600	61798	167883	41	58	212	102	126	17	14	21	61	149	45
Cluster_87062			-0.201382	0.764692	0.840836	0.02227	0.994757	NA	-1.06118	0.757121	NA	0.813447	0.810812	NA	-1.08344	0.822237	NA	Cluster_29398	chr2:8103141-8106200	3060	289436	135.816	289283	0.501	.	CACGGUCGUCAUUCAUCUUUUGAU	11535	0.074	24	N5	264.8	3509	9469	5515	17091	22628	29142	202082	1	0	1	0	1	0	0	1	0	1	1
Cluster_29398			0.59795	0.0496538	0.107752	-0.598903	0.55513	0.820522	1.43202	0.18982	0.417995	-1.4754	0.18035	0.480031	2.03091	0.173156	0.464116	Cluster_89600	chr5:22671445-22675500	4056	289325	135.764	271243	0.535	.	AUGGCUGAAGAUAAGAUGAAGAGU	15481	0.074	24	N5	281.7	2589	14279	4297	12992	20401	40486	194281	13	12	35	6	35	8	0	7	12	54	8
Cluster_89600			0.857121	0.0012327	0.00485846	-0.451629	0.580705	0.834333	-0.353022	0.664335	0.823294	0.245681	0.766678	NA	0.0985957	0.931879	NA	Cluster_13606	chr1:18282126-18287169	5044	286903	134.628	267080	0.635	.	AUGUGACUUCUACUCUAUCAAAGG	18488	0.074	24	N5	414	2400	9374	4895	14364	25820	31353	198697	5	7	7	6	12	4	7	4	7	16	0
Cluster_13606			0.0899861	0.727263	0.813866	-1.10358	0.182721	0.512121	1.47246	0.120016	0.324673	-2.11518	0.0250085	0.209017	2.57604	0.0406142	0.258832	Cluster_79237	chr5:9343800-9345888	2089	285717	134.071	195906	0.377	.	UCUGGAACCGGUAUGAAUGGAC	3922	0.108	24	N5	163	4827	11591	7013	22982	47827	35976	155501	10	17	27	17	37	5	2	5	14	56	13
Cluster_79237			2.58366	0.000923273	0.00379854	2.61243	0.496081	NA	4.48649	0.246356	NA	-0.766297	0.850355	NA	1.87395	0.730973	NA	Cluster_77884	chr5:7683292-7685430	2139	285594	134.014	29129	0.508	.	AACCUGGCUGAUUUUGAACGC	16628	0.081	21	N5	310.5	4589	5111	9795	175462	42517	7034	41086	1	7	1	0	19	0	0	0	1	0	0
Cluster_77884			0.0722525	0.828112	0.885507	0.882906	0.393641	0.717812	-0.198787	0.847622	0.926591	1.21531	0.240383	0.547862	-1.08169	0.459803	0.71808	Cluster_58450	chr4:1444337-1449056	4720	285557	133.996	284992	0.039	-	UUUCUAUGAAGUUAUAUGGAUUUUGACUGAGGCU	44821	0.041	N	N2	-1	7837	226461	7721	8346	9619	10554	15019	1825	619	1300	271	2914	652	1496	627	396	1519	393
Cluster_58450			0.392765	0.173131	0.285879	-1.66331	0.0636031	0.292678	0.538294	0.573471	0.761441	-1.83915	0.0507868	0.271922	2.20159	0.0930561	0.354589	Cluster_55091	chr3:20537745-20540433	2689	284648	133.57	280783	0.514	.	AAGCUUACUCCGACAACCUAUGGU	7570	0.091	24	N5	179.3	2668	16563	4321	19023	26829	35061	180183	8	19	50	20	36	3	4	8	44	100	13
Cluster_55091			-0.0723321	0.810196	0.87276	-2.00945	0.0239485	0.163418	0.442284	0.623545	0.795714	-1.55422	0.0830688	0.337349	2.45172	0.0528836	0.286136	Cluster_47871	chr3:10752961-10754085	1125	282877	132.739	281648	0.188	-	AUAUCUGAGACUAGAGAUCUAUCU	123105	0.033	24	N5	-1	1134	6614	2326	12446	8561	31775	220021	20	31	130	48	86	20	9	26	37	115	25
Cluster_47871			1.42714	1.77e-10	2.28e-09	1.83822	0.010743	0.0967786	3.24171	0.000269184	0.00555153	-0.64415	0.51653	0.7778	1.40348	0.220283	NA	Cluster_5239	chr1:6947527-6951434	3908	280859	131.792	280501	0.379	.	AAGACUUGUCAUGAUAGCCUGGCG	30323	0.077	24	N5	774.6	2539	19178	4325	16767	24107	24535	189408	19	20	7	3	44	25	2	2	20	25	0
Cluster_5239			0.79703	1.57e-06	1.19e-05	1.31563	0.0096216	0.0899929	1.61243	0.0141639	0.0933562	-1.62712	0.0145719	0.182389	0.296791	0.72092	0.874587	Cluster_32744	chr2:12170320-12176098	5779	279733	131.263	279519	0.271	.	GUGGUCUGAUCUUGUUCUCGAACA	7547	0.095	24	N5	219.9	3106	12900	5071	20861	19341	46054	172400	48	101	28	18	46	15	2	8	47	85	9
Cluster_32744			1.10965	0.000387152	0.00178113	-0.415965	0.677254	0.879691	2.1913	0.0996953	0.293211	-2.13015	0.114194	NA	2.60724	0.117248	NA	Cluster_53474	chr3:18543350-18544295	946	279234	131.029	215227	0.458	.	AAUGACUGUCUGAAUCAUGUUUCA	14805	0.082	24	N6	422.9	2142	20271	4063	14765	22864	37077	178052	6	6	15	2	19	1	0	2	4	35	4
Cluster_53474			0.569467	0.152945	0.259797	-1.50658	0.270347	0.616596	1.2608	0.35642	0.591568	-1.04981	0.442856	0.722233	2.76734	0.152289	0.438798	Cluster_11512	chr1:15081179-15086000	4822	275462	129.259	55900	0.664	.	AACAAGGAUACAAUUCUUACGCCU	19814	0.104	24	N5	679.8	2981	36387	8123	13768	13104	51108	149991	72	110	188	163	584	105	11	106	187	499	80
Cluster_11512			0.961688	0.00280604	0.00985867	-0.836892	0.411577	0.730542	3.61911	0.0348728	0.158971	-4.50001	0.00788253	NA	4.45597	0.0255328	NA	Cluster_66787	chr4:12598896-12600028	1133	274422	128.771	273974	0.611	.	AAACAGCUGCAUAUCGAACUCUGC	19543	0.055	24	N5	186.6	2597	8897	4332	21750	30497	29368	176981	5	3	9	4	8	1	0	0	8	16	0
Cluster_66787			-0.586102	0.257124	0.386018	-1.16472	0.481531	NA	-2.65363	0.132393	NA	0.295449	0.855582	NA	-1.48889	0.53811	NA	Cluster_3457	chr1:4617821-4619749	1929	273963	128.556	273701	0.543	.	AUAUUGAUUGUAAAUGUGAGGUGU	19950	0.079	24	N5	314	2405	18550	4587	12589	21041	27541	187250	4	3	2	7	1	2	12	1	5	4	1
Cluster_3457			-1.07714	2.22e-06	1.64e-05	-1.25422	0.0697266	0.30737	-1.28402	0.0906665	0.2763	-0.427481	0.536548	0.792072	-0.0298028	0.976843	NA	Cluster_15799	chr1:20924979-20930680	5702	270168	126.775	268168	0.535	.	UUUUCCAAUGGUUGUAGAUAUCUU	4286	0.111	24	N5	193.5	2425	11470	5062	18661	39893	30041	162616	9	8	27	10	13	1	8	9	5	19	8
Cluster_15799			0.764907	2.54e-11	3.66e-10	0.943219	0.0120008	0.104422	1.05128	0.00514155	0.049427	0.1743	0.647736	0.85224	0.108064	0.838787	0.929768	Cluster_26382	chr2:3318596-3342533	23938	269984	126.689	11890	0.646	.	UUGUUGUAGACUGAAGAGAAG	13626	0.375	N	N2	-1	10412	59168	13080	46417	47217	22695	70995	408	533	372	99	940	319	160	147	298	661	91
Cluster_26382			-0.651047	3.51e-11	4.97e-10	-0.94271	0.000546117	0.0109528	-0.697279	0.0104934	0.0775431	0.0752795	0.782207	0.915611	0.24543	0.524334	0.760185	Cluster_33805	chr2:13269936-13275257	5322	266624	125.112	255145	0.071	-	UUCGAUCUCUCCUGGACCACCACUUUU	17252	0.089	N	N2	-1	14372	146210	16660	40206	21383	13643	14150	571	798	1881	562	1042	682	913	650	1000	1358	330
Cluster_33805			3.24408	5.85e-13	9.77e-12	3.73756	0.0164747	0.128377	3.99826	0.0208657	0.117829	-0.817558	0.695829	NA	0.260652	0.910884	NA	Cluster_87230	chr5:20133927-20135042	1116	266531	125.068	252663	0.847	+	UUUCCAUCUUCGAGAUUUCUCA	14772	0.039	21	N5	-1	3325	3714	7953	180353	59594	4316	7276	8	7	1	0	4	6	0	0	10	25	0
Cluster_87230			0.383784	0.156259	0.264223	-1.68889	0.0273808	0.176527	0.739373	0.381346	0.614345	-1.93432	0.0196487	0.19833	2.42825	0.0331566	0.238219	Cluster_482	chr1:670601-671812	1212	266453	125.032	266396	0.343	.	AGUGCACCCGACUGGAGACUCAAC	30771	0.057	24	N5	434.3	2315	10632	4376	16186	24315	28104	180525	7	17	49	17	30	6	7	4	21	84	15
Cluster_482			0.293777	0.0670862	0.137048	-0.223187	0.681517	0.882008	0.566628	0.320702	0.558884	-0.72988	0.204492	0.507667	0.789813	0.316358	0.602247	Cluster_63074	chr4:8264854-8273080	8227	266061	124.848	256953	0.545	.	AACGAAAUGAGCACACUCUGAUGG	5943	0.127	24	N5	198	2577	15914	3931	12484	19103	41105	170947	47	40	62	28	55	40	20	16	49	126	14
Cluster_63074			0.58691	0.0133476	0.0368307	-1.20035	0.080132	0.335597	1.08725	0.124904	0.332313	-1.61401	0.0227093	0.204956	2.2876	0.0203587	0.201525	Cluster_76290	chr5:5748132-5751456	3325	264984	124.342	264823	0.572	.	AGUGAUCACCGGUUUUCUAGGAAU	33182	0.044	24	N5	635.7	2527	15568	3780	17080	28051	41401	156577	46	42	127	53	140	28	19	19	48	149	16
Cluster_76290			1.39253	6.53e-07	5.25e-06	1.34734	0.089441	0.355844	4.11976	1.81889e-05	0.000641919	-2.70989	0.00554198	0.139732	2.77242	0.0261136	0.219925	Cluster_25776	chr2:2222387-2223773	1387	262945	123.386	262288	0.464	.	AGGUCUGUUAUAAAAUGUGUUAGC	12478	0.093	24	N5	567.5	3676	14921	6483	18862	28266	35951	154786	90	87	36	21	171	45	2	4	44	158	14
Cluster_25776			0.390285	0.235485	0.360933	-0.0912787	0.927425	0.97258	1.38227	0.229269	0.462465	-1.77476	0.123362	0.405935	1.47354	0.333971	0.617449	Cluster_87525	chr5:20440403-20441148	746	260427	122.204	260320	0.653	.	AUGGAUUCAGAUCUUUCUUGAAGU	14117	0.067	24	N6	256.3	1708	7765	3368	14021	18137	30797	184631	18	10	26	6	26	3	1	4	16	62	9
Cluster_87525			0.647591	0.129199	0.228739	-0.1643	0.918451	NA	1.02568	0.608363	NA	-1.48896	0.455193	NA	1.18995	0.64277	NA	Cluster_73055	chr5:1650138-1655293	5156	260223	122.108	260177	0.373	.	AAGAUGAUUCUGAACACCUUGGCA	8502	0.056	24	N5	208	2078	7108	5229	22892	41796	26749	154371	1	4	6	0	3	1	0	1	0	9	2
Cluster_73055			0.357575	0.00105595	0.00426087	0.16286	0.655765	0.870843	0.496788	0.217717	0.449337	-0.462286	0.261893	0.573127	0.333927	0.539308	0.768592	Cluster_71445	chr4:18276170-18284928	8759	260182	122.089	258788	0.545	.	AACCCACGAUCUAAGAUGAACACU	22095	0.097	24	N5	400.2	2675	13346	4547	19136	24700	28949	166829	33	71	60	21	64	31	17	19	39	62	6
Cluster_71445			-4.01328	6.65e-47	1.08e-44	-0.986789	0.00305578	0.0403719	-2.26316	2.2339e-11	5.39669e-09	-0.159196	0.632726	0.843161	-1.27637	0.00718242	0.142686	Cluster_36779	chr2:16569461-16574140	4680	259942	121.976	259501	0.011	-	UGAGAGCCUUGGAGUUGAGA	1783	0.208	N	N2	-1	15821	155680	17848	21728	17767	15829	15269	430	855	1941	463	262	192	748	495	210	295	495
Cluster_36779			-0.540246	0.167309	0.278571	-4.48471	0.00734853	0.0748389	0.69284	0.635697	0.802501	-2.54768	0.0662945	NA	5.17745	0.0198078	NA	Cluster_10023	chr1:12742644-12743024	381	259487	121.763	245846	0.597	.	CUUGGCCUCGUCUGACUAACAAAC	30392	0.05	24	N6	441.5	3137	17289	7122	26373	27670	31152	146744	0	1	10	7	3	3	0	2	3	13	4
Cluster_10023			0.625916	0.0115051	0.032577	-0.250175	0.751326	0.90839	1.27987	0.133612	0.345704	-0.979442	0.261485	0.572778	1.53004	0.188097	0.478187	Cluster_26179	chr2:2945777-2949988	4212	257496	120.829	255795	0.434	.	AACGUGUUCUGAGAUUUUCGAGAA	2548	0.138	24	N5	249.2	2545	11978	4654	17110	29526	36531	155152	14	15	24	8	41	8	0	9	15	76	6
Cluster_26179			-0.874207	2.05e-10	2.63e-09	-0.209171	0.584243	0.836469	-1.72214	2.30528e-05	0.000776596	0.161851	0.676291	0.86537	-1.51297	0.00672337	0.142686	Cluster_88492	chr5:21463463-21471835	8373	256692	120.451	173525	0.567	.	AGGUGUUAACGUCGGUUUAAGGCA	6727	0.126	24	N5	313.8	2667	15128	5104	20501	24499	33050	155743	48	156	151	48	53	24	72	63	63	97	35
Cluster_88492			1.14429	0.000109828	0.00057701	-0.642898	0.470169	0.770364	3.62563	0.0232191	0.125801	-4.01397	0.0120317	0.170173	4.2685	0.0195815	0.200132	Cluster_25864	chr2:2356455-2357968	1514	255604	119.941	245872	0.529	.	UUUGGACUCUUUGCCCUCAAGCCU	7463	0.094	24	N5	226	2298	10936	4308	15584	26915	28487	167076	5	15	19	7	24	2	0	1	14	53	6
Cluster_25864			0.806958	0.0143415	0.0390963	-0.159232	0.867094	0.95392	4.37518	0.00744555	0.0630883	-3.96609	0.0161839	0.184356	4.53439	0.0165215	NA	Cluster_80063	chr5:10570432-10571674	1243	255318	119.807	253099	0.492	.	AUUCGUAAAUCUCGGCUGAUGAUG	3926	0.094	24	N5	194.6	2415	13051	4237	15545	24013	29156	166901	14	9	22	5	36	6	1	0	17	31	4
Cluster_80063			0.872876	0.00017956	0.000898152	0.649229	0.40071	0.722809	2.50608	0.0134365	0.0900129	-2.0576	0.0468011	0.263564	1.85685	0.145172	0.432015	Cluster_27888	chr2:5943621-5944637	1017	253565	118.984	253409	0.71	.	AUAAACUGUAUGACCUCGUGUGCC	12061	0.082	24	N5	377.8	2034	13906	4107	14633	28869	32328	157688	19	28	15	9	39	7	2	2	13	59	12
Cluster_27888			-0.11452	0.570431	0.687981	0.0681052	0.907212	0.965871	-1.03076	0.0754597	0.246781	1.20241	0.0392189	0.247728	-1.09887	0.18191	0.472307	Cluster_1548	chr1:2108401-2111908	3508	253370	118.893	233424	0.005	-	UCAGAUGAUUUCGCCUACUCUGAGCUCU	42056	0.02	N	N2	-1	5013	151191	7341	8403	11363	58261	11798	139	176	192	73	233	122	328	97	90	247	110
Cluster_1548			0.446063	0.163351	0.273388	-0.839444	0.43148	0.745794	0.710816	0.561311	0.753322	-1.59761	0.18528	0.485965	1.55024	0.339664	NA	Cluster_56287	chr3:21968450-21970230	1781	253267	118.844	253021	0.588	.	CUUGGUUUUGUGGACACACUGACA	12136	0.08	24	N5	220.1	1717	8981	3187	13138	21281	32912	172051	4	10	12	7	11	3	0	4	10	25	2
Cluster_56287			-2.8181	5.05e-46	7.97e-44	-1.33468	0.00113064	0.0188194	-2.43282	3.35568e-09	4.24223e-07	0.3912	0.338555	0.651366	-1.09813	0.0586556	0.29924	Cluster_34891	chr2:14512276-14523984	11709	251491	118.011	135369	0.08	-	AUUGGCUAGGAACGGAGUGA	1732	0.193	N	N2	-1	19634	122845	19825	43190	18359	13445	14193	369	734	2052	527	400	256	813	1053	491	619	583
Cluster_34891			0.352274	0.274917	0.406146	-0.943156	0.342997	0.679221	0.351835	0.726285	0.860433	-1.8523	0.0646626	0.297221	1.29498	0.359752	0.638956	Cluster_9236	chr1:11661106-11662564	1459	250974	117.768	210635	0.235	.	AUUCCUCAUCUCCGCUCGGAUCUG	52270	0.062	24	N5	754	1593	13798	2795	9472	10641	46660	166015	153	148	397	140	242	19	15	67	94	393	57
Cluster_9236			0.353365	0.306144	0.439779	-0.556792	0.622416	0.854618	1.05688	0.395078	0.625559	-1.78623	0.148784	0.442316	1.61366	0.336839	0.619087	Cluster_79202	chr5:9323223-9324759	1537	250858	117.714	245471	0.578	.	GAGGAAUGAAGAUCGAUGAAGAAU	7920	0.1	24	N5	161.1	2098	11293	3985	10889	20247	32155	170191	12	14	20	11	26	2	2	4	16	64	7
Cluster_79202			-2.76829	1.52e-30	9.57e-29	-0.444758	0.352764	0.688861	-1.31155	0.00629638	0.0569972	0.112055	0.815025	0.929766	-0.866783	0.201032	0.492186	Cluster_8219	chr1:10467987-10476591	8605	248450	116.584	111918	0.129	-	AUCUUCCGUUCUUGAGCUCCU	653	0.279	N	N2	-1	15528	128543	16823	43641	17392	13237	13286	409	952	1213	384	449	312	309	656	212	325	382
Cluster_8219			0.425587	0.15033	0.256719	-1.24164	0.202131	0.540164	2.90979	0.0733789	0.243299	-3.59837	0.0260381	0.213293	4.1514	0.0284211	NA	Cluster_70488	chr4:17212559-17213074	516	248301	116.514	248202	0.203	.	AUGCCGGUUUCCGUGAGAAUGUGU	10856	0.066	24	N6	228.1	2035	8708	4378	22295	33220	27781	149884	1	9	12	6	10	4	1	0	10	32	6
Cluster_70488			-1.03712	0.027492	0.0668113	-3.62418	0.048075	NA	0.378093	0.82535	NA	-1.94544	0.234023	NA	4.00217	0.110737	NA	Cluster_24389	chr2:344573-347993	3421	248242	116.486	247122	0.524	.	AUGAUGUCGACUUUUUACUAUAGA	9359	0.094	24	N5	244.7	3256	15405	4400	15181	18544	23801	167655	1	0	6	4	5	0	2	0	1	2	6
Cluster_24389			0.88561	0.00143737	0.00553962	-0.158636	0.849854	0.946742	2.58777	0.00738033	0.0629294	-2.51143	0.00980909	0.161502	2.7464	0.0317335	0.235043	Cluster_84119	chr5:16258934-16261371	2438	246690	115.758	243408	0.465	.	AGAGGGACAAGGCGUAACUGAGCU	6714	0.138	24	N5	266.1	3661	16655	6099	23856	35296	27290	133833	36	30	31	25	89	9	6	2	25	88	11
Cluster_84119			0.822953	0.00813259	0.0243237	0.753076	0.410318	0.729831	2.33804	0.0181993	0.108175	-1.90164	0.0570667	0.284359	1.58496	0.239641	0.532273	Cluster_48401	chr3:11437617-11439171	1555	245910	115.392	40738	0.474	.	ACUCGAGACUUACAAUGAUGGUGG	4507	0.11	24	N5	171.3	2929	13863	5438	17141	32841	36310	137388	49	88	50	19	111	15	3	8	40	155	17
Cluster_48401			-0.497848	0.296297	0.429923	-2.554	0.250994	NA	-1.44558	0.498384	NA	-0.256402	0.896165	NA	1.10834	0.719271	NA	Cluster_53717	chr3:18812072-18812700	629	245201	115.059	244993	0.333	.	AAUUGGAUAACAUCUGGACUCGGG	11028	0.072	24	N6	151.5	2193	16360	4032	14211	21636	24136	162633	0	1	7	0	2	0	3	0	0	2	0
Cluster_53717			0.650924	0.126037	0.224567	-2.6683	0.171841	NA	2.50821	0.217696	NA	-3.23113	0.107336	NA	5.17637	0.0664421	NA	Cluster_15911	chr1:21066426-21066933	508	244565	114.761	241998	0.607	.	AUAAUAGACUGUGAAUUAUUGCGC	22834	0.049	24	N6	219.1	1375	5361	3110	15462	23136	27297	168824	0	1	3	2	3	1	0	0	5	7	3
Cluster_15911			-0.759686	0.00183642	0.00684804	-0.550823	0.529659	0.805815	-2.00341	0.0189673	0.110843	1.23046	0.130301	NA	-1.45259	0.235168	NA	Cluster_25288	chr2:1471978-1478098	6121	243850	114.425	243273	0.521	.	AAUUGCAGAGUACUGUUGGACGGU	10787	0.077	24	N5	236.7	2591	9055	4520	15291	19019	22371	171003	2	8	8	4	9	0	14	5	2	12	1
Cluster_25288			1.54847	3.04e-09	3.36e-08	2.31566	0.0037106	0.0459004	3.36067	0.000217225	0.00470333	-0.980276	0.308729	0.625447	1.04501	0.387548	0.661666	Cluster_27255	chr2:4964469-4965048	580	243837	114.419	168685	0.383	.	AUGGUCGGAUUACUGUUAUGGUUC	9878	0.081	24	N6	168.9	2580	16037	5663	18327	29895	34520	136815	46	75	15	6	113	27	5	2	31	91	6
Cluster_27255			0.931242	0.00038736	0.00178168	0.204661	0.823923	0.936412	4.5903	0.00550404	0.0515722	-4.40425	0.00843717	0.157407	4.38562	0.0204635	NA	Cluster_9512	chr1:12033175-12038475	5301	243483	114.253	233840	0.442	.	ACUCUUGGACUGUCAUUUGCACCA	3887	0.169	24	N5	244.7	2117	10344	3841	16468	25141	29977	155595	10	5	8	4	16	2	0	0	8	32	2
Cluster_9512			0.749826	0.00584305	0.0184578	-0.250158	0.7624	0.912285	1.12465	0.174425	0.398197	-0.339297	0.683194	0.869702	1.3748	0.24023	0.532518	Cluster_58134	chr4:880849-909520	28672	243078	114.063	242488	0.988	+	GGUGGUUGUAGUAUAGCGGUUAGUAUCCCACGUU	84443	0.045	N	N2	-1	22154	178293	11979	9316	7076	5381	8879	151	117	335	45	626	77	56	86	78	443	36
Cluster_58134			-1.36894	0.00124431	0.00489666	-2.55393	0.181632	NA	1.45038	0.500277	NA	-3.20576	0.105768	NA	4.00424	0.164187	NA	Cluster_31292	chr2:10434572-10435069	498	242923	113.99	242877	0.322	.	AUGGACGUGGUCUACUGGAUAAGU	79844	0.053	24	N6	1230.8	2108	8891	4049	15516	14203	13064	185092	1	0	5	1	2	0	0	0	2	4	6
Cluster_31292			0.0146054	0.958155	0.97346	-1.70359	0.0337129	0.202179	1.17239	0.154989	0.374862	-2.9865	0.000274245	0.0586679	2.87597	0.0124141	0.178181	Cluster_17667	chr1:22889431-22891208	1778	242719	113.895	234416	0.273	.	AUACAGGCUCGACUCUACACAUGU	83285	0.031	24	N5	1313.8	1078	6455	3735	7254	20362	22898	180937	118	105	329	230	208	42	13	36	69	280	79
Cluster_17667			0.0391362	0.867684	0.912707	-0.81938	0.263577	0.609096	-0.103413	0.89574	0.954173	-1.30768	0.0899865	0.348988	0.715962	0.50619	0.75022	Cluster_33312	chr2:12749057-12755382	6326	242710	113.89	228875	0.679	.	AUUCUGAUCUUGACUUUGAGCUCC	4098	0.114	24	N5	170.7	2245	10212	4063	19150	33324	26196	147520	20	36	41	30	35	6	9	12	21	89	11
Cluster_33312			0.581916	0.00822799	0.0245441	-0.70883	0.269775	0.616574	1.77391	0.0109144	0.0792592	-2.06937	0.00305935	0.122429	2.48274	0.00880255	0.155501	Cluster_21964	chr1:27628580-27638733	10154	241891	113.506	207668	0.571	.	GACGACUUAGAACAUACACGUUCG	13288	0.133	24	N5	466.7	2285	11839	4334	17159	24346	28083	153845	46	51	85	45	100	41	9	12	56	187	34
Cluster_21964			0.29837	0.25453	0.382914	-0.478957	0.580862	0.834439	1.09161	0.238872	0.473115	-0.969218	0.303796	0.620357	1.57055	0.216013	0.507491	Cluster_79780	chr5:10167556-10175612	8057	240229	112.726	224221	0.508	.	AUCCGUCGGGAGAGAUGACUCGAA	4298	0.157	24	N5	279.3	2457	12569	4159	14319	21918	26753	158054	10	13	10	12	26	11	4	5	13	55	7
Cluster_79780			1.35926	0.000477898	0.00213867	0.649932	0.701389	NA	2.42094	0.208738	NA	-1.59181	0.441862	NA	1.77095	0.490012	NA	Cluster_52419	chr3:17272600-17273293	694	239960	112.6	239695	0.316	.	AAGACUGUCAUAUUUUCUACCGUG	5723	0.077	24	N6	166.1	2277	7496	4310	17937	26911	25251	155778	2	1	2	0	4	0	0	0	4	10	2
Cluster_52419			0.825726	0.00202012	0.00742828	-0.131766	0.875377	0.95723	1.45741	0.117171	0.320814	-1.75173	0.0605696	0.288164	1.58916	0.204861	0.494965	Cluster_15920	chr1:21081126-21082752	1627	237951	111.657	237814	0.624	.	AGUUGGUCUCUGUAUUGUAGCGUG	19663	0.071	24	N5	290.6	1720	6705	3260	11669	18425	28831	167341	29	25	31	18	41	14	4	6	38	90	15
Cluster_15920			0.707079	0.00236464	0.00851213	-0.00780898	0.992258	0.998304	2.01397	0.103827	0.3007	-2.04246	0.102669	NA	2.02176	0.170973	NA	Cluster_51272	chr3:15943532-15945295	1764	237586	111.486	237261	0.505	.	AGAGACUAACCUCGAGACCUUGGC	6906	0.102	24	N5	375.8	2075	10342	4338	16425	33411	30054	140941	7	7	12	2	12	3	2	0	10	25	6
Cluster_51272			0.270904	0.495237	0.622848	-0.0563854	0.975177	NA	-0.0376734	0.985948	NA	-0.587299	0.778356	NA	0.0186893	0.994681	NA	Cluster_25354	chr2:1579413-1580026	614	237319	111.361	237111	0.401	.	AUCCUAAUCUCUGAAUAUCUUCUG	7352	0.076	24	N6	334.6	1986	6235	3571	13688	25059	26641	160139	0	3	3	0	2	0	0	1	2	4	1
Cluster_25354			1.08891	2.03e-05	0.000125441	0.582501	0.481289	0.776176	3.19347	0.0406884	0.172325	-3.06369	0.0519634	0.274729	2.61095	0.139282	NA	Cluster_28798	chr2:7327348-7328538	1191	237316	111.359	218652	0.432	.	AGAUAAACUCGUAACGGCUGAAGC	8094	0.108	24	N5	255.8	2256	12962	4157	16679	21679	28955	150628	5	19	9	4	12	5	1	0	13	47	3
Cluster_28798			1.23297	0.000119262	0.000620962	-0.529429	0.561786	0.824713	1.76015	0.120398	0.325293	-1.6254	0.159188	0.457011	2.28956	0.115587	NA	Cluster_16049	chr1:21215808-21218773	2966	237131	111.273	234144	0.781	.	AUUCUAGUUGUUGAUGUUGACGUG	15066	0.1	24	N5	326.3	1694	9029	3546	12725	22996	28973	158168	4	8	7	6	19	2	1	2	13	36	2
Cluster_16049			0.722082	0.00192352	0.0071155	1.68846	0.022912	0.15885	0.222003	0.764787	0.881444	0.776336	0.296019	0.612363	-1.46645	0.162322	0.451299	Cluster_87831	chr5:20795581-20797345	1765	236999	111.211	236802	0.998	+	UGGCAGUGAUGACUCGGAAAUUUCAAGCUCAAC	39841	0.023	N	N2	-1	7575	186104	13607	7862	11190	5044	5617	2292	2447	1321	254	2656	737	1101	445	532	1607	231
Cluster_87831			0.0141951	0.94828	0.966628	0.302387	0.673783	0.878988	0.430455	0.584774	0.769295	-0.2483	0.76046	NA	0.128069	0.904381	NA	Cluster_69334	chr4:15694340-15698041	3702	235024	110.284	234886	0.315	.	AAAUGUAGAACAACAAUGGAUGAU	9797	0.102	24	N5	225.2	2593	19481	4862	15809	21177	26169	144933	9	14	13	4	16	6	7	2	14	15	3
Cluster_69334			0.717135	0.0176063	0.0462019	-0.958322	0.288149	0.633919	3.14967	0.0528166	0.201481	-4.29332	0.00768882	0.153171	4.10796	0.0272035	NA	Cluster_78474	chr5:8452258-8453961	1704	234031	109.818	232200	0.665	.	GUUGACCGGAAGACAAGAACAAU	13280	0.08	24	N5	298.8	1807	7957	4347	16419	36702	35066	131733	12	4	18	10	10	6	1	0	14	26	4
Cluster_78474			0.795095	8.16e-12	1.24e-10	1.5863	3.98897e-11	8.71447e-09	1.58773	7.34438e-11	1.43913e-08	-0.164747	0.509467	0.774091	0.00143781	0.996648	0.999477	Cluster_26367	chr2:3251709-3270341	18633	233155	109.407	4708	0.507	.	GAAAGAGAUUCGUUGGAUAAGUUGAGAACA	13862	0.3	N	N2	-1	5773	91951	8944	19306	27347	18247	61587	1002	1225	547	158	1223	811	228	153	464	715	119
Cluster_26367			0.455506	0.0534037	0.114486	-0.511919	0.590528	0.840276	0.330071	0.761498	0.880588	-0.728285	0.501171	NA	0.841978	0.560085	NA	Cluster_70495	chr4:17224977-17228103	3127	232802	109.241	232681	0.685	.	UUUACUCUUCUCGGACUUAAGAAG	17343	0.06	24	N5	310.3	1802	7698	3199	15883	26523	25313	152384	1	8	13	0	5	4	2	2	15	25	1
Cluster_70495			1.51359	1.72e-09	1.95e-08	0.964086	0.174176	0.499851	3.58573	5.17013e-06	0.000217435	-2.05293	0.0103299	0.162728	2.62164	0.0133344	0.181698	Cluster_58777	chr4:2079065-2081733	2669	232585	109.139	231612	0.537	.	AUUGAUAUCUUGUAGUGACUUACG	1672	0.177	24	N5	220.7	3909	14906	6995	22157	40225	28938	115455	92	110	71	24	286	62	2	11	72	223	18
Cluster_58777			0.332301	0.380448	0.516699	-2.62734	0.148767	NA	2.18901	0.215914	NA	-1.73288	0.341351	NA	4.81625	0.0577116	NA	Cluster_82442	chr5:14316317-14317422	1106	232309	109.01	232141	0.316	.	AUUAAUGGCUUGUCGGAUGGGACA	17279	0.082	24	N5	445.1	1744	15392	3106	9227	17718	25525	159597	0	1	3	2	7	2	0	1	3	5	2
Cluster_82442			0.774194	0.0236149	0.058894	1.0765	0.383501	0.711723	2.10394	0.0997323	0.293211	-1.63333	0.203752	0.50694	1.02744	0.56324	0.784641	Cluster_82004	chr5:13689680-13690400	721	230800	108.302	230728	0.406	.	ACUGCGUGACCAAGAAUAGAGCCU	14233	0.07	24	N6	263.4	1608	9064	3375	14485	22597	33074	146597	77	102	27	29	123	17	0	13	54	112	24
Cluster_82004			0.0936976	0.855085	0.903236	0.0977658	0.964307	NA	-1.74206	0.457058	NA	0.773185	0.72657	NA	-1.83985	0.565693	NA	Cluster_78070	chr5:7991261-7992307	1047	230658	108.235	230597	0.357	.	AUUGUACGUCUAAAACUCUAAUUU	13628	0.079	24	N5	273.6	1684	6668	3325	12614	23861	27849	154657	1	1	2	0	1	0	2	0	0	4	0
Cluster_78070			0.0723386	0.789028	0.857388	-0.484666	0.560986	0.824346	-1.17428	0.161342	0.381286	0.547621	0.50475	NA	-0.689622	0.559713	NA	Cluster_14225	chr1:19018367-19024175	5809	230619	108.217	230465	0.613	.	ACAGCUGAAGGAACAUGAAGAACA	9693	0.097	24	N5	234.4	1784	10534	3363	14021	21284	25290	154343	3	11	9	6	7	5	13	3	7	10	1
Cluster_14225			0.733692	0.00497482	0.0161295	-1.03872	0.166559	0.489945	2.20776	0.0137386	0.0914184	-2.58487	0.00397866	0.127344	3.24646	0.00548503	0.133295	Cluster_87821	chr5:20770341-20774432	4092	229690	107.781	197486	0.621	.	AAAGACAGUAUAGCUAAAGAAAUU	6967	0.091	24	N5	143.3	2447	13937	3899	12757	16546	25637	154467	18	17	36	22	57	9	4	3	12	32	2
Cluster_87821			0.921636	0.000774948	0.00325946	1.52067	0.0649526	0.295621	3.18182	0.000623825	0.0107401	-1.3207	0.171853	0.469868	1.66114	0.181259	0.471684	Cluster_50933	chr3:15396603-15397291	689	228625	107.281	227986	0.723	.	AUUAUGGACCUGAAUUGUGACAAC	10093	0.071	24	N6	171.9	2426	12165	4343	14335	22784	32076	140496	38	60	22	8	66	54	1	6	13	89	19
Cluster_50933			-0.0344026	0.915192	0.945531	-2.20851	0.0333103	0.200597	0.782833	0.467619	0.683224	-1.69632	0.111404	0.386778	2.99131	0.045563	0.270376	Cluster_28407	chr2:6731668-6732988	1321	228377	107.165	228147	0.441	.	AAGGAAGACGGACUCUAUACAGUU	11150	0.079	24	N5	251.1	1670	9124	3178	16073	20870	27216	150246	3	6	36	6	20	4	4	3	15	60	7
Cluster_28407			1.10627	0.000433226	0.00196424	0.937881	0.293641	0.639542	3.44583	0.000206737	0.0045207	-1.84208	0.0492843	0.268521	2.50794	0.0515855	0.283412	Cluster_27254	chr2:4962529-4964283	1755	228266	107.113	198102	0.534	.	AGACUCGAAAGUAACUCCUGCGGU	11017	0.124	24	N5	231.6	2824	11667	5029	14447	21588	28291	144420	144	141	121	30	474	78	9	14	73	281	20
Cluster_27254			0.608557	0.273992	0.405156	-0.20302	0.925969	NA	2.64262	0.290663	NA	-2.85881	0.256282	NA	2.84559	0.391506	NA	Cluster_10886	chr1:14032408-14033303	896	226752	106.402	226621	0.502	.	UUGGAUUUCGGAACCUCAUGGUCG	11380	0.076	24	N6	291.3	1484	8291	2911	13015	22164	33067	145820	0	5	6	0	2	2	0	0	0	5	1
Cluster_10886			-0.411357	0.0175388	0.0460782	-1.51396	0.00486298	0.0561792	-0.623802	0.229918	0.463264	-0.00502298	0.992231	0.997464	0.890153	0.233826	0.526895	Cluster_46956	chr3:9594161-9600083	5923	226449	106.26	129861	0.645	.	CUGCCGCAGCGACUGUAAUUCGGC	8097	0.07	24	N5	340.7	3872	16304	5334	22326	13620	46261	118732	17	17	89	14	43	23	38	19	16	62	14
Cluster_46956			0.782997	0.00486118	0.0158177	-0.0132931	0.988024	0.996701	2.45268	0.120633	0.325743	-2.80135	0.076123	NA	2.46596	0.173408	NA	Cluster_52298	chr3:17099709-17101108	1400	226016	106.057	225032	0.547	.	AUUGGAAUUGUAACAGUCUAGAGU	9841	0.097	24	N5	247.5	1703	8474	3367	11683	20730	24297	155762	7	5	12	1	6	4	0	1	8	26	3
Cluster_52298			1.22295	0.00118324	0.00469444	0.330898	0.784472	0.922989	4.23779	0.000761576	0.012558	-3.06649	0.0151513	0.183084	3.90687	0.0252457	0.216331	Cluster_49763	chr3:13588794-13590546	1753	225393	105.765	15375	0.642	.	AAACCGCAACCGGAUCUUAAAGGC	22249	0.081	24	N5	786.5	1871	32680	4793	10226	10036	38459	127328	116	177	205	37	483	109	0	13	171	442	32
Cluster_49763			0.425326	0.000524828	0.00232416	-0.0529285	0.897168	0.964282	0.437602	0.301693	0.539223	-0.336896	0.4349	0.71543	0.490529	0.405165	0.675962	Cluster_79720	chr5:10067201-10071935	4735	225229	105.688	130849	0.582	.	AGGGAGUGAUGAUACUUAGACUUG	6628	0.138	24	N5	246.8	2664	19163	4096	13212	20637	26009	139448	53	81	89	33	96	55	34	27	82	177	22
Cluster_79720			0.091606	0.722473	0.810374	-1.87544	0.0127501	0.109004	0.922818	0.230223	0.463641	-1.65574	0.0309509	0.224492	2.79825	0.00933048	0.161717	Cluster_52315	chr3:17144860-17147564	2705	224935	105.55	223829	0.585	.	AUCUCCGAGAAGAAGAUUGGUCGU	7797	0.086	24	N5	136.2	2171	8065	3369	16566	21929	27972	144863	20	31	146	35	93	29	19	14	42	103	16
Cluster_52315			0.578117	0.024373	0.0604881	-0.242704	0.769583	0.916132	1.13821	0.233061	0.467542	-1.62732	0.0879383	0.347147	1.38091	0.274592	0.562283	Cluster_8483	chr1:10774176-10778314	4139	224838	105.504	215871	0.731	.	AUUGCCUCUGAUCACCUUUUUCGU	8372	0.11	24	N5	405.3	2018	8337	3960	14281	22718	27237	146287	19	13	28	9	23	8	2	5	28	82	14
Cluster_8483			0.70907	0.0101725	0.0293468	0.799055	0.365538	0.697514	0.367441	0.67688	0.830003	0.760267	0.3899	0.686904	-0.431616	0.729437	0.876584	Cluster_8078	chr1:10300193-10314751	14559	223468	104.861	208357	0.904	+	UGGAUAUGAUGAAAUGGCAAUA	54071	0.102	N	N2	-1	15808	89793	9613	26635	66141	5346	10132	474	293	480	63	905	270	295	176	177	545	64
Cluster_8078			0.0169278	0.985985	0.990854	-0.242515	0.968166	NA	-2.5023	0.68158	NA	0.916488	0.879882	NA	-2.25977	0.792918	NA	Cluster_47531	chr3:10386904-10389729	2826	221799	104.078	221688	0.291	.	AUGAUUGUAGUCUCCUACGGACUG	10424	0.09	24	N5	183.7	1567	8232	3067	11478	20133	24971	152351	0	1	1	0	0	0	0	1	0	2	0
Cluster_47531			0.525023	0.322108	0.456855	0.274347	0.844118	0.94508	2.74161	0.0481872	0.191204	0.762184	0.585255	0.821894	2.46724	0.209913	0.501891	Cluster_12297	chr1:16430642-16435312	4671	221089	103.745	82335	0.721	.	GACAAGUCCUCGUGUUGCAUCCCU	18157	0.11	N	N2	-1	5026	75569	4191	8693	8116	35221	84273	64	75	68	30	1676	23	71	43	47	146	35
Cluster_12297			1.00024	0.000570898	0.00250428	0.338657	0.769552	0.916132	1.64954	0.199921	0.429623	-0.372597	0.791853	NA	1.31086	0.44858	NA	Cluster_13419	chr1:18019919-18020943	1025	220609	103.52	220560	0.458	.	GCCGAUUAGGGAACAUCUCCGUAC	4387	0.089	24	N5	286.4	1793	6318	3460	19378	34703	24661	130296	3	3	2	2	12	1	0	2	8	17	2
Cluster_13419			0.568042	0.000230746	0.0011249	0.625712	0.21073	0.551667	0.144416	0.787777	0.893401	0.128668	0.818577	0.931058	-0.481296	0.511607	0.752968	Cluster_37686	chr2:17626686-17637175	10490	218088	102.337	217961	0.333	.	AACGAUGUAGAAGGCAUGCCAUCU	7449	0.1	24	N5	263.7	2235	11269	4481	15853	24537	28580	131133	20	29	22	7	21	17	8	11	14	45	6
Cluster_37686			0.232777	0.185278	0.301219	-0.0527412	0.925915	0.97208	-0.885183	0.13163	0.343143	0.34151	0.557062	0.805731	-0.832443	0.307857	0.594175	Cluster_78454	chr5:8415913-8420116	4204	217798	102.201	217171	0.479	.	CUAUUCUCGUCCGACUUCAGGUGU	7045	0.093	24	N5	192.8	1885	9680	3274	13988	27069	22237	139665	20	24	39	7	23	10	15	17	32	74	8
Cluster_78454			0.174526	0.411161	0.54638	-0.0584754	0.930747	0.974644	-0.341569	0.605838	0.783677	1.09181	0.103516	0.373246	-0.283096	0.764231	0.895055	Cluster_75553	chr5:4855253-4867835	12583	217200	101.92	217016	0.531	.	AACCGUGACUGAGAAUUUAUUAACCAAACUCUGAUCUCA	8656	0.106	N	N2	-1	2514	55233	4573	12806	20606	18938	102530	89	43	143	22	205	75	160	41	50	153	23
Cluster_75553			0.619301	0.021757	0.0550566	0.494473	0.505227	0.790822	-0.266536	0.719345	0.854968	1.1226	0.130388	0.414683	-0.761012	0.468278	0.723841	Cluster_58267	chr4:1114938-1128440	13503	217103	101.874	212581	0.95	+	AAUUUACCAAUGGAUCCUUCUGAGCCUU	15966	0.056	N	N2	-1	3385	150339	4581	5427	14979	13045	25347	2158	1936	2094	685	4487	1565	3081	968	1575	2989	1173
Cluster_58267			1.0094	0.000137284	0.000704856	0.810878	0.399059	0.721821	3.72084	0.0235374	0.126769	-3.3572	0.0459248	NA	2.90994	0.126374	NA	Cluster_61199	chr4:6019868-6024322	4455	215891	101.306	214787	0.396	.	UCAUAGAAGAUGAGAUCUUGGACC	7560	0.069	24	N5	195.3	1924	7059	4613	19927	22464	29715	130189	5	7	7	0	6	3	0	0	9	21	5
Cluster_61199			0.780022	0.0251927	0.0622115	-0.552814	0.657358	0.871157	1.81105	0.290034	NA	-1.92943	0.263816	NA	2.36383	0.264242	NA	Cluster_58476	chr4:1484462-1486015	1554	215517	101.13	213906	0.689	.	AUGGACAUCGUUGGUCAUUGUGCC	6867	0.098	24	N5	126.1	3608	7887	3884	19057	22923	25495	132663	1	4	4	2	2	4	0	1	2	9	1
Cluster_58476			0.580056	1.49e-06	1.13e-05	0.830909	0.0429803	0.234637	0.384895	0.362318	0.597049	0.0940014	0.829939	0.935739	-0.446014	0.449003	0.708685	Cluster_24652	chr2:687219-700945	13727	215348	101.051	215078	0.439	.	AUUACGGUCGAUGAAUUGUUUGAC	5756	0.151	24	N5	290.7	2793	14748	4369	17130	20994	25343	129971	57	132	71	22	100	47	32	28	45	121	21
Cluster_24652			1.49374	8.87e-08	8.06e-07	2.83526	0.0012558	0.0204574	3.22931	0.000504439	0.00925224	-0.0193821	0.985082	0.994243	0.394047	0.757909	0.892243	Cluster_25968	chr2:2521458-2521853	396	214696	100.745	201534	0.537	.	AUCACAUUUCCUAGGCUUUGAAUG	6295	0.079	24	N6	172.9	2329	12101	4932	14570	27207	24499	129058	44	33	11	1	89	28	1	5	17	56	4
Cluster_25968			0.54188	0.0274983	0.0668187	-1.14633	0.104977	0.390055	1.58047	0.0318435	0.150799	-2.13213	0.00377671	0.127344	2.72678	0.00756163	0.14411	Cluster_84824	chr5:17190437-17197252	6816	214502	100.654	189751	0.684	.	AAUUUCGGUCUUAGCUCAUCUA	13910	0.09	24	N5	295.8	2445	16653	5812	15126	28115	42958	103393	57	68	189	64	183	37	24	13	93	300	45
Cluster_84824			0.940881	0.000747412	0.00316062	-0.787349	0.301839	0.645937	-0.443765	0.628529	0.799129	-1.27184	0.136456	0.423639	0.343573	0.773323	0.899494	Cluster_62727	chr4:7800609-7802623	2015	214279	100.549	214179	0.54	.	AAAAUUGUUCUUCGGGAGGACGUG	7054	0.09	24	N5	282.3	1563	7098	3214	13243	14874	23106	151181	9	12	30	6	6	5	2	6	14	45	4
Cluster_62727			0.569478	0.0608603	0.127084	-1.69117	0.0628841	0.29086	0.849317	0.365623	0.600361	-1.6757	0.0731157	0.314936	2.54047	0.0519088	0.284013	Cluster_32734	chr2:12150213-12153486	3274	213875	100.36	204188	0.359	.	AACGUUACUCUUUGACUCUACAAG	11293	0.089	24	N5	169.9	1790	8129	3403	12365	15259	27413	145516	13	21	65	27	49	17	7	11	36	117	19
Cluster_32734			0.395323	0.231389	0.356507	-1.31332	0.214195	0.553593	0.653326	0.564484	0.754589	-1.35509	0.228703	0.536541	1.96662	0.204616	NA	Cluster_29916	chr2:8754455-8755317	863	213541	100.203	213352	0.524	.	AAGAAUUGUACCUCUUGUAGCAAG	2938	0.099	24	N6	148.1	3008	11481	4055	16574	21708	24533	132182	4	8	21	6	17	3	7	0	8	24	2
Cluster_29916			2.2212	1.75e-10	2.25e-09	2.5878	0.0110297	0.0984944	2.14535	0.0351458	0.159426	-0.190065	0.852008	0.944133	-0.442449	0.758648	0.892243	Cluster_32920	chr2:12332804-12333553	750	212055	99.506	69927	0.005	-	UCCGCUGUAGCACAUCGGUUAAUUUCAA	93263	0.014	N	N2	-1	6517	185600	5137	1085	1095	7969	4652	5122	13253	2529	460	8005	3651	791	606	4806	5743	366
Cluster_32920			0.333343	0.473403	0.603291	-0.0922348	0.959366	NA	-1.0577	0.552704	NA	0.827512	0.645547	NA	-0.965482	0.703846	NA	Cluster_63636	chr4:8940451-8943334	2884	210833	98.932	210676	0.508	.	AUUGAUUGUCUACUGUGGGCUACA	3485	0.123	24	N5	177.4	2133	9433	4117	14220	21620	26705	132605	2	1	0	2	2	1	0	3	2	6	3
Cluster_63636			0.376497	0.304316	0.438031	-2.67643	0.00676355	0.0703616	2.38557	0.0133924	0.0898197	-1.70925	0.0805922	0.332377	5.06197	0.00024679	NA	Cluster_9631	chr1:12214279-12215670	1392	209804	98.449	209798	0.124	-	AAUGGACUGCUUAACUUCAACAGC	130720	0.017	24	N5	-1	516	1976	910	2426	1740	10139	192097	7	2	15	24	96	20	2	8	5	16	4
Cluster_9631			0.489237	0.0758005	0.151311	-0.0284604	0.97633	0.992391	3.36228	0.0339309	0.156934	-2.75182	0.0891314	0.347992	3.39072	0.067259	NA	Cluster_82985	chr5:14936405-14939001	2597	209566	98.338	209474	0.219	.	AUGAUUAGAACUCUUUUGAGACGU	35815	0.082	24	N5	850.9	1041	5145	2258	8616	11796	21158	159552	8	3	6	4	12	7	0	1	3	24	2
Cluster_82985			1.22859	2.84e-15	6.04e-14	1.16048	0.00439634	0.052269	0.648852	0.111213	0.31233	0.392917	0.34963	0.660408	-0.511627	0.374543	0.648653	Cluster_80045	chr5:10537865-10543645	5781	209562	98.336	193497	0.373	.	AGAGUUUCAGCCUGUAGAAGAUGG	6036	0.148	24	N5	330.1	3195	21684	5102	15509	24370	25259	114443	171	239	145	34	164	191	91	48	147	220	20
Cluster_80045			0.143923	0.600655	0.71371	-1.46835	0.0709878	0.310832	0.480986	0.609334	0.786223	-2.24746	0.0134385	0.173778	1.94932	0.117085	0.390254	Cluster_12210	chr1:16272725-16274677	1953	209349	98.236	208851	0.647	.	AACAAGUAGACAGGAAAACCGAGA	6114	0.1	24	N5	134.3	2478	13305	4235	16706	27468	21476	123681	11	15	38	20	18	5	2	6	23	81	13
Cluster_12210			-0.175958	0.275577	0.406952	-0.197293	0.689752	0.884585	-0.292118	0.556096	0.750204	0.0777449	0.876	0.953587	-0.0948257	0.892302	0.955324	Cluster_91603	chr5:24908388-24915784	7397	209172	98.153	178660	0.396	.	AUCGACUGUAAUUCGGCCAUUCCG	6723	0.135	24	N5	342.4	4536	24673	6776	20030	13389	32468	107300	100	149	204	60	166	87	110	62	132	250	51
Cluster_91603			1.81372	0.00809989	0.024233	1.5505	0.360086	0.69533	7.79652	5.96343e-06	0.000245147	-0.636908	0.717694	0.887512	6.24595	0.00971955	0.163524	Cluster_71451	chr4:18290748-18294059	3312	209163	98.149	24455	0.998	+	GGUGGCUGUAGUUUAGUGGUAAGAAUUCCACGUU	55698	0.06	N	N2	-1	2027	177996	3830	8177	4035	6261	6837	25	41	21	3	24	2378	1	6	28	33	4
Cluster_71451			0.875708	0.000699041	0.00297898	0.82958	0.30924	0.651497	2.16511	0.0114968	0.0818766	-1.04036	0.234199	0.541501	1.33553	0.258941	0.549743	Cluster_79514	chr5:9755402-9757634	2233	209138	98.137	199549	0.442	.	AUCUGAUUUCUUGGAGUUCUCUUC	2513	0.153	24	N5	214.5	2827	12627	5465	14930	22114	29601	121574	53	62	59	10	135	29	6	11	37	163	16
Cluster_79514			-0.821612	0.00845985	0.0251179	0.07888	0.939203	0.977075	-0.673292	0.516343	0.721046	0.57639	0.585702	NA	-0.75216	0.607623	NA	Cluster_17180	chr1:22322346-22327567	5222	209078	98.109	208977	0.529	.	GUACAGGAUUGUUCUACUGCGCC	8524	0.093	24	N5	269.6	2623	10376	3526	16362	24565	28317	123309	5	6	6	3	10	1	1	7	3	5	2
Cluster_17180			2.16574	5.71e-09	6.15e-08	2.76055	0.00562861	0.0624867	2.2938	0.0212841	0.119104	1.61786	0.104828	0.376009	-0.466755	0.740503	0.883055	Cluster_73211	chr5:1866544-1868246	1703	208990	98.067	208963	0.002	-	CGAGAAUGAUGAACCAAUUAGAUG	155825	0.028	24	N5	-1	4725	27706	3478	3694	3886	3245	162256	1929	5574	635	246	2356	10222	1715	269	3254	4240	304
Cluster_73211			0.275846	0.54583	0.667585	-0.782233	0.676704	NA	-1.16433	0.571264	NA	-0.187082	0.92209	NA	-0.382144	0.890804	NA	Cluster_46812	chr3:9429138-9430438	1301	208677	97.921	208592	0.717	.	AUAGAUCUUUUUGUGGAAUCAUAA	17712	0.06	24	N5	296.5	1179	6802	2321	8788	11452	25244	152891	0	3	1	2	2	0	0	2	3	6	2
Cluster_46812			12.9443	5.51e-21	1.89e-19	12.2069	0.0353177	0.208644	1.6586	0.778245	0.888592	0.489651	0.934701	0.974819	-10.5458	0.201959	0.492323	Cluster_87160	chr5:20046811-20047162	352	208624	97.896	96	1	+	GGUGGCUGUAGUUUAGUGGUAAGAAUUCCACGUU	55028	0.002	N	N2	-1	165	196670	1513	2654	1193	2359	4070	1722	2	0	0	1	1	0	0	0	4	0
Cluster_87160			-1.12282	0.000127521	0.000659577	-2.2309	0.036375	0.212416	-0.920578	0.47693	0.689615	-1.68564	0.129046	NA	1.31031	0.434546	NA	Cluster_82063	chr5:13775130-13777198	2069	207750	97.486	207684	0.584	.	ACCGUACUUAGACAACGACAGAGU	14863	0.066	24	N5	258.6	3213	13581	6014	18181	17662	20236	128863	1	4	13	6	4	0	3	1	2	4	6
Cluster_82063			0.53351	0.0682438	0.138938	-0.346424	0.689191	0.884438	1.51953	0.112579	0.314155	-2.02157	0.0347632	0.235904	1.86594	0.148441	0.433264	Cluster_83806	chr5:15887325-15890215	2891	207524	97.38	154144	0.246	.	UCGGGCUCUAUCUGGCAUGAUGUC	9845	0.087	24	N5	281.6	1581	8440	2639	10683	16185	32522	135474	34	20	45	19	52	9	4	6	39	141	19
Cluster_83806			0.873878	0.0103036	0.029662	0.389105	0.795508	0.927347	0.516309	0.677756	0.830558	1.36436	0.357962	NA	0.127169	0.947972	NA	Cluster_65423	chr4:11123797-11125207	1411	207262	97.257	207070	0.598	.	AAGGAUCUGGAUGAACGUAAGUCU	7556	0.081	24	N5	182.5	2406	7047	3909	11043	16253	23583	143021	1	3	3	0	7	4	1	3	4	8	0
Cluster_65423			1.09412	3.85e-09	4.19e-08	0.106991	0.843949	0.94508	0.588985	0.286455	0.524004	-0.367323	0.510944	0.775359	0.48199	0.534033	0.766178	Cluster_19896	chr1:25255098-25268665	13568	206605	96.948	205632	0.345	.	AUGGAUUAAUCUUCUAGGAAGCCU	12889	0.131	24	N5	244.3	2626	16573	4232	14983	20326	23110	124755	93	83	110	41	171	50	29	42	75	259	24
Cluster_19896			-0.525826	0.00772588	0.0232852	-0.202542	0.691259	0.885095	0.89411	0.0812147	0.258788	-0.945968	0.0653884	0.299188	1.09665	0.129423	0.413093	Cluster_93423	mitochondria:69448-77026	7579	206451	96.876	828	0.076	-	ACUAUAAUGAGGAGGACGACUGACCC	21865	0.083	N	N2	-1	9219	132262	13603	13546	10442	12130	15249	492	726	788	361	680	618	223	180	264	394	170
Cluster_93423			-0.530005	0.014351	0.0391011	-0.206968	0.705285	0.890856	1.11864	0.0420245	0.176281	-1.0556	0.0553349	0.281629	1.32561	0.0875851	0.347691	Cluster_26401	chr2:3460090-3467637	7548	206209	96.763	813	0.073	-	ACUAUAAUGAGGAGGACGACUGACCC	21701	0.083	N	N2	-1	8878	132008	13577	13422	10596	12094	15634	465	732	761	356	667	686	185	175	265	416	202
Cluster_26401			0.655509	0.0632894	0.131094	-0.305173	0.823972	0.936412	0.881314	0.550296	NA	-0.479357	0.755599	NA	1.18646	0.555932	NA	Cluster_40656	chr3:1672681-1675501	2821	205885	96.61	205837	0.525	.	CUAUCGGUCUUCGUGGUUCAUCGU	17572	0.068	24	N5	468.9	1443	6139	2920	12450	16603	17483	148847	3	1	4	1	4	3	0	2	1	5	3
Cluster_40656			0.732331	1.25e-08	1.29e-07	1.21696	0.0041333	0.0496239	0.762585	0.0719804	0.240078	0.428493	0.316955	0.632966	-0.454379	0.448691	0.708685	Cluster_26381	chr2:3311335-3318378	7044	205775	96.559	32634	0.135	-	AAUCAAGCAAGUUGGGGAAC	3923	0.261	N	N2	-1	10994	90772	16147	18491	20997	16073	32301	526	850	439	117	1029	400	272	174	480	590	75
Cluster_26381			0.403213	0.149013	0.25497	-1.022	0.257323	0.602451	1.17589	0.281267	0.51856	-1.86644	0.0843313	0.33992	2.19788	0.120618	NA	Cluster_48047	chr3:10990056-10991085	1030	205573	96.464	199627	0.633	.	GGCCGAGAAUUGGAUGAAGAACAC	13300	0.069	24	N5	179.2	1532	5553	3026	18227	24342	27430	125463	8	4	20	5	12	5	2	2	20	34	7
Cluster_48047			0.677492	0.00876302	0.0258821	-0.836802	0.320343	0.659621	1.29602	0.151119	0.370115	-1.24707	0.172781	0.471121	2.13281	0.0840555	0.342258	Cluster_50904	chr3:15345197-15346474	1278	205067	96.227	204893	0.287	.	UUUGGACUAACAGUAUCGGCAUA	19681	0.037	24	N5	358.9	2658	10460	4703	26297	9640	58439	92870	8	15	22	11	40	7	3	6	14	64	10
Cluster_50904			0.283473	0.17863	0.292961	-0.583915	0.383926	0.711723	1.81862	0.0439817	0.180675	-1.7308	0.0594007	0.286818	2.40253	0.0326654	NA	Cluster_83417	chr5:15405142-15408591	3450	204837	96.119	204773	0.513	.	AAAGCACUGAACGCUAUGGAGGCC	5811	0.086	24	N5	173.6	2318	8364	3545	13827	18962	22070	135751	5	11	13	7	23	4	3	1	9	27	8
Cluster_83417			-0.48083	0.0160169	0.0428317	0.251233	0.684996	0.883429	0.436268	0.46953	0.684641	0.579617	0.357276	0.663057	0.185038	0.830523	0.924749	Cluster_3338	chr1:4493905-4504126	10222	204624	96.019	204498	0.659	.	AAUGUGACUGAUCUAAAAACGAU	4771	0.092	24	N5	471.3	2282	9957	3916	14301	18676	28853	126639	27	41	53	7	29	71	33	16	28	44	20
Cluster_3338			0.769173	0.00501271	0.016238	0.729009	0.384307	0.711723	2.80761	0.00190734	0.0249995	-1.57884	0.0866699	0.345876	2.07859	0.0918185	0.354049	Cluster_59231	chr4:2814710-2815272	563	203845	95.653	199151	0.385	.	AUUGUCCCGCACUGUCUGUUCCGC	6591	0.087	24	N6	218.2	2441	11338	3949	16110	24275	26840	118892	47	65	38	18	152	30	4	8	24	109	15
Cluster_59231			-0.242511	0.385067	0.521107	-1.44133	0.0910277	0.359701	-2.27305	0.00597823	0.0552129	0.943139	0.224007	0.530191	-0.831723	0.48382	NA	Cluster_18941	chr1:24358526-24360718	2193	203730	95.599	203652	0.563	.	AGGAGCUCUCUGGAUAUCGCUGAG	7319	0.098	24	N5	170	2076	9247	3881	12728	25781	25454	124563	5	6	27	4	7	5	21	12	1	33	1
Cluster_18941			-1.17569	1.6e-18	4.55e-17	-1.02784	0.00374599	0.0461532	-0.993474	0.00538062	0.0509874	-0.359511	0.31115	0.627831	0.0343659	0.945542	0.977905	Cluster_17495	chr1:22699289-22702353	3065	203720	95.595	196525	0.953	+	AAACAGGACCUUAAUAGAACAACC	57516	0.154	N	N2	-1	7586	74082	8422	11547	8794	14451	78838	361	479	1041	427	506	212	390	351	265	652	358
Cluster_17495			0.276469	0.168965	0.280593	0.547504	0.41725	0.7341	0.955852	0.162883	0.383617	0.15497	0.835246	0.937943	0.408347	0.671098	NA	Cluster_29050	chr2:7692336-7695785	3450	202830	95.177	202762	0.441	.	AAAUGACAUAAUGAACAACUGCCU	9529	0.082	24	N5	244.5	1733	8692	3328	20070	20217	22699	126091	9	20	12	5	23	18	7	5	13	18	6
Cluster_29050			0.666633	0.00308638	0.010705	-0.138266	0.839789	0.943433	1.02867	0.202804	0.432265	-1.05828	0.197286	0.498469	1.16692	0.270206	0.557528	Cluster_82751	chr5:14650595-14656834	6240	202773	95.15	191500	0.501	.	AUCUGUGGUUCUUUGGAAAUUUCU	9510	0.113	24	N5	332.9	1669	7715	2966	12371	15249	24520	138283	13	10	18	6	19	8	3	4	16	58	8
Cluster_82751			-1.23078	0.000274979	0.00131192	-4.69754	0.000237389	0.00568749	-1.65359	0.108759	0.309458	-1.39473	0.115274	0.394009	3.04391	0.0637844	NA	Cluster_28711	chr2:7184470-7189311	4842	202110	94.839	139066	0.585	.	UUUAGAACUCCAAUAACAUAGACU	6310	0.111	24	N5	141.7	3372	13830	6017	20757	25376	23282	109476	1	1	26	15	7	0	11	1	2	14	8
Cluster_28711			0.0575786	0.72292	0.810682	-0.51282	0.310859	0.652632	0.417517	0.47149	0.686223	-1.14948	0.0444326	0.258575	0.930335	0.226715	0.518577	Cluster_85179	chr5:17609959-17616871	6913	201121	94.375	200984	0.362	.	AGAAGAAUCAAGGAUGGACGGUUU	8913	0.116	24	N5	308.9	3275	20056	7874	61532	21317	23845	63222	22	30	36	23	44	6	12	7	20	41	11
Cluster_85179			0.716034	0.017316	0.0456249	-0.994231	0.307948	0.650292	0.207638	0.848666	0.927076	-1.09833	0.301937	NA	1.20185	0.410773	NA	Cluster_36499	chr2:16272330-16273740	1411	200902	94.272	200808	0.43	.	AUGAAAUGUCAAAACUGUAUGAGU	8165	0.08	24	N5	125.1	1742	7491	2755	9446	17455	28261	133752	6	4	9	7	9	3	0	5	9	10	2
Cluster_36499			0.160997	0.595666	0.709687	-1.95788	0.0277992	0.177837	1.01297	0.28766	0.52524	-2.16712	0.0214729	0.20054	2.97083	0.0226771	0.210835	Cluster_69981	chr4:16553267-16556143	2877	200110	93.901	200016	0.668	.	AUCAAGCCGGUGCAUGUAGAGAGC	12164	0.095	24	N5	285.3	2300	7631	5020	16517	33140	21631	113871	14	7	73	16	34	10	1	9	34	91	22
Cluster_69981			1.00967	0.00070912	0.00301498	0.257402	0.778812	0.920247	2.67053	0.00741449	0.0630312	-2.54972	0.0109239	0.164569	2.41312	0.0748138	0.326015	Cluster_58560	chr4:1660589-1663656	3068	200074	93.884	176115	0.458	.	AGAGAAUAACGGAGGUGUGGAACC	1551	0.176	24	N5	199.7	3382	10476	5325	15278	27179	25477	112957	70	73	68	33	150	13	3	8	44	174	11
Cluster_58560			0.27772	0.340284	0.475576	-0.0580425	0.950554	0.982935	0.385625	0.680523	0.832231	-0.152503	0.870788	0.953568	0.443663	0.737572	0.881058	Cluster_33441	chr2:12877793-12882046	4254	199742	93.728	41580	0.992	+	CGAUUCCCGGCUGGUGCACCA	17619	0.018	N	N2	-1	22888	93233	18928	26031	13486	20400	4776	194	499	437	157	764	149	252	106	159	614	135
Cluster_33441			-2.91655	1.28e-25	5.89e-24	-0.0385843	0.928259	0.973011	-1.0459	0.0153364	0.0975648	0.0921813	0.830308	0.93581	-1.00731	0.097618	0.36083	Cluster_61481	chr4:6406438-6410490	4053	199642	93.681	199137	0.987	+	UUUGUCAUUAAGAUUGGUUCUUUAAUGAAUGUGGUUGUAG	24821	0.159	N	N2	-1	8431	140277	9167	13891	10252	9362	8262	363	621	702	212	278	223	243	318	180	232	254
Cluster_61481			0.901554	0.000298214	0.00141185	-0.661528	0.374108	0.704671	0.981339	0.241735	0.47638	-1.98453	0.0167079	0.187489	1.64286	0.142782	0.429186	Cluster_63180	chr4:8402670-8407073	4404	199489	93.609	159772	0.608	.	AUAUGGAUGCUCACUCUGAUUACU	7451	0.091	24	N5	163.9	1640	8259	3068	11531	14709	24938	135344	27	25	39	26	48	3	6	6	30	80	6
Cluster_63180			0.562725	0.0132163	0.0365173	-0.605098	0.362214	0.696165	0.583519	0.386913	0.618989	-1.4601	0.0301179	0.22269	1.18861	0.209188	0.501187	Cluster_42797	chr3:4629788-4636025	6238	199380	93.558	143743	0.669	.	AGUGGACUAGUCAGAUCACUGUGU	11874	0.066	24	N5	191.9	1873	15097	3592	11392	13356	38749	115321	174	200	281	166	283	73	42	69	158	522	86
Cluster_42797			0.143963	0.542339	0.664954	-1.19406	0.0968864	0.371907	0.776274	0.294174	0.532093	-1.59122	0.0310698	0.224492	1.97032	0.0562215	0.294106	Cluster_48233	chr3:11213579-11216654	3076	199189	93.468	198192	0.405	.	AUAGACUGAUCUGUUUAACCUC	11203	0.061	24	N5	353.3	1803	11916	4634	9409	23972	35773	111682	45	58	147	58	130	25	17	25	74	235	31
Cluster_48233			1.20294	1.54e-07	1.36e-06	0.620602	0.38974	0.715714	2.85014	0.00133104	0.0190378	-1.82051	0.0467498	0.26353	2.22953	0.0513664	0.283237	Cluster_50936	chr3:15398132-15402079	3948	199084	93.419	189668	0.569	.	AACGCAGUUCAGUCGGUAGACGGU	5012	0.156	24	N5	200	2361	9486	4408	15604	27932	24374	114919	22	36	19	11	72	14	4	2	31	108	9
Cluster_50936			0.290114	0.0397759	0.0901111	0.132287	0.785494	0.923924	0.817355	0.138233	0.352081	-0.729681	0.195862	0.497373	0.685068	0.351316	0.628591	Cluster_40619	chr3:1602646-1607078	4433	198522	93.155	198454	0.4	.	UUGGACGUCUUCAGUGAUCACUUU	7127	0.089	24	N5	143.1	2240	12058	3639	13950	19455	20059	127121	29	26	33	13	45	14	13	5	30	51	9
Cluster_40619			0.422167	0.0741538	0.148636	-0.597992	0.396313	0.719873	1.00657	0.164845	0.386026	-1.76737	0.014591	0.182389	1.60456	0.112502	0.383895	Cluster_41103	chr3:2251252-2254178	2927	197993	92.907	192660	0.217	.	AAACUUGUCGGAGCUUUCUCAACA	41405	0.067	N	N2	-1	2088	41645	3067	10829	7780	26739	105845	104	133	238	84	206	40	14	40	109	304	39
Cluster_41103			0.31679	0.276521	0.408035	-1.21494	0.172298	0.497476	1.09004	0.235271	0.469067	-1.80673	0.0487926	0.26786	2.30497	0.0715187	0.320786	Cluster_62301	chr4:7344377-7346678	2302	197926	92.876	196744	0.318	.	AUCCGAUCUGUAAACUAGUUUGUC	20004	0.044	24	N5	178.6	1895	5820	3492	10747	7585	29960	138427	35	36	101	43	102	18	7	18	49	146	31
Cluster_62301			-3.28919	8.68e-51	1.86e-48	-0.806482	0.0145928	0.118466	-2.18679	5.9239e-11	1.22188e-08	0.216093	0.512331	0.775808	-1.38031	0.0032982	0.116528	Cluster_52551	chr3:17491659-17497226	5568	197890	92.859	197201	0.076	-	AUCUUGUUUUCUGGGGUCUGGCUA	1404	0.196	N	N2	-1	10116	96678	11625	20306	13809	18444	26912	389	732	1408	388	360	153	455	701	196	307	501
Cluster_52551			0.59567	0.174911	0.28828	1.55724	0.238476	0.581678	1.91401	0.147402	0.365532	0.100687	0.9393	0.976406	0.35678	0.848551	0.935158	Cluster_39548	chr3:103205-105187	1983	197629	92.736	197352	0.002	-	AACCGUGACCGAAAAAAUUCUUAACCAAACUCUGAUCU	47335	0.029	N	N2	-1	2913	172397	2999	3181	6777	4980	4382	1938	170	922	107	4263	237	354	200	137	1029	152
Cluster_39548			0.779076	4.5e-12	7.01e-11	1.57678	7.74732e-12	1.78832e-09	1.42411	1.11683e-09	1.56316e-07	-0.105855	0.658772	0.857426	-0.152667	0.641858	0.830204	Cluster_93459	mitochondria:260672-279303	18632	197070	92.474	1609	0.481	.	GAAAGAGAUUCGUUGGAUAAGUUGAGAACA	13798	0.318	N	N2	-1	4775	87822	7577	14248	19603	14814	48231	1082	1133	552	163	1181	756	251	156	425	745	92
Cluster_93459			1.40911	1.49e-06	1.13e-05	0.474442	0.585987	0.837145	2.39564	0.00739978	0.0629973	-1.35777	0.132318	0.417625	1.92118	0.123864	0.400921	Cluster_80720	chr5:11701517-11705592	4076	196818	92.356	39647	0.313	.	AUACGGACUUUGGCUACACCAUGA	10517	0.134	24	N5	232	2306	18937	5545	14378	11710	32194	111748	115	73	45	51	228	96	24	10	140	288	18
Cluster_80720			1.44897	1.35e-05	8.65e-05	0.847734	0.364546	0.697111	2.21522	0.0653064	0.226857	-5.34809	5.7418e-06	0.0112167	1.36747	0.369147	0.646888	Cluster_79758	chr5:10125598-10128769	3172	196708	92.304	189063	0.449	.	AACAGCAUCGUCCAUCAUUGAAGA	42370	0.076	24	N5	841.5	2696	10082	3511	9961	10073	26998	133387	268	228	188	69	32	6	2	2	102	612	31
Cluster_79758			-0.984221	0.0307231	0.0730841	-2.30639	0.193982	NA	-0.456617	0.811537	NA	-1.47491	0.406184	NA	1.84974	0.478755	NA	Cluster_65117	chr4:10766681-10770756	4076	196704	92.302	196621	0.557	.	AGAAUGUCUUGGCUGCUGUAUCCA	4495	0.091	24	N5	121.6	1704	8908	3120	14128	21829	22428	124587	1	1	10	1	3	0	1	1	2	1	2
Cluster_65117			0.548589	0.0231475	0.0579486	0.115775	0.88307	0.960219	1.04693	0.29991	0.537835	-1.88145	0.0587564	0.28623	0.931148	0.467106	0.723171	Cluster_46556	chr3:9139058-9150631	11574	196006	91.975	194084	0.743	.	UUUCCGCUACUUGUAUCAUUCUGU	4297	0.144	24	N5	216.5	1958	9532	3149	11471	17493	30534	121869	13	22	22	7	11	7	4	1	17	52	5
Cluster_46556			0.735537	0.0183547	0.0478327	-0.53322	0.643535	0.865831	0.849763	0.505082	0.712191	-0.865542	0.504657	NA	1.38296	0.420954	NA	Cluster_36111	chr2:15880512-15882791	2280	195460	91.719	195372	0.452	.	ACUACAACAUCCGAAGACUGGAGU	8081	0.108	24	N5	269.7	2083	6792	3734	15613	25399	24086	117753	4	3	8	2	8	3	0	3	1	19	3
Cluster_36111			0.326761	0.23798	0.363717	-0.720329	0.443783	0.754376	-0.421107	0.677307	0.830355	-0.6116	0.534419	0.790478	0.299213	0.828539	NA	Cluster_24476	chr2:455075-456820	1746	195336	91.66	195074	0.448	.	AUCAUGGUCGCUGAUGAGUGUAUG	9540	0.081	24	N5	127.4	2651	7483	3657	13188	18501	24640	125216	7	9	18	6	11	3	2	7	6	27	3
Cluster_24476			0.56965	3.13e-05	0.000185766	0.450073	0.202978	0.541114	-0.636376	0.0818697	0.259995	0.276125	0.45178	0.729872	-1.08645	0.0326913	0.238092	Cluster_19459	chr1:24838262-24842430	4169	194496	91.266	191970	0.918	+	AAAUGUGGACUCUGAAGAUGGUUU	16784	0.063	24	N5	-1	3160	17673	2772	15069	13073	38308	104441	74	153	119	32	80	47	76	36	100	177	30
Cluster_19459			0.399354	0.0537629	0.115086	-0.85449	0.159961	0.482844	0.361983	0.562033	0.753457	-1.34043	0.0310437	0.224492	1.21647	0.162767	0.452261	Cluster_79175	chr5:9290014-9290713	700	194113	91.087	193961	0.559	.	AGAGAAACAGUUGGCGUCGAACCU	17718	0.06	24	N6	333.7	1694	11000	2568	9645	13363	27137	128706	80	110	200	88	152	42	25	46	156	314	67
Cluster_79175			1.14684	0.000196915	0.000975611	1.45164	0.0879304	0.352442	3.47022	0.000406746	0.00775059	-1.55002	0.127792	0.412327	2.01858	0.120152	0.395314	Cluster_27256	chr2:4965589-4965999	411	193641	90.865	174013	0.408	.	AACUGGAGAAAUCACUGAACUGUG	8749	0.073	24	N6	173.8	2096	11089	3954	16469	24226	22219	113588	46	38	18	9	125	19	2	4	17	56	6
Cluster_27256			2.19415	0.0140424	0.0384094	1.08936	0.691477	0.885095	4.75136	0.0462886	0.186682	2.3336	0.38817	0.685302	3.66182	0.313863	0.599561	Cluster_80406	chr5:11185900-11186263	364	193061	90.593	617	0.691	.	AUGACUCCAUAACUUUUAGACCGU	18392	0.065	24	N6	323.2	1953	22614	4398	13065	11562	32395	107074	2	0	1	0	197	1	1	2	3	12	0
Cluster_80406			0.367536	0.150582	0.256963	-1.69358	0.0287791	0.182144	1.99356	0.0591953	0.213812	-2.82213	0.00695353	0.150431	3.68712	0.00488719	0.130883	Cluster_24814	chr2:897307-897795	489	192182	90.18	0	0.634	.	UUUUUACCGUCUGAUUUCCUUAUC	19431	0.064	24	N6	189.7	1982	6108	2727	12364	17714	23776	127511	6	6	29	8	19	5	0	3	25	66	8
Cluster_24814			0.174007	0.559371	0.678803	-1.88363	0.0438603	0.237696	0.871278	0.380595	0.613971	-1.74447	0.0763128	0.322095	2.75489	0.0434369	0.266552	Cluster_24806	chr2:887405-887883	479	191616	89.915	0	0.632	.	UUUUUACCGUCUGAUUUCCUUAUC	19241	0.063	24	N6	193.7	1979	6071	2781	12103	17860	23576	127246	7	6	40	9	24	6	3	5	26	55	10
Cluster_24806			0.809545	0.00752133	0.0227732	-1.1326	0.212166	0.552616	1.93019	0.04744	0.189068	-2.63144	0.00680002	0.149782	3.06277	0.0214075	0.207436	Cluster_8806	chr1:11127131-11130407	3277	191504	89.862	165497	0.401	.	UCCUCCGGAUUAUGGGUCUCUCAU	6116	0.105	24	N5	245	2229	12936	5027	11910	13914	32545	112943	28	43	97	37	102	11	4	9	42	167	20
Cluster_8806			0.919204	0.00418224	0.0139223	1.42389	0.122586	0.422217	5.34728	0.000938166	0.0147093	-3.86186	0.018627	0.195892	3.92338	0.0349963	0.243174	Cluster_48982	chr3:12265027-12265442	416	191341	89.786	191196	0.59	.	AUCUACUUGAUCCGCUUAGACUGC	5655	0.077	24	N6	211.5	1823	9001	3875	14495	24784	26431	110932	38	28	23	4	72	13	0	1	19	48	9
Cluster_48982			0.613268	0.0323596	0.0762638	-0.471895	0.605936	0.846618	0.739411	0.437482	0.660274	-1.82902	0.0535996	0.278681	1.2113	0.358966	0.638796	Cluster_4601	chr1:6197371-6198026	656	191134	89.689	187371	0.574	.	ACACCCGAUUGAUCGAUGCGAACU	6437	0.081	24	N6	189.8	2221	9301	3423	11133	26349	22854	115853	55	66	95	45	77	15	1	22	55	161	19
Cluster_4601			0.0410145	0.824401	0.88306	-0.516856	0.43284	0.74608	0.521148	0.466875	0.68314	-0.652898	0.368241	0.671436	1.038	0.286205	0.574285	Cluster_9834	chr1:12434033-12437105	3073	190419	89.353	190368	0.063	-	AUUCAUCGUUGUACUUAAACCGGC	123486	0.025	24	N5	-1	1301	3788	4100	6095	4154	10336	160645	8	14	11	12	12	15	6	5	9	19	6
Cluster_9834			0.692892	0.00697537	0.0213874	-0.111232	0.898296	0.964282	1.60442	0.156216	0.376041	-1.6895	0.139765	0.428613	1.71565	0.229417	NA	Cluster_25291	chr2:1483694-1484143	450	189653	88.994	188873	0.759	.	AGAACUGUAGCGAAUUUGGGGACU	7099	0.074	24	N6	152.4	1875	8416	2688	9495	12837	22435	131907	5	12	12	4	11	6	1	2	11	30	5
Cluster_25291			1.22103	3.42e-07	2.87e-06	0.870783	0.207088	0.546368	3.10271	3.29655e-05	0.00103362	-1.49142	0.0512318	0.272928	2.23193	0.0282326	0.225528	Cluster_58756	chr4:2047133-2048830	1698	188875	88.629	185782	0.512	.	AACGAUUUUCGCCGAGAUCUGGGA	1597	0.152	24	N5	134	2467	7654	5301	17679	39866	22375	93533	71	84	63	18	203	80	4	12	43	122	17
Cluster_58756			1.64848	0.00153565	0.00586401	0.410396	0.741326	0.904485	-0.035732	0.979132	0.992555	-0.597912	0.659094	0.857426	-0.446159	0.809132	NA	Cluster_9776	chr1:12363098-12363828	731	188555	88.478	152732	0.496	.	ACCGAAGACAAUUUUGAACACACU	15058	0.087	24	N6	129.5	1490	6826	3246	15104	24082	16697	121110	9	9	0	7	2	6	2	3	28	42	2
Cluster_9776			-0.466792	0.0858736	0.166758	0.038145	0.963031	0.988082	-1.12035	0.173277	0.396424	0.94937	0.248643	0.558243	-1.15849	0.319473	0.603507	Cluster_47479	chr3:10324815-10336070	11256	188388	88.4	93669	0.992	+	UGGCGAUGAUGAUCAAUGCUUAAUUUCUGACA	5947	0.073	N	N2	-1	13178	105808	14152	17054	13153	12666	12377	1051	990	988	597	1324	624	1781	636	609	1362	841
Cluster_47479			0.953711	0.0121826	0.0341359	-0.06963	0.957792	NA	3.05345	0.102171	NA	-3.40345	0.0686604	NA	3.12305	0.171696	NA	Cluster_72705	chr5:1181865-1183220	1356	188278	88.348	188199	0.56	.	AGGUUUAGUCGUGAUACACUUGGU	6313	0.087	24	N5	132.4	1181	5929	2415	11578	18823	22283	126069	2	5	4	2	5	1	0	0	1	11	0
Cluster_72705			1.43185	1.51e-07	1.33e-06	-0.00563613	0.99476	0.998874	3.37013	0.0285212	0.141546	-2.86359	0.067638	NA	3.37574	0.0553793	NA	Cluster_79566	chr5:9840726-9844296	3571	187935	88.188	111786	0.366	.	AUCUCGACGAAAGAAGCUUUGUCU	2999	0.14	24	N5	215.6	1734	7026	3103	14473	22806	21086	117707	6	7	9	3	19	2	0	1	11	26	3
Cluster_79566			-0.393085	0.0863872	0.167499	-1.01799	0.156101	0.478151	-1.21465	0.0899219	0.274815	0.567566	0.42796	0.711368	-0.19666	0.846219	0.934044	Cluster_17225	chr1:22394502-22396036	1535	187283	87.882	185643	0.001	-	CGGAUGAUAUAGCCUCGAAUCUGAGCUCU	13900	0.024	N	N2	-1	5932	134326	7118	13304	11149	11484	3970	194	136	520	154	377	128	463	177	140	331	137
Cluster_17225			0.608694	0.0848851	0.165438	-2.75097	0.0489485	0.25278	1.02419	0.472852	0.68709	-1.91264	0.171001	NA	3.77508	0.0586888	NA	Cluster_5993	chr1:7787286-7787652	367	186917	87.71	186574	0.431	.	UUUUAUGAUCGACUGAACAAUAUC	18098	0.07	24	N6	354.9	1928	8595	3591	12558	19066	25908	115271	1	1	5	5	7	1	1	1	3	14	5
Cluster_5993			0.499359	0.10553	0.195526	-1.17594	0.274046	0.618958	1.03129	0.398522	0.627808	-1.32639	0.279293	NA	2.2072	0.174971	NA	Cluster_52137	chr3:16974212-16975991	1780	186446	87.489	186093	0.62	.	AGAAGACUCUGAUCUCUUUAGGUG	14701	0.09	24	N5	263.6	2297	4832	2418	11579	17225	18192	129903	2	4	7	4	7	4	2	1	5	28	5
Cluster_52137			0.333519	0.0392622	0.0891657	-0.39427	0.414595	0.732229	0.476379	0.344129	0.579728	-0.70678	0.163052	0.461726	0.870646	0.212229	0.503756	Cluster_85852	chr5:18420726-18429461	8736	186289	87.415	81872	0.516	.	UUUUCCGUUCUGUUAAUUACUAUC	4729	0.137	24	N5	187.6	3456	19597	5313	20743	13048	26487	97645	47	62	91	35	114	24	26	23	80	158	27
Cluster_85852			1.09076	5.98e-06	4.08e-05	1.34555	0.0378456	0.218604	1.77583	0.00629278	0.0569972	-0.41353	0.526141	0.784979	0.430282	0.639198	0.827695	Cluster_26397	chr2:3427543-3440496	12954	185775	87.174	1470	0.866	+	AAGUGAGGACAGGUAGUAGC	8503	0.172	N	N2	-1	10899	93492	15554	19968	19243	11561	15058	864	975	478	175	1138	777	182	132	380	672	71
Cluster_26397			0.416416	0.14518	0.249966	-1.85037	0.0275314	0.176784	1.89511	0.0498011	0.194938	-2.24297	0.0205607	0.199757	3.74546	0.00342987	0.118447	Cluster_83788	chr5:15871736-15874445	2710	185642	87.112	185056	0.422	.	AUUGCACCGUGGAUAUCUGAAGAA	6197	0.097	24	N5	127.3	1959	7258	3330	14970	21222	19821	117082	5	7	26	11	32	6	2	3	23	65	6
Cluster_83788			-1.74992	1.13e-13	2.04e-12	-2.29585	0.00857736	0.0838813	-1.25521	0.139118	0.353455	-0.410231	0.598794	NA	1.04064	0.392828	NA	Cluster_78045	chr5:7969593-7973928	4336	185082	86.849	183508	0.672	.	AUUUCGAUCGUUACAGUUACAUGU	24617	0.075	24	N5	400.9	1914	4826	3978	9951	19664	16097	128652	3	4	25	7	7	4	6	8	3	12	7
Cluster_78045			0.879965	0.00261963	0.0092952	0.700627	0.426447	0.741283	2.78675	0.00337408	0.0374661	-2.05577	0.0322526	0.228384	2.08612	0.107495	0.375741	Cluster_48517	chr3:11627456-11630680	3225	184803	86.718	176507	0.426	.	AAAGAUUUGUGGAAAAUUCACGUG	3009	0.172	24	N5	198	2460	9621	4287	13937	26383	22733	105382	82	69	40	31	162	28	2	10	28	121	14
Cluster_48517			0.552953	0.0460704	0.101217	-3.34729	3.23512e-08	3.12663e-06	1.26647	0.0299324	0.145174	-1.9661	0.000726493	0.0754801	4.61375	4.07908e-08	0.000187352	Cluster_47885	chr3:10777327-10780863	3537	184514	86.582	183801	0.253	.	AUCGGACAGUACAACUCUACGUAC	94135	0.04	24	N5	1205.8	1137	21282	1613	4243	8947	13994	133298	10	14	97	77	118	43	16	18	67	177	34
Cluster_47885			0.38757	0.464811	0.596036	-2.81576	0.249067	NA	0.617525	0.790813	NA	-0.473558	0.843158	NA	3.43307	0.30898	NA	Cluster_28080	chr2:6244745-6247836	3092	184097	86.387	184026	0.326	.	AGAGAAAGUCAGUGUAGAUGGAUC	4248	0.097	24	N5	165	1445	5304	2786	12670	17616	20432	123844	0	0	3	0	2	1	0	1	2	3	0
Cluster_28080			1.84397	4.9e-11	6.78e-10	2.10928	0.0138944	0.115087	1.31878	0.123353	0.33013	1.53568	0.0734987	0.315908	-0.7905	0.514077	0.754919	Cluster_45285	chr3:7682150-7684320	2171	184070	86.374	164817	0.996	+	AGAAUUUGAAGAAACAACCCUUGGCUGUCUGAGUA	52932	0.033	N	N2	-1	690	176966	687	1062	694	621	3350	2060	789	682	121	5470	954	1251	162	595	2255	192
Cluster_45285			0.0774674	0.755914	0.835013	-0.0395341	0.955703	0.985274	0.129968	0.856408	0.931261	-0.11659	0.872096	0.953587	0.169501	0.866875	0.943006	Cluster_49971	chr3:13809250-13816446	7197	183783	86.239	49893	0.622	.	UGAAAAAGAGGGAUGCAACACGAGGA	6676	0.161	N	N2	-1	2333	71479	3489	12044	9119	25427	59892	47	54	116	9	86	30	14	36	34	154	35
Cluster_49971			0.633617	0.0324623	0.0764881	-1.5535	0.0995685	0.377162	1.07554	0.365379	0.600133	-2.27548	0.049015	NA	2.62901	0.0831096	NA	Cluster_3458	chr1:4620094-4624094	4001	183678	86.19	181705	0.404	.	AGGUUUUCGCCAUACUGUCUGAUU	3531	0.152	24	N5	181	2366	12723	3625	11770	16871	20581	115742	4	5	18	6	12	1	1	2	11	15	3
Cluster_3458			0.671504	0.0379605	0.0868491	0.749903	0.431981	0.746066	4.08381	0.0122751	0.0851437	-3.38243	0.0411082	0.253032	3.33389	0.0776615	NA	Cluster_59848	chr4:3805577-3809561	3985	183662	86.182	183458	0.542	.	AGAAUAUGUGGCUGCAAUGGAUGC	3258	0.163	24	N5	356.7	2609	7049	3330	12087	15522	22063	121002	15	15	13	4	26	7	1	0	7	38	3
Cluster_59848			0.930883	0.00155307	0.00591718	-0.967014	0.213763	0.553512	0.158308	0.840003	0.921807	-0.533892	0.496802	0.764877	1.12531	0.308257	0.594635	Cluster_29247	chr2:7954947-7956933	1987	182894	85.822	91010	0.743	.	AACUUCCGAUGUGGAACAUUGUCC	17489	0.064	24	N5	262.7	1391	15672	3031	11754	13123	30784	107139	19	36	60	27	57	27	11	26	41	144	17
Cluster_29247			-2.94575	2.75e-42	3.61e-40	-0.853687	0.0555454	0.270605	-2.1407	1.86903e-06	9.47161e-05	0.324709	0.465711	0.740001	-1.28701	0.0419767	0.261349	Cluster_54962	chr3:20339365-20349879	10515	182834	85.794	169585	0.128	-	CCAAGUUCGGGCACUGACGGCUU	3901	0.224	N	N2	-1	7208	80308	8048	15180	10563	24890	36637	283	437	925	273	219	148	337	510	180	263	306
Cluster_54962			0.414021	0.852563	NA	0	1	NA	0.505511	0.954618	NA	0.491524	0.955904	NA	0.844085	0.94643	NA	Cluster_14260	chr1:19073146-19073504	359	182513	85.643	182440	0.281	.	AUGGACUGAGAUAUAUAUGAAGAA	18819	0.067	24	N6	155.9	1592	9907	3327	15758	19533	18647	113749	0	0	0	0	1	0	0	0	1	0	0
Cluster_14260			0.328272	0.304815	0.438438	0.0366882	0.973587	0.991746	0.315274	0.80917	0.905445	-1.09231	0.394762	0.689497	0.278575	0.870767	0.943707	Cluster_68137	chr4:14270616-14272725	2110	181081	84.971	180561	0.465	.	CAAGCAACCGCUGAACACGAGAUU	8131	0.08	24	N5	97.7	1368	6158	2714	8920	17756	22773	121392	7	7	10	3	4	4	4	0	9	43	5
Cluster_68137			0.283529	0.230636	0.355535	-0.928281	0.189829	0.523179	0.563775	0.443569	0.664678	-1.59469	0.0292828	0.220782	1.49205	0.143973	0.430511	Cluster_61956	chr4:6953457-6961301	7845	181038	84.951	165264	0.374	.	AUAUCACAAGACGCGUCAGACGGU	8277	0.124	24	N5	346.9	1965	12664	3150	9082	10461	38603	105113	50	62	139	51	99	21	15	23	70	189	52
Cluster_61956			0.287105	0.0560083	0.118942	-1.28678	0.000339513	0.00741715	0.210463	0.575043	0.762626	-1.00149	0.00702624	0.150431	1.49724	0.0039514	0.124307	Cluster_72113	chr5:473870-488245	14376	180870	84.872	166656	0.533	.	AUGGACCGUCGGAUCAUUAAGAUA	16379	0.105	24	N5	377.6	2495	22307	3344	10502	9383	35701	97138	39	69	162	63	102	52	40	32	48	145	21
Cluster_72113			1.29933	6.37e-07	5.12e-06	0.392875	0.597083	0.84287	1.44309	0.0637558	0.223687	-0.790942	0.319937	0.634457	1.05021	0.329165	0.612774	Cluster_3510	chr1:4679944-4683037	3094	180685	84.786	8216	0.049	-	GACGGUACUGUAGACGGCGGGUGG	16718	0.04	24	N5	-1	3411	6935	4797	18562	12512	22696	111772	14	77	74	2	85	22	12	8	23	237	20
Cluster_3510			0.747053	0.0290569	0.0698476	-2.18629	0.0744251	0.320561	1.59196	0.243843	0.478848	-1.97616	0.148003	NA	3.7782	0.0395113	NA	Cluster_31585	chr2:10814323-10816034	1712	180209	84.562	179811	0.469	.	AUGCGGCUACUCAGGAUUCAACCU	3166	0.113	24	N5	119	1836	6958	3345	13088	27824	21097	106061	2	1	10	3	7	4	1	1	4	13	2
Cluster_31585			0.820989	0.0019892	0.00732253	-0.290917	0.765067	0.913155	2.42942	0.0543334	0.204612	-1.61518	0.21847	NA	2.72032	0.0879575	NA	Cluster_72403	chr5:837137-841904	4768	180021	84.474	179012	0.517	.	AAUACUUAGACUCUGUGACAAAGU	4879	0.117	24	N5	198.4	1773	6500	2890	12918	23630	19483	112827	5	4	7	3	15	6	0	2	14	25	4
Cluster_72403			0.805002	0.0138603	0.0380085	1.09866	0.367185	0.698839	-0.0311412	0.979562	0.992649	0.685227	0.594166	0.823849	-1.12981	0.511529	NA	Cluster_80043	chr5:10534049-10536088	2040	179758	84.351	179631	0.557	.	CAUUCUGAGAAUUCAUGAAACGUG	3336	0.137	24	N5	142.1	1575	8266	2782	10980	22397	20775	112983	7	10	5	2	15	0	8	0	7	19	5
Cluster_80043			1.11553	8.69e-05	0.000467666	1.21484	0.158116	0.480604	-0.0352672	0.966966	0.987459	1.89469	0.0277774	0.217103	-1.25012	0.301848	0.58845	Cluster_1546	chr1:2104574-2108158	3585	179427	84.195	169777	0.005	-	UCAGUUGAUAUUGCCCCAUUCUGAGCUCU	27227	0.023	N	N2	-1	7992	104865	5156	6349	7757	38290	9018	156	199	117	31	362	212	324	43	162	399	102
Cluster_1546			1.25668	0.000807225	0.00337568	-0.808769	0.408852	0.728821	1.77317	0.117493	0.321023	-2.9654	0.00827443	0.157407	2.58191	0.0846448	0.343868	Cluster_6692	chr1:8590422-8596171	5750	178867	83.932	177774	0.563	.	AGGGAACCACAGUAGGCUAUAAUG	12546	0.087	24	N5	178.9	1379	7076	2358	9424	14139	20515	123976	26	19	36	26	35	7	3	3	25	224	6
Cluster_6692			-1.27302	6.48e-21	2.21e-19	-1.15569	0.0061777	0.0665405	-1.7231	5.92597e-05	0.00168289	0.0651625	0.876363	0.953587	-0.567411	0.345812	0.626477	Cluster_62304	chr4:7348890-7354200	5311	177971	83.512	177188	0.653	.	AAAGCGGACAACAAACGGCUGCAG	30171	0.093	24	N5	532.6	2295	14140	3621	13064	8458	24640	111753	67	133	348	78	110	37	114	129	65	157	58
Cluster_62304			0.29299	0.000988169	0.00402566	0.856491	0.000794785	0.0145125	0.572873	0.0242821	0.129062	0.454334	0.0796187	0.330686	-0.283618	0.431262	0.693068	Cluster_26387	chr2:3356630-3364109	7480	177446	83.266	15128	0.885	+	AUCGGGCUUGCUUCGCUAGGAGUA	288	0.311	N	N2	-1	8467	86942	9374	17469	17540	13503	24151	590	851	603	157	951	665	393	230	477	888	161
Cluster_26387			1.33755	1.01e-05	6.64e-05	1.10968	0.233128	0.57583	3.46202	0.00147627	0.0205421	-2.1549	0.0525996	0.27606	2.35233	0.100553	0.364711	Cluster_25777	chr2:2224395-2225120	726	176658	82.896	174445	0.623	.	AUUGUGUACUAACCGAACUUGUCC	6877	0.099	24	N6	186.2	1860	9289	3834	12732	17601	24620	106722	44	44	22	12	115	11	1	4	22	78	11
Cluster_25777			0.80332	0.724934	NA	1.00194	0.910167	NA	1.24349	0.88831	NA	0.491137	0.955938	NA	0.241265	0.984644	NA	Cluster_5515	chr1:7258661-7260936	2276	176293	82.725	175707	0.481	.	CAGCUACAGAACUUGUACU	27408	0.075	N	N2	-1	47776	68864	14016	9141	14646	6862	14988	0	1	0	0	2	0	0	0	0	4	0
Cluster_5515			0.546078	0.355652	0.491852	0	1	NA	0.922822	0.738605	NA	1.87507	0.53355	NA	1.26166	0.758707	NA	Cluster_83917	chr5:16017719-16018061	343	175979	82.577	175729	0.329	.	GCUUUUGUCUCUCUGUAACCAAAC	7475	0.074	24	N6	239.3	1388	6804	2748	12379	19022	21326	112312	0	0	0	0	4	0	1	0	1	5	2
Cluster_83917			0.755171	0.00804091	0.0240742	-1.29613	0.231656	0.574282	1.52522	0.258641	0.495493	-1.82256	0.178087	NA	2.82131	0.103181	NA	Cluster_28032	chr2:6194942-6197439	2498	175684	82.439	139190	0.571	.	CAUCUCCAUUGGAUCUGUAUAUAC	2562	0.145	24	N5	128.8	1337	8009	3021	10835	14131	22311	116040	2	3	4	5	10	1	2	0	6	18	3
Cluster_28032			1.08297	1.38e-05	8.8e-05	1.44927	0.0659335	0.297759	2.09881	0.0175371	0.105681	-0.732341	0.432769	0.713507	0.649538	0.583291	0.79568	Cluster_25050	chr2:1206662-1206997	336	175608	82.403	165551	0.341	.	UCUGCUUGAUCUGGUUGAACCGCU	8193	0.071	24	N6	282.3	1863	7027	4234	14811	32450	20487	94736	27	31	19	3	44	16	2	5	12	75	4
Cluster_25050			-0.883149	3.84e-08	3.7e-07	-1.77297	3.65039e-05	0.001258	-1.07369	0.0078175	0.0648169	0.203559	0.60573	0.828298	0.699282	0.235432	0.527748	Cluster_22366	chr1:28096726-28106118	9393	175369	82.291	98869	0.333	.	CGGCUAUUCCGUAGACGCUGGAAU	9903	0.083	24	N5	221.3	3100	8641	3427	17289	9160	32846	100906	17	23	114	22	48	28	63	28	14	52	17
Cluster_22366			0.856165	0.000385314	0.00177307	0.282237	0.713001	0.892556	2.15115	0.0153521	0.0975648	-1.87002	0.0377193	0.244373	1.8689	0.111151	0.381368	Cluster_10809	chr1:13910770-13912856	2087	174846	82.046	174717	0.665	.	UUGGCGGUCUAGAAGUUAUGUU	1740	0.149	24	N5	183.2	2302	8577	3735	13749	33896	21855	90732	34	28	29	15	69	8	3	5	14	63	5
Cluster_10809			0.263436	0.262987	0.392648	-1.06551	0.152205	0.471248	0.786904	0.310538	0.548103	-1.54528	0.0457168	0.261804	1.8524	0.0848991	0.344167	Cluster_51251	chr3:15915183-15916785	1603	174288	81.784	130467	0.29	.	AUGGCUCUGAAAACUGUGAUUAAU	13421	0.095	24	N5	263.2	1724	11062	3075	9268	9213	31913	108033	21	54	82	39	77	20	11	16	42	133	25
Cluster_51251			-0.726017	0.00753325	0.0227958	-0.609008	0.466309	0.768282	-1.60795	0.0541865	0.20432	0.740018	0.372406	0.674112	-0.998945	0.397903	0.671407	Cluster_26152	chr2:2890386-2892795	2410	174132	81.711	162532	0.541	.	AAGAGCUCGUUGUAUUGGUUUACG	5832	0.1	24	N5	174.6	2206	10420	3317	12953	17085	18183	109968	35	23	94	12	48	11	75	22	13	67	25
Cluster_26152			0.142356	0.484455	0.613191	1.07835	0.0143074	0.116847	2.20538	5.33488e-07	3.37216e-05	0.216098	0.624947	0.840166	1.12703	0.0701402	0.317706	Cluster_74101	chr5:3014693-3018253	3561	174070	81.681	149342	0.943	+	CUGGCUCGUAACCCGCUUGAACCACCAUUUUU	9223	0.119	N	N2	-1	9205	108752	10443	17641	9946	9240	8843	1261	1704	1130	264	3800	3486	575	360	820	1243	343
Cluster_74101			-0.25452	0.0936914	0.178515	-0.753747	0.121437	0.420802	-0.778203	0.127508	0.336349	-0.125189	0.800056	0.926176	-0.0244564	0.972343	0.988922	Cluster_24736	chr2:795616-799578	3963	173790	81.55	173619	0.322	.	AACGAGCAGAACAAUCUGGAACCU	9282	0.103	24	N5	191.4	2035	8708	3833	14524	19372	19021	106297	14	29	39	20	23	15	30	8	23	40	7
Cluster_24736			0.643217	3.85e-06	2.73e-05	0.318496	0.478606	0.774949	0.246235	0.586109	0.770315	0.175665	0.705119	0.881734	-0.0722619	0.90977	0.963693	Cluster_7100	chr1:9205086-9209929	4844	173628	81.474	173287	0.506	.	AAAUACCGUAGUAGCUGCUUGAGU	7221	0.111	24	N5	180.3	2608	16083	3680	10456	12070	21306	107425	53	103	96	22	125	48	57	23	80	137	16
Cluster_7100			0.665205	0.0154477	0.0415827	-0.0200525	0.980984	0.994714	1.48043	0.163664	0.384765	-1.77042	0.0971851	0.363524	1.50048	0.268326	NA	Cluster_82236	chr5:14043919-14051749	7831	173148	81.249	115348	0.487	.	AACUUGUGGAAGUAGAAAGGCAUG	2721	0.157	24	N5	146.9	1445	7048	2461	9528	16048	21262	115356	15	7	11	8	18	4	2	2	10	30	4
Cluster_82236			0.755457	0.645647	NA	0.498571	0.954759	NA	0.505494	0.954619	NA	-1.35367	0.878492	NA	0.00687964	0.999561	NA	Cluster_71867	chr5:150264-150584	321	171490	80.471	170290	0	-	GACGGGGAUGUAGCUCAGAUGGUA	42237	0.003	N	N2	-1	3752	57385	470	7205	34422	25836	42420	0	3	2	0	1	0	0	0	0	0	0
Cluster_71867			1.41185	1.12e-38	1.17e-36	1.58878	1.21931e-06	7.38469e-05	1.594	1.34029e-06	7.26163e-05	0.339262	0.353309	0.660408	0.00521728	0.991042	0.99696	Cluster_30240	chr2:9264806-9267409	2604	171177	80.324	163611	0.294	.	AUCGAUCUCCGGGCUCACAGA	19218	0.182	N	N2	-1	8880	43298	20738	71720	14352	6234	5955	119	132	63	17	217	118	25	34	108	211	14
Cluster_30240			0.144931	0.577003	0.693664	-1.79152	0.0170374	0.13128	0.591141	0.439481	0.662093	-1.78469	0.0190607	0.197005	2.38265	0.0261984	0.219925	Cluster_13480	chr1:18106838-18111530	4693	171146	80.309	75383	0.491	.	UGAAUCUUGUGGGAUACGGGCUU	6534	0.105	24	N5	104.4	2480	14543	4456	12989	10111	31686	94881	45	57	259	75	137	37	12	40	73	258	54
Cluster_13480			-0.188005	0.930217	NA	0.183048	0.98349	NA	2.36607	0.788301	NA	-0.753542	0.932276	NA	2.1835	0.861121	NA	Cluster_64690	chr4:10264976-10266912	1937	169262	79.425	169217	0.513	.	UUUUGACCUCUGAGAGACCCGAAA	5156	0.085	24	N5	104.4	1251	5602	2785	9306	21646	16619	112053	1	0	1	0	1	2	0	0	0	1	1
Cluster_64690			0.324762	0.254775	0.38317	-0.418671	0.699747	0.888985	1.34038	0.21082	0.441465	-0.175933	0.879731	NA	1.75904	0.248747	NA	Cluster_67545	chr4:13579791-13583531	3741	169109	79.354	169042	0.37	.	AUAGUUUCAGGAGUUGUUGGAAUU	10925	0.089	24	N5	208.2	1541	6132	2831	13946	21548	15261	107850	3	3	7	1	10	8	2	2	4	9	3
Cluster_67545			1.81243	0.0532279	0.114157	1.0066	0.861825	NA	0.510103	0.929712	NA	0.491505	0.932443	NA	-0.49704	0.951533	NA	Cluster_25520	chr2:1847727-1848201	475	167603	78.647	167558	0.67	.	AGAAUACCUGAUUGUUAGAACACG	16550	0.075	24	N6	295.9	1089	4935	2022	10779	19606	15986	113186	0	1	0	0	1	0	0	0	0	4	0
Cluster_25520			0.638251	0.0252107	0.0622485	-0.619052	0.458754	0.763427	2.48238	0.0151926	0.0969178	-2.90392	0.00454998	0.130563	3.10142	0.0188372	0.1985	Cluster_12190	chr1:16247681-16248719	1039	167327	78.517	163678	0.304	.	UUAUGGACGCUAGAGGAACGGC	8788	0.091	24	N5	370.1	2146	6487	4055	20214	46435	19320	68670	23	21	39	19	53	8	1	4	21	52	5
Cluster_12190			0.36393	0.0428158	0.0954573	1.43797	0.00613817	0.0663714	0.284608	0.663785	0.823045	-0.743205	0.253412	0.564116	-1.15336	0.169264	0.458339	Cluster_13832	chr1:18580175-18587618	7444	166768	78.255	166356	0.602	.	AUCACUCGCAGAGAUCUCGAACUC	8955	0.119	24	N5	139.5	1639	8030	2826	9177	12824	20616	111656	33	71	24	9	24	5	4	8	18	36	6
Cluster_13832			0.579702	0.000559295	0.00246073	-0.437163	0.414965	0.732778	0.312129	0.601069	0.781399	-0.981119	0.0969553	0.363002	0.749288	0.350441	0.628261	Cluster_60696	chr4:5284756-5292613	7858	166396	78.08	145449	0.464	.	AUACCACUGUGAUCUUACAAAA	2354	0.15	24	N5	126.1	2280	11966	3969	13148	24681	19310	91042	25	28	51	16	43	8	13	8	34	92	15
Cluster_60696			1.42589	0.000159945	0.000809993	1.38903	0.207401	0.54646	3.38129	0.00480488	0.0469973	-1.31044	0.289411	0.604083	1.99224	0.221166	0.511488	Cluster_58588	chr4:1727283-1732321	5039	165895	77.845	16949	0.467	.	AUAGACUUGCGAGCACUUUGCGCC	5016	0.174	24	N5	201.9	1440	10541	2900	11166	22341	19331	98176	25	48	24	4	94	30	3	3	25	91	13
Cluster_58588			1.82588	3.32e-45	4.93e-43	1.16819	0.000837577	0.0150649	1.00292	0.0042265	0.0432095	0.146179	0.680764	0.867841	-0.165272	0.738574	0.881638	Cluster_89275	chr5:22246309-22250671	4363	165746	77.775	165349	0.976	+	UAUACUGAUGUCUGACCUGGU	2215	0.239	N	N2	-1	12080	87128	11915	20217	13056	10815	10535	569	864	537	107	890	537	213	176	1109	1498	77
Cluster_89275			1.1212	1.07e-10	1.42e-09	1.09879	0.0930642	0.363735	1.25078	0.0825611	0.261299	-0.20085	0.796115	0.924071	0.151989	0.875898	0.946365	Cluster_61641	chr4:6562764-6567845	5082	165362	77.595	165296	0.365	.	CGACUCUGGCUUAUACUAUAUGUG	4396	0.098	24	N5	94.1	1383	5041	2658	8188	13216	21886	112990	17	23	15	3	30	11	4	5	16	64	7
Cluster_61641			1.11255	1.48e-41	1.87e-39	1.01086	0.000181632	0.00455346	1.0794	8.29595e-05	0.00217713	0.00881236	0.9753	0.98889	0.0685335	0.858677	0.941294	Cluster_93461	mitochondria:280496-291032	10537	165345	77.587	106727	0.284	.	GUACGAUACAUCGGUGUAAAAGGUU	1179	0.39	N	N2	-1	6333	49822	7356	16319	23100	15315	47100	281	388	232	73	484	249	128	65	297	496	50
Cluster_93461			1.0936	8.85e-07	6.98e-06	1.27456	0.0881414	0.35297	2.54734	0.00820052	0.0669877	-1.3968	0.166619	0.464528	1.27278	0.296607	0.584184	Cluster_50738	chr3:15076669-15081214	4546	165217	77.527	164187	0.481	.	AUAAGGCUCUAUACAUCUGUACAG	3833	0.163	24	N5	181.6	1818	10824	3868	9237	18162	25849	95459	19	28	14	4	40	8	1	3	24	78	8
Cluster_50738			2.13843	2.11e-27	1.1e-25	1.96795	0.000139692	0.00364281	2.95855	1.30611e-06	7.10922e-05	-0.800316	0.226171	0.533021	0.990603	0.215911	0.507491	Cluster_22159	chr1:27860950-27866366	5417	165016	77.433	159160	0.528	.	AGCUUUGUAGCUUUGAGACGU	3716	0.151	21	N5	564.8	10739	4169	14831	109413	18388	1909	5567	50	90	20	10	106	55	4	7	22	77	3
Cluster_22159			1.94065	1.56e-06	1.18e-05	1.43261	0.280995	NA	1.76126	0.216458	NA	-0.00075867	0.99962	NA	0.328625	0.866062	NA	Cluster_1517	chr1:2025275-2026209	935	164964	77.409	67707	1	+	GUCGGGGAUGUAGCUCAGAUGG	22934	0.005	N	N2	-1	2731	53533	1140	9204	37097	19169	42090	5	5	4	0	11	3	0	2	3	16	2
Cluster_1517			1.67869	0.0121805	0.0341359	2.12862	0.519199	NA	2.12372	0.514505	NA	0.491457	0.886928	NA	-0.0049694	0.999145	NA	Cluster_46274	chr3:8795150-8797054	1905	164787	77.325	164314	0.554	.	AUGAGACGCUGAACUACAUAGUUC	5915	0.104	24	N5	138.4	1582	5601	2831	11252	21858	17687	103976	1	1	0	0	2	1	0	0	1	6	1
Cluster_46274			1.04595	0.000162341	0.000821514	0.831922	0.348189	0.683747	2.1197	0.0220549	0.122213	-1.47197	0.115191	0.394009	1.28777	0.315155	0.600875	Cluster_58532	chr4:1599714-1604771	5058	164764	77.315	164385	0.499	.	AAACUUGCCAUCGUCCUGUAGUGA	8731	0.13	24	N5	343	1792	7844	3120	11993	18225	20354	101436	92	91	70	25	149	39	6	14	45	256	31
Cluster_58532			0.624619	0.0213591	0.0542046	-1.86669	0.0164119	0.128214	1.54707	0.139387	0.353718	-2.49955	0.0147614	NA	3.41374	0.00885219	NA	Cluster_78602	chr5:8613609-8615141	1533	164468	77.176	156208	0.342	.	AAAGUCCCAGUAGAUUUUGAGUGU	16471	0.096	24	N5	363.4	1305	4720	2602	10102	15523	16048	114168	5	3	18	8	11	5	2	1	15	32	5
Cluster_78602			0.534468	0.0266544	0.0650867	-0.796836	0.291919	0.638118	0.308149	0.708363	0.849472	-1.28543	0.113278	0.389841	1.10498	0.323051	0.606364	Cluster_79245	chr5:9355193-9358747	3555	164417	77.152	164369	0.396	.	AGAAGAUCUAGGCCUAUUAGACGG	24565	0.056	24	N5	227.6	2184	8131	2551	8941	9121	22350	111139	13	24	29	19	34	3	11	4	10	46	3
Cluster_79245			0.403992	0.0673407	0.137443	-0.620671	0.451427	0.758829	0.414861	0.612793	0.788767	-0.126462	0.881764	0.956528	1.03552	0.373032	NA	Cluster_30897	chr2:9947298-9948025	728	163462	76.704	163422	0.696	.	AGGACGUACAAGCUAACUGGACCC	8915	0.079	24	N6	226.6	1543	5853	2797	9553	10880	23606	109230	4	9	12	5	15	9	6	4	10	37	8
Cluster_30897			3.13299	3.53e-05	0.000206514	-1.36018	0.504957	0.790812	7.23758	0.00306784	0.0349921	-7.58854	0.0019077	0.110123	8.59756	0.00692635	0.142686	Cluster_79556	chr5:9814934-9816575	1642	162768	76.378	153296	0.011	-	UCAUCCGAUGUCGUCCAGCGG	29053	0.012	N	N2	-1	1362	125282	1773	31413	1070	804	1064	71	66	284	73	361	7	0	1	1	152	61
Cluster_79556			0.249047	0.0933164	0.178051	-0.474519	0.342075	0.678382	0.708409	0.188766	0.41697	-0.669338	0.223846	0.53004	1.18293	0.107451	0.375741	Cluster_30773	chr2:9827102-9833276	6175	162272	76.145	148207	0.434	.	AGACAAGGUAGUAGUUAGCUCGUG	13735	0.102	24	N5	279.6	1694	8179	3042	9871	12761	15896	110829	16	25	38	13	44	17	12	8	28	50	6
Cluster_30773			-0.949472	0.548358	NA	-2.18397	0.805186	NA	0	1	NA	-1.35345	0.878511	NA	1.35473	0.914004	NA	Cluster_5301	chr1:7025331-7026829	1499	161823	75.935	111362	0.33	.	AUCCUGAUCUACGAAGCAAUGAAU	11815	0.092	24	N5	122.8	1461	9833	3111	10212	14635	13868	108703	0	0	2	0	0	0	0	0	2	0	2
Cluster_5301			-0.0651394	0.867068	0.912248	1.39653	0.288707	0.634495	-1.34701	0.308084	0.545833	0.243382	0.85366	0.94527	-2.74351	0.141327	0.42687	Cluster_82924	chr5:14862909-14864923	2015	160908	75.505	160405	0.691	.	AUAGCAACGAUAGAUUGGAUUCGU	4538	0.073	24	N5	125.6	3112	21721	4709	10905	14747	17536	88178	228	568	85	96	135	20	42	125	26	150	37
Cluster_82924			0.662286	0.0124437	0.034713	-0.704559	0.395554	0.719523	1.36087	0.118795	0.322631	-1.25667	0.154122	0.450011	2.06542	0.0861788	0.346298	Cluster_20476	chr1:25927490-25929563	2074	160704	75.41	154691	0.501	.	AUCACGGCUACUGUCUUCAUCGCU	8514	0.106	24	N5	201.8	1681	10281	4115	10972	13210	26195	94250	19	17	44	13	39	27	2	11	30	84	7
Cluster_20476			0.454052	0.0306077	0.0728607	-1.02622	0.0883352	0.353283	1.18909	0.0648289	0.225919	-1.99793	0.00184137	0.110123	2.2153	0.0119822	0.176959	Cluster_78033	chr5:7932183-7935687	3505	160295	75.218	153711	0.509	.	AGAAGACAACCGCAUCGGACUAAC	21936	0.076	24	N5	405.7	1945	9571	3142	11776	10384	26452	97025	42	67	91	68	92	40	6	22	60	168	30
Cluster_78033			-0.861548	0.0450762	0.0995157	-5.0995	0.00297123	0.0395109	-3.35363	0.0957457	NA	-3.14436	0.0285077	NA	1.74576	0.509339	NA	Cluster_77833	chr5:7640677-7643712	3036	160095	75.124	160002	0.533	.	AUGCGUACUCCUUGAAUUCUUCCU	8162	0.126	24	N5	332.5	2348	17136	3984	9597	13580	20417	93033	0	1	19	9	0	0	0	2	1	4	1
Cluster_77833			1.03119	3.26e-06	2.34e-05	-0.426087	0.46095	0.764646	1.02065	0.120439	0.325293	-1.29832	0.0494328	0.268521	1.44673	0.0983187	0.362394	Cluster_24401	chr2:361754-368380	6627	158519	74.384	157706	0.821	+	AUCCUUGGUAUUAGUCGGAAGGCA	15305	0.059	24	N5	-1	2365	4538	5116	9166	6209	34884	96241	17	30	42	14	39	15	1	12	29	61	9
Cluster_24401			0.562907	0.0661098	0.135597	-1.05247	0.272297	0.617283	3.04974	0.0223547	0.123045	-3.04311	0.0236789	0.207698	4.10219	0.0125682	NA	Cluster_28252	chr2:6498841-6500298	1458	158304	74.283	156603	0.204	.	AGGGCUUUUGCAGUAAUGAGCAGA	4798	0.114	24	N5	121.8	1351	8672	2272	8751	14931	19418	102909	9	4	14	9	27	6	1	1	3	19	6
Cluster_28252			0.525036	0.0671336	0.137117	-1.06364	0.238155	0.581486	0.197426	0.831796	0.916897	-0.922891	0.318397	0.633848	1.26105	0.330161	0.612774	Cluster_38344	chr2:18392687-18393951	1265	158298	74.281	110693	0.255	.	UCUGCGCUUAGAGACGGUUCUGAU	10093	0.052	24	N5	56	1184	6319	3015	7091	8460	37938	94291	17	11	58	9	41	4	8	10	15	86	6
Cluster_38344			0.621935	0.0349743	0.0813709	-1.22906	0.148901	0.465896	3.22322	0.00553615	0.0517808	-3.92781	0.000705277	0.0745614	4.45226	0.00199645	0.105735	Cluster_25061	chr2:1217789-1222464	4676	158231	74.249	123576	0.505	.	UUGACCUCUGAAUCCUCGAUUUGG	2697	0.191	24	N5	215.4	1676	6218	3041	11004	21725	17762	96805	16	19	41	24	51	8	1	2	38	89	14
Cluster_25061			0.696128	0.156329	0.264271	-0.379066	0.861169	NA	2.90356	0.200337	NA	-1.99632	0.40465	NA	3.28255	0.295323	NA	Cluster_66075	chr4:11830742-11833084	2343	157875	74.082	157803	0.283	.	UUUUGGACUACGGUGUGUACUUGU	6472	0.094	24	N5	149.9	1095	4571	2454	11763	16242	15802	105948	1	1	3	0	3	2	0	0	1	4	1
Cluster_66075			-0.330174	0.121909	0.219207	-1.41137	0.0401957	0.226072	0.549984	0.454712	0.674325	-1.14922	0.115413	0.394039	1.96135	0.0514921	0.283237	Cluster_54688	chr3:19959627-19964125	4499	157833	74.062	157739	0.391	.	GGCGAGUCCCUGAAGAUCUGAAUC	3553	0.118	24	N5	373	1534	7454	2840	12614	22936	17279	93176	7	10	31	10	25	7	4	7	18	45	10
Cluster_54688			0.156138	0.589585	0.704794	-1.34171	0.158076	0.480604	0.572786	0.571962	0.76018	-1.46225	0.145034	0.436115	1.91448	0.168246	0.456596	Cluster_63073	chr4:8261163-8263817	2655	157724	74.011	155997	0.595	.	AAACGGUGCUUACACUCUAACAAG	6015	0.131	24	N5	151.4	1207	7488	2450	8275	14341	20144	103819	10	8	32	11	24	5	2	7	8	44	8
Cluster_63073			0.783373	0.0438425	0.0972352	-1.1591	0.315417	0.65607	2.38693	0.167572	0.389203	-3.2654	0.0565609	NA	3.54599	0.0881607	NA	Cluster_48016	chr3:10946155-10946455	301	157237	73.783	156996	0.738	.	ACUUUUGGACCAAGAAAUAUGACU	15285	0.065	24	N6	264.1	1396	6447	2251	10050	20173	16262	100658	3	5	7	6	7	3	0	1	2	14	1
Cluster_48016			0.386188	0.0357014	0.0826901	-0.64948	0.210908	0.551667	1.35083	0.0115144	0.0818766	-0.853475	0.117749	0.396488	2.0003	0.00726942	0.142686	Cluster_27933	chr2:6034122-6043252	9131	157177	73.755	148737	0.306	.	AAUUUUGGGCCUCUGGAAGAGUCU	5582	0.104	24	N5	144.4	2156	8989	4146	19502	11741	29604	81039	33	45	66	34	110	66	17	20	47	137	22
Cluster_27933			0.694835	0.00573642	0.0181689	0.31842	0.682585	0.88232	3.07476	0.00112363	0.0168501	-1.79697	0.0655805	0.299716	2.75633	0.0242814	0.214884	Cluster_79512	chr5:9751417-9751988	572	157179	73.755	156971	0.653	.	AGAUUGCGCCGGUGGGAAGACUGC	7399	0.093	24	N6	195	2106	8745	3713	11772	16548	18774	95521	16	25	23	7	76	14	1	4	15	52	11
Cluster_79512			-0.232865	0.725443	0.812466	-2.31577	0.520794	NA	0	1	NA	-1.48516	0.680478	NA	1.4869	0.773639	NA	Cluster_46136	chr3:8615076-8617846	2771	156595	73.481	156452	0.533	.	UUGUGUCUGACAUUUAUUAAUCUC	8720	0.102	24	N5	137.7	1495	5789	2587	10299	21524	17079	97822	0	0	0	1	0	0	0	0	0	2	0
Cluster_46136			0.526724	0.0453919	0.100028	-1.47692	0.0464873	0.245564	1.04573	0.168248	0.389619	-1.98145	0.00887629	0.158279	2.52265	0.0174547	0.193308	Cluster_12911	chr1:17304677-17315468	10792	156498	73.436	90807	0.383	.	AACGGAUAUGAACUUUAGCAGAGU	5181	0.167	24	N5	157.9	2091	12150	3532	11646	9846	28704	88529	70	63	159	120	156	62	20	32	140	381	63
Cluster_12911			0.425281	0.183923	0.299352	-1.1573	0.226421	0.567747	1.20213	0.227464	0.460706	-2.97239	0.00268836	0.12009	2.35941	0.0875681	0.347691	Cluster_83900	chr5:15992855-15996973	4119	155258	72.854	155112	0.792	.	AAAGAACCGGACCAAACUGAAACU	26765	0.073	24	N5	356.3	848	5969	1646	6796	8416	16542	115041	84	79	159	116	124	11	4	20	70	330	58
Cluster_83900			0.438227	0.0117008	0.0330071	-0.684866	0.176327	0.502489	0.0982807	0.84992	0.927451	-0.746353	0.149709	0.443059	0.783144	0.28037	0.567535	Cluster_76796	chr5:6340270-6349014	8745	155066	72.764	154393	0.502	.	AUAGUAGACUCAGGACAGGAAUGU	9333	0.113	24	N5	273.7	2155	13271	4528	8878	8870	29592	87772	57	98	135	65	135	37	41	39	100	226	41
Cluster_76796			0.573777	0.0381478	0.0871796	-1.43889	0.0737338	0.318636	1.05202	0.214745	0.445912	-2.00674	0.0173548	0.190303	2.49089	0.0331016	0.238219	Cluster_18078	chr1:23279732-23281627	1896	154773	72.626	83734	0.502	.	AUUAGAACUUGAGAUGGAACCUUA	8677	0.096	24	N5	187.6	1664	10524	3085	10212	9377	35957	83954	26	26	80	39	85	6	6	13	53	158	27
Cluster_18078			-3.4147	1.53e-86	1.24e-83	-3.39166	1.45746e-10	2.78603e-08	-3.46926	2.10871e-10	3.81417e-08	-0.0959268	0.827661	0.935037	-0.0775946	0.918719	0.966929	Cluster_56440	chr3:22142477-22147656	5180	154171	72.344	152763	0.68	.	AUCCGAUUACGAAUUCAUGGU	2977	0.162	21	N5	205.8	9753	9173	15993	101145	15114	1500	1493	9	11	160	41	11	7	85	31	6	12	22
Cluster_56440			9.14125	1.51e-13	2.69e-12	0.196099	0.959992	0.986665	15.2421	0.000219425	0.00470873	-14.6615	0.00033603	0.0619632	13.6167	0.016563	0.190671	Cluster_72181	chr5:559013-559806	794	154069	72.296	521	0	-	GGUGGCUGUAGUUUAGUGGUAAGAAUUCCACGUU	38862	0.004	N	N2	-1	318	139372	4952	3778	1355	1924	2370	2	1	1	1	2	0	0	0	0	0	0
Cluster_72181			0.569894	0.303824	0.437528	-0.605541	0.795762	NA	1.92326	0.467466	NA	-2.73467	0.294915	NA	2.52872	0.474088	NA	Cluster_12119	chr1:16162019-16162453	435	153841	72.189	153791	0.573	.	AGACAUGUAAUCUCUAGAUACUCU	7821	0.078	24	N6	116.9	1093	5222	1909	5996	10402	19167	110052	1	2	3	1	3	0	0	0	0	4	0
Cluster_12119			0.455877	0.0601561	0.125937	-1.27237	0.102399	0.384161	1.87827	0.0300806	0.145563	-1.55563	0.0789342	0.328947	3.15062	0.00683213	0.142686	Cluster_72744	chr5:1226676-1232078	5403	153546	72.051	151126	0.672	.	AGAACCGGAUGAAGAACACGAGAA	3286	0.121	24	N5	158	1583	5584	3718	13586	22234	17232	89609	5	9	26	6	26	16	1	5	22	41	12
Cluster_72744			0.979572	0.00112534	0.00449717	0.237455	0.805637	0.931108	2.40522	0.0382988	0.1664	-2.05496	0.0813803	0.334779	2.16776	0.15104	0.436554	Cluster_83189	chr5:15140526-15142316	1791	153284	71.928	153127	0.612	.	AAAUGCCGAACUGAGAUAAAGCUC	6659	0.107	24	N5	146.8	1386	7137	3112	7488	16546	16807	100808	17	17	17	8	41	4	2	2	19	43	7
Cluster_83189			0.106942	0.65154	0.754311	-1.80168	0.00622941	0.0666792	-0.0182473	0.978119	0.992127	-1.71367	0.00966803	0.160938	1.78342	0.0567801	0.295013	Cluster_43877	chr3:5954311-5958071	3761	152968	71.779	149268	0.355	.	AAGAUUCCGGUGACAUCUCUGAGA	6039	0.085	24	N5	174.8	1630	10302	2491	8845	9100	33246	87354	120	175	556	272	273	72	64	100	187	623	116
Cluster_43877			1.42724	0.000935679	0.00383843	-0.746778	0.622513	NA	1.43119	0.438832	NA	-1.52479	0.414954	NA	2.17791	0.362434	NA	Cluster_29962	chr2:8821763-8824200	2438	152832	71.716	152690	0.38	.	AGACGUGGAACUAAUCUAUAGUGC	6699	0.111	24	N5	147.9	1546	5086	2810	12565	18102	16388	96335	2	1	4	1	3	2	0	1	4	7	1
Cluster_29962			0.923971	0.0103044	0.029662	-1.26611	0.253591	0.598989	3.7542	0.029883	0.14506	-4.4042	0.0103434	NA	5.02026	0.0145133	NA	Cluster_78665	chr5:8702734-8705753	3020	152399	71.512	152308	0.546	.	AUCUCUCGUAAACUUAAACUCUUG	5876	0.103	24	N5	122.4	1060	5709	1988	8807	17386	16514	100935	2	4	10	3	9	1	0	0	3	9	2
Cluster_78665			0.423785	0.0411039	0.0924202	-0.948687	0.107586	0.395257	1.08665	0.0801932	0.256762	-1.84029	0.00296498	0.121544	2.03533	0.0174663	0.193308	Cluster_47190	chr3:9973518-9982616	9099	152251	71.443	120267	0.429	.	AACCGAUGGAGAUGCUCUAAGAGA	4420	0.178	24	N5	300.6	2785	15483	4550	10465	10485	27714	80769	67	62	157	65	136	36	16	23	72	241	34
Cluster_47190			1.04226	0.000181635	0.00090764	0.676377	0.43307	0.74611	2.97068	0.0018028	0.0238419	-2.07696	0.031286	0.224508	2.29429	0.0741184	0.324834	Cluster_25969	chr2:2522189-2522638	450	151811	71.237	112590	0.508	.	AGGACCGCUUGAUCUGCUCUACUC	4693	0.081	24	N6	82.3	1996	10259	4104	11376	17372	18990	87714	62	57	43	21	130	33	4	6	47	94	12
Cluster_25969			0.557599	7.97e-09	8.44e-08	0.888902	0.000160778	0.00408082	1.21422	2.18932e-07	1.58888e-05	0.331118	0.169212	0.466243	0.325321	0.327475	0.611172	Cluster_26398	chr2:3440616-3454221	13606	151719	71.193	3399	0.705	.	CCUGGUGUUCGAACUAGUCAUUAAUGGUCGGCUUCA	485	0.419	N	N2	-1	7169	81771	7921	14800	12459	10803	16796	547	817	514	159	1248	882	308	212	366	536	104
Cluster_26398			0.0689307	0.623035	0.732096	-0.5855	0.189874	0.523179	-0.0115395	0.979547	0.992649	-0.147135	0.746155	0.903784	0.573959	0.365379	0.644216	Cluster_9876	chr1:12517434-12524966	7533	151551	71.115	137325	0.242	.	UGUUCAAUUGUAGAAGUGUGGCA	32617	0.054	24	N5	558.4	1539	10071	3909	9908	9193	47956	68975	47	40	82	35	85	42	47	24	47	101	31
Cluster_9876			2.96794	2.16e-16	5.16e-15	3.01101	0.00370386	0.0459004	5.67701	0.000423148	0.00798548	-2.7134	0.123073	NA	2.66598	0.164015	NA	Cluster_2993	chr1:4065795-4071404	5610	151484	71.083	151315	0.75	.	ACGAGCAUGACUGUGGUAAUGACA	7191	0.116	24	N5	171	2339	13240	3468	11824	17139	15446	88028	17	17	3	1	20	14	0	0	12	28	0
Cluster_2993			0.843274	0.0174568	0.0459161	0.422145	0.741762	0.904622	2.72622	0.150055	0.369001	-3.40351	0.0686951	NA	2.30405	0.313637	NA	Cluster_16608	chr1:21740530-21741615	1086	151482	71.082	151418	0.353	.	AUGACUGCUUCACUCACGUUGGCU	5278	0.085	24	N5	266.3	1327	4344	1957	10358	15432	16694	101370	5	4	4	2	5	0	0	0	3	9	4
Cluster_16608			4.54823	1.39e-17	3.69e-16	4.97947	0.00660223	0.0691538	4.40013	0.0165428	0.10215	0.491545	0.830889	NA	-0.579434	0.823272	NA	Cluster_28965	chr2:7524283-7526237	1955	150885	70.802	150678	0.012	-	AUAGAAGAAUCUUUGUCGUGA	92026	0.017	21	N5	-1	3849	424	8423	131659	4515	786	1229	6	9	0	0	14	2	0	0	11	10	0
Cluster_28965			0.127222	0.70996	0.800765	-1.75681	0.175943	0.502013	0.0338238	0.986038	0.995265	-2.52668	0.136799	NA	1.7906	0.441843	NA	Cluster_57800	chr4:489288-492812	3525	150773	70.749	102198	0.305	.	AUAAAAAUCGGAGAUGUUAGGCUC	8700	0.112	24	N5	204.7	1286	5230	2287	11353	17632	17581	95404	2	1	10	1	2	0	0	1	4	15	1
Cluster_57800			0.365328	0.129536	0.229217	0.778436	0.384923	0.711723	0.190567	0.822775	0.912151	0.870015	0.355548	NA	-0.587869	0.63422	NA	Cluster_38245	chr2:18268448-18271959	3512	150724	70.726	150567	0.39	.	AUGGGCCUUUGCUUUGACGAUUUG	7682	0.099	24	N5	230.1	1418	6022	2502	9017	19461	14069	98235	6	11	7	2	11	9	6	4	4	12	4
Cluster_38245			0.0702551	0.848048	0.898956	-1.43102	0.245307	0.589719	3.53775	0.0502605	NA	-4.40425	0.0137046	NA	4.96873	0.0230829	NA	Cluster_4086	chr1:5393980-5397076	3097	150406	70.577	150317	0.455	.	CGGUGGUUGAGAUCUCUUUUGCGG	3097	0.113	24	N5	146.8	1462	5275	2543	12167	24434	17774	86751	3	2	10	3	9	0	0	0	1	6	0
Cluster_4086			1.50102	1.82e-06	1.36e-05	-0.0300135	0.977054	0.992715	4.1621	0.0119401	0.0835619	-3.55505	0.0366532	NA	4.19208	0.0321887	NA	Cluster_10109	chr1:12863197-12866271	3075	150295	70.525	148173	0.573	.	AAUAAUGUGGACAGUUUGGAUGAC	7235	0.126	24	N5	177.9	1306	5373	2218	8367	16493	17697	98841	2	6	5	2	11	2	0	0	11	24	1
Cluster_10109			2.32244	0.00439299	0.0145076	2.13708	0.413255	0.731509	3.63383	0.167079	0.388426	-1.07057	0.685148	0.87058	1.49664	0.686376	0.854072	Cluster_49762	chr3:13586893-13587786	894	150214	70.487	33852	0.276	.	CGUAACCGGAUCUUAAAGGCGUAAGAA	7549	0.081	N	N2	-1	1790	29997	5577	7221	6589	23558	75482	171	0	71	0	382	0	16	0	82	209	2
Cluster_49762			1.01908	3.44e-05	0.000201713	0.904778	0.243671	0.587549	2.4876	0.00240238	0.0295447	-1.22383	0.143107	0.432913	1.58282	0.160804	0.450665	Cluster_60878	chr4:5554512-5556959	2448	150067	70.418	149068	0.47	.	ACGGAGCUCUGCGUUGACGCUG	3959	0.166	24	N5	134	1995	8554	3807	12188	26611	19697	77215	64	84	54	18	187	34	2	15	41	131	18
Cluster_60878			0.590419	0.0337346	0.0788923	-0.534789	0.57545	0.831863	1.69033	0.199919	0.429623	-2.18093	0.0970602	NA	2.2251	0.171737	NA	Cluster_12402	chr1:16600620-16601606	987	150017	70.395	149408	0.526	.	AUCUGGACUCUUACUAUAAAUGGC	5424	0.098	24	N6	168.5	1250	7092	2279	12428	11332	18243	97393	4	8	9	5	14	0	0	2	8	14	4
Cluster_12402			0.71891	0.00302311	0.0105053	-1.35742	0.0373247	0.216618	0.628956	0.382267	0.614904	-1.90921	0.00689464	0.150431	1.98637	0.0408232	0.258856	Cluster_54178	chr3:19391176-19393708	2533	149939	70.358	149817	0.553	.	AGGCCCGGAAAUGUAGAUAUGGCU	6277	0.096	24	N5	183.2	1655	7387	2699	8637	12684	26432	90445	22	22	65	31	37	14	8	9	36	119	18
Cluster_54178			1.06352	3.34e-05	0.000196374	0.316175	0.753324	0.908794	3.75221	0.0189769	0.110843	-2.54076	0.123863	NA	3.43601	0.0689959	NA	Cluster_62978	chr4:8131255-8132240	986	148981	69.909	148565	0.601	.	AAAACUGCGACAUGUGCUCUCGCC	6242	0.085	24	N6	174.3	1198	4544	2442	11533	20677	16375	92212	6	7	8	2	10	13	0	1	6	16	5
Cluster_62978			-0.948821	1.06e-07	9.52e-07	0.540785	0.226421	0.567747	-1.61132	0.000339325	0.00670496	1.24221	0.005727	0.14034	-2.1521	0.000688896	0.0824938	Cluster_6239	chr1:8046153-8053915	7763	148977	69.907	133911	0.549	.	AUGACGUCGUAUAGUUCAGAUAUG	7097	0.127	24	N5	159.3	1491	8178	2500	8435	13916	13088	101369	28	58	39	13	32	14	57	22	16	37	19
Cluster_6239			0.986492	0.465604	NA	1.00175	0.910184	NA	1.82412	0.836301	NA	0.491116	0.95594	NA	0.821885	0.947648	NA	Cluster_88811	chr5:21803337-21803910	574	148654	69.755	148607	0.48	.	CAUGGUCAAUAGUGUAGUAACUAU	6166	0.086	24	N6	116.7	1569	5502	2643	11424	13991	20502	93023	0	1	0	0	3	0	0	0	0	1	0
Cluster_88811			0.3565	0.570461	0.687981	-2.26744	0.477	NA	1.33175	0.675024	NA	-1.43692	0.652232	NA	3.59894	0.423894	NA	Cluster_58471	chr4:1479511-1480704	1194	148261	69.571	148205	0.528	.	AAAUGAUGUGACGUGUGCCUCAGC	8168	0.091	24	N5	144.1	1211	3298	2438	9985	12827	13393	105109	0	0	2	0	2	0	0	0	0	2	1
Cluster_58471			1.02092	0.000242748	0.00117467	0.877885	0.315632	0.656373	3.1439	0.00242015	0.0296702	-1.9632	0.0646488	0.297221	2.26601	0.094789	0.35704	Cluster_26003	chr2:2603888-2604540	653	148061	69.477	147919	0.211	.	AAUGUAGGGCUACUAGUUGUUUGU	3685	0.109	24	N6	165	1931	10695	2887	10047	14791	20816	86894	35	29	18	11	81	15	1	4	18	80	12
Cluster_26003			0.377278	0.11658	0.211645	-0.891782	0.22005	0.560851	0.989801	0.191148	0.419395	-1.73688	0.0214983	0.20054	1.88157	0.0730845	0.3237	Cluster_61756	chr4:6717893-6722320	4428	148058	69.475	147746	0.837	+	AUCCUAUCGGCUGAUUCGGUUAGA	22495	0.06	24	N5	-1	1418	11828	2422	10845	8122	26500	86923	44	68	115	54	122	20	10	22	77	196	37
Cluster_61756			0.0328802	0.972088	NA	-0.108181	0.98487	NA	1.83656	0.749839	NA	-1.75787	0.76162	NA	1.94472	0.810386	NA	Cluster_61022	chr4:5773296-5774790	1495	147980	69.439	147932	0.494	.	AAUGAAAUGUAGAUUCUAGGACCU	9175	0.097	24	N5	126.4	965	4420	2061	9425	11878	14383	104848	1	1	3	0	3	0	0	0	2	0	1
Cluster_61022			0.906355	0.0583973	0.123027	-1.90219	0.326718	NA	2.6692	0.220256	NA	-3.33407	0.122691	NA	4.57126	0.116954	NA	Cluster_27737	chr2:5749649-5750735	1087	147772	69.341	144195	0.441	.	AGUGGAUCUGAUUGUUCAUAGAGU	7545	0.097	24	N5	125.8	1178	4854	2715	11670	13873	17198	96284	0	2	1	3	5	0	0	0	1	5	0
Cluster_27737			0.627322	0.0489148	0.106352	-0.782898	0.408841	0.728821	1.98237	0.0434707	0.179328	-2.00119	0.0421166	0.254999	2.76525	0.0427356	0.263823	Cluster_13171	chr1:17638144-17639368	1225	147251	69.097	143559	0.702	.	AGAACAGAGAACCGAACGUACAGA	14970	0.081	24	N5	208.4	1374	10961	1987	6339	6784	19773	100033	47	42	107	37	153	30	7	14	68	204	63
Cluster_13171			0.258529	0.3423	0.477744	-0.59932	0.479481	0.774998	0.337179	0.701302	0.844363	-1.55542	0.0747756	0.318621	0.936492	0.443123	0.704466	Cluster_32329	chr2:11738200-11740268	2069	147246	69.094	145975	0.439	.	AUUAUGUCUCUGGUUUCUCUUCAG	25225	0.063	24	N5	726.9	1418	9541	2901	10957	11137	23122	88170	58	56	86	52	70	17	11	21	49	180	35
Cluster_32329			0.291313	0.153896	0.26115	0.485812	0.399944	0.722307	-0.310539	0.589983	0.773638	0.550033	0.345259	0.656319	-0.796351	0.328875	0.612638	Cluster_21098	chr1:26558183-26565830	7648	147057	69.006	146361	0.74	.	AGAAGACGAAAGACGAGUGCAACU	13193	0.099	24	N5	318.6	1996	13253	2869	9427	12110	20056	87346	120	92	150	23	145	59	42	81	54	156	24
Cluster_21098			-0.674719	2.83e-08	2.79e-07	-0.351365	0.33306	0.671056	-1.12427	0.00335366	0.0373734	-0.231965	0.532218	0.789354	-0.772902	0.143154	0.429742	Cluster_79174	chr5:9280469-9289261	8793	146999	68.979	106017	0.454	.	AAACACGGACUUGUCGCGGGAACG	5453	0.218	24	N5	237.9	4316	24107	4779	10747	8437	22758	71855	89	129	195	60	96	23	82	52	57	141	38
Cluster_79174			0.525181	0.0259312	0.0636799	-0.430719	0.600645	0.844037	-0.15559	0.864078	0.935344	-0.39996	0.655029	0.856599	0.275119	0.822445	NA	Cluster_55410	chr3:20929434-20930631	1198	146781	68.876	146544	0.526	.	UUCUAUAAGACCUGUUUUACUAAC	8350	0.087	24	N5	360.2	1320	6623	2100	9380	14334	14731	98293	7	5	13	3	9	3	3	4	15	29	4
Cluster_55410			0.175604	0.37831	0.514379	0.396467	0.563881	0.825874	0.670941	0.36829	0.602966	-0.373283	0.628421	0.842275	0.274474	0.786628	NA	Cluster_85947	chr5:18527952-18538564	10613	146653	68.816	146228	0.474	.	AUAUAUCUAGUGCUAGGAAGAACU	4236	0.138	24	N5	139.3	1852	8579	2720	8707	11486	18395	94914	16	18	22	4	21	12	4	7	10	18	2
Cluster_85947			0.503996	0.10407	0.193402	-0.980565	0.34202	0.678382	1.76324	0.300403	0.538063	-3.34073	0.0424944	NA	2.74378	0.168173	NA	Cluster_6387	chr1:8237834-8238479	646	146430	68.712	146350	0.787	.	UUUAUAUUGAUCUUUUUCGGCGGU	8672	0.082	24	N6	172.4	1308	4235	2107	8205	10754	16886	102935	5	4	6	7	7	0	0	1	1	22	3
Cluster_6387			0.811847	0.0846705	0.165162	0.636814	0.77096	NA	0.359501	0.838932	NA	2.06418	0.324619	NA	-0.277374	0.921452	NA	Cluster_24801	chr2:875105-878390	3286	146281	68.642	146209	0.71	.	UUUCUUCCUGUAGGUAUGUCUAUU	11473	0.082	24	N5	97.8	845	4102	1635	6606	13552	16314	103227	0	2	1	0	3	3	3	0	2	2	1
Cluster_24801			-0.182747	0.19744	0.316215	0.0358179	0.934304	0.975613	0.429932	0.322867	0.561282	-0.101647	0.815582	0.929766	0.394114	0.521474	0.759055	Cluster_72179	chr5:546935-557442	10508	146053	68.535	139759	0.122	-	CACCGGACAGAAGAACAAGAUC	180	0.369	N	N2	-1	8215	82316	9297	18949	10097	8457	8722	777	996	1271	367	1167	976	525	390	640	947	175
Cluster_72179			0.268131	0.338022	0.47334	-1.41036	0.101623	0.382178	0.683665	0.439975	0.662278	-1.69331	0.0547406	0.280499	2.09401	0.0900513	0.353207	Cluster_62904	chr4:8028553-8031297	2745	145901	68.463	142073	0.47	.	ACUCAGGCCGUCUGUAUUUCUAAC	13056	0.068	24	N5	198.8	1038	9229	2005	12455	7746	21778	91650	34	34	131	41	90	17	13	18	63	190	37
Cluster_62904			1.30832	2.24e-05	0.000136937	0.96134	0.318658	0.659159	3.05062	0.0026242	0.031579	-1.78772	0.0810873	0.333993	2.08927	0.135354	0.421548	Cluster_59229	chr4:2811396-2813923	2528	145855	68.442	126795	0.445	.	UAGGAUGGAGAAAUAUUUGGCAUC	1414	0.201	24	N5	153.7	2168	8955	3609	12134	19238	18130	81621	102	77	43	30	228	45	5	10	47	184	18
Cluster_59229			2.79219	1.6e-54	3.82e-52	2.64015	6.4554e-09	7.80004e-07	1.27407	0.00449548	0.0449704	0.857104	0.0682816	0.304789	-1.36608	0.0324572	0.237382	Cluster_41485	chr3:2887203-2890811	3609	145224	68.146	145062	0.316	.	ACAGGACAUUGACUAUGCGAGAGU	6296	0.135	24	N5	157.6	3111	25183	3831	9692	14486	14353	74568	182	673	92	25	305	231	62	61	423	462	18
Cluster_41485			0.272985	0.199435	0.318636	-1.40033	0.0141418	0.116193	0.694613	0.233512	0.46808	-1.67555	0.00393778	0.127344	2.09494	0.010237	0.165381	Cluster_20907	chr1:26340228-26345447	5220	144990	68.036	96153	0.732	.	GUAGAAUUUGCAGUUGUAGAAAGC	19704	0.099	24	N5	293.4	1402	10183	2173	6366	7226	26718	90922	92	106	398	109	208	82	61	35	209	549	73
Cluster_20907			1.55673	1e-24	4.42e-23	1.21987	0.00384042	0.0469835	2.76514	8.23528e-07	4.84111e-05	-1.11561	0.064344	0.296889	1.54526	0.0276989	0.224772	Cluster_30370	chr2:9425145-9430130	4986	144909	67.998	144749	0.627	.	ACCGACGUCGAGUUUGUCAACGCU	2677	0.124	24	N5	102.9	1444	9068	2904	10512	14712	17612	88657	31	61	26	9	72	49	6	4	42	91	8
Cluster_30370			0.490477	8.69e-06	5.77e-05	0.978701	0.000258241	0.00602925	1.40026	1.83373e-07	1.382e-05	0.075316	0.783769	0.916292	0.42156	0.266318	0.553676	Cluster_93419	mitochondria:50008-63593	13586	144808	67.95	1431	0.617	.	UCAAUAGAAAUCGUAUUCGUGAAUA	1052	0.426	N	N2	-1	6587	78128	7548	13735	11785	10879	16146	586	783	520	142	1114	816	281	145	331	486	101
Cluster_93419			0.181891	0.357432	0.49371	-0.670553	0.272233	0.617283	1.01331	0.115654	0.319113	-1.56116	0.0152937	0.183837	1.68386	0.0578155	0.298076	Cluster_56666	chr3:22369833-22374888	5056	144561	67.835	68645	0.469	.	AUUAGAACUUGAGAUGGAACCUUA	4821	0.145	24	N5	188.4	1991	11787	3636	12749	8851	31603	73944	48	70	118	45	112	30	14	20	71	183	47
Cluster_56666			0.847258	0.309819	0.443672	1.35191	0.765817	NA	2.2583	0.609779	NA	0.491374	0.914544	NA	0.906316	0.886294	NA	Cluster_12583	chr1:16861068-16861379	312	143188	67.19	143071	0.639	.	AUUCGUUUUCGCUCAGUGACUAUG	4511	0.075	24	N6	82.4	1187	4660	2132	6812	12807	22682	92908	1	0	0	0	4	0	0	0	0	5	0
Cluster_12583			0.819479	0.000361157	0.00167593	-0.0356836	0.959086	0.986173	2.17392	0.00357878	0.038959	-1.67502	0.0265489	0.214179	2.2096	0.0303171	0.230713	Cluster_12185	chr1:16237527-16240507	2981	143141	67.168	142886	0.566	.	AGUGUUGGAAACUGGUUAGUUUUG	3788	0.195	24	N5	123	2849	7636	4484	14929	25036	19876	68331	55	51	85	23	141	38	7	12	54	152	15
Cluster_12185			1.37109	1.71e-08	1.73e-07	1.53513	0.0250785	0.167492	3.80456	1.5009e-06	7.90917e-05	-1.76106	0.0308684	0.224492	2.26943	0.0300959	0.230713	Cluster_80180	chr5:10761734-10762762	1029	142640	66.933	142451	0.48	.	AUCGCAAGUAGUUCCUGAGGUGCC	6024	0.114	24	N5	123.5	1533	6123	2820	10797	22427	19802	79138	75	101	49	11	237	50	5	5	54	160	25
Cluster_80180			-4.32244	6.36e-32	4.45e-30	-0.137337	0.744076	0.905216	-1.45202	0.000791578	0.0129438	-0.235411	0.579595	0.819292	-1.31467	0.0293736	0.229262	Cluster_83391	chr5:15376363-15378728	2366	142402	66.821	83079	0.028	-	UAAGGACUGUGAAGUGUGUU	897	0.194	N	N2	-1	10390	80645	10736	14269	9759	8249	8354	189	359	445	115	144	51	157	120	50	99	166
Cluster_83391			0.735674	0.00245964	0.00880399	0.341509	0.655317	0.870843	2.10196	0.00746716	0.0631593	-0.588276	0.468376	0.74216	1.76044	0.108427	0.377666	Cluster_12247	chr1:16352072-16352996	925	142295	66.771	140585	0.39	.	AUGGAUUGCCUAACCGAAUUGACC	5888	0.127	24	N6	260	1669	9568	2960	8978	16912	20251	81957	31	37	38	12	110	53	10	10	38	112	15
Cluster_12247			-1.59367	5.37e-22	1.98e-20	-0.220888	0.541394	0.812291	-0.802171	0.0270418	0.137265	0.24836	0.493505	0.761553	-0.581281	0.256532	0.548524	Cluster_93027	chr5:26563687-26570951	7265	142060	66.661	126697	0.972	+	GUUCGAAACCUGCAUGGGCCACCA	2526	0.257	N	N2	-1	8496	79892	9103	14248	10721	9260	10340	327	477	689	192	421	233	386	245	219	289	170
Cluster_93027			0.531955	0.125282	0.223418	-0.212614	0.848398	0.94624	1.08742	0.35976	0.594643	-1.22185	0.306813	0.62335	1.30002	0.424248	0.690652	Cluster_48502	chr3:11612309-11614756	2448	142008	66.637	130145	0.657	.	AAGAGGCUGAAGACACCACCAUGG	6943	0.142	24	N5	217.6	1337	5978	2345	7919	11152	15502	97775	16	10	12	11	34	2	5	3	18	45	14
Cluster_48502			0.739935	0.00682934	0.0210411	-0.315702	0.713009	0.892556	1.54793	0.106898	0.30648	-1.83025	0.0575452	0.284469	1.86362	0.14786	0.433264	Cluster_22034	chr1:27710014-27711576	1563	141810	66.544	127271	0.16	-	AAGGCUGUGAAUGGUAACCAAAAC	65720	0.046	24	N5	-1	1367	12910	940	3099	3389	8727	111378	20	24	28	16	41	10	1	7	23	65	9
Cluster_22034			1.36002	4.7e-07	3.86e-06	0.290922	0.709817	0.891503	3.59239	0.000565686	0.0101076	-1.858	0.0884992	0.347992	3.30145	0.011267	NA	Cluster_12256	chr1:16364583-16364766	184	141112	66.216	140989	0.271	.	UUGCUUGUGGGGGAAUCUGACGGU	6481	0.062	24	N6	158.7	1432	6973	2584	9471	17025	14511	89116	10	15	11	6	44	25	0	3	9	28	3
Cluster_12256			0.18239	0.507508	0.634167	-0.0126711	0.988057	0.996701	-0.803997	0.340232	0.576018	1.95955	0.0204322	0.199757	-0.791329	0.507723	0.751279	Cluster_46444	chr3:8976475-8979795	3321	141030	66.178	88788	0.149	-	CUGUUAUAUCACCACCCAUAUUCUGAGUCCU	3090	0.111	N	N2	-1	5751	52005	4541	7631	8877	18310	43915	270	281	583	71	938	420	1285	154	233	643	208
Cluster_46444			0.56379	0.00146604	0.00562986	-0.509429	0.307148	0.649917	0.754575	0.149792	0.368594	-1.15365	0.027934	0.2172	1.264	0.08059	0.337943	Cluster_84477	chr5:16715345-16721270	5926	140994	66.161	136202	0.891	+	AGGACGUUAAUGAACAAAGAUGUG	14724	0.13	24	N5	-1	2218	11223	4090	22272	10869	10986	79336	63	76	111	54	139	32	26	24	85	191	40
Cluster_84477			0.351125	0.0468664	0.102722	-0.588517	0.254297	0.59955	0.184378	0.727879	0.861285	-0.52968	0.319125	0.634251	0.772892	0.29615	0.584151	Cluster_53125	chr3:18191368-18195593	4226	140808	66.073	140773	0.644	.	AAAAGAGUCGGAGCGGCUAGAAAC	11004	0.075	24	N5	143	1652	10706	3644	10375	8205	30264	75962	36	57	83	35	62	46	24	28	53	103	15
Cluster_53125			0.346985	0.162394	0.272181	0.554802	0.446036	0.756048	1.25446	0.098013	0.290554	-0.382703	0.626817	0.84135	0.699656	0.505655	0.749949	Cluster_43459	chr3:5448207-5454312	6106	140754	66.048	140569	0.44	.	AGAUUCUGUCCAUGACUCAUAGGC	21300	0.106	24	N5	510.2	1026	5460	2041	6540	9409	14717	101561	17	43	28	8	24	40	16	2	34	42	4
Cluster_43459			0.226374	0.589242	0.704508	-1.52542	0.449533	NA	0.852583	0.664401	NA	-0.683959	0.735876	NA	2.37792	0.398457	NA	Cluster_51566	chr3:16321580-16322864	1285	140523	65.94	140493	0.518	.	CCCGAGGCGGUGGAAACUCUUUGC	5116	0.095	24	N5	133.7	1274	5245	2158	7273	13574	14979	96020	0	1	3	0	1	2	1	0	2	6	1
Cluster_51566			0.588379	0.000132568	0.000682731	-0.278159	0.587696	0.838583	0.624978	0.254057	0.490467	-0.446147	0.429292	0.711509	0.903133	0.228922	0.522324	Cluster_75038	chr5:4133026-4145369	12344	140368	65.867	130821	0.529	.	AUGGUGAUUCCUGAAUUCUAGCGU	15805	0.143	24	N5	477.4	1630	6761	2480	7194	9077	15528	97698	15	23	28	12	38	16	12	7	25	58	6
Cluster_75038			0.796319	0.000672886	0.00288625	0.616703	0.361722	0.696132	2.81713	0.000139658	0.00331039	-1.93796	0.00975066	0.161357	2.20042	0.028108	0.225528	Cluster_12482	chr1:16724130-16732034	7905	140277	65.824	135114	0.494	.	AUGGGAACUCUGCUAAGAUUUCGG	695	0.286	24	N5	147.3	1891	8127	3509	12628	23078	16796	74248	86	100	81	29	192	59	5	12	52	208	34
Cluster_12482			0.975838	0.00117173	0.00465679	0.815324	0.380235	0.709657	2.97777	0.00617922	0.0564046	-1.94405	0.0805108	0.3323	2.16244	0.130595	0.415024	Cluster_58531	chr4:1598827-1599212	386	140275	65.823	138986	0.802	+	CGGACGGAGCAGAUCAAGCGGAUC	5650	0.088	24	N11	-1	2036	8648	3678	13144	18765	18649	75355	33	25	32	5	78	8	2	3	12	66	8
Cluster_58531			0.725328	0.0192766	0.0498206	-0.99331	0.306879	0.649769	1.78176	0.0899882	0.274829	-1.72211	0.1045	0.37528	2.77505	0.052567	0.285578	Cluster_55306	chr3:20763148-20764958	1811	139936	65.664	139361	0.588	.	ACCGGCUGGAUAUAUAGUGUAAGC	7833	0.097	24	N5	176.3	1401	7856	2700	7166	9207	23551	88055	13	8	34	9	46	8	1	6	33	67	10
Cluster_55306			0.419977	0.0795719	0.157272	-1.05446	0.127136	0.429771	1.57325	0.0387445	0.167717	-2.39504	0.00158051	0.107013	2.6277	0.0105983	0.167278	Cluster_7083	chr1:9171126-9175354	4229	139725	65.565	92497	0.459	.	AGGAGAAAGAGAAUUUGAGACGCU	7763	0.097	24	N5	243.6	2833	10850	3365	12108	7880	22484	80205	36	38	85	43	80	20	10	7	37	84	20
Cluster_7083			0.212501	0.369099	0.505333	-0.978282	0.207796	0.546939	0.14557	0.862293	0.934118	-1.21858	0.139156	0.427398	1.12384	0.325676	0.609547	Cluster_83359	chr5:15339863-15341305	1443	139409	65.417	139331	0.481	.	AGAGACAUGUCGAAUACGUUGACC	4224	0.127	24	N5	102.3	1803	12657	3111	9225	12699	17753	82161	16	13	34	16	24	7	6	8	14	54	11
Cluster_83359			0.328069	0.107715	0.19894	-0.0896204	0.879304	0.958863	1.70578	0.0553483	0.205732	-2.04799	0.0213899	0.20054	1.7954	0.0927723	NA	Cluster_40018	chr3:847025-852395	5371	139226	65.331	139032	0.523	.	ACAAGACUCUAUGAUACCUCUCAU	7897	0.108	24	N5	206.2	1207	5279	2358	8330	12572	15469	94011	11	17	16	9	12	11	2	2	7	18	5
Cluster_40018			-0.409813	0.262053	0.391627	0.612386	0.567648	0.827625	-1.0989	0.304811	0.542065	1.81126	0.0909228	0.350769	-1.71127	0.258627	0.549743	Cluster_89721	chr5:22828655-22830655	2001	139145	65.293	114476	0.876	+	UUGAUGAUAUUUACCACCAAGAUCUCUGAGGCCU	9938	0.054	N	N2	-1	818	110235	1039	3604	2804	4429	16216	1317	893	942	392	1371	1148	2618	756	381	1172	592
Cluster_89721			0.776533	0.00849654	0.0252085	-3.45479	0.0296819	0.185648	1.81756	0.159019	0.378842	-1.64284	0.212332	NA	5.27223	0.0100045	NA	Cluster_62442	chr4:7519933-7520002	70	138839	65.149	138835	0.936	+	GACGACUUCGAAGUUUGAGCUUGA	50350	0.013	24	N11	-1	282	4035	901	1527	3377	13767	114950	1	0	5	4	5	7	1	1	3	11	4
Cluster_62442			1.17112	0.134309	0.235224	1.35043	0.764287	NA	2.1993	0.611129	NA	1.85966	0.681328	NA	0.848761	0.89187	NA	Cluster_78264	chr5:8202271-8204526	2256	138782	65.123	138113	0.547	.	AAGGUCUAGGACUCUUGCUAUGCC	3981	0.109	24	N5	76.3	1280	4526	2518	10132	19861	14242	86223	1	0	0	0	5	3	1	0	0	3	0
Cluster_78264			0.245713	0.319657	0.454201	-1.92507	0.00373661	0.0461289	0.289349	0.667223	0.825047	-1.48889	0.0260617	0.213293	2.2144	0.019157	0.199069	Cluster_12421	chr1:16641722-16649061	7340	138214	64.856	125897	0.655	.	UCCGAGAUGUUAGGCUUAAACUA	10422	0.085	24	N5	376.9	1781	9512	3654	8083	8762	37285	69137	44	48	271	72	127	43	28	40	82	310	36
Cluster_12421			0.38693	0.408347	0.543582	1.17256	0.503683	NA	-0.239796	0.904263	NA	-0.519212	0.79121	NA	-1.41232	0.594767	NA	Cluster_7076	chr1:9158174-9160606	2433	138037	64.773	119098	0.999	+	GACGGGGAUGUAGCUCAAAUGGUA	29112	0.005	N	N2	-1	804	39054	320	5941	29559	26919	35440	9	2	7	0	4	0	0	2	1	6	2
Cluster_7076			0.104305	0.760489	0.83793	-1.44146	0.217375	0.556934	1.06655	0.36701	0.601805	-2.12078	0.0724704	0.313006	2.50799	0.131371	0.416704	Cluster_38345	chr2:18394217-18396446	2230	138003	64.757	126803	0.584	.	CAGAACCAUCUCUGAGUGCAGAAU	11592	0.048	24	N5	166	1240	8611	2615	5696	5698	26426	87717	61	74	371	48	178	31	14	30	59	253	32
Cluster_38345			0.725752	0.00451163	0.0148417	-0.893887	0.254547	0.599909	1.51374	0.0656574	0.227369	-1.60005	0.0528998	0.277109	2.40762	0.0341457	0.241185	Cluster_29781	chr2:8566986-8570512	3527	137863	64.692	44488	0.651	.	UCUGAUCCUAGAUCUGAAGACCUC	4042	0.137	24	N5	127	1622	9135	2929	7980	8788	23300	84109	27	31	77	24	85	28	6	13	50	179	20
Cluster_29781			0.310592	0.106819	0.197518	-0.740688	0.233423	0.576211	0.329054	0.609791	0.786368	-0.446216	0.495051	0.763074	1.06974	0.232297	0.52549	Cluster_36549	chr2:16328656-16336417	7762	137674	64.603	137374	0.477	.	AUCUAUGGAUGGUGUCCUCGGCCU	4780	0.126	24	N5	116.8	1433	5802	2546	7864	11936	15338	92755	9	14	21	11	27	10	11	5	10	44	7
Cluster_36549			0.935101	0.00183825	0.0068536	0.431251	0.689254	0.884438	2.53245	0.154357	0.373873	-3.3171	0.0557721	NA	2.10118	0.312298	NA	Cluster_63807	chr4:9142094-9145567	3474	137366	64.458	137071	0.372	.	AUAAUAUUUAUGCGUUGGAAUGCC	9904	0.084	24	N5	239.2	1246	6549	2671	11075	12861	17319	85645	7	1	7	0	3	1	0	0	4	16	1
Cluster_63807			0.647602	0.0295536	0.0707569	-0.622677	0.452765	0.760034	2.448	0.0126275	0.0865665	-2.55922	0.00950752	0.160938	3.07067	0.0168634	0.191696	Cluster_91656	chr5:24970179-24972101	1923	137224	64.392	16354	0.263	.	UCUUCUUUGUUGUCGCUGACGCUG	9395	0.074	24	N5	99.5	1512	7568	2220	5570	7921	30936	81497	17	26	41	16	55	13	2	4	11	63	11
Cluster_91656			0.71405	0.0206777	0.0528179	-0.00313432	0.99753	0.9999	1.50184	0.150941	0.370115	-1.32148	0.209051	0.512367	1.50497	0.301108	0.587756	Cluster_80054	chr5:10556500-10562026	5527	136889	64.234	135455	0.468	.	AUAUUGGUCGUCUAAUGUGGUGUU	1438	0.235	24	N5	155	1806	7544	3480	11059	17048	16835	79117	37	52	39	27	112	10	4	14	35	102	13
Cluster_80054			0.479286	0.0158111	0.0423649	-0.565107	0.387795	0.714285	0.832608	0.230467	0.463965	-0.9917	0.156615	0.45259	1.39771	0.142923	0.42933	Cluster_31281	chr2:10407447-10419148	11702	136209	63.915	112070	0.645	.	AUAAGAAGCGUCUGGAUUUUUGGA	4378	0.202	24	N5	167.1	1296	8890	2724	12708	9519	18549	82523	20	27	44	17	55	14	8	11	40	97	19
Cluster_31281			0.599914	0.0549472	0.117153	-0.881653	0.350664	0.686247	-0.102932	0.918827	0.965664	-1.17119	0.236493	0.543519	0.778707	0.573378	0.790063	Cluster_62841	chr4:7944489-7944965	477	136077	63.853	35484	0.805	+	AGUGAGCCACUGAUAAGGAUAAUG	7005	0.064	24	N11	-1	1831	8027	3708	9218	16071	22282	74940	17	9	18	18	25	1	7	6	15	36	1
Cluster_62841			0.496175	0.134278	0.235224	-0.215005	0.835885	0.942161	1.81041	0.0995258	0.292971	-1.67	0.131372	0.416438	2.0254	0.180301	0.470524	Cluster_48679	chr3:11819830-11821491	1662	135856	63.75	96734	0.614	.	AGGAGAUCAACUAUGGACAAGAGU	3133	0.133	24	N5	117.4	1069	5529	1949	9835	11877	17464	88133	22	34	39	16	70	12	1	9	21	103	26
Cluster_48679			1.28355	3.13e-08	3.05e-07	-0.120433	0.862983	0.952991	1.66467	0.0237332	0.12747	-1.60258	0.0304909	0.223966	1.7851	0.0784275	0.332304	Cluster_86938	chr5:19810845-19818044	7200	135644	63.65	111002	0.186	-	AAUGGACAUGUGCCUUAGUGGACA	10747	0.131	24	N5	-1	2224	14219	2912	7041	6768	24358	78122	54	84	120	27	145	31	10	16	136	393	34
Cluster_86938			-0.804206	4.01e-05	0.000232354	0.303477	0.577301	0.832767	-0.664626	0.222498	0.4554	0.321304	0.55545	0.805636	-0.968099	0.208817	0.500573	Cluster_39798	chr3:508851-516416	7566	135473	63.57	133690	0.934	+	AUACAAGCCAGAGAUUACUGUAGACU	2337	0.249	N	N2	-1	8021	74753	7802	21306	9500	6513	7578	1324	2241	1898	640	1066	1059	1004	935	851	1025	361
Cluster_39798			0.854842	0.00206394	0.00757026	1.11397	0.198012	0.533702	2.6274	0.0071379	0.0618809	-2.03873	0.0393781	0.248214	1.51342	0.246117	0.53932	Cluster_27882	chr2:5938462-5940229	1768	135377	63.525	135257	0.673	.	GAUUGGCACAAGGCUUUGAAAACU	4693	0.132	24	N5	91.6	1570	6245	2767	9495	16318	20326	78656	61	72	43	14	98	13	2	6	65	142	20
Cluster_27882			1.12324	0.00130909	0.00511694	-0.0407508	0.965354	0.989124	4.29436	7.54121e-05	0.00202805	-3.35036	0.00216881	0.114643	4.3351	0.00250624	0.110206	Cluster_26482	chr2:3618494-3622650	4157	135270	63.475	24037	0.601	.	AGGCUUUUAAGAUCGGGUUGCGGU	4674	0.154	N	N2	-1	1634	26332	3434	8468	7158	20318	67926	46	66	90	22	187	57	7	0	36	94	24
Cluster_26482			0.562165	0.0733602	0.147338	-0.916954	0.404809	0.725001	1.03224	0.410824	0.639152	-1.24238	0.325955	NA	1.94917	0.242961	NA	Cluster_48286	chr3:11288693-11290474	1782	134972	63.335	134931	0.363	.	CACACGAGGCUGAAGUAUACUGAC	16568	0.076	24	N5	279.6	1001	5553	1619	5829	9440	13930	97600	5	1	4	5	7	4	2	1	3	23	1
Cluster_48286			0.578997	0.0232533	0.058156	-1.55391	0.0246035	0.165989	0.368832	0.602176	0.781917	-2.10905	0.0026946	0.12009	1.92273	0.0519422	0.284013	Cluster_15261	chr1:20206485-20208527	2043	134576	63.149	106633	0.697	.	AGUGGAUAGUCAGAUCACUGUGUG	8452	0.075	24	N5	117.1	1751	16591	2747	7420	9225	23661	73181	81	137	290	182	167	43	28	48	117	308	51
Cluster_15261			0.63194	0.00135621	0.00527039	1.03895	0.10279	0.384962	0.286182	0.684937	0.835664	-0.971457	0.165646	0.463625	-0.75277	0.428271	0.691689	Cluster_50248	chr3:14214579-14219181	4603	134474	63.101	39835	0.239	.	GUAUGACUCUAGAACUUUUAGACU	2305	0.18	N	N2	-1	1537	30100	2849	8197	8227	18761	64803	90	47	47	18	44	8	11	10	37	109	8
Cluster_50248			1.37527	9.21e-09	9.66e-08	1.89948	0.00746271	0.0757666	0.776312	0.270154	0.506894	1.39492	0.0503821	0.271074	-1.12317	0.261288	0.549743	Cluster_43414	chr3:5385911-5390574	4664	134284	63.012	134223	0.987	+	GAGCGGUGAAGAUAGAACAAAUUAUGUGACGGAAGCCGUCACAGUCGUCC	7799	0.044	N	N2	-1	10185	93702	6017	4351	6555	10381	3093	399	331	210	25	887	188	273	65	192	730	90
Cluster_43414			0.848782	0.000316019	0.00148715	-0.118844	0.878328	0.958863	1.19223	0.153617	0.373196	-1.05092	0.215411	0.520268	1.31106	0.250338	0.542617	Cluster_27714	chr2:5717062-5719744	2683	134234	62.989	130144	0.527	.	AUUGUCACUCCGGUCUGCUGCUUC	1763	0.188	24	N5	96	1426	8133	2690	10632	16131	17200	78022	20	22	20	15	48	10	4	8	17	60	7
Cluster_27714			1.36193	5.03e-12	7.79e-11	1.91169	0.00376499	0.0462459	1.65772	0.0210927	0.118415	-0.216851	0.779683	0.91439	-0.253976	0.794634	0.90962	Cluster_51040	chr3:15611301-15612215	915	134144	62.946	130435	0.613	.	AUACUGUAGAAUAAUGGGUUUAGU	15023	0.094	24	N6	308.6	936	7852	2100	6695	9717	19922	86922	22	71	16	5	45	20	6	5	19	74	4
Cluster_51040			0.255501	0.697041	0.790972	-1.72258	0.569048	NA	1.89502	0.533946	NA	-2.25673	0.460197	NA	3.61743	0.399448	NA	Cluster_28777	chr2:7298777-7300040	1264	133116	62.464	132906	0.528	.	AAGAAGAACCUAUGAAACUGAGAA	12075	0.111	24	N5	221.6	1115	5740	2104	8580	12561	13464	89552	0	1	4	0	3	0	0	0	2	1	1
Cluster_28777			1.27441	0.000107553	0.000567103	1.40177	0.153247	0.473488	2.31999	0.0590429	0.213524	-1.50126	0.237868	NA	0.918217	0.559335	NA	Cluster_88484	chr5:21456112-21456970	859	132865	62.346	132755	0.544	.	AAUAACCGCAUCACAUCUGAACGA	4456	0.122	24	N6	154.3	2587	10296	3728	10352	11154	13968	80780	17	22	11	3	26	4	2	1	1	6	3
Cluster_88484			0.546846	0.0117495	0.033119	-0.455205	0.510017	0.793937	2.14007	0.00785462	0.0648502	-1.76314	0.0316753	0.225831	2.59526	0.0144348	0.185667	Cluster_58382	chr4:1288375-1291194	2820	132768	62.301	121506	0.493	.	AUUGUGCUGUUCAUCUAGAAAUUU	3368	0.182	24	N5	97	1652	9327	3283	9769	12438	18687	77612	16	20	32	12	50	19	3	5	20	69	10
Cluster_58382			0.114789	0.803764	0.868611	-1.83552	0.381848	NA	0.556496	0.815623	NA	-2.39526	0.264867	NA	2.39193	0.451685	NA	Cluster_12598	chr1:16884884-16885850	967	132694	62.266	132544	0.71	.	AGCUUUGUAUGAUCUUGGACAUGA	11331	0.113	24	N6	252.9	1213	7986	2090	6047	8649	15688	91021	0	1	2	1	1	0	0	0	3	3	0
Cluster_12598			0.808466	0.0456375	0.100482	-1.08567	0.442187	0.753233	1.74493	0.275761	0.512833	-1.56819	0.33624	NA	2.83056	0.184942	NA	Cluster_20032	chr1:25451403-25455866	4464	132421	62.138	132336	0.531	.	AUUGUCUUCCUAUGUUCGUUGAAU	3054	0.116	24	N5	133.9	1338	5485	2011	8058	11553	13078	90898	1	4	5	3	0	9	2	0	8	15	0
Cluster_20032			0.316456	0.529884	0.653501	2.30482	0.330123	NA	1.95603	0.405065	NA	0.491434	0.850217	NA	-0.348754	0.916704	NA	Cluster_51010	chr3:15562600-15563193	594	132186	62.028	131935	0.681	.	GACGUGAUAAAGAUCUUUGUUGGG	4059	0.091	24	N6	146.3	1021	4395	1750	6598	14499	16497	87426	2	0	0	0	3	0	0	0	0	1	1
Cluster_51010			0.699163	0.00248725	0.00888123	0.0557555	0.942867	0.979078	1.08547	0.212349	0.442894	-0.832416	0.35193	0.660408	1.02971	0.377745	0.65176	Cluster_7480	chr1:9629913-9632216	2304	131940	61.912	127246	0.454	.	AACCGGCUCGUCAUCAACAACUGA	2677	0.136	24	N5	112	1315	6225	2474	8788	13531	17476	82131	12	12	17	5	25	6	1	6	12	31	7
Cluster_7480			0.662805	0.00355979	0.0121059	-0.913706	0.224775	0.56524	3.35571	0.028842	0.142238	-4.11034	0.00711429	0.151487	4.26939	0.01253	0.178521	Cluster_25804	chr2:2262445-2264707	2263	131756	61.826	131019	0.547	.	UAAUCGCCCGAAAAUCGUCGCUGA	3204	0.161	24	N5	100.9	1329	4337	2375	9286	17617	15466	81346	8	8	12	11	17	3	1	0	10	39	4
Cluster_25804			0.421244	0.114591	0.208811	-1.19106	0.15068	0.468678	1.17171	0.19697	0.425538	-1.58012	0.0823004	0.336232	2.36275	0.0546328	0.291776	Cluster_12397	chr1:16595083-16596030	948	131753	61.824	130684	0.322	.	AUCUUUCGCGUUUGUAGGACGUGG	6675	0.119	24	N6	121.2	1316	8406	2296	7437	13613	16179	82506	8	12	34	9	34	5	2	6	18	63	13
Cluster_12397			0.620704	0.00180165	0.00673568	0.862427	0.223176	0.563536	0.622159	0.359463	0.594236	0.743593	0.318814	0.634198	-0.24027	0.806499	0.915308	Cluster_35662	chr2:15398149-15403617	5469	131481	61.697	128470	0.436	.	AUUCCACUCAAUGAUCGUUCUUUG	8978	0.138	24	N5	192.5	1094	8966	3085	7806	10315	13611	86604	11	26	16	3	29	21	9	9	10	30	3
Cluster_35662			0.525502	0.160867	0.270316	-1.01946	0.403907	0.724546	3.012	0.0868077	0.269216	-3.26861	0.0639891	NA	4.03142	0.0597451	NA	Cluster_29077	chr2:7729508-7730116	609	131392	61.655	131362	0.664	.	ACCGGUUUCUAUGUCUCUGCGCCA	3696	0.098	24	N6	121.8	1087	4782	2166	8411	16385	16603	81958	3	6	12	4	18	0	0	1	14	36	6
Cluster_29077			0.8694	0.00883724	0.0260749	-0.524123	0.607197	0.847691	1.31191	0.224892	0.457923	-1.69462	0.117526	0.396488	1.83601	0.216605	0.508592	Cluster_82903	chr5:14849751-14851241	1491	131284	61.604	108248	0.727	.	AAUGGACAUGGGCCUUAGUGGACA	10608	0.108	24	N5	168.7	1314	8112	1801	6566	7388	19408	86695	25	20	33	20	60	4	3	8	29	115	9
Cluster_82903			0.520324	0.145724	0.25059	1.05025	0.449291	0.75789	1.77105	0.333055	0.570719	-1.31207	0.489087	NA	0.720793	0.753633	NA	Cluster_35923	chr2:15706188-15709805	3618	131185	61.558	131110	0.505	.	AAAGUUCGAGCAACUGAUGACGUG	4309	0.117	24	N5	95.4	965	4971	1662	5776	11343	15831	90637	4	5	3	1	7	0	1	0	3	9	4
Cluster_35923			0.67313	0.0106446	0.0304796	-0.912156	0.234641	0.577701	0.897363	0.260412	0.497632	-1.85212	0.0197216	0.198404	1.80951	0.102044	0.366919	Cluster_70389	chr4:17078902-17086531	7630	130879	61.414	40358	0.63	.	AUUGCACUGUCUGAACACUUAAAG	4824	0.126	24	N5	140.8	1552	10757	2541	6613	9138	28360	71918	54	66	132	59	112	23	7	25	81	232	17
Cluster_70389			0.627426	6.39e-05	0.000353868	0.0108741	0.982788	0.995435	0.265535	0.605539	0.783623	0.126159	0.815853	0.929766	0.254659	0.723572	0.875014	Cluster_6531	chr1:8404836-8414880	10045	130782	61.369	130547	0.662	.	AUAGUAAAACGUGUAAGACUGCCU	10486	0.094	24	N5	179.8	1168	5357	1973	6089	10653	13799	91743	15	19	26	6	28	17	14	7	22	36	6
Cluster_6531			0.845321	0.12877	0.228135	-1.61902	0.547999	NA	0.541453	0.843276	NA	-0.78849	0.769842	NA	2.16025	0.573947	NA	Cluster_47879	chr3:10766102-10766338	237	129805	60.91	129783	0.169	-	AUAAACUUUUAUAUCUGGACGAGU	12900	0.061	24	N14	-1	787	3019	1887	8219	10518	11626	93749	0	0	1	0	1	0	0	0	0	4	1
Cluster_47879			-0.110939	0.53115	0.654626	-1.19436	0.0374612	0.217204	-0.404259	0.490403	0.701419	-0.466912	0.418541	0.705095	0.790102	0.335523	0.618504	Cluster_9411	chr1:11879498-11883138	3641	129586	60.808	121512	0.499	.	AUGGAUCGCUCAAAUACAACUUUG	1718	0.142	24	N5	88.1	1276	6332	2451	7196	11305	18563	82463	18	22	65	20	34	18	15	21	25	71	16
Cluster_9411			1.91982	3.63e-11	5.12e-10	1.92539	0.0218522	0.15498	5.92605	0.000155491	0.00359157	-3.69218	0.0209631	0.20054	4.00064	0.0244174	0.215094	Cluster_25775	chr2:2221478-2222206	729	129475	60.755	121302	0.496	.	AACAACAUAGAUAAGGACUUGCCU	3562	0.109	24	N6	83.2	1518	7723	2541	10160	18161	15390	73982	35	55	12	7	103	22	0	1	28	71	6
Cluster_25775			0.696771	0.0193511	0.0499623	-1.6078	0.0514801	0.259237	1.52338	0.0846385	0.265005	-2.44266	0.00548977	0.1395	3.13117	0.00960999	0.162873	Cluster_14336	chr1:19197322-19198232	911	129298	60.672	129257	0.496	.	AGGCUAGGACCGGCCCUGUAUACG	5979	0.069	24	N6	172.8	1180	7832	2919	5395	7080	27725	77167	22	27	109	32	78	14	2	12	42	86	16
Cluster_14336			0.434041	0.0269809	0.0657655	0.701665	0.292316	0.638243	-0.055952	0.932549	0.97277	0.625969	0.368822	0.672066	-0.757617	0.419568	0.687749	Cluster_76710	chr5:6247678-6260474	12797	129211	60.632	122136	0.465	.	AUCUGGCUUGUAAAAUUGUAAAUC	4212	0.142	24	N5	88	1311	9558	2104	8653	9521	14309	83755	13	34	15	8	28	14	15	9	10	27	3
Cluster_76710			0.813657	0.00816144	0.0243849	0.107998	0.90817	0.965987	1.87209	0.056842	0.20845	-1.04737	0.296451	0.612835	1.76408	0.193776	0.484229	Cluster_48400	chr3:11435893-11436709	817	128946	60.507	11293	0.474	.	AAGAGCCCGGAGAACUUGAGAGAA	3559	0.135	24	N6	167	1594	8099	2752	9143	17886	17805	71667	35	5	25	12	64	22	2	9	25	69	4
Cluster_48400			0.0661929	0.733665	0.818641	-0.311646	0.656206	0.871157	0.560491	0.511862	0.716765	-1.03956	0.21991	0.524614	0.872134	0.429812	NA	Cluster_8144	chr1:10383859-10390165	6307	128703	60.393	124304	0.703	.	CGGCUUUGCUUCUUCUGAAUUCAA	5960	0.109	24	N5	117.7	1180	5631	1943	7567	14532	14378	83472	7	11	17	4	14	3	3	3	10	25	2
Cluster_8144			0.536636	0.0618395	0.128719	-0.638619	0.482389	0.776609	1.49682	0.151909	0.371078	-1.71156	0.103506	0.373246	2.13543	0.123075	0.400921	Cluster_48970	chr3:12238825-12240211	1387	128617	60.353	123344	0.536	.	AUGGAUCGCUCAAAGACAACUUUG	7111	0.126	24	N5	113.2	1063	6334	2028	6696	12590	20018	79888	10	10	25	6	23	7	0	5	19	40	2
Cluster_48970			-0.0170616	0.974408	0.983307	-3.38858	0.0186159	0.139295	3.61336	0.057792	0.21062	-4.97985	0.00850901	NA	7.00187	0.0033615	NA	Cluster_61629	chr4:6551561-6551870	310	128499	60.298	128471	0.748	.	AACAGGAUUGAUGGAUAGUAUGCC	17295	0.06	24	N6	198.6	1004	3941	1843	9669	10222	16853	84967	3	2	14	20	22	3	1	0	6	15	4
Cluster_61629			0.707266	0.00178264	0.00667441	0.39698	0.511314	0.794846	-0.681503	0.25316	0.489606	1.7674	0.00336865	0.124697	-1.07849	0.204043	0.494343	Cluster_71463	chr4:18304626-18311526	6901	128264	60.187	110297	0.994	+	AGUUAAUGCUGUUUUAUCCUUCCUUGGAUGUCUGAAACU	7542	0.069	N	N2	-1	10144	69308	11252	12318	13689	5856	5697	188	143	254	38	464	160	452	113	138	337	74
Cluster_71463			0.240783	0.222615	0.34663	-0.666677	0.279959	0.625575	0.44511	0.485642	0.697567	-1.01015	0.113179	0.389724	1.11178	0.21049	0.502486	Cluster_32049	chr2:11400181-11412668	12488	128070	60.096	125081	0.424	.	AGGAUCUAGAUUCCGAAGAAUUCU	7031	0.152	24	N5	260.8	1355	7647	2332	6629	8529	16380	85198	47	53	106	38	94	27	21	23	51	179	16
Cluster_32049			1.23946	8.49e-06	5.66e-05	-0.177101	0.825684	0.93766	3.62696	0.00371564	0.0396649	-3.45715	0.00608065	0.14426	3.80404	0.0104895	0.166722	Cluster_78497	chr5:8505074-8509178	4105	127972	60.05	105543	0.203	.	AACCAAUGUUAUCGUCAGAAAAGC	1491	0.212	N	N2	-1	7729	45101	7995	10180	9782	14825	32360	11	27	23	11	44	8	0	2	19	84	4
Cluster_78497			1.16565	0.0210933	0.0536639	-0.354179	0.846681	NA	1.95855	0.400762	NA	-3.36291	0.133957	NA	2.31267	0.435316	NA	Cluster_76387	chr5:5855035-5857838	2804	127891	60.012	127671	0.658	.	AGGAGACGAGAUUAUCUCUGGCUG	4248	0.122	24	N5	121.5	1082	4129	1966	7540	11778	14390	87006	3	2	6	1	3	0	0	0	1	7	0
Cluster_76387			-0.866263	0.769986	NA	-2.59466	0.769349	NA	0	1	NA	-1.76432	0.84195	NA	1.76543	0.888047	NA	Cluster_40098	chr3:931620-934539	2920	127476	59.817	118147	0.322	.	AUUGAACUAUCUACAAACGCACCC	2879	0.124	24	N5	97.3	1146	4827	2247	8915	15871	15414	79056	0	0	0	1	0	0	0	0	0	1	0
Cluster_40098			0.687029	0.0140233	0.0383624	0.211257	0.81603	0.934541	2.06143	0.0352998	0.159426	-1.39991	0.160197	0.457945	1.85017	0.165946	0.454212	Cluster_12124	chr1:16165274-16167827	2554	127290	59.73	125314	0.545	.	GGUGUGCUCCUACUCUGAUCUCCU	4262	0.173	24	N5	120.2	1641	7393	2776	8989	15443	15732	75316	29	23	29	12	79	10	5	5	24	84	20
Cluster_12124			-1.65285	0.576153	NA	0	1	NA	0	1	NA	0.490408	0.956004	NA	-0.488036	0.969029	NA	Cluster_86040	chr5:18636999-18638232	1234	127241	59.707	127170	0.535	.	UUGGAUUACACAAAAACGAUGCCU	3939	0.107	24	N5	89	1510	8321	2545	8088	11863	12232	82682	0	0	0	0	0	0	0	0	0	0	1
Cluster_86040			0.661117	0.0105523	0.0302494	0.0205051	0.980485	0.994549	1.53203	0.0816875	0.259638	-0.920804	0.30541	0.621967	1.51151	0.21362	0.504744	Cluster_25518	chr2:1833718-1841098	7381	127201	59.688	121007	0.464	.	UCUGGGCUGCCGGCAUUUGCC	874	0.242	24	N5	133.3	1447	7373	2751	9660	12768	18453	74749	18	32	24	14	76	10	7	7	35	102	11
Cluster_25518			-1.39484	1.18e-27	6.27e-26	-1.18113	0.0029519	0.0393394	-1.18994	0.00358216	0.0389597	-0.63528	0.111684	0.386778	-0.0088098	0.987666	0.99532	Cluster_58448	chr4:1437098-1443563	6466	127123	59.652	119042	0.676	.	AAGGAGAAUUUGCAGAACUAACGC	2937	0.2	N	N2	-1	3157	29641	3583	8261	8845	18065	55571	102	177	307	175	112	66	127	96	62	164	59
Cluster_58448			0.517928	0.0566116	0.119898	-1.73927	0.0164594	0.128377	1.17267	0.152291	0.371523	-2.35813	0.0034874	0.124697	2.91193	0.00777555	0.145949	Cluster_38342	chr2:18389754-18391382	1629	126899	59.547	85667	0.319	.	UCUGCUCUUAGAGACGGUUCUGAU	12288	0.058	24	N5	197.6	1153	5144	2514	6922	5359	29087	76720	14	14	70	20	44	5	3	7	34	68	16
Cluster_38342			0.239574	0.352538	0.488541	-2.3181	0.000536961	0.0107868	0.588503	0.402666	0.631304	-2.44533	0.000413884	0.062803	2.9066	0.00276056	0.110206	Cluster_61807	chr4:6791303-6796331	5029	126422	59.323	116157	0.543	.	ACUUGGACUGUUUUUCGUUGGACC	5120	0.102	24	N5	99.8	2065	8347	3939	8114	8972	22813	72172	24	41	162	88	79	19	12	19	57	177	34
Cluster_61807			-3.8726	2.01e-63	7.56e-61	-2.57699	3.26064e-10	5.61841e-08	-2.76697	7.85186e-09	8.54762e-07	-0.581531	0.1079	0.380681	-0.18998	0.763282	0.894781	Cluster_36264	chr2:16011113-16013080	1968	126280	59.256	94075	0.637	.	AUCUGAGCUUCAACGAAAUGA	2969	0.145	21	N5	312.7	7722	6241	12118	86617	10923	1048	1611	14	17	130	40	8	10	43	27	6	5	31
Cluster_36264			0.613777	0.0447139	0.0988231	-0.683557	0.482897	0.7767	0.339861	0.811888	0.90615	-2.25414	0.0887026	NA	1.0234	0.553843	NA	Cluster_54332	chr3:19559739-19562375	2637	126244	59.239	126155	0.378	.	AAUCUCGGGUAUAGCAAUCGAACC	4752	0.099	24	N5	97.8	1029	5645	1956	7365	12472	13699	84078	5	6	10	5	4	1	0	2	4	10	1
Cluster_54332			0.339858	0.189228	0.306199	-0.674262	0.348022	0.683638	1.0771	0.159147	0.378871	-1.95032	0.0104539	0.163531	1.75135	0.0951711	0.35771	Cluster_82057	chr5:13768205-13769221	1017	126147	59.194	124188	0.226	.	AAACGAGAACGUAGACAGAACAGA	42995	0.048	24	N5	455.9	1013	6325	1320	4474	4031	12086	96898	62	38	110	42	76	27	9	15	42	139	36
Cluster_82057			1.60273	1.58e-16	3.85e-15	1.07255	0.0286562	0.181742	1.48253	0.00412473	0.042539	-0.969054	0.0648561	0.297883	0.409975	0.564911	0.785504	Cluster_53951	chr3:19030054-19035328	5275	126091	59.168	56698	0.044	-	GACGUCGUUGUAGUAUAGUGGUA	20719	0.042	N	N2	-1	1217	56327	3406	10803	10664	25479	18195	160	219	148	32	180	89	22	28	73	195	11
Cluster_53951			-0.106833	0.422134	0.556601	-0.623371	0.128684	0.432545	0.604621	0.16407	0.385254	-1.25118	0.00387122	0.127344	1.22799	0.0398954	0.256998	Cluster_59142	chr4:2669643-2683181	13539	125673	58.971	94441	0.552	.	AAGAUGCUGUUUGACCUAAUCAAC	4026	0.217	N	N2	-1	3964	26864	4693	9992	8050	18034	54076	78	114	221	59	132	64	42	28	108	297	59
Cluster_59142			0.534838	0.02522	0.0622563	-0.597927	0.449572	0.757905	1.76433	0.102041	0.297494	-2.07823	0.0546696	0.280499	2.36225	0.0774353	0.330275	Cluster_43805	chr3:5866420-5869190	2771	124796	58.56	121145	0.382	.	AGGACAUCAUUCUCUGCGGGAGGC	2439	0.128	24	N5	89.2	1062	4825	2291	7934	11323	17528	79833	7	8	14	6	9	9	1	2	16	53	1
Cluster_43805			1.16471	3.07e-08	3e-07	1.04276	0.16281	0.485808	2.61223	0.0100025	0.0753095	-1.25208	0.245888	0.555784	1.56946	0.212783	NA	Cluster_45839	chr3:8270205-8275482	5278	124553	58.446	123249	0.433	.	UUUUCGCUGUUGAAAAACUGAGUU	1444	0.179	24	N5	88.7	1172	5736	2239	8928	15137	15242	76099	10	17	12	1	19	14	1	2	13	32	3
Cluster_45839			0.641345	0.00227507	0.00823046	-0.688194	0.23186	0.57467	1.78321	0.00904842	0.07109	-1.507	0.0311576	0.224508	2.4714	0.00566628	0.134151	Cluster_55204	chr3:20657991-20661756	3766	123976	58.175	110428	0.221	.	AUCUGUCGCUGCUUUAACUUUAGC	57254	0.079	24	N5	1369.5	742	5294	1065	3376	3091	9992	100416	13	15	36	8	38	19	5	4	36	76	8
Cluster_55204			0.319721	0.286936	0.419495	-1.61456	0.0546813	0.268383	1.19735	0.167769	0.389308	-2.30749	0.00763205	0.153171	2.8119	0.0199389	0.200392	Cluster_3795	chr1:5054371-5056855	2485	123735	58.062	117768	0.376	.	AACGGAACGGAGAAACUAUUUAGA	6195	0.079	24	N5	109.9	1365	9121	3140	6638	6544	21153	75774	51	37	194	66	136	21	12	19	67	194	39
Cluster_3795			1.41838	4.04e-07	3.35e-06	0.259738	0.749552	0.908012	3.79409	0.00189356	0.0248466	-2.51018	0.0459988	0.262489	3.53434	0.0160263	NA	Cluster_51041	chr3:15612401-15613258	858	123670	58.032	116876	0.371	.	AUUGUUUACGAACUCCUAUGUUUU	4010	0.12	24	N6	161.1	1525	7131	2830	8022	14400	15259	74503	11	14	16	4	49	9	0	2	17	27	2
Cluster_51041			0.91411	0.139286	0.241891	-2.71983	0.364163	NA	0.340629	0.906527	NA	-0.328958	0.911293	NA	3.06012	0.463153	NA	Cluster_79303	chr5:9444417-9446553	2137	123509	57.956	123441	0.398	.	AUGACCUUGUGGCACAUUGACGGU	10821	0.083	24	N5	138.7	1582	4398	2438	8848	10358	11531	84354	0	0	3	0	3	0	0	1	1	6	0
Cluster_79303			0.826541	0.00122269	0.00482555	0.20318	0.803847	0.930306	3.03053	0.0148496	0.0957309	-2.69334	0.0329596	0.23038	2.82734	0.0575721	NA	Cluster_27884	chr2:5941502-5941691	190	123485	57.945	122937	0.478	.	AACUGCCAGAUCUGCUUGAACCGC	5957	0.067	24	N6	100.9	1275	5297	2052	7112	9727	19518	78504	15	11	15	6	20	11	0	2	10	44	8
Cluster_27884			0.339924	0.496115	0.623606	-0.721601	0.749258	NA	2.89406	0.226859	NA	-2.34313	0.34426	NA	3.61557	0.271952	NA	Cluster_28134	chr2:6323845-6326979	3135	123455	57.931	123344	0.584	.	AGUGUGAUCUUAGCUCAUGGGCAG	4740	0.1	24	N5	128	2003	3259	3179	8000	12532	15779	78703	1	1	4	0	6	0	0	0	0	3	1
Cluster_28134			-0.0559834	0.848265	0.899018	-1.37996	0.125602	0.427501	0.242455	0.790126	0.894582	-1.40435	0.122022	0.403631	1.6224	0.205414	0.495096	Cluster_84845	chr5:17221898-17223732	1835	123413	57.911	122787	0.52	.	AUGGUAGUUAGAAAUGCAGGCGGU	13337	0.086	24	N5	136.5	1098	8413	2395	5860	6942	20696	78009	57	72	274	63	152	25	18	47	93	270	63
Cluster_84845			1.2007	1.37e-07	1.21e-06	0.482121	0.500952	0.788422	1.90705	0.0129369	0.0879184	-1.00791	0.200925	0.50287	1.42492	0.174643	0.465173	Cluster_82824	chr5:14745231-14746552	1322	123076	57.753	120519	0.787	.	AACGAUUGUUCUGGAUAGUGAU	5972	0.071	24	N5	165.5	1010	14901	2682	6275	13773	32907	51528	40	34	29	16	79	32	6	9	78	211	25
Cluster_82824			0.141843	0.569364	0.687201	-1.71984	0.00952342	0.0896227	1.23048	0.0674762	0.23075	-2.09185	0.00185748	0.110123	2.95031	0.00179465	0.103543	Cluster_66191	chr4:11940354-11948805	8452	122939	57.688	122866	0.579	.	AAGCGCGGAAAGAACAGUAGAUGC	27631	0.1	24	N5	450.1	2249	11241	2916	7118	5876	16462	77077	113	112	495	182	335	124	36	59	147	371	83
Cluster_66191			-0.0615898	0.787268	0.856172	-1.2395	0.0810488	0.337698	1.06303	0.152585	0.371805	-1.14191	0.128505	0.412559	2.30253	0.025119	0.216331	Cluster_5763	chr1:7518155-7522970	4816	122707	57.58	122479	0.328	.	CAGAGAGUAGAAACCUGCAAGCGG	9625	0.105	24	N5	184.9	1196	6021	1925	8920	11652	12652	80341	13	9	51	7	28	23	3	10	15	36	8
Cluster_5763			1.10652	0.000203612	0.00100561	1.01438	0.2959	0.640941	2.36103	0.0256818	0.133484	-0.605316	0.591832	0.823265	1.34664	0.34832	NA	Cluster_48924	chr3:12134944-12135209	266	122620	57.539	96354	0.481	.	AGUGCGGUACGGUUCAACUGUGGU	3894	0.082	24	N6	115.8	1248	8419	3221	10854	18463	15720	64695	10	19	12	2	41	11	2	3	15	34	7
Cluster_48924			0.493245	0.121243	0.218184	-0.141156	0.886839	0.962013	2.79058	0.0263697	0.135383	-2.81873	0.0258431	0.212746	2.93172	0.06706	0.311469	Cluster_32348	chr2:11760105-11760400	296	122507	57.486	122472	0.53	.	AUUCGGUACUUGAUCGUAGAUGUG	8896	0.067	24	N6	138	735	5157	1233	5343	6940	14359	88740	19	14	23	10	30	11	1	2	24	39	8
Cluster_32348			0.326313	0.239149	0.365174	-1.54212	0.0470167	0.247293	0.921407	0.243303	0.478347	-2.12712	0.00692324	0.150431	2.46352	0.0261176	0.219925	Cluster_3915	chr1:5170940-5174624	3685	122470	57.468	121059	0.585	.	UCUCAGAUCUGUUGAUUUCUCAAU	11432	0.067	24	N5	150.1	745	6802	1636	5704	8400	20482	78701	98	95	332	152	238	52	15	52	96	309	72
Cluster_3915			0.753851	0.0386172	0.0880349	-0.365583	0.812124	0.933178	0.361022	0.821382	0.911381	-0.161856	0.922306	NA	0.726563	0.743312	NA	Cluster_39227	chr2:19352366-19354412	2047	122453	57.46	122357	0.504	.	AUCUUCUGUCAACUCUUUGCUUA	6187	0.091	24	N5	88.2	953	3918	1784	7618	10856	19464	77860	1	2	4	0	1	3	2	0	2	12	0
Cluster_39227			1.17886	8.6e-05	0.000463386	1.20259	0.171641	0.496068	4.26585	0.000113028	0.00275699	-2.6233	0.0200711	0.199757	3.06325	0.0300933	0.230713	Cluster_59707	chr4:3512121-3514215	2095	122337	57.406	122284	0.57	.	AUACGACUUGGAUCAAUCUCGACC	5150	0.152	24	N5	243.2	1625	5278	2988	9839	17424	13704	71479	47	52	30	10	139	22	2	2	35	103	10
Cluster_59707			0.428467	0.0729692	0.146753	-1.18405	0.065558	0.297051	-0.237249	0.729656	0.862514	-0.751996	0.258993	0.570213	0.946794	0.314143	NA	Cluster_25035	chr2:1178759-1183706	4948	122126	57.307	122054	0.377	.	AUUCCAACGAGACGAUGUAACUUC	12248	0.092	24	N5	252.8	1491	4480	2623	8118	10388	15406	79620	12	9	25	15	18	8	12	5	22	39	10
Cluster_25035			0.257051	0.320493	0.455199	-0.850562	0.264891	0.609867	0.858398	0.276648	0.514156	-2.22624	0.00457581	0.130682	1.70895	0.119456	0.394437	Cluster_27918	chr2:6014943-6017469	2527	121723	57.118	117738	0.458	.	AUAUGUCAGGACCAGGACUUGUCC	19842	0.087	24	N5	283.4	1619	9001	2084	7949	7410	17037	76623	110	103	158	126	142	34	16	29	65	256	47
Cluster_27918			-2.6084	6.92e-45	1.02e-42	-0.858827	0.00562123	0.0624867	-1.5223	1.48352e-06	7.89219e-05	-0.269675	0.385816	0.684204	-0.663465	0.134183	0.420686	Cluster_75224	chr5:4387113-4392304	5192	121387	56.96	121184	0.03	-	GUGGAUAUGAAGGAGUUCGUG	205	0.419	N	N2	-1	6737	72544	7448	12369	7755	7113	7421	250	510	995	266	238	149	299	300	100	162	144
Cluster_75224			0.573021	0.00512091	0.0165385	-0.463414	0.472413	0.771647	1.52319	0.0406543	0.172301	-1.76072	0.018613	0.195892	1.9866	0.0436428	0.266552	Cluster_51267	chr3:15931389-15935485	4097	121188	56.867	115300	0.469	.	GGGGAAAGGUGAAACUCUCAGACU	5495	0.174	24	N5	139.2	1248	9978	1953	6465	7028	20568	73948	25	22	52	13	41	19	5	6	36	95	16
Cluster_51267			0.121689	0.610846	0.722234	-0.764826	0.301724	0.645937	0.651199	0.39677	0.626571	-1.27096	0.0976207	0.364123	1.41602	0.18457	0.475718	Cluster_47809	chr3:10653543-10655974	2432	121030	56.793	120449	0.662	.	AUGUAAACCAGUUGGACAAAGACC	13450	0.067	24	N5	268.4	1053	10968	1784	6333	5623	20807	74462	39	38	76	36	61	31	8	21	46	156	32
Cluster_47809			0.38648	0.162402	0.272181	-0.435002	0.592615	0.841269	1.68832	0.093152	0.280875	-1.97618	0.0503431	0.271074	2.12332	0.100583	NA	Cluster_10807	chr1:13907570-13908161	592	120898	56.731	120321	0.392	.	AGAAGGAUCGACUGUCAAACGU	8741	0.088	24	N6	317.5	1072	5538	2954	8735	24953	13738	63908	11	13	21	8	28	3	5	0	9	27	3
Cluster_10807			0.619721	0.0264739	0.0647314	-1.18525	0.155184	0.476657	0.949513	0.280227	0.517675	-1.73567	0.0475069	0.265316	2.13475	0.078134	0.332304	Cluster_13003	chr1:17439906-17443091	3186	120746	56.659	82847	0.331	.	AAGGGAAACUCAAGUCGGCAGACA	5989	0.098	24	N5	97.5	1486	9411	2348	7839	7032	21299	71331	18	30	76	23	52	16	6	11	51	135	16
Cluster_13003			0.465967	0.126382	0.224955	-1.24096	0.187543	0.519536	0.338881	0.728475	0.861552	-1.34348	0.165485	0.463603	1.57983	0.244099	0.536435	Cluster_46770	chr3:9377489-9383236	5748	120342	56.47	103190	0.347	.	UAAGUCUGUGCUGAAACUGAGCCU	2621	0.174	24	N5	120.5	1033	6229	1916	6746	10582	17621	76215	21	13	46	24	48	4	6	12	25	85	6
Cluster_46770			0.691294	0.00256559	0.00912731	0.204827	0.797424	0.927765	1.39871	0.155242	0.374887	-1.54591	0.119644	0.399211	1.19387	0.346047	0.626477	Cluster_61051	chr4:5808138-5809285	1148	120342	56.47	90940	0.099	-	AGACUGUGGGCUUCCAACUCAAAA	24333	0.069	24	N5	-1	1350	7133	2174	7147	7880	18807	75851	12	18	15	7	22	4	3	2	14	68	10
Cluster_61051			0.960592	0.00155396	0.00591843	0.526786	0.570015	0.829174	2.77864	0.00645874	0.0578656	-2.29825	0.0255038	0.211107	2.25184	0.102413	0.367034	Cluster_59972	chr4:4053595-4069521	15927	120172	56.39	37858	0.606	.	AACCGUAGAAACACUAACAAAGCU	3107	0.331	24	N5	250.5	1304	14904	2839	6388	7909	22084	64744	59	60	50	22	134	11	2	7	24	102	10
Cluster_59972			0.750863	3.09e-05	0.000183549	0.519523	0.391969	0.716822	0.714688	0.291422	0.528919	-1.14861	0.0902264	0.3492	0.195163	0.830094	0.924732	Cluster_88187	chr5:21166114-21174422	8309	120117	56.364	48456	0.732	.	AGACUGUGGGCUUCCAACCUAAAA	7034	0.181	24	N5	334.1	1325	9476	2429	7928	7966	22179	68814	36	76	48	18	60	5	6	12	44	133	12
Cluster_88187			0.112306	0.935142	NA	-3.51016	0.690455	NA	-2.52773	0.775777	NA	-0.979834	0.911295	NA	0.980308	0.937508	NA	Cluster_52824	chr3:17862179-17863774	1596	119958	56.29	117741	0.356	.	AUCUCAUAUCUGUAGGCGGAAGUG	11878	0.082	24	N5	194.9	768	3310	1603	5521	14751	12193	81812	0	0	6	0	0	0	0	1	0	1	0
Cluster_52824			1.02916	6.96e-05	0.000382887	-0.741312	0.32782	0.6662	1.59521	0.0490133	0.193437	-1.96831	0.0153049	0.183837	2.33651	0.0351864	0.24343	Cluster_78551	chr5:8563702-8567164	3463	119871	56.249	117946	0.35	.	AUCCGGUUUGUAAAUGUUAUUAUU	2798	0.082	24	N5	87.7	1308	6644	2805	6328	7830	26514	68442	36	41	76	34	107	13	7	11	63	152	11
Cluster_78551			0.221598	0.74215	0.824841	-3.95228	0.153072	NA	-3.64193	0.196326	NA	-0.30836	0.90286	NA	0.310055	0.937421	NA	Cluster_20232	chr1:25671598-25674405	2808	119860	56.244	110126	0.391	.	GUUCUUCCCGGAUUUGCUGCUGGA	2860	0.086	24	N5	95.3	1171	3288	1667	5346	8870	14623	84895	0	0	2	2	0	0	3	0	0	11	1
Cluster_20232			0.224649	0.666116	0.766133	0.0837214	0.968388	NA	0.571899	0.79627	NA	-0.131138	0.954737	NA	0.488154	0.873292	NA	Cluster_28720	chr2:7203834-7204498	665	119641	56.141	119096	0.564	.	AUUGGAUUGGCUGUUGACUUCGAC	6959	0.095	24	N6	90.7	955	9499	1713	5902	9623	12496	79453	1	1	2	0	3	0	1	0	1	3	1
Cluster_28720			-2.07622	2.46e-80	1.62e-77	-1.93512	1.08772e-09	1.70605e-07	-1.83202	2.65108e-08	2.47371e-06	-0.467049	0.131303	0.416438	0.103101	0.821664	0.922039	Cluster_6405	chr1:8267840-8273603	5764	119540	56.094	110637	0.456	.	ACUGGUCUGUAGCGAUUUAUUGUC	5128	0.229	N	N2	-1	3916	30326	4334	8889	7421	16587	48067	60	97	422	126	85	40	174	76	64	153	100
Cluster_6405			0.433657	0.0741909	0.148696	-0.843002	0.224081	0.564601	1.5344	0.0305905	0.14694	-1.66599	0.0191518	0.197005	2.3774	0.0165639	0.190671	Cluster_44745	chr3:7083406-7094104	10699	118999	55.84	118695	0.778	.	AAAGGUCCAAUACUCUGAUGCUAU	43446	0.102	24	N5	824.9	1201	8126	2033	6995	4512	16039	80093	85	92	262	61	306	45	23	32	55	139	19
Cluster_44745			0.774505	0.000744728	0.00315124	-0.588773	0.442823	0.753437	0.684955	0.414252	0.642188	-1.00714	0.23188	0.539208	1.27372	0.262548	0.549743	Cluster_1199	chr1:1598011-1599469	1459	118960	55.821	118828	0.17	-	AUGGCGUUGUGACUGUGAUGAAAC	35429	0.052	24	N5	-1	962	5814	2130	5632	9071	13975	81376	12	11	27	7	24	7	0	9	29	65	8
Cluster_1199			0.501387	0.153375	0.260462	-3.88035	0.0164885	0.128403	1.40561	0.206784	0.437022	-1.06487	0.352641	NA	5.28584	0.00712182	NA	Cluster_10595	chr1:13524357-13524791	435	118767	55.731	106084	0.618	.	AAACGAGUAGACAAUUGAAGGGAA	8101	0.068	24	N6	91.1	874	3759	1493	7197	10337	10444	84663	1	0	9	4	11	8	2	2	6	17	2
Cluster_10595			0.304446	0.247696	0.374905	-1.49581	0.0517587	0.260047	1.11418	0.16184	0.382078	-2.08879	0.0084939	0.15749	2.60998	0.0184006	0.197003	Cluster_83839	chr5:15925213-15928408	3196	118215	55.472	100988	0.419	.	GGCAACGAUUUCGGACAAGGCAAC	3640	0.169	24	N5	69.1	1515	9318	3588	7864	7895	25326	62709	39	53	143	69	130	23	11	21	44	127	40
Cluster_83839			1.161	0.0069053	0.0212141	-1.35117	0.352558	NA	2.1604	0.251466	NA	-2.6638	0.156602	NA	3.51151	0.139989	NA	Cluster_61326	chr4:6205200-6207406	2207	118141	55.437	118064	0.675	.	AUCUUUUUGACGUUGACGGUGAGA	3482	0.123	24	N5	121.3	1051	4000	1900	6581	11743	14745	78121	3	1	4	4	5	3	1	0	0	6	1
Cluster_61326			0.708751	0.0192765	0.0498206	0.393018	0.692839	0.88626	2.79368	0.0326264	0.153007	-1.71143	0.208459	NA	2.40065	0.143982	NA	Cluster_28251	chr2:6497638-6498234	597	117979	55.361	111924	0.478	.	AUUGGACGGAGCGGAUCAAGCGGU	4298	0.116	24	N6	145.1	1071	6585	1923	6902	8310	15357	77831	7	9	12	1	27	3	0	2	10	28	3
Cluster_28251			-0.121479	0.387415	0.523259	-1.09122	0.0117256	0.10298	0.170277	0.699271	0.843838	-0.593549	0.178616	0.478181	1.2615	0.0411811	0.259458	Cluster_23349	chr1:29252821-29263900	11080	117972	55.358	83785	0.609	.	AAGGACUCGGCAUAGACUUGACGG	8662	0.14	24	N5	239.8	1771	9478	3123	10546	7278	16849	68927	31	43	111	34	85	38	31	27	50	118	27
Cluster_23349			0.311219	0.24722	0.374413	-0.14918	0.860674	0.952171	1.78648	0.0511978	0.198165	-1.59419	0.0849763	0.341361	1.93565	0.121422	0.398637	Cluster_48117	chr3:11067748-11071438	3691	117806	55.28	117492	0.447	.	UCGACUGCUAAAGACCCUCUUGGU	1678	0.229	24	N5	96.1	1419	7008	2540	8735	17267	15720	65117	26	34	40	17	72	15	5	7	26	88	17
Cluster_48117			0.860363	0.000128207	0.00066279	-1.10291	0.0944458	0.366781	0.829025	0.289445	0.527403	-1.4427	0.0621137	0.291395	1.93193	0.0590591	NA	Cluster_89113	chr5:22109471-22112219	2749	117764	55.26	117638	0.43	.	AGUGGAUCGUCAAUUUGAGCUUGA	3285	0.118	24	N5	84.5	1056	6266	1982	7703	15461	16237	69059	7	9	21	9	19	5	3	4	15	38	4
Cluster_89113			1.50113	2.57e-40	3.01e-38	2.32673	2.06043e-13	6.14811e-11	1.06623	0.000757509	0.0125085	0.500243	0.122107	0.403631	-1.2605	0.00488558	0.130883	Cluster_76463	chr5:5934826-5942603	7778	117723	55.241	111876	0.969	+	AAGGACGAAGUCGAGGAUCUUGAGAAAGG	1039	0.317	N	N2	-1	7282	68618	7509	12031	7929	7214	7140	767	2031	326	126	807	690	222	186	777	1083	67
Cluster_76463			0.854909	0.00142251	0.00549171	0.745727	0.402616	0.723454	1.94882	0.0527447	0.201337	-1.22396	0.237164	0.544025	1.20309	0.370672	0.647661	Cluster_51042	chr3:15613466-15614168	703	117546	55.158	117129	0.549	.	AAGUUCGGAUCGCAGAACUGGAGU	2970	0.127	24	N6	99.9	1138	9199	2306	7527	12119	17384	67873	17	29	16	7	52	2	1	5	13	52	6
Cluster_51042			-0.087574	0.779619	0.850879	-1.81426	0.178812	0.506384	2.4421	0.188273	0.416283	-3.87289	0.0289969	NA	4.25631	0.0636309	NA	Cluster_50832	chr3:15220944-15221857	914	117321	55.052	82344	0.496	.	AUGGCUUCCAAGACUCGGCUGAUG	2711	0.125	24	N6	107.1	1058	5463	1969	8418	13954	12456	74003	0	3	1	5	4	0	0	0	5	6	4
Cluster_50832			1.41934	0.0011195	0.00447557	1.48268	0.329694	NA	0.674362	0.720199	NA	-0.389549	0.842949	NA	-0.808344	0.738398	NA	Cluster_12096	chr1:16142688-16143405	718	117309	55.047	117175	0.655	.	UAUAUAGACAACUAACUCUAGCCU	2799	0.096	24	N6	62.9	916	3714	1635	6225	7797	14637	82385	2	5	1	1	2	1	0	1	4	5	3
Cluster_12096			0.384367	0.140674	0.243713	-1.1724	0.121618	0.421098	1.50362	0.0623644	0.220908	-2.33677	0.00367051	0.126488	2.67601	0.0155936	0.187491	Cluster_39110	chr2:19219497-19221702	2206	116885	54.848	112701	0.68	.	AGAACAGAGACCGUUGGAAGAAAA	26093	0.07	24	N5	419.6	1339	4477	1674	6323	5801	23783	73488	43	39	102	53	108	18	6	14	53	172	24
Cluster_39110			0.851848	0.0376316	0.0862713	-0.0574156	0.970681	NA	2.61217	0.15642	NA	-1.26725	0.517207	NA	2.66954	0.269204	NA	Cluster_78681	chr5:8728080-8728649	570	116729	54.774	116440	0.343	.	AUUUGUAGUUUAUCUGGGACGGAG	6372	0.075	24	N6	85.5	629	2995	1919	6111	9540	13523	82012	2	2	1	2	7	4	1	0	1	7	2
Cluster_78681			-0.354293	0.246509	0.373776	1.26063	0.174707	0.500086	-0.886922	0.342484	0.578283	0.406767	0.663385	0.860188	-2.14753	0.103085	0.367034	Cluster_57394	chr3:23283562-23286121	2560	116498	54.666	78993	0.015	-	UGAGGGGAUGUAGCUCAAAUGGUA	12788	0.025	N	N2	-1	2563	34055	3936	10198	15723	19668	30355	155	303	33	70	118	30	79	58	27	130	36
Cluster_57394			0.457831	0.0817739	0.160651	-0.609416	0.486604	0.779001	-0.50076	0.590455	0.774084	-0.215345	0.812874	NA	0.108647	0.932246	NA	Cluster_16228	chr1:21330549-21335571	5023	115897	54.384	115869	0.72	.	GUUAGAGAAUUGGAUAGAACAAAU	4660	0.075	24	N5	81.9	931	3294	1728	5194	8166	20741	75843	6	6	7	7	9	3	5	4	7	25	0
Cluster_16228			0.495993	0.191132	0.308408	-0.775346	0.518333	0.799355	-0.0761352	0.956364	0.982458	-1.70606	0.199675	0.502001	0.699189	0.703589	NA	Cluster_71892	chr5:177663-180915	3253	115770	54.324	115347	0.487	.	AGAGACUUUUUGAAUCUUUCAGAU	4215	0.11	24	N5	164.2	955	4115	1939	6377	12640	15299	74445	9	5	23	4	9	0	0	4	16	33	7
Cluster_71892			0.708372	0.000996803	0.00405515	-0.785867	0.241814	0.585465	0.957889	0.188926	0.41697	-1.17626	0.109232	0.383139	1.74375	0.0785279	0.332423	Cluster_29047	chr2:7680325-7689532	9208	115653	54.27	100059	0.157	-	AUAACUGACGUGUACUGUGAAAUC	17784	0.133	24	N5	-1	1156	7033	1641	4300	4411	18369	78743	12	20	30	15	46	7	5	8	23	66	6
Cluster_29047			0.734453	0.00237215	0.00853612	-0.878143	0.261134	0.606374	0.660725	0.55649	0.750535	-2.05154	0.0542342	NA	1.53886	0.260842	NA	Cluster_58477	chr4:1486512-1487404	893	115377	54.14	115361	0.789	.	AAGGGUGUGAACGAUCUGUGUCCC	18268	0.069	24	N6	364.1	578	4055	937	4375	7268	9922	88242	5	7	13	6	8	1	2	1	9	21	2
Cluster_58477			0.550922	0.0771032	0.153235	-0.980897	0.324249	0.663134	1.44736	0.24792	0.483945	-2.15842	0.0822026	NA	2.42824	0.129052	NA	Cluster_44082	chr3:6293926-6297377	3452	115077	53.999	97847	0.482	.	AUCAACACUGGAGAAUUCACCUAU	2427	0.16	24	N5	97.4	1368	7010	2484	8264	10804	11079	74068	6	5	18	4	12	3	3	0	4	41	1
Cluster_44082			0.308985	0.00121877	0.00481287	0.745336	0.00594576	0.064831	0.765373	0.0048682	0.0474983	0.147088	0.596641	0.824813	0.0200374	0.958364	0.983037	Cluster_93466	mitochondria:302073-309774	7702	115037	53.981	3253	0.153	-	AUCUGUCAGUCGCGUCGGGUCUGC	227	0.371	N	N2	-1	5004	53544	6125	11798	11550	9232	17784	396	538	443	104	657	410	186	158	331	542	105
Cluster_93466			0.322566	0.202569	0.322577	-1.06087	0.285845	0.631687	1.47591	0.161409	0.381291	-0.975027	0.372794	NA	2.53677	0.0799425	NA	Cluster_73219	chr5:1872100-1877102	5003	114934	53.932	114848	0.514	.	AGACUCGAGUAGACACAUGGAUGA	9973	0.085	24	N5	127.2	1309	4003	1998	9830	15772	11909	70113	2	5	12	2	15	6	2	2	13	23	10
Cluster_73219			0.25094	0.438346	0.572048	-1.58127	0.0915269	0.360974	0.741749	0.434641	0.657628	-2.07789	0.0282214	0.218706	2.323	0.0816146	0.339543	Cluster_39474	chr3:135-3344	3210	114801	53.87	111306	0.234	.	GAGAAACUAAAGUCGGCGGACGAC	19261	0.106	24	N5	594	1112	6860	2281	7670	7640	17358	71880	93	66	246	147	192	41	18	44	132	357	97
Cluster_39474			-3.05917	3.78e-27	1.94e-25	-0.451766	0.375895	0.705862	-1.66433	0.00114424	0.0170938	0.472075	0.354623	0.661726	-1.21256	0.0933372	0.354589	Cluster_56939	chr3:22744436-22747273	2838	114702	53.823	91863	0.953	+	UUUGUCGUUGAGCUCAUUU	1246	0.225	N	N2	-1	10094	56803	9603	11403	9118	7674	10007	272	514	702	234	202	226	434	365	201	275	263
Cluster_56939			0.520982	0.0121159	0.0340084	0.180623	0.787223	0.924358	1.63997	0.0515242	0.198591	-2.2354	0.00774637	0.153171	1.45934	0.174908	0.465173	Cluster_82006	chr5:13691384-13694801	3418	114524	53.74	109521	0.638	.	AAGCUUAAGGACAAGUGCAGAACU	2860	0.198	24	N5	207.1	1408	6425	2695	8422	12721	13791	69062	37	28	41	14	40	6	2	5	14	57	11
Cluster_82006			0.45025	0.206642	0.327778	-1.46689	0.18046	0.509167	0.261592	0.812812	0.906722	-0.959622	0.384098	0.683291	1.72845	0.266515	0.553676	Cluster_38157	chr2:18165395-18166791	1397	114499	53.728	13064	0.659	.	AACGGGCUUUGACUUAUAAAUCGA	6053	0.079	24	N5	145.8	1337	6576	1891	5438	8191	25055	66011	10	24	57	21	61	5	9	15	15	114	4
Cluster_38157			0.518324	0.0697975	0.141521	-0.501937	0.566251	0.826968	1.52303	0.105055	0.303397	-2.15921	0.0213979	0.20054	2.02495	0.114789	0.38657	Cluster_30303	chr2:9344554-9345056	503	114469	53.714	114397	0.597	.	AUAGUCUGUGUGGUCUCGAAAAGG	24922	0.059	24	N6	492.7	968	5253	1972	5623	6976	19691	73986	37	47	88	25	83	9	4	10	51	186	27
Cluster_30303			0.648329	0.00686295	0.0211255	-1.06765	0.113477	0.406405	1.09918	0.124755	0.332296	-1.44906	0.043562	0.257731	2.16682	0.0276173	0.224558	Cluster_28340	chr2:6664684-6668161	3478	114311	53.64	108573	0.272	.	AGUAUAGAUUCGACUGUUGACGGA	5994	0.105	24	N5	184.7	1456	5415	2930	13675	8921	16911	65003	29	12	44	29	68	16	8	11	29	78	15
Cluster_28340			-0.208122	0.111296	0.203943	-0.993423	0.00580212	0.063924	-0.36567	0.323534	0.562025	-0.398671	0.275149	0.588596	0.627752	0.224298	0.51466	Cluster_61718	chr4:6654579-6660643	6065	114306	53.638	39363	0.665	.	AAAUAGACUCUGUAAUAAUACUGC	15675	0.167	24	N5	375.5	1436	10390	2390	6788	5761	20751	66790	42	54	134	42	91	30	57	27	47	134	19
Cluster_61718			-0.0603011	0.636656	0.742698	0.517576	0.209006	0.548709	-0.583858	0.155068	0.374872	0.817039	0.0481378	0.26701	-1.10143	0.0582849	0.29811	Cluster_16896	chr1:22034341-22040698	6358	114007	53.497	112720	0.453	.	GACGGGCGUUUGGUCUAGUGGUAUGA	36773	0.267	N	N2	-1	3021	75111	4094	12966	8121	6874	3820	273	524	426	101	294	306	256	260	258	402	67
Cluster_16896			0.691212	0.0185869	0.0483388	-0.741698	0.416971	0.7341	1.24161	0.184354	0.410853	-1.15075	0.221474	0.526263	1.98329	0.129329	0.41308	Cluster_9167	chr1:11584954-11587757	2804	113779	53.39	113564	0.492	.	AGGCAGAGAGCUCUGUUUUUGGGG	5102	0.098	24	N5	112.9	2445	9621	2751	6402	7286	20408	64866	28	26	71	19	78	30	3	18	28	118	29
Cluster_9167			-2.47257	2.07e-19	6.35e-18	0.128747	0.817888	0.934921	-1.19425	0.0351736	0.159426	-0.249496	0.657592	0.857141	-1.32299	0.0966285	0.360825	Cluster_89043	chr5:22035925-22047247	11323	113698	53.352	98230	0.836	+	UCUCGGCUUGAGCUUUUCUUU	1080	0.257	N	N2	-1	6930	50907	7651	27072	9128	6052	5958	197	511	396	140	161	73	79	180	102	173	145
Cluster_89043			0.960783	0.00084416	0.00351497	-0.16435	0.851685	0.947363	3.25913	0.00494432	0.0480416	-2.98885	0.0106954	0.163531	3.42346	0.0186346	0.1985	Cluster_25667	chr2:2059620-2061902	2283	113352	53.19	111853	0.593	.	AUGUUAUCAGUAGGACCCGACGGU	3812	0.159	24	N5	127.5	1079	6889	1956	6095	9294	14823	73216	16	25	26	12	54	9	0	3	32	85	10
Cluster_25667			0.0499511	0.956115	0.972089	1.03038	0.843051	NA	-3.53381	0.509161	NA	0.53888	0.918311	NA	-4.56367	0.540969	NA	Cluster_15475	chr1:20469909-20470066	158	113121	53.081	113115	0.591	.	AUUCUCGAUGAGUUAUGGACUUGG	13725	0.043	24	N6	179	415	3559	1185	6352	7797	14997	78816	1	6	1	1	0	0	0	2	0	1	0
Cluster_15475			-0.560838	2.7e-05	0.000162741	-0.737174	0.0699621	0.307651	-0.50503	0.235259	0.469067	-0.52496	0.208709	0.511993	0.232144	0.693318	0.857869	Cluster_9299	chr1:11737968-11745143	7176	112946	52.999	72702	0.489	.	AAGACAAUCAGCACGGACAUUGUU	14636	0.106	24	N5	649.7	1325	15195	2674	11489	7166	19939	55158	52	74	132	51	70	36	52	31	32	118	34
Cluster_9299			1.5171	0.000459378	0.00206578	1.90957	0.301941	NA	-0.147278	0.931171	NA	1.74014	0.378236	NA	-2.05688	0.413599	NA	Cluster_6416	chr1:8281106-8284653	3548	112874	52.966	112813	0.43	.	AUCUGAUGUUCGUUGAGAGUGUGC	8729	0.115	24	N5	123.4	984	4529	1619	5736	10436	13744	75826	3	1	1	0	4	0	0	2	8	5	0
Cluster_6416			1.25222	0.000175946	0.000882246	-0.307458	0.75958	0.911195	3.67116	0.0033743	0.0374661	-3.12374	0.0135065	0.173911	3.9786	0.0132096	0.181305	Cluster_48243	chr3:11223646-11225914	2269	112694	52.881	108838	0.589	.	ACCGGUCGGCUCAUAUGCAAUAUG	2955	0.176	24	N5	160.7	1357	7935	2116	6986	11785	16865	65650	17	24	21	16	74	12	0	3	18	69	9
Cluster_48243			0.300013	0.331754	0.466602	-0.0522692	0.957302	0.985395	3.08678	0.0608834	0.217336	-3.4664	0.0354562	0.238313	3.13904	0.101082	NA	Cluster_25057	chr2:1214264-1215827	1564	112625	52.849	50888	0.396	.	ACAGAACUCUAGUUUCUAUAGCCU	4893	0.131	24	N5	193.8	813	4792	1542	5890	10013	11651	77924	9	10	15	4	17	1	0	1	15	26	7
Cluster_25057			1.05268	0.000416919	0.00190004	0.923754	0.306587	0.649564	2.79828	0.00343495	0.0379556	-1.97755	0.0403207	0.250587	1.87452	0.154227	0.441412	Cluster_48980	chr3:12262243-12264424	2182	112290	52.692	103593	0.66	.	AAUAAAAGGAACUCCUUGACGCCU	11256	0.138	24	N5	305.6	1301	5414	2439	10427	11469	13102	68138	112	107	67	32	189	50	5	11	61	187	25
Cluster_48980			0.897104	0.000201277	0.000995284	-0.218608	0.758514	0.910843	0.382939	0.595469	0.777622	-0.610255	0.398841	0.691824	0.60154	0.55257	0.776791	Cluster_12915	chr1:17319044-17325395	6352	112181	52.64	110799	0.493	.	AUUGACGGAACAAGAGAUUGUGAU	3741	0.18	24	N5	141.8	1863	10332	2904	11621	7838	19354	58269	65	97	118	45	145	35	40	29	105	305	30
Cluster_12915			-1.51326	4.58e-21	1.58e-19	-2.09636	2.76052e-05	0.00101418	-2.20223	1.89541e-05	0.000658694	-0.345239	0.478429	0.750198	-0.105869	0.882738	0.950207	Cluster_30041	chr2:8910533-8914393	3861	112118	52.611	47605	0.362	.	AGUGUGAUAUUGUCCUCUUUGAGC	2090	0.186	24	N5	96.8	1790	15471	3111	7460	6709	17715	59862	34	45	243	72	55	10	97	56	26	118	59
Cluster_30041			0.376403	0.471926	0.602013	-1.85411	0.332978	NA	-2.33037	0.354338	NA	-2.15722	0.314553	NA	-0.476346	0.880252	NA	Cluster_10376	chr1:13201353-13202327	975	111669	52.4	111632	0.421	.	AGGCCAUGUUCAAACUCUCUUCGG	2933	0.092	24	N6	90.5	813	2524	1609	6681	8235	15603	76204	2	0	8	1	0	0	0	1	1	2	1
Cluster_10376			1.02153	0.00161767	0.00613703	-0.124748	0.897777	0.964282	1.171	0.230448	0.463965	-1.93531	0.0474335	0.265152	1.29574	0.346744	0.626857	Cluster_5861	chr1:7663884-7666335	2452	111609	52.372	109252	0.139	-	AUUUCAGGAGUAGAAUUUUUCGCC	36684	0.054	24	N5	-1	577	3160	935	2567	2524	9273	92573	488	595	469	374	660	147	62	102	304	784	165
Cluster_5861			0.506369	0.0255709	0.0629391	-0.636218	0.35736	0.69297	1.56674	0.044572	0.182275	-2.04166	0.00887074	0.158279	2.20295	0.0345368	0.24181	Cluster_28026	chr2:6183403-6187217	3815	111537	52.338	107557	0.331	.	AUUGGGCUGUGCAAUUGGAACUUU	3892	0.15	24	N5	104.1	1609	9279	2559	7146	7759	20426	62759	30	27	54	24	59	15	9	4	33	107	21
Cluster_28026			1.33399	1.69e-05	0.000106165	0.374444	0.712652	0.892556	1.6237	0.19835	0.427523	-1.60127	0.21109	0.515978	1.24924	0.440865	NA	Cluster_25670	chr2:2063875-2065111	1237	111387	52.268	108237	0.498	.	UUCUUGUUGGAUUUGUCUAUCUCA	1546	0.146	24	N5	173.7	1446	8249	2092	7659	15451	14189	62301	8	13	10	4	18	1	2	1	13	43	3
Cluster_25670			0.245528	0.360048	0.496246	-1.25501	0.121628	0.421098	0.754302	0.37233	0.606245	-2.19403	0.00893635	0.158279	2.0093	0.0862924	0.346452	Cluster_61325	chr4:6203183-6204460	1278	111208	52.184	107533	0.646	.	AAACGGUCCAAUGGGAAACAGCCU	7459	0.066	24	N5	172.2	908	8591	1951	4464	5335	30374	59585	40	72	139	70	85	22	15	16	59	209	36
Cluster_61325			1.3348	3.49e-05	0.000204431	2.06381	0.0195301	0.143949	2.59679	0.00346959	0.038159	-0.481749	0.590039	0.823129	0.532977	0.670614	0.845957	Cluster_60880	chr4:5557314-5557834	521	111146	52.155	111057	0.761	.	ACCGGCUGUACAACUGUAACUAGU	38811	0.078	24	N6	685	712	5229	1751	3657	6795	11234	81768	437	659	97	83	409	612	55	48	376	474	127
Cluster_60880			1.07949	0.000708242	0.00301204	1.47014	0.13965	0.452152	2.1148	0.0491736	0.193853	-0.744877	0.506163	0.771211	0.644657	0.659922	0.839154	Cluster_81615	chr5:13056061-13056982	922	111010	52.091	108254	0.288	.	AUGGUUGUAGCGAAGGCUGUUGUG	2914	0.149	24	N6	63.9	1523	5954	2889	10717	18118	13764	58045	36	15	16	4	45	14	4	3	14	49	7
Cluster_81615			-0.767497	7.25e-15	1.47e-13	-1.15364	0.000138787	0.00362804	-0.571033	0.0591083	0.213573	-0.128469	0.670732	0.864018	0.582611	0.173464	0.464288	Cluster_59165	chr4:2718089-2722765	4677	110970	52.072	71823	0.962	+	AAGUGACUCGACUCUGUUU	275	0.327	N	N2	-1	7588	62077	8120	13158	7184	6409	6434	326	499	1352	371	705	432	626	335	386	563	205
Cluster_59165			0.503708	0.0768785	0.152953	-1.06644	0.206939	0.546211	1.49056	0.091075	0.277401	-2.20815	0.0121847	0.170173	2.55699	0.0363281	0.246792	Cluster_32150	chr2:11543917-11545327	1411	110922	52.05	109386	0.296	.	AGCGCUCGUACGACUCUGGAAACU	12745	0.067	24	N5	232.2	1180	7560	2391	5075	6405	18332	69979	42	58	130	51	119	26	9	15	52	202	41
Cluster_32150			0.718363	0.0112335	0.0319324	-0.803808	0.334331	0.672399	0.596783	0.487804	0.69911	-1.02222	0.235243	0.541866	1.40058	0.242015	0.534924	Cluster_13085	chr1:17558203-17563221	5019	110904	52.041	108191	0.396	.	UUUUCACCGUUGGAGAUGCUCUA	10993	0.083	24	N5	129.8	1818	7376	4563	8066	10193	33643	45245	24	20	41	23	53	14	19	5	12	47	5
Cluster_13085			0.755488	0.0377386	0.0864775	-3.32076	0.0186734	0.139554	0.710186	0.632545	0.800778	-2.4642	0.0798854	NA	4.03086	0.0491828	NA	Cluster_8698	chr1:11020221-11023396	3176	110727	51.958	110502	0.422	.	AGAAGAGAAGUAGAACUAAGGUUU	7747	0.1	24	N5	290.9	1053	4955	1863	8618	9588	15905	68745	0	2	11	5	5	1	2	0	11	19	3
Cluster_8698			-0.591011	0.629561	NA	-2.57679	0.734799	NA	2.11959	0.779472	NA	-1.74577	0.818472	NA	4.69513	0.661656	NA	Cluster_79930	chr5:10385193-10385844	652	110564	51.882	110531	0.866	+	AUUGGAGCGGCGAUUGUGGCUGUG	4250	0.085	24	N13	-1	1040	3075	2427	7545	11999	13314	71164	0	0	0	1	2	1	0	0	0	3	0
Cluster_79930			1.39465	9.09e-07	7.16e-06	1.90996	0.0592883	0.281137	2.67824	0.0389508	0.168115	-0.887691	0.52811	0.786357	0.768265	0.640606	NA	Cluster_59706	chr4:3511351-3511746	396	110280	51.748	110204	0.346	.	AUCGACGAGUUUCUGACGCACUUC	6657	0.096	24	N6	113.8	1208	3878	2362	10136	23608	13540	55548	10	15	7	0	26	1	1	1	7	34	3
Cluster_59706			0.896305	0.000285645	0.00135867	-0.405459	0.571309	0.829897	0.281804	0.72648	0.860577	-1.57302	0.0457728	0.261804	0.687254	0.52375	0.760058	Cluster_40292	chr3:1165292-1167201	1910	110064	51.647	67186	0.461	.	AGGGCUCAGCUGAAUCUAGUUUUC	7787	0.084	24	N5	104	1016	7379	1846	5506	4626	20325	69366	28	29	46	20	28	7	5	9	33	91	4
Cluster_40292			-0.62209	8.08e-06	5.41e-05	-1.32601	0.000657094	0.0126796	-1.31479	0.000823125	0.0132972	-0.0804902	0.834357	0.937504	0.0112198	0.983818	0.993115	Cluster_12895	chr1:17281164-17285694	4531	110047	51.639	89301	0.465	.	GGGAUAGGUUGUAGACGAUGCUUC	2043	0.226	N	N2	-1	4117	27524	4423	7974	7110	13974	44925	63	104	260	99	96	62	145	79	135	258	41
Cluster_12895			0.849728	8.28e-05	0.000448343	-0.0399772	0.948584	0.981892	0.0114616	0.985962	0.995265	-0.204228	0.7564	0.907258	0.0514353	0.954389	NA	Cluster_86608	chr5:19404563-19408066	3504	109929	51.584	109805	0.337	.	AACGUGACUUGGAGCUAUGAGGGA	3279	0.125	24	N5	80.3	1244	5775	1660	6277	11896	11771	71306	21	20	18	15	25	14	11	10	11	21	3
Cluster_86608			-0.654548	3.63e-05	0.00021183	0.241395	0.57418	0.831206	-0.131497	0.75887	0.879081	0.412937	0.344233	0.655195	-0.37289	0.538794	0.768592	Cluster_45	chr1:44390-49291	4902	109920	51.579	41530	0.761	.	AUCAUCUGACGUGGCUUCUUCUGA	6212	0.138	24	N5	192.6	1712	14478	2629	6994	7175	23784	53148	81	121	127	34	78	112	88	43	63	100	37
Cluster_45			0.697953	0.00165457	0.00625822	-0.122045	0.868557	0.954151	1.30121	0.105675	0.304664	-1.13668	0.164365	0.462648	1.42325	0.19212	0.482718	Cluster_58605	chr4:1756654-1760050	3397	109846	51.545	93930	0.524	.	UUUUCCGUUCUGUAAUUUCGGUUC	4201	0.132	24	N5	95.8	1176	9824	2120	7258	7790	19007	62671	22	20	37	9	44	14	6	6	33	101	10
Cluster_58605			-3.25664	3.71e-34	2.98e-32	-0.803711	0.0438075	0.237563	-1.57992	8.98729e-05	0.00231718	0.0278421	0.944316	0.978548	-0.776202	0.171141	0.459677	Cluster_25503	chr2:1797810-1801245	3436	109630	51.443	51211	0.063	-	AUGGCUUGGACAAAGAAUCCA	319	0.284	N	N2	-1	6213	61989	6622	13595	6686	6266	8259	179	319	568	192	150	131	258	220	102	144	226
Cluster_25503			-0.177182	0.387673	0.523473	-0.215439	0.748969	0.90768	-0.0957398	0.898415	0.955328	-0.425835	0.565983	NA	0.1197	0.905455	NA	Cluster_44893	chr3:7229233-7232860	3628	109570	51.415	104883	0.145	-	AAGAUGGCGUGUCUUUGAAGGGAA	25913	0.095	24	N5	-1	1282	7852	2064	8840	4599	15618	69315	12	10	20	5	17	3	6	5	10	15	3
Cluster_44893			-0.379766	0.00576708	0.0182511	-1.67863	2.83092e-06	0.000148642	-0.33749	0.352806	0.587859	-0.758436	0.033452	0.231281	1.34114	0.00858867	0.154251	Cluster_58401	chr4:1329449-1339288	9840	109360	51.317	69086	0.591	.	UUUCGGUUCUAAGUUUCUGUACUU	12307	0.164	24	N5	304.5	1924	11197	2657	8230	7631	16379	61342	46	58	212	81	104	57	67	45	58	154	41
Cluster_58401			-0.365221	0.00693356	0.0212894	0.585728	0.106372	0.393039	-0.113495	0.758062	0.878688	0.336916	0.373989	0.67576	-0.699222	0.176273	0.467718	Cluster_39841	chr3:585689-601514	15826	109264	51.272	107873	0.829	+	CGUGUGGACGUGCCGGAGUGGUUAUCGG	23733	0.167	N	N2	-1	1889	57827	1985	14686	9743	5981	17153	88	103	103	23	73	73	49	42	48	87	14
Cluster_39841			0.576372	0.106006	0.19627	-0.287754	0.846319	0.945708	0.701491	0.641036	NA	-0.0889783	0.955758	NA	0.989212	0.639786	NA	Cluster_14168	chr1:18981354-18982411	1058	109027	51.16	108974	0.67	.	CGAGAUCUGUGAUUAUGCGUUUAC	6076	0.097	24	N5	171.5	996	2800	1752	5837	8055	12206	77381	2	1	4	0	4	2	1	1	1	9	1
Cluster_14168			1.53129	1.25e-09	1.45e-08	0.457847	0.53046	0.806333	1.24817	0.121396	0.326751	-0.394722	0.645904	0.85113	0.790315	0.467279	NA	Cluster_9541	chr1:12082925-12084239	1315	108863	51.083	107797	0.629	.	GUCUAGUGGUUGUAUUGUAGCCU	7673	0.071	24	N5	278.8	1272	4954	1759	6455	12017	21362	61044	11	11	9	5	22	9	4	3	13	25	3
Cluster_9541			0.936555	1.37e-07	1.21e-06	-0.297044	0.529609	0.805815	1.00708	0.0555664	0.206282	-1.4768	0.00499569	0.133204	1.30412	0.0651459	0.306086	Cluster_51353	chr3:16071639-16074767	3129	108856	51.08	105316	0.681	.	CUCCGACAUGGUUCUGUAGAUCA	10299	0.103	24	N5	296.7	1349	5682	4803	10985	7079	29893	49065	58	57	105	31	74	36	14	15	95	243	32
Cluster_51353			0.650149	0.00792355	0.0237823	-0.802702	0.329626	0.667546	0.682245	0.441205	0.662699	-1.00515	0.258478	0.570128	1.48494	0.21952	0.510592	Cluster_85550	chr5:18032870-18042063	9194	108815	51.061	108302	0.682	.	AGAUAAUUUUUGUGGACGUUGUGC	6113	0.132	24	N5	266.7	1048	5737	1664	5351	9535	14452	71028	9	10	22	8	28	3	3	6	15	32	3
Cluster_85550			1.10487	0.0157181	0.0421489	-0.849681	0.620512	NA	2.38249	0.255239	NA	-2.98575	0.149947	NA	3.23209	0.232557	NA	Cluster_45789	chr3:8219784-8220105	322	108596	50.958	108577	0.434	.	AUGAGAAUGUGGACGAUAUUGAGC	8004	0.072	24	N6	119.3	839	3634	1463	5569	9339	13243	74509	1	2	4	1	4	0	0	0	1	7	1
Cluster_45789			1.22067	8.95e-06	5.93e-05	0.508694	0.499316	0.787163	1.56245	0.0418021	0.175775	-1.96304	0.0105768	0.163531	1.05375	0.327093	0.611172	Cluster_10667	chr1:13675251-13676789	1539	108522	50.923	107970	0.929	+	AUCCACUGUAGAAUUCCAGAAACC	50877	0.044	24	N5	-1	409	4083	566	2842	3445	10678	86499	400	402	221	186	430	83	30	49	330	1205	200
Cluster_10667			0.225747	0.569005	0.68697	-0.612076	0.653162	0.869907	1.20687	0.377878	0.61167	-2.32559	0.0891366	0.347992	1.81894	0.346179	0.626477	Cluster_46636	chr3:9240895-9241902	1008	108372	50.853	108327	0.965	+	AGGAUGAAAGGUUUGACUAGAACU	69653	0.031	24	N5	-1	413	3695	720	1889	1858	11303	88494	321	279	510	263	528	28	3	87	88	356	75
Cluster_46636			0.771591	1.32e-22	5.06e-21	1.0459	6.27811e-06	0.000287897	0.315876	0.17472	0.398638	0.336518	0.157908	0.454852	-0.730028	0.0261765	0.219925	Cluster_15837	chr1:20964875-20971767	6893	108310	50.824	106055	0.035	-	UAUAACGAUUUUAUGAACUUGCAG	180	0.377	N	N2	-1	6583	59629	6846	11753	8345	7437	7717	494	803	460	125	628	365	247	190	337	612	48
Cluster_15837			0.352241	0.047878	0.10459	-0.21152	0.700816	0.888985	1.43258	0.0431518	0.178263	-1.68649	0.0178608	0.193205	1.6441	0.0668722	0.311469	Cluster_87671	chr5:20602941-20612973	10033	108298	50.818	1	0.472	.	CACUGAUUACUCUUGAAUUAUAAG	2682	0.148	24	N5	113.9	1191	7512	1942	6931	9942	17229	63551	18	22	31	11	29	12	3	5	12	47	5
Cluster_87671			0.535721	0.081085	0.159606	-1.13363	0.202981	0.541114	1.83184	0.0584065	0.212124	-2.44302	0.0115099	0.166986	2.96545	0.0241453	0.214505	Cluster_7625	chr1:9810979-9812404	1426	108278	50.809	38073	0.64	.	UUUCGUAUAGAGUUUCUGAGCUUU	4567	0.101	24	N5	163.4	1191	6419	2080	5986	6186	21157	65259	26	22	60	30	82	6	0	10	59	152	26
Cluster_7625			0.862344	0.00467799	0.0153196	-0.236944	0.794133	0.926748	1.217	0.264473	0.50184	-1.82199	0.0932875	0.354893	1.45393	0.305587	0.592721	Cluster_55290	chr3:20745639-20747069	1431	108237	50.79	27856	0.877	+	AGACUGUGGGCUUCCAACCUAAAA	18816	0.068	24	N5	-1	863	6325	2473	6361	7066	19209	65940	10	16	15	9	15	6	4	1	12	71	3
Cluster_55290			0.223215	0.262156	0.391723	-0.240169	0.727228	0.898847	1.23836	0.130555	0.341705	-1.24317	0.135237	0.420721	1.47853	0.16704	0.45505	Cluster_87642	chr5:20569593-20578155	8563	108069	50.711	0	0.474	.	CACUGAUUACUCUUGAAUUAUAAG	2656	0.148	24	N5	113	1133	7397	1957	6989	9926	16984	63683	9	16	23	5	24	7	5	2	12	47	10
Cluster_87642			-3.91481	1.24e-29	7.34e-28	0.194834	0.596361	0.84287	-1.56172	6.01034e-05	0.00169052	-0.220401	0.557637	0.805731	-1.75654	0.00103851	0.0914661	Cluster_83392	chr5:15378806-15382320	3515	107748	50.56	35116	0.025	-	ACUGGACAAUGUGGAAGCUUCCAUU	1051	0.184	N	N2	-1	5906	67124	6076	9814	5897	6201	6730	212	269	264	104	73	51	125	82	60	100	126
Cluster_83392			-0.53693	0.0398954	0.0903316	-1.87574	0.01631	0.127581	0.525037	0.508994	0.714775	-1.65427	0.0364919	0.241914	2.40077	0.0312174	0.232762	Cluster_88680	chr5:21667442-21668198	757	107644	50.511	55756	0.715	.	AACUUCCGAUGUGGGACAUUGUCC	11386	0.083	24	N6	238.8	893	5119	1594	6743	5397	17887	70011	41	22	181	55	82	40	10	31	60	156	44
Cluster_88680			0.0464427	0.917734	0.947433	-0.980505	0.609522	NA	-1.09723	0.46096	NA	2.38567	0.148497	NA	-0.116762	0.96166	NA	Cluster_6980	chr1:9016550-9018570	2021	107364	50.38	107182	0.677	.	UCGACUGCCAAUCUCUCUACUAAG	3296	0.097	24	N5	88.8	1285	3435	2060	9368	19885	10162	61169	0	2	4	0	3	5	8	3	3	1	2
Cluster_6980			-0.437937	0.0482941	0.105284	0.619522	0.404787	0.725001	-2.17374	0.00879955	0.0699636	1.20816	0.110199	NA	-2.79325	0.0121786	NA	Cluster_53718	chr3:18813011-18817301	4291	107310	50.355	106811	0.627	.	AAGCUUUGGCCUGAACUAGGACUU	8277	0.119	24	N5	145.6	1430	8861	2350	8069	10406	9155	67039	5	16	12	1	6	1	5	11	7	10	4
Cluster_53718			1.26461	0.431162	0.565464	1.00308	0.89519	NA	0.956127	0.899883	NA	0.491298	0.948625	NA	-0.0474765	0.996478	NA	Cluster_80448	chr5:11244020-11248049	4030	107072	50.243	9777	0.651	.	UUUGCGACGACAACAGAACACAGU	3851	0.175	24	N5	317	1707	9402	2857	6295	7571	10934	68306	0	1	0	0	0	1	0	0	0	0	0
Cluster_80448			0.634987	0.000347744	0.00161901	-0.704683	0.126559	0.429096	1.8227	0.000626322	0.0107499	-2.0161	0.000169234	0.0525937	2.52738	0.000336045	0.0532225	Cluster_17116	chr1:22260860-22268036	7177	107035	50.226	106813	0.436	.	UUUCUGAUCUGACUGUUUUUAAUC	2204	0.133	24	N5	70.8	1559	9894	2497	7328	7042	23713	55002	40	56	77	46	106	40	8	13	45	153	24
Cluster_17116			-0.10691	0.787071	0.856004	-2.77084	0.0506029	0.257412	0.951086	0.613301	0.789077	-3.34146	0.0579285	NA	3.72187	0.114168	NA	Cluster_9617	chr1:12186761-12188013	1253	106723	50.079	104249	0.608	.	GACAUAGAUUUGUAGUAACCGCCU	7374	0.091	24	N5	177.9	1215	2848	2869	9723	12483	10139	67446	0	3	8	6	4	0	0	1	2	9	1
Cluster_9617			0.248311	0.329933	0.464997	-0.570324	0.473625	0.772537	0.529318	0.518483	0.722423	-2.04825	0.0119735	0.16977	1.09964	0.335834	0.618504	Cluster_57761	chr4:413131-415527	2397	106697	50.067	48743	0.268	.	AUAUGUACUGUGGUCUAUAUCUGU	3994	0.158	N	N2	-1	1474	32327	2044	4761	6176	10471	49444	125	140	124	137	98	49	25	28	88	141	10
Cluster_57761			0.45279	0.364145	0.50003	-0.0522779	0.978189	NA	2.04813	0.341331	NA	-1.22599	0.583452	NA	2.10037	0.465675	NA	Cluster_83878	chr5:15964810-15967781	2972	106244	49.854	106197	0.223	.	UCUACGACUGAUGACUUGCUUGUC	5665	0.078	24	N5	109.1	725	2398	1339	5369	9543	11777	75093	0	5	3	1	8	1	0	1	0	8	2
Cluster_83878			0.492058	0.127186	0.225922	-1.25226	0.197305	0.533407	1.37534	0.164896	0.386026	-1.88661	0.0567851	0.284209	2.62757	0.05819	0.298076	Cluster_51248	chr3:15903739-15905686	1948	106162	49.816	105217	0.393	.	AUCGAUCUCAAGUUCUUUGAAACU	27363	0.095	24	N5	427.1	1254	4824	1621	3831	4260	15500	74872	48	48	153	56	173	24	10	23	94	287	44
Cluster_51248			0.603498	0.582778	0.698745	-2.61581	0.561054	NA	0	1	NA	-1.7851	0.691599	NA	1.78664	0.780932	NA	Cluster_80431	chr5:11230124-11232422	2299	105921	49.703	12025	0.695	.	ACUCGAGCGUUGGUAAUAAGUAGC	9660	0.144	24	N5	297.9	1989	8092	2319	6131	8045	11446	67899	0	0	3	0	0	0	0	0	0	8	3
Cluster_80431			-2.93729	7.03e-32	4.88e-30	-0.527842	0.196129	0.532144	-1.51808	0.000214654	0.00466485	0.350805	0.390108	0.686904	-0.990234	0.0870957	0.34755	Cluster_71360	chr4:18160213-18165948	5736	105632	49.567	104201	0.019	-	CUUGAACGCAAUGAACCAGGCACC	125	0.292	N	N2	-1	5371	69021	5912	7426	6087	5759	6056	316	434	715	250	242	224	477	309	141	208	184
Cluster_71360			1.77723	2.04e-12	3.28e-11	1.7337	0.0227612	0.15869	3.19836	0.000152355	0.00352605	-1.41302	0.104643	0.375567	1.46465	0.197677	0.487873	Cluster_12245	chr1:16351053-16351362	310	105366	49.442	105195	0.262	.	AGACUGCGCAAACUCACAGGCCU	26262	0.074	24	N6	344.3	781	5472	1684	7450	12842	35201	41936	86	80	27	15	178	31	6	5	51	169	12
Cluster_12245			1.19238	0.000105422	0.000557167	0.792438	0.469938	0.770276	0.519914	0.646894	0.81022	0.200051	0.86878	NA	-0.27254	0.862899	NA	Cluster_60857	chr4:5505368-5506051	684	105338	49.429	105310	0.521	.	ACUGGUCCUGGAUUUGCUAGAAUC	5338	0.088	24	N6	67.5	1699	4321	1873	6796	11359	10631	68659	4	10	3	3	15	0	3	2	4	21	4
Cluster_60857			0.459926	0.115752	0.210517	-0.464023	0.610007	0.848821	1.62536	0.0990371	0.292362	-1.70786	0.0850286	0.341361	2.08937	0.11924	0.394437	Cluster_32820	chr2:12241613-12244907	3295	105177	49.354	23689	0.851	+	GAUUGGAUUAAUUGGAGACGACGU	14863	0.072	24	N5	-1	1044	5226	2128	8632	5832	20786	61529	19	24	48	11	50	13	9	2	29	54	7
Cluster_32820			0.74789	0.00762065	0.0230123	0.171675	0.835045	0.941564	3.35151	0.00265526	0.031855	-2.49693	0.0284865	0.219717	3.17982	0.0218632	0.209669	Cluster_81612	chr5:13051946-13053997	2052	105082	49.309	104833	0.405	.	AGUAUUGGUGUCUGUGCUCGAACU	2769	0.183	24	N5	106.5	1379	5939	2835	8878	16150	13301	56600	16	18	16	9	47	14	1	2	13	45	8
Cluster_81612			0.393438	0.122541	0.219974	0.148384	0.867971	0.953981	1.41496	0.17596	0.400767	-1.31709	0.215719	0.520309	1.26657	0.356891	0.635595	Cluster_28246	chr2:6485557-6489168	3612	104816	49.184	68398	0.472	.	AAUCUCUGUUUGAUCUCAUGUGUG	1723	0.207	24	N5	71.6	891	4438	1860	6539	10196	14371	66521	9	16	15	5	21	5	3	2	13	40	13
Cluster_28246			-0.0388467	0.97687	0.98487	-5.96692	0.193159	0.528068	2.40018	0.583531	0.768724	-0.964809	0.826009	0.934773	8.36586	0.18693	0.477377	Cluster_59410	chr4:3056557-3056934	378	104681	49.121	4397	0.659	.	GGAUGCGAUCAUACCAGCACUAAUGCACCGGAU	6937	0.074	N	N2	-1	1096	30078	1643	8936	4831	15310	42787	0	0	33	0	81	0	8	0	0	0	4
Cluster_59410			0.135354	0.668923	0.768188	-0.614206	0.532713	0.807786	0.68614	0.507145	0.713444	-0.824276	0.429965	0.711509	1.30034	0.362523	NA	Cluster_25178	chr2:1349705-1351291	1587	104622	49.093	96660	0.467	.	AUUAACCGUUGAUUGAAUAAUCUC	3206	0.127	24	N5	61.5	1504	4766	2147	7862	16450	11243	60650	6	13	12	9	28	2	1	7	7	32	4
Cluster_25178			0.143751	0.421586	0.556022	-0.921554	0.0827257	0.341799	0.494478	0.400447	0.629517	-1.45356	0.0121026	0.170173	1.41603	0.0739459	0.324793	Cluster_79642	chr5:9937870-9943582	5713	104515	49.043	64507	0.574	.	AAGGCGAGAUCUGGGAAUUUCCUC	4956	0.164	24	N5	293.8	1295	8632	2394	6092	7773	19901	58428	25	37	72	29	47	17	14	10	45	117	12
Cluster_79642			0.436797	0.113436	0.207188	-1.12529	0.185726	0.516585	1.37336	0.114065	0.316892	-1.51001	0.0831897	0.337349	2.49864	0.0398841	0.256998	Cluster_12681	chr1:17004212-17007871	3660	104040	48.82	95680	0.665	.	CGUAAAGGUGUGAUUGGUGGGAAGUGA	26959	0.127	N	N2	-1	1125	38340	1566	5209	6179	13926	37695	36	38	146	27	123	42	5	24	73	176	29
Cluster_12681			0.823694	0.000405714	0.00185478	-0.52065	0.515303	0.797497	0.676873	0.416763	0.644371	-0.522375	0.540638	0.795577	1.19751	0.300036	0.586678	Cluster_28735	chr2:7237714-7239341	1628	103956	48.781	102329	0.836	+	AUUUUAGGCUCCGAAUGAAGACGU	15279	0.071	24	N5	-1	5206	4655	2781	10951	3777	11609	64977	9	9	18	6	22	9	4	6	19	38	5
Cluster_28735			-0.583808	0.843802	NA	-2.59471	0.769345	NA	0	1	NA	-1.76396	0.841982	NA	1.76494	0.888078	NA	Cluster_14703	chr1:19575447-19576762	1316	103928	48.768	95848	0.475	.	AAGAAUCUGGAUGUUGUACAAAUA	2631	0.113	24	N5	53	1201	7997	2272	5058	8514	12598	66288	0	0	0	1	0	0	0	0	0	0	0
Cluster_14703			1.31637	1.2e-05	7.78e-05	0.120106	0.88967	0.962983	1.26726	0.196465	0.42515	-1.56159	0.112963	0.389426	1.14714	0.380653	0.6553	Cluster_46603	chr3:9197140-9198358	1219	103701	48.661	103680	0.57	.	AUCCGAGAGGACGGACGAUAUUGC	8165	0.055	24	N5	57.4	1467	4283	2831	6573	6220	26657	55670	22	21	18	13	32	6	0	7	19	82	7
Cluster_46603			0.283077	0.07162	0.144511	-0.0663277	0.897275	0.964282	0.435568	0.43022	0.654487	-0.554519	0.321433	0.635692	0.501894	0.505763	0.749949	Cluster_62886	chr4:8010904-8015192	4289	103441	48.539	103262	0.184	-	AAGGCUACCUCGUUGGUUAAGAGU	7480	0.108	24	N5	-1	1927	9410	2507	10608	5753	25203	48033	25	40	30	22	52	15	11	14	28	59	14
Cluster_62886			-2.4385	7.38e-46	1.16e-43	-0.692349	0.0219285	0.155071	-1.74379	1.92924e-08	1.90606e-06	-0.0374166	0.901674	0.963142	-1.05144	0.0152056	0.18572	Cluster_23753	chr1:29735871-29752047	16177	103075	48.367	102742	0.896	+	CAAUUUGGGCGGUAACUCUCGC	251	0.294	N	N2	-1	6381	55227	7022	14238	8691	5655	5861	239	344	675	199	195	91	259	244	132	213	149
Cluster_23753			-1.71195	1.07e-23	4.34e-22	-0.400303	0.330043	0.667821	-1.41977	0.000589501	0.0103877	0.511396	0.212826	0.517334	-1.01947	0.0802224	0.337943	Cluster_9118	chr1:11528450-11543561	15112	103061	48.361	102753	0.643	.	AUUACUAACAUCGUCUUUGUUGUAG	3687	0.364	N	N2	-1	4680	45571	4968	9544	6185	10004	22109	105	255	303	101	144	96	238	130	76	221	79
Cluster_9118			1.60147	0.00496028	0.0160938	-1.88907	0.4567	NA	1.91309	0.48979	NA	-3.26389	0.226555	NA	3.80195	0.311536	NA	Cluster_12849	chr1:17229277-17230061	785	103041	48.351	103002	0.671	.	GAGAAGAUGACUGAAGAACCUGUC	7310	0.101	24	N6	121.1	691	4558	1293	4279	7022	11777	73421	0	2	0	3	3	0	0	0	1	4	1
Cluster_12849			0.481284	0.268797	0.399214	-2.33396	0.230539	NA	2.62277	0.193058	NA	-2.98819	0.138215	NA	4.95659	0.07687	NA	Cluster_92135	chr5:25485658-25487293	1636	102819	48.247	102771	0.458	.	AAUCCGGAUUUGGGGACUUGACAC	4467	0.101	24	N5	96.3	892	3726	2209	7960	11239	13122	63671	1	0	4	1	2	2	0	0	5	4	0
Cluster_92135			-1.32281	5.57e-16	1.29e-14	-2.23585	3.59958e-09	4.83925e-07	-2.2507	4.39714e-09	5.32961e-07	-0.206064	0.57732	0.817647	-0.0148497	0.978024	0.990533	Cluster_31802	chr2:11104910-11114403	9494	102622	48.155	101331	0.473	.	GUUUUUCUGUCGGACGUAACGGUU	5310	0.249	N	N2	-1	2472	19425	3418	7269	6898	21291	41849	67	116	604	179	108	52	272	149	57	152	62
Cluster_31802			0.746399	3.72e-07	3.11e-06	0.648476	0.183421	0.512885	0.356846	0.482289	0.694545	-0.0451719	0.931249	0.973409	-0.291631	0.678675	0.849861	Cluster_58482	chr4:1496534-1510081	13548	102366	48.035	97074	0.478	.	AUCGGACCGCUUUUUAUUUAUCGU	4598	0.191	24	N5	234.3	1916	10216	4037	8909	7493	17087	52708	33	81	53	13	69	23	19	18	51	103	9
Cluster_58482			1.51895	5.52e-08	5.19e-07	1.64245	0.0407708	0.227758	2.77554	0.00353637	0.0387485	-1.53511	0.11893	0.397929	1.13309	0.362759	0.641224	Cluster_25978	chr2:2538379-2539128	750	102362	48.033	98542	0.32	.	AUUGCCUCUAAAACCGGACUGAUG	3581	0.147	24	N6	88.3	1208	6269	2429	8653	16624	15101	52078	52	39	19	8	78	9	3	3	32	82	6
Cluster_25978			-0.130097	0.331235	0.466049	-0.455224	0.264207	0.6094	-0.301514	0.503304	0.711048	-0.879775	0.0441632	0.258437	0.15371	0.800285	0.912313	Cluster_87799	chr5:20738290-20747313	9024	102316	48.011	32912	0.786	.	AGGUAAAGUAGGGCGCUUAGGCUG	10839	0.124	24	N5	221.7	1963	14123	2284	7507	6160	16923	53356	45	74	102	39	58	18	28	21	28	75	20
Cluster_87799			0.740919	0.00287475	0.0100671	-0.883426	0.272115	0.617283	0.660636	0.462255	0.679148	-1.32268	0.137872	0.42606	1.54405	0.200474	0.491869	Cluster_47144	chr3:9902755-9903989	1235	102214	47.963	20563	0.799	.	AAAUGCUCUAAAGCUCUGACUGUG	23401	0.061	24	N5	606.8	963	2269	1240	3147	5435	19282	69878	11	8	16	12	22	4	3	5	10	35	5
Cluster_47144			1.11359	0.000124058	0.00064379	6.69133	2.2263e-05	0.000845855	2.19447	0.0232886	0.125887	3.95756	0.0212732	0.20054	-4.49685	0.0151072	0.18572	Cluster_85095	chr5:17497598-17498648	1051	102203	47.958	102032	0.6	.	AUUGAGGUUGAGAUUGAUGGAAUC	6019	0.065	24	N5	141.9	1187	10787	1794	6138	5856	22614	53827	22	26	0	0	27	9	1	3	29	98	8
Cluster_85095			-0.872568	0.0030003	0.0104385	-2.34457	0.00413179	0.0496239	-1.54031	0.065909	0.227775	-0.786835	0.32004	0.634457	0.804249	0.491983	0.742236	Cluster_85059	chr5:17453291-17459268	5978	102193	47.954	6160	0.021	-	CAUGGGGAUGUAGCUCAGAUGGUA	18224	0.048	N	N2	-1	724	33374	868	4349	24435	11705	26738	4	18	90	16	17	5	22	12	12	19	2
Cluster_85059			1.12138	9.41e-05	0.000502823	0.820278	0.347149	0.682976	2.9965	0.00159358	0.0217351	-1.88127	0.0508312	0.271922	2.17621	0.0914137	0.354049	Cluster_80173	chr5:10747250-10750165	2916	102025	47.875	101532	0.537	.	ACCAAAGAGAUCGUUGGCGACCUU	2879	0.196	24	N5	105.5	1267	4648	2453	7915	13993	11601	60148	71	54	37	22	158	31	4	7	45	132	12
Cluster_80173			0.0442314	0.856522	0.903984	-1.02169	0.163228	0.486053	0.137393	0.855812	0.9309	-1.4547	0.0523468	0.275255	1.15908	0.270977	0.557755	Cluster_29830	chr2:8642947-8647879	4933	101860	47.797	101759	0.526	.	UCCGUCUGUCAACUUUAACGAAAC	5935	0.101	24	N5	170.8	1037	7189	1852	4645	5813	15757	65567	66	42	152	57	72	30	21	26	61	137	28
Cluster_29830			0.331231	0.297238	0.430705	-1.50552	0.221315	0.561996	0.373571	0.770125	0.885166	-0.963799	0.44733	NA	1.87906	0.289693	NA	Cluster_52106	chr3:16939264-16941313	2050	101830	47.783	57039	0.499	.	AUGUAACGACGUUAGAACCAUCCU	4713	0.101	24	N5	115.4	658	3481	1217	5607	7900	11925	71042	2	3	10	3	11	0	2	2	8	18	4
Cluster_52106			0.551044	9.02e-05	0.000484466	-0.599403	0.142235	0.455762	0.293886	0.526696	0.728942	-0.934377	0.0413679	0.253594	0.893286	0.148553	0.433264	Cluster_9428	chr1:11927571-11935705	8135	101817	47.777	99463	0.619	.	AUUUUGUGAUACUAGGUAGAAUCU	10959	0.122	24	N5	200.5	1399	9680	2424	7672	4575	16419	59648	30	29	64	20	46	16	16	11	70	151	9
Cluster_9428			0.362422	0.440556	0.574306	-0.277714	0.881192	NA	-1.15313	0.568187	NA	0.165928	0.931002	NA	-0.875449	0.749779	NA	Cluster_54259	chr3:19470725-19472963	2239	101629	47.689	101593	0.624	.	CUUCAACUGGUACGAUGAACAAGU	8007	0.103	24	N5	224.9	927	3283	1822	6208	9582	14412	65395	1	2	4	0	2	0	0	2	4	2	0
Cluster_54259			0.305004	0.254679	0.383054	-1.58764	0.0424876	0.233194	0.591511	0.468643	0.683942	-1.48393	0.0669408	0.302471	2.17914	0.0539653	0.290578	Cluster_30501	chr2:9591371-9593042	1672	101389	47.576	71510	0.307	.	AACGGGCUUUGACUUAUAAGUCGA	6614	0.102	24	N5	103.5	2133	4736	3106	7101	6107	22279	55927	12	20	56	24	52	7	11	8	31	116	11
Cluster_30501			0.863055	0.00107677	0.00432769	-1.27698	0.0847113	0.345625	1.03746	0.178202	0.403606	-1.67138	0.0298422	0.222561	2.31443	0.0303635	0.230713	Cluster_15186	chr1:20124048-20129378	5331	101351	47.558	0	0.603	.	GGAAAGGAUAUAACUCAACCGGGA	3984	0.148	24	N5	86.5	1200	7801	2053	5752	5619	18513	60413	29	35	102	37	92	22	9	17	59	189	27
Cluster_15186			1.04857	4.88e-05	0.000277736	1.14616	0.157182	0.480022	2.0972	0.0164276	0.101652	-0.992941	0.270017	0.582571	0.951036	0.4249	0.690652	Cluster_10439	chr1:13305966-13310793	4828	101294	47.532	64031	0.569	.	UUUGUAGAACAGCUGUAUCGUGGC	1761	0.238	24	N5	111.8	1230	6454	2146	7028	13591	13003	57842	42	50	25	11	87	17	7	5	21	77	7
Cluster_10439			0.790845	0.00086949	0.00361231	-0.80832	0.244308	0.587983	0.548639	0.442608	0.663766	-1.10917	0.120337	0.400193	1.35695	0.173197	0.464116	Cluster_15177	chr1:20111770-20116706	4937	101250	47.511	0	0.603	.	GGAAAGGAUAUAACUCAACCGGGA	4023	0.144	24	N5	86.2	1176	7646	1985	5934	5645	18532	60332	47	38	118	32	99	22	12	26	58	192	22
Cluster_15177			-0.249221	0.150266	0.256693	0.161126	0.757645	0.910415	-0.413257	0.440728	0.662579	-0.114324	0.830941	0.935988	-0.574381	0.442744	0.704466	Cluster_88548	chr5:21549037-21559367	10331	101242	47.507	100930	0.828	+	GUGAGCUGUAAACGAUAGAAUUAC	18252	0.113	24	N5	-1	1315	8480	2211	5281	9526	13870	60559	64	113	90	40	68	41	42	37	32	96	14
Cluster_88548			2.72244	9.59e-07	7.52e-06	1.19548	0.649082	NA	2.9042	0.217848	NA	0.491602	0.854646	NA	1.70848	0.628323	NA	Cluster_37704	chr2:17656972-17660937	3966	101233	47.503	1393	0.995	+	GACGCACCAGUGGUCUAGUGGUAGA	43906	0.008	N	N2	-1	79	78592	125	156	5061	16169	1051	1	0	0	0	3	2	0	0	5	9	1
Cluster_37704			0.47957	0.0963196	0.182277	-0.569563	0.560078	0.823672	0.117469	0.916642	0.964946	-0.906573	0.408534	NA	0.68702	0.644352	NA	Cluster_90389	chr5:23591171-23594502	3332	100908	47.351	100756	0.456	.	AGCUUUUCGUCACACUGUAUACCU	4211	0.121	24	N5	88.5	1296	5834	1959	5688	8314	14285	63532	3	8	16	1	9	1	5	0	5	20	3
Cluster_90389			-0.184535	0.197559	0.316308	-0.883413	0.0250845	0.167492	-0.4967	0.217615	0.449337	-0.494437	0.215115	0.519761	0.386712	0.492746	0.742236	Cluster_77936	chr5:7776958-7794790	17833	100888	47.341	90303	0.535	.	UUAGUCUUUGUGAAUUAUUGGCCU	2219	0.247	24	N5	137.7	2454	15892	3251	7952	7316	18991	45032	90	117	242	93	161	50	76	74	84	268	66
Cluster_77936			0.818389	0.00109355	0.00438735	-0.428416	0.551649	0.81874	0.748094	0.338698	0.575527	-1.45923	0.0607455	0.288164	1.1765	0.268254	0.55584	Cluster_74050	chr5:2954628-2959116	4489	100741	47.272	41453	0.658	.	AGACAAUCUCAGAACUUUCAACUG	10033	0.138	24	N5	251.6	1050	8383	1720	4487	5257	17807	62037	31	30	50	22	44	13	8	9	26	100	19
Cluster_74050			0.884553	0.00241619	0.00867622	-0.660149	0.412844	0.731036	0.446841	0.602951	0.782505	-0.947836	0.269267	0.582205	1.10698	0.347388	0.626857	Cluster_53493	chr3:18563499-18566907	3409	100430	47.126	98454	0.226	.	UCUGACGUGCCAUCUUCUGAUUGC	8739	0.062	24	N5	84	616	7063	1152	5135	3825	20135	62504	13	15	31	10	25	9	7	6	18	64	13
Cluster_53493			0.506539	0.0293689	0.0703976	-1.39844	0.029244	0.184085	0.801818	0.227941	0.461155	-1.74364	0.00843718	0.157407	2.20025	0.0172504	0.193247	Cluster_67995	chr4:14119352-14123218	3867	100381	47.103	93926	0.513	.	AUUUCUACCGGUGCUGACCAGAUC	10003	0.107	24	N5	333.7	2643	8342	1858	5139	5163	15468	61768	42	57	199	52	113	36	18	24	76	243	31
Cluster_67995			1.62605	0.000705871	0.00300368	1.38274	0.264899	0.609867	3.17028	0.0263952	0.135383	-1.92046	0.188376	0.489841	1.78753	0.344582	0.625806	Cluster_58583	chr4:1721805-1724232	2428	100056	46.951	13238	0.513	.	AAUUUUGCGACUGAUUAACGACGU	5326	0.154	24	N5	92.9	1148	4968	2201	8749	16242	10617	56131	24	35	10	7	63	3	0	3	24	51	0
Cluster_58583			-0.126343	0.539663	0.662611	-1.78009	0.00374637	0.0461532	-0.262936	0.675102	0.829617	-0.983098	0.109859	0.384443	1.51715	0.0839392	0.342258	Cluster_57828	chr4:522380-525723	3344	99467	46.674	98951	0.322	.	AGAUUGGACCGUUGACGGAUUAGU	3944	0.1	24	N5	121	1300	9097	3039	8262	6778	18146	52845	17	22	72	37	57	8	21	17	24	85	15
Cluster_57828			1.22597	6.26e-05	0.000347319	0.569792	0.582008	0.83493	1.44254	0.18081	0.406848	-0.463802	0.678028	0.86692	0.872729	0.559233	0.781191	Cluster_10411	chr1:13259175-13260196	1022	99465	46.673	96016	0.47	.	AUUGAGCACUGUACAGAUAUAGAC	14188	0.082	24	N5	279.7	1019	10615	2540	4120	5260	12225	63686	16	14	19	3	33	12	2	6	11	76	7
Cluster_10411			-3.62491	1.52e-41	1.91e-39	-0.7956	0.0622155	0.289518	-2.16884	5.54302e-07	3.48499e-05	0.210999	0.6204	0.837297	-1.37323	0.0239141	0.213575	Cluster_25514	chr2:1821815-1824693	2879	99347	46.618	50482	0.08	-	AUAGAUCAUUUGGAUGAACCAUCU	479	0.301	N	N2	-1	5520	52965	5750	10011	6284	7573	11244	170	346	592	190	148	80	282	264	65	96	212
Cluster_25514			0.815525	0.00215192	0.00784575	0.924148	0.314487	0.655651	1.84298	0.078199	0.252856	-0.583817	0.602937	NA	0.918828	0.509362	NA	Cluster_88232	chr5:21221687-21225973	4287	99228	46.562	99177	0.308	.	AACUCUACGGUCGUUGACUAGUUG	5423	0.146	24	N5	97.1	927	3005	1308	6663	8168	11419	67738	12	7	10	1	25	4	2	2	11	29	5
Cluster_88232			-1.02986	0.0784427	0.155474	-1.63129	0.335523	0.673467	-2.65629	0.118163	0.322017	0.350473	0.835526	0.937943	-1.02501	0.669291	0.844984	Cluster_49938	chr3:13774441-13780342	5902	99188	46.543	12144	0.17	-	CUUUUCGUGAUCUUUGCUAUAUA	3101	0.162	N	N2	-1	1138	33867	2097	6523	5438	18811	31314	22	41	258	3	37	7	2	109	26	165	7
Cluster_49938			-0.382397	0.0357492	0.0827668	-0.751588	0.155493	0.477245	-0.832038	0.113959	0.316741	0.589122	0.263891	0.575622	-0.0804512	0.914163	0.965008	Cluster_61710	chr4:6641391-6646898	5508	99019	46.464	98022	0.019	-	UUGCUAUGUUGAAGCACAAUAAUGACUCUGAGGACU	34812	0.053	N	N2	-1	2880	79210	2519	7104	2680	2406	2220	160	168	363	136	370	147	413	112	92	228	122
Cluster_61710			0.213499	0.498229	0.625683	-0.715397	0.454074	0.76038	-0.257903	0.793088	0.896226	-0.357803	0.714384	0.88553	0.457482	0.738634	0.881638	Cluster_1599	chr1:2189230-2190760	1531	98802	46.362	98760	0.562	.	AAGAGGACAAAGUCUGAAAAGGAU	5102	0.099	24	N5	101.7	813	4692	1394	4891	9195	13388	64429	10	8	29	4	14	7	1	11	24	67	12
Cluster_1599			-0.0637924	0.828379	0.885701	-2.05354	0.0226462	0.158339	0.00687052	0.994434	0.999048	-2.13793	0.0241007	0.207828	2.06039	0.122681	0.400764	Cluster_57543	chr4:75835-79018	3184	98549	46.244	36000	0.737	.	AACUUCCGAUGUGGGACAUUGUCC	10495	0.12	24	N5	244.3	1063	5857	1727	5996	6065	20179	57662	12	8	48	24	20	3	5	6	11	54	22
Cluster_57543			0.309467	0.21297	0.335493	-0.840971	0.313798	0.655476	0.0748294	0.939886	0.975653	-1.28369	0.176976	NA	0.915792	0.480058	NA	Cluster_4619	chr1:6235708-6236287	580	98321	46.137	98263	0.313	.	AAUCCACACAAGCUCGUCAAACUG	6193	0.112	24	N6	88.4	1085	6715	2026	6749	7683	10237	63826	7	7	8	10	10	2	4	2	8	19	7
Cluster_4619			0.382328	0.122017	0.219363	-0.608203	0.433127	0.74611	0.675167	0.398869	0.627808	-1.38541	0.0828438	0.337349	1.28336	0.249598	0.54217	Cluster_79084	chr5:9155974-9161966	5993	98265	46.11	97862	0.672	.	GAGGAAUCAACGGCUGACUCUCGU	4790	0.143	24	N5	211.8	1553	8669	2149	5284	5612	18045	56953	53	66	107	47	111	19	10	26	56	223	29
Cluster_79084			-0.428743	0.00396775	0.0133063	0.34088	0.379773	0.709335	-0.189593	0.646569	0.810071	-0.239481	0.562565	0.808632	-0.530472	0.349567	0.627637	Cluster_92494	chr5:25964004-25973460	9457	98100	46.033	56294	0.569	.	AAAGUUAAAACAUUUUCUCUGGCG	6423	0.164	24	N5	271	2464	13624	2550	6852	5797	14691	52122	61	115	98	28	70	34	45	21	34	100	32
Cluster_92494			0.42686	0.108713	0.200439	-1.47327	0.0625099	0.290447	1.04943	0.211698	0.442228	-1.87811	0.0246669	0.207828	2.52269	0.0288096	0.227358	Cluster_47675	chr3:10552038-10553292	1255	97884	45.932	1	0.45	.	AAUCUGGUCAGCUUCGGUAGAAAC	12577	0.083	24	N5	169.7	760	6731	1955	7043	4993	17128	59274	20	17	50	32	55	13	3	12	46	174	18
Cluster_47675			0.540177	0.0497263	0.107863	-0.755094	0.357322	0.69297	0.875654	0.351173	0.586053	-1.58953	0.087889	0.347147	1.63074	0.190974	0.480889	Cluster_5349	chr1:7076805-7081028	4224	97771	45.879	96124	0.873	+	AGACUAAGGCUCCGAAUGAUGACU	29753	0.066	24	N5	-1	702	5825	1162	6247	3352	10676	69807	13	9	24	10	20	6	2	5	13	51	6
Cluster_5349			0.562889	0.00740631	0.0224952	-0.905337	0.134576	0.44258	0.413249	0.550035	0.746167	-1.13557	0.0947989	0.35838	1.31858	0.151233	0.43659	Cluster_90223	chr5:23337836-23343587	5752	97625	45.81	97164	0.424	.	CGUAGACACCGGAGAACAUAACCU	2467	0.152	24	N5	62.5	1320	6823	1853	4940	6505	12230	63954	9	15	41	5	16	11	4	7	12	39	4
Cluster_90223			0.774387	0.069454	0.140965	-1.83474	0.341402	NA	1.93162	0.292408	NA	-1.009	0.603352	NA	3.76624	0.157075	NA	Cluster_86900	chr5:19752178-19752858	681	97585	45.791	97465	0.553	.	AAGAUGAUAUAGGAUUGUUUGUGU	4636	0.116	24	N6	93.1	803	3183	1464	6834	7837	11562	65902	1	0	4	0	4	3	0	1	4	5	0
Cluster_86900			0.578193	0.0206119	0.0526803	-1.09369	0.151269	0.469514	0.33722	0.669309	0.826148	-1.13641	0.147847	0.440834	1.43089	0.192258	0.4828	Cluster_47691	chr3:10570261-10571525	1265	97295	45.655	1	0.449	.	AAUCUGGUCAGCUUCGGUAGAAAC	12497	0.084	24	N5	185.4	793	6520	1906	7028	4959	17057	59032	20	29	66	25	49	16	9	16	60	135	26
Cluster_47691			0.847778	0.00124557	0.00490066	1.08646	0.210818	0.551667	2.81013	0.00731531	0.0626521	-1.46785	0.178731	0.478181	1.72367	0.205251	0.495096	Cluster_12347	chr1:16497333-16500160	2828	97233	45.626	93351	0.577	.	GUAGGUAGUCCGGAAUAGAACUGC	1999	0.202	24	N5	95.7	943	5870	1830	6021	9417	13794	59358	23	20	21	2	56	7	0	4	14	56	6
Cluster_12347			-3.76797	2.43e-67	1.05e-64	-3.89627	3.56976e-10	6.06561e-08	-4.78042	3.20187e-15	1.79259e-12	1.08151	0.0418005	0.254011	-0.884151	0.308479	0.594699	Cluster_33587	chr2:13036755-13043110	6356	97002	45.518	96325	0.456	.	UUUCAAGAUUCUAGCUCUGGAUCU	4002	0.182	24	N5	115	1291	8772	1837	5806	10166	9220	59910	6	14	214	58	16	7	237	116	7	20	44
Cluster_33587			0.872529	0.0052549	0.0168636	-1.3093	0.213775	0.553512	4.65288	0.00477376	0.04681	-4.31463	0.00988026	NA	5.96214	0.00230808	NA	Cluster_5973	chr1:7742952-7749109	6158	96829	45.437	94870	0.38	.	AAGGACGGUAUCAUAACUCACGUG	4494	0.155	24	N5	129.4	1742	4160	1717	5880	7557	11959	63814	4	1	11	2	14	4	0	0	4	19	2
Cluster_5973			1.02381	8.51e-05	0.00045941	0.961496	0.218312	0.558228	2.21146	0.0107598	0.078802	-1.34779	0.129368	0.413835	1.24996	0.284131	0.571122	Cluster_27615	chr2:5579114-5583374	4261	96781	45.414	70720	0.508	.	UCGACUGUGUGGCGAAGAUCCAGC	984	0.297	24	N5	108.2	1297	6444	1879	7183	13796	12513	53669	48	38	31	11	80	17	9	2	25	73	18
Cluster_27615			0.384388	0.295216	0.428691	-1.40136	0.206813	0.546133	2.76344	0.0629169	0.222026	-3.98889	0.00681054	0.149782	4.16478	0.0247398	0.215208	Cluster_86885	chr5:19726009-19727664	1656	96435	45.252	96373	0.073	-	AGACACGGGAUAAUCGAUACUCUU	31084	0.044	24	N5	-1	634	4922	582	1665	2737	15195	70700	12	8	44	11	27	2	1	1	19	44	11
Cluster_86885			0.509626	0.014503	0.0394256	-0.755477	0.187399	0.519284	0.347312	0.555697	0.750053	-0.668695	0.258452	0.570128	1.10278	0.179772	0.470075	Cluster_66058	chr4:11795003-11796260	1258	96194	45.139	96191	0.996	+	GGGGCUACAUUGUACCGAGAGAAGG	60484	0.034	N	N2	-1	500	85861	823	895	959	720	6436	23	44	82	22	77	20	15	22	19	78	13
Cluster_66058			0.960152	0.0399691	0.0904382	-0.25038	0.893039	NA	0.487687	0.820477	NA	-0.894278	0.676483	NA	0.738006	0.795219	NA	Cluster_59182	chr4:2756212-2756666	455	96123	45.105	95992	0.337	.	AAGCAGGACUGUAUCCAAGUAACU	6339	0.081	24	N6	81.9	2871	3530	1865	5013	6895	10987	64962	1	2	0	2	3	0	0	1	1	4	0
Cluster_59182			0.550624	0.00582006	0.0183935	-1.27237	0.0246909	0.166337	1.43347	0.0299436	0.145174	-1.70648	0.010111	0.162728	2.70583	0.00186995	0.103543	Cluster_87619	chr5:20555193-20558531	3339	96067	45.079	96022	0.905	+	GAUGGACUUAGCGAUUAAACGGAG	7870	0.089	24	N5	-1	942	7104	2251	6048	4620	18727	56375	9	16	48	10	35	16	4	6	14	56	5
Cluster_87619			0.684821	0.0127488	0.0354427	-0.730212	0.419965	0.736438	2.06704	0.0636645	0.223506	-1.77324	0.119411	NA	2.79724	0.0514231	NA	Cluster_82837	chr5:14759072-14760110	1039	96053	45.072	91222	0.657	.	UGGAUCUAUAUGGUAGUGACUGUU	7401	0.078	24	N5	64	942	6795	1536	4201	5290	16848	60441	7	4	14	4	21	5	0	3	8	17	3
Cluster_82837			0.381955	0.0708149	0.143185	-1.12042	0.126631	0.429141	0.439027	0.539008	0.738247	-0.283842	0.698588	0.878117	1.55943	0.127817	0.409652	Cluster_87996	chr5:20972970-20980020	7051	96039	45.066	95797	0.301	.	ACACGUUGAACUCCUUUGGCCACU	1669	0.163	24	N5	79.2	1027	4789	1782	7962	13416	12458	54605	2	15	29	5	23	15	11	5	22	44	3
Cluster_87996			0.495313	0.0281905	0.068175	-0.628931	0.348106	0.683695	2.27442	0.0120637	0.0840738	-2.96772	0.00100304	0.0944022	2.90335	0.00999296	0.164415	Cluster_83905	chr5:16003416-16003811	396	96038	45.065	95995	0.3	.	GAAGGUUGUCGGAUAAAUCGGUA	10250	0.089	24	N6	227.7	1218	5557	1976	4710	5449	33646	43482	23	21	40	19	32	14	2	3	24	75	16
Cluster_83905			0.236443	0.730546	0.816297	0	1	NA	0	1	NA	0.491483	0.900262	NA	-0.489628	0.929647	NA	Cluster_83088	chr5:15041237-15041690	454	96004	45.049	94774	0.359	.	AUGUAAACUAGAGAGCUUGUCACU	11787	0.084	24	N6	208.8	896	2694	2537	6118	6565	8523	68671	0	0	0	0	0	0	0	0	2	3	1
Cluster_83088			1.25879	1.11e-11	1.67e-10	1.93039	0.000130663	0.00343771	2.65332	3.14793e-06	0.000146285	-0.659337	0.280625	0.594586	0.72293	0.341966	0.623774	Cluster_46124	chr3:8603203-8605996	2794	95964	45.031	95104	0.546	.	ACGAUGUCAUCGAUGUAGGUG	1366	0.224	21	N5	137.3	5178	9310	6955	60899	10522	1292	1808	70	102	25	13	116	67	9	7	50	89	4
Cluster_46124			0.728804	0.00485131	0.0157906	-0.0604509	0.941892	0.978616	2.05175	0.0352448	0.159426	-2.52027	0.0097269	0.161357	2.11219	0.0988026	0.36304	Cluster_26888	chr2:4330432-4336419	5988	95838	44.971	90698	0.551	.	AUUCUUUAGAUCUUAGCGACUGCA	1750	0.266	24	N5	85.5	1194	6912	2111	7478	9894	12324	55925	30	40	28	24	55	7	3	4	49	144	20
Cluster_26888			-3.78645	6.56e-36	5.96e-34	-0.361626	0.265747	0.611003	-1.37282	4.36402e-05	0.00131222	-0.255637	0.436559	0.716424	-1.01119	0.0304816	0.230713	Cluster_5316	chr1:7040625-7044526	3902	95818	44.962	95563	0.022	-	ACGUGGCCAAGAUCUCGAUGGACGAGCA	401	0.245	N	N2	-1	4936	60676	5212	8522	5733	5283	5456	214	378	634	124	185	71	157	179	64	105	162
Cluster_5316			2.1859	2.15e-05	0.000131793	1.55872	0.296498	0.641329	2.10766	0.169244	0.390924	-0.90603	0.559662	0.806824	0.548911	0.797573	0.911508	Cluster_90745	chr5:23952816-23954247	1432	95615	44.867	90866	0.999	+	GACGCGUCUGUAGUCCAACGG	15920	0.011	N	N2	-1	825	61936	3384	16218	9666	907	2679	50	48	17	10	52	30	8	3	14	26	0
Cluster_90745			0.631804	0.0856803	0.166509	-1.77958	0.194165	0.529488	2.06319	0.170617	0.392851	-1.77831	0.24708	NA	3.8427	0.0591243	NA	Cluster_9296	chr1:11733107-11734853	1747	95515	44.82	90608	0.758	.	ACGACUAGUUUUCUGAUUGUAGCU	11726	0.106	24	N5	178.6	809	3004	1143	4079	6988	8821	70671	3	0	7	3	11	4	2	0	8	25	7
Cluster_9296			0.112414	0.656453	0.758059	-1.71239	0.0202106	0.147352	0.835097	0.311088	0.548673	-2.40249	0.00292025	0.121026	2.54747	0.0212657	0.206852	Cluster_18607	chr1:23906412-23907775	1364	95453	44.791	60675	0.865	+	AGGCUGUGAAUGGUGACCAAAACC	19981	0.061	24	N5	-1	912	14110	893	2594	3314	11566	62064	18	17	83	26	43	4	4	8	15	77	16
Cluster_18607			0.985153	0.0143359	0.0390861	-0.381253	0.8315	NA	3.4002	0.0663104	NA	-1.86216	0.361505	NA	3.78137	0.142219	NA	Cluster_13067	chr1:17538641-17541651	3011	95329	44.733	43840	0.519	.	ACAACUGAGAAGGUCGGGUCGACA	2107	0.151	24	N5	97.4	1005	4167	1788	8383	12817	13477	53692	0	2	1	1	4	3	0	0	4	4	0
Cluster_13067			1.42644	5.56e-06	3.83e-05	-0.743323	0.298377	0.64304	5.00631	0.000933675	0.0146951	-4.5339	0.00291548	0.121026	5.7496	0.000588649	0.0772475	Cluster_59911	chr4:3951744-3955988	4245	95292	44.715	10207	0.368	.	AGGCUUUUAAGAUCGGGUUGCGGU	2454	0.197	24	N5	119.6	780	17010	1765	5271	4920	14600	50946	12	12	24	11	36	22	1	0	19	52	1
Cluster_59911			0.914904	0.00246047	0.00880399	-1.27529	0.154138	0.475088	2.16364	0.0352619	0.159426	-2.10451	0.042753	0.255605	3.43891	0.0116167	0.17459	Cluster_47979	chr3:10897780-10899806	2027	94950	44.555	87029	0.941	+	AAUGACGUGGCGACUUGUAAUUAG	15987	0.043	24	N5	-1	1058	7604	1034	9035	16476	10013	49730	5	12	29	8	27	15	2	3	23	49	1
Cluster_47979			1.20239	3.71e-08	3.59e-07	0.0668928	0.92278	0.97066	0.860437	0.263425	0.500743	-0.838152	0.284488	0.599365	0.793536	0.442614	0.704466	Cluster_13187	chr1:17666794-17673776	6983	94895	44.529	89518	0.467	.	CCACCAAGUUUUCGUCGUCAAUGU	1605	0.235	24	N5	114.2	818	4917	1717	6060	11135	12218	58030	21	12	18	10	34	5	8	3	20	55	10
Cluster_13187			-2.31354	1.12e-65	4.55e-63	-1.51419	2.63413e-06	0.000138905	-2.2469	1.15699e-11	3.09154e-09	0.0668658	0.832891	0.936905	-0.732708	0.112844	0.383958	Cluster_18042	chr1:23230949-23238112	7164	94565	44.374	94339	0.329	.	UCCUUCCGUCUGUUGUGAACUAGU	3815	0.296	N	N2	-1	2562	21310	3121	7245	8357	12199	39771	87	176	587	131	91	68	274	160	47	94	77
Cluster_18042			1.2247	1.28e-05	8.23e-05	0.441048	0.605442	0.846251	2.92107	0.0017841	0.0236746	-2.23575	0.0179043	0.193205	2.48001	0.0501526	0.281482	Cluster_79743	chr5:10096888-10102610	5723	94554	44.369	91885	0.45	.	ACGUGUCUCUGUGGAGUAUCCUCG	1638	0.29	24	N5	126.6	1494	5987	2699	8802	16653	10714	48205	69	58	41	31	160	26	3	8	45	135	19
Cluster_79743			0.245472	0.391441	0.527477	0.296229	0.737246	0.903565	3.50564	0.00543607	0.05121	-2.15398	0.0995829	0.36654	3.2094	0.0370838	0.248651	Cluster_27531	chr2:5428002-5430462	2461	94518	44.352	79775	0.416	.	GACCACGGUCGAUGACUCAGCCU	2375	0.186	24	N5	89.6	1005	5315	1910	8384	11068	13541	53295	7	13	8	5	28	14	1	1	6	35	2
Cluster_27531			1.01774	0.000873325	0.00362529	0.706849	0.428964	0.743861	3.44242	0.000317545	0.00640373	-2.35726	0.0144664	0.182389	2.73556	0.0365917	0.246792	Cluster_58660	chr4:1854792-1857680	2889	94508	44.347	94443	0.489	.	AGGAGAAGGACUCGGACCCCGAGA	1276	0.232	24	N5	149.7	1709	5847	2949	9946	20329	9605	44123	106	112	72	38	298	46	4	10	55	172	16
Cluster_58660			0.485399	0.11412	0.208108	-0.345778	0.715594	0.893597	1.24755	0.210828	0.441465	-1.42112	0.155824	0.451647	1.59331	0.247049	0.539818	Cluster_81872	chr5:13517817-13519927	2111	94378	44.286	91967	0.539	.	AAUAACAACGUCGCCGGAAGGAGU	2042	0.191	24	N5	80.2	1005	5211	1963	6615	13108	10344	56132	29	25	35	21	63	11	0	13	43	86	13
Cluster_81872			0.633916	0.0103621	0.0297797	-1.28023	0.0576127	0.276405	1.36993	0.068273	0.232326	-1.68525	0.0254579	0.211017	2.65014	0.00866466	0.154251	Cluster_36263	chr2:16006833-16010717	3885	93780	44.006	16489	0.541	.	AGACAAACCGACGCUGAUUCAAUC	2585	0.197	24	N5	61.3	1515	7404	2227	9970	6600	15276	50788	10	15	45	12	36	15	9	2	11	84	20
Cluster_36263			0.549595	0.00722355	0.0220124	-0.907691	0.0803254	0.335982	0.492062	0.362332	0.597049	-1.87092	0.000481055	0.062803	1.39975	0.0616903	0.303024	Cluster_31413	chr2:10562583-10568693	6111	93725	43.98	21328	0.723	.	AUCCAGAUCCGCCGGACUCGUAUC	3957	0.188	24	N5	79.2	2255	10387	3427	7815	7482	17300	45059	136	150	221	172	163	64	28	51	98	262	57
Cluster_31413			1.80088	1.37e-08	1.41e-07	2.24317	0.0138007	0.114647	6.61438	4.12887e-05	0.00125434	-3.76203	0.0261304	0.213363	4.37119	0.0183024	0.196881	Cluster_27252	chr2:4961378-4961745	368	93626	43.934	92288	0.589	.	AUACGUGAUAGAGCAUAUGGAUGA	1484	0.124	24	N6	58.1	1739	6083	2592	7920	15198	12885	47209	21	20	8	1	49	20	0	0	15	49	3
Cluster_27252			-0.125263	0.873158	0.916334	-1.31897	0.73227	NA	1.68812	0.668697	NA	-1.59225	0.688381	NA	3.00702	0.585623	NA	Cluster_25305	chr2:1499907-1500822	916	93568	43.906	85134	0.62	.	UUUGCUCGAUUGCUAGGAUUGCUU	4881	0.117	24	N6	160.8	703	3268	1071	3770	6633	13484	64639	1	1	4	1	7	0	1	0	0	1	0
Cluster_25305			0.824959	0.00459723	0.0150964	0.207125	0.826945	0.938047	2.00799	0.0676627	0.230917	-1.99607	0.0718161	0.311919	1.80085	0.214541	0.505846	Cluster_51131	chr3:15731363-15732911	1549	93497	43.873	86721	0.441	.	AGUAGUAUCUAUCUGUACAGUGGU	3125	0.165	24	N5	119	1264	6215	2120	5504	7632	11427	59335	20	25	21	11	40	6	0	5	13	72	7
Cluster_51131			0.817187	0.00205892	0.00755457	-0.269058	0.757095	0.910164	0.307295	0.74043	0.868063	-0.671014	0.470748	0.743768	0.576343	0.65039	0.835287	Cluster_83095	chr5:15047556-15048739	1184	92886	43.586	56245	0.673	.	AGACUGUGGGCAUCCAACCUAAAA	10831	0.067	24	N5	221.7	1083	4860	2223	10113	6748	18849	49010	11	15	14	10	25	3	6	5	9	42	6
Cluster_83095			0.686	0.00567292	0.0179986	-0.494471	0.52484	0.803817	1.15899	0.158642	0.378473	-1.54977	0.0598304	0.287591	1.65345	0.143986	0.430511	Cluster_4908	chr1:6589732-6593193	3462	92857	43.573	91503	0.543	.	AAAGCGGAUUAAACUGUUGACGGA	3606	0.218	24	N5	128.1	991	7991	2152	4766	5527	15665	55765	37	38	67	27	74	19	4	15	24	105	14
Cluster_4908			-1.10009	0.0377616	0.0865186	-1.05404	0.59565	NA	-4.1783	0.0783582	NA	-0.203224	0.918395	NA	-3.12422	0.312762	NA	Cluster_10829	chr1:13932468-13933079	612	92827	43.559	2559	0.332	.	AUAGAUAUGCAUGUUCUCCGAAUU	6322	0.087	24	N6	94.7	1049	5532	1805	4081	6565	11919	61876	1	3	2	3	0	0	3	1	0	1	3
Cluster_10829			0.616144	2.24e-07	1.92e-06	-0.0829666	0.810366	0.932421	1.08418	0.0037905	0.0400957	-0.844877	0.0273807	0.215681	1.16715	0.0220284	0.210346	Cluster_50841	chr3:15229496-15243927	14432	92787	43.54	83663	0.52	.	CUUGGACUGUUUCCCGUUGGACC	1507	0.28	24	N5	99.6	2014	11516	2794	7218	6896	16911	45438	65	91	118	35	132	69	26	25	89	176	26
Cluster_50841			0.580775	0.0601042	0.12588	-0.129946	0.904823	0.965176	0.839874	0.495303	0.705126	-0.699715	0.580255	NA	0.969805	0.554911	NA	Cluster_63514	chr4:8795697-8799229	3533	92728	43.512	88060	0.279	.	AUGCUUUAGGAACUCCUUCGUGGU	1672	0.188	24	N5	140.3	807	5122	1542	5887	9985	12340	57045	4	4	8	1	10	1	1	2	11	20	1
Cluster_63514			0.799835	0.00247556	0.00884569	0.746584	0.371185	0.701542	1.4885	0.115363	0.318736	-1.26568	0.188375	0.489841	0.741913	0.556367	0.779193	Cluster_27891	chr2:5945716-5948898	3183	92670	43.485	90195	0.612	.	AUGGUUGUUGGUUUGAACCUUGGC	1406	0.192	24	N5	86.1	828	5304	1772	7580	8422	14629	54135	25	31	17	10	44	3	5	3	18	76	5
Cluster_27891			0.856414	0.49731	NA	-2.59559	0.769269	NA	2.36607	0.788301	NA	-1.76305	0.842063	NA	4.95817	0.691229	NA	Cluster_58488	chr4:1520705-1521288	584	92453	43.383	46149	0.016	-	UCAGCGGGGAUAGCUCAGUUGGGA	18562	0.009	N	N2	-1	186	24210	186	2516	10291	24876	30188	0	0	0	1	1	2	0	0	0	2	0
Cluster_58488			-1.86847	4.61e-27	2.34e-25	-1.87234	0.000177092	0.00446711	-2.5412	5.28014e-07	3.3556e-05	-0.202267	0.683438	0.869778	-0.668854	0.347084	0.626857	Cluster_69512	chr4:15924005-15931911	7907	92325	43.323	82945	0.039	-	AAUUGGGUUGCCUGAAUUUUCAGC	13859	0.329	N	N2	-1	3511	36477	4089	10791	4356	5291	27810	97	210	757	231	102	61	388	162	146	187	94
Cluster_69512			0.0530904	0.98385	NA	1.4272	0.872136	NA	0	1	NA	0.490545	0.955991	NA	-2.25436	0.857489	NA	Cluster_78753	chr5:8813283-8813540	258	92104	43.219	92054	0.606	.	ACUCCGUUUGCUUGUUGAUGAAUA	3893	0.092	24	N6	44	1424	4629	2155	7951	11342	12956	51647	1	0	0	0	0	0	0	0	0	0	0
Cluster_78753			0.0328596	0.921921	0.949828	-1.22008	0.43751	0.748601	2.5147	0.136282	0.348796	-1.26132	0.482936	NA	3.73473	0.105354	NA	Cluster_10022	chr1:12739979-12742171	2193	92066	43.202	89238	0.736	.	AGCUAAACCGGAUUUCUGAUGUGG	6087	0.162	24	N5	160.8	1117	5700	2833	5307	7400	9638	60071	0	2	3	1	8	3	0	1	2	13	4
Cluster_10022			0.766205	0.00824084	0.0245752	0.321459	0.717386	0.894281	2.7594	0.0202327	0.115867	-2.61266	0.0296453	0.22239	2.43793	0.100322	0.364711	Cluster_49197	chr3:12629041-12631188	2148	91961	43.152	88685	0.441	.	AACGAUCGUCCUGUAUUCCUUGGA	5327	0.149	24	N5	168.1	779	3897	1477	5776	7630	10165	62237	21	17	20	8	33	7	2	1	8	43	7
Cluster_49197			0.50814	0.0105623	0.0302694	-0.350062	0.549304	0.817341	-0.352473	0.557589	0.751224	-0.139862	0.815746	0.929766	-0.00241498	0.997702	0.999879	Cluster_45305	chr3:7700610-7705024	4415	91941	43.143	91849	0.385	.	AACUGAACGCGUUUGGUUGACAGA	7589	0.106	24	N5	115.8	1034	10446	1694	3841	3895	12969	58062	29	30	59	15	41	17	25	15	40	122	25
Cluster_45305			-1.03819	0.321682	NA	-0.439531	0.950376	NA	-1.96012	0.780971	NA	1.10695	0.874633	NA	-1.52005	0.878899	NA	Cluster_56941	chr3:22747888-22749204	1317	91930	43.138	61063	0.522	.	AUUUCUCUCCGACGCUAGAUUUCU	1938	0.132	24	N5	64.2	861	3024	1434	7131	12739	11884	54857	1	0	2	0	1	0	1	1	0	1	0
Cluster_56941			0.986232	0.0101451	0.0292883	-0.620137	0.593049	0.841397	0.796372	0.492605	0.702859	-0.43608	0.707307	0.881734	1.41649	0.388087	0.661894	Cluster_92892	chr5:26335389-26350295	14907	91905	43.126	91777	0.021	-	GAGCGAUGAUUAUAAAAAAACAAGAUUAAAAUUCUGAUC	23407	0.1	N	N2	-1	656	76200	816	3135	4545	2969	3584	325	102	1015	24	978	172	164	149	97	622	29
Cluster_92892			0.395483	0.246872	0.37416	-1.03824	0.419996	0.736438	0.212838	0.871493	0.940013	-0.447556	0.735621	NA	1.25106	0.496749	NA	Cluster_79654	chr5:9972264-9973468	1205	91854	43.102	90740	0.645	.	AUUGCGACUUGUUCAUUGGGAUCA	4896	0.127	24	N5	117.7	876	2797	1521	5233	7158	10865	63404	1	3	5	2	5	2	0	3	4	12	1
Cluster_79654			0.213833	0.353797	0.489919	-1.32003	0.034396	0.205215	0.717064	0.260848	0.497973	-1.63069	0.0103399	0.162728	2.03709	0.0224235	0.210835	Cluster_61135	chr4:5923362-5929527	6166	91615	42.99	90489	0.369	.	AGAGAAAUGACGAUGACGACUGGU	9325	0.173	24	N5	146.9	1836	12225	2540	7930	6914	12101	48069	79	86	282	97	208	47	41	35	104	187	49
Cluster_61135			-0.219209	0.44526	0.578955	-2.16511	0.0292551	0.184085	-1.4805	0.139273	0.353658	-0.416916	0.651062	0.854191	0.684596	0.627383	0.821037	Cluster_10216	chr1:12976831-12978716	1886	91315	42.849	91278	0.283	.	AUUGGGUUACGAGAACAAGGCACU	19140	0.083	24	N5	270.5	501	2834	888	3811	6654	9783	66844	4	3	28	5	10	0	5	8	9	47	13
Cluster_10216			1.10463	6.21e-06	4.22e-05	0.72197	0.387072	0.713854	1.95472	0.0349391	0.159155	-0.980977	0.308004	0.624926	1.23274	0.322986	0.606364	Cluster_25743	chr2:2167648-2168644	997	91282	42.834	90774	0.437	.	AGGGACCGAUUCGUUAGUAAACCG	2436	0.131	24	N6	64.9	1122	3768	1932	5854	12838	11760	54008	20	23	11	9	49	10	1	6	22	66	13
Cluster_25743			-0.876469	0.425976	NA	-4.60687	0.522404	NA	0.507075	0.944703	NA	-3.77618	0.600052	NA	5.11257	0.618273	NA	Cluster_55882	chr3:21508666-21511223	2558	91135	42.765	91110	0.559	.	UCUCGAUGUAGACUAAACUGGCGC	3013	0.098	24	N5	78.7	552	2926	975	2917	5746	14226	63793	0	0	3	3	1	0	0	0	0	1	0
Cluster_55882			0.758208	0.00906046	0.0266177	-0.448408	0.629229	0.857906	2.2738	0.0573585	0.209625	-2.30774	0.0560133	0.282694	2.72219	0.0722789	0.321061	Cluster_71387	chr4:18180622-18183425	2804	91006	42.704	90941	0.399	.	ACGAUUAUUGUAGUUAAUGGGACG	1864	0.153	24	N5	51.6	1157	4819	1600	5531	9621	10452	57826	6	14	15	7	31	0	2	1	19	35	4
Cluster_71387			0.275889	0.184105	0.299576	-0.447117	0.531799	0.807258	-0.234343	0.754082	0.876322	-0.123463	0.868959	0.952928	0.21277	0.837103	NA	Cluster_79702	chr5:10037434-10041530	4097	90937	42.672	89427	0.336	.	AUAUUUCCAAAGGACUAAAAGACU	13258	0.148	24	N5	299.6	924	3987	1592	7409	5596	10468	60961	8	10	18	5	14	6	3	9	10	23	3
Cluster_79702			1.01103	1.03e-11	1.55e-10	0.494057	0.225891	0.56698	0.290551	0.489462	0.700538	-0.0198884	0.96324	0.984779	-0.203508	0.728288	0.87635	Cluster_89406	chr5:22388641-22397418	8778	90932	42.669	90646	0.658	.	AUUUCUCUUCGUUGUAUCUCCGUG	15288	0.136	24	N5	331.1	1158	12596	1837	4943	6691	16754	46953	70	93	80	26	107	42	35	29	94	239	23
Cluster_89406			-2.53926	7.22e-26	3.39e-24	-0.16192	0.628843	0.857571	-1.07281	0.00191948	0.0251022	-0.181892	0.592852	0.823674	-0.910886	0.0584965	0.298859	Cluster_4111	chr1:5440358-5447938	7581	90786	42.601	90529	0.06	-	AUGAGAUCUCUAAUAUACUUG	140	0.301	N	N2	-1	5282	53376	5941	9973	6018	5344	4852	210	269	388	115	111	108	126	134	102	183	117
Cluster_4111			0.361077	0.0437206	0.0970494	0.371262	0.501756	0.789059	-1.14322	0.042281	0.176765	0.828584	0.142355	0.432048	-1.51449	0.0548959	0.292163	Cluster_25451	chr2:1710572-1715108	4537	90731	42.575	90121	0.591	.	CCGGCAUCUUCUAACUCUGUUAGC	4159	0.141	24	N5	124.5	1866	4998	2070	6366	6883	11724	56824	23	21	24	8	23	7	20	15	18	75	6
Cluster_25451			-0.501112	0.0389674	0.0886644	-1.70678	0.0598778	0.282497	0.386413	0.678074	0.830861	-1.01721	0.269709	0.582325	2.09318	0.107295	NA	Cluster_62203	chr4:7243589-7245345	1757	90680	42.551	90615	0.466	.	AUACGAGUAGACUUCAUAUGAGAA	9291	0.117	24	N5	173.4	723	2866	1205	4812	6314	12207	62553	4	4	18	6	13	5	2	5	3	12	1
Cluster_62203			0.641842	0.0133635	0.0368596	-0.665748	0.46832	0.769687	0.840586	0.369127	0.603509	-0.513592	0.593002	0.823674	1.50632	0.250562	0.542844	Cluster_54800	chr3:20125414-20127715	2302	90677	42.55	90546	0.58	.	AAUGGAUUUUAGGUUACUCGUGUG	3410	0.11	24	N5	66.7	734	3462	1320	4642	8185	10973	61361	8	7	23	3	24	9	7	3	26	60	7
Cluster_54800			0.353653	0.104909	0.194588	-1.72517	0.002327	0.03259	0.647636	0.31414	0.551904	-1.847	0.00318626	0.122429	2.3728	0.00564433	0.134151	Cluster_84926	chr5:17326736-17332268	5533	90573	42.501	86994	0.313	.	AUAUAGGAUUCAAACUGUUGGACG	2079	0.107	24	N5	114.3	1181	6790	2060	4441	6363	18183	51555	10	18	50	25	28	13	7	7	28	50	5
Cluster_84926			NA	NA	NA	NA	NA	NA	NA	NA	NA	NA	NA	NA	NA	NA	NA	Cluster_3544	chr1:4708439-4709017	579	90547	42.489	90522	0.204	.	AUGUUUGAACCGAACUAGAAGUCU	17110	0.066	24	N6	192	399	2604	630	2664	6232	10320	67698	0	0	0	0	0	0	0	0	0	0	0
Cluster_3544			0.187776	0.579588	0.695909	-1.07182	0.359553	0.695129	4.48623	0.0118236	0.0830404	-4.73414	0.00809638	0.155875	5.55801	0.00912722	NA	Cluster_51157	chr3:15764667-15767574	2908	90283	42.365	90201	0.5	.	AUUCUUGUCACUAUGUUGAGCUUC	1445	0.177	24	N5	56.9	757	2981	1364	5219	10773	10003	59186	2	7	12	4	18	0	0	0	5	29	6
Cluster_51157			0.935553	0.0110138	0.0314	-0.411428	0.752564	0.908697	1.73209	0.328282	0.56659	-1.94857	0.274089	NA	2.14348	0.330021	NA	Cluster_45795	chr3:8232481-8233888	1408	90274	42.361	89864	0.429	.	GGGUUCUUGUUGACUCAGACAAGU	2229	0.139	24	N5	58.7	1019	2771	2006	7726	9874	9978	56900	0	6	6	1	7	0	0	1	3	10	1
Cluster_45795			0.539361	0.52868	0.652491	-1.29243	0.778485	NA	0.514187	0.91337	NA	-2.1598	0.641203	NA	1.80612	0.784063	NA	Cluster_86415	chr5:19063447-19065881	2435	90241	42.345	73719	0.573	.	AUGACAUGGACUAAUUUACUCACU	3927	0.117	24	N5	72.2	667	3130	1433	4541	8794	9984	61692	1	0	4	0	1	0	0	0	0	1	0
Cluster_86415			0.600123	0.100173	0.187789	-1.29216	0.199864	0.536213	3.65847	0.0102373	0.0763708	-4.97471	0.00044942	0.062803	4.9506	0.00456028	0.130883	Cluster_12827	chr1:17213700-17214252	553	89950	42.209	89643	0.501	.	AAUCGCCAAAGUAAUCGCCAGACU	6291	0.109	24	N6	132.3	886	4600	1515	4959	6033	9895	62062	19	27	52	33	47	6	1	1	8	63	9
Cluster_12827			1.2518	0.000438459	0.00198266	1.81318	0.224391	0.56488	0.527342	0.685345	0.835664	1.52493	0.336604	NA	-1.28586	0.516103	NA	Cluster_47829	chr3:10692519-10696376	3858	89815	42.145	89669	0.697	.	AAGAUUUCGUCGCAUUGUCACCGG	9979	0.122	24	N5	217.2	1298	6255	1720	4211	7090	10767	58474	2	7	1	1	6	4	3	1	4	8	2
Cluster_47829			0.462767	0.119538	0.215822	-1.38363	0.13022	0.434921	0.410014	0.672792	0.828361	-1.84492	0.0537845	0.27892	1.79362	0.178655	0.470075	Cluster_4468	chr1:5974546-5976494	1949	89746	42.113	75149	0.142	-	AAUGGGCAUGGACAUUAAUGGACA	4798	0.117	24	N5	-1	1396	6627	2212	6491	4844	15492	52684	21	15	58	26	32	9	2	12	25	94	14
Cluster_4468			0.647524	0.0115188	0.0326066	-0.873565	0.253783	0.599147	3.09287	0.011802	0.0830379	-3.61568	0.00321005	0.122429	3.96642	0.00613306	0.138395	Cluster_19684	chr1:25032698-25034148	1451	89733	42.107	89029	0.83	+	AGAGGUGUCUAUUGUAGUACAAUG	26119	0.054	24	N5	-1	482	2951	796	2438	3532	14549	64985	12	12	21	14	29	6	0	2	14	30	6
Cluster_19684			0.400809	0.0790941	0.15655	-1.18174	0.0826375	0.341737	0.180614	0.805926	0.903629	-1.15874	0.108156	0.381364	1.36235	0.173956	0.464638	Cluster_18959	chr1:24384167-24386482	2316	89611	42.05	89555	0.585	.	AACUAUCUGUAUCAUCCCUUUAC	4471	0.123	24	N5	105.5	1229	6693	2476	5654	7098	21141	45320	11	17	51	11	22	11	10	6	17	82	11
Cluster_18959			0.675281	0.00899863	0.0264475	0.309218	0.672307	0.878525	3.29529	0.000239982	0.00505639	-1.67022	0.0745313	0.318083	2.98606	0.00987708	0.164415	Cluster_26450	chr2:3561332-3563226	1895	89529	42.011	16056	0.126	-	GACAAGUCCUCGUGUUGCAUCCCU	22234	0.07	24	N5	-1	2183	10423	1872	4332	7798	19353	43568	19	16	15	9	93	13	1	4	24	120	4
Cluster_26450			-0.665963	0.00171833	0.00646575	-2.69572	5.90441e-08	5.19673e-06	-0.994637	0.0447739	0.182907	-1.00492	0.0376029	0.244371	1.70108	0.0153927	0.18646	Cluster_82298	chr5:14118417-14123908	5492	89483	41.989	89342	0.16	-	AUAGAGAAUGAUGGAACGAUUGUU	6675	0.142	24	N5	-1	1607	13799	2143	5284	4397	13713	48540	30	41	360	88	103	25	61	64	72	202	50
Cluster_82298			0.443505	0.249891	0.377273	-2.3085	0.222463	NA	0.542561	0.783282	NA	-1.48317	0.43647	NA	2.85094	0.296946	NA	Cluster_13172	chr1:17639469-17640434	966	89217	41.865	89050	0.574	.	UUAGACUUCGUCACCUGCGUGAUC	4322	0.12	24	N6	70.5	1097	6826	2005	5778	8234	9936	55341	1	0	0	3	3	0	0	1	4	4	1
Cluster_13172			0.392855	0.0372616	0.0856062	-1.34442	0.0178865	0.135289	0.934347	0.178534	0.404125	-1.69877	0.0126738	0.170173	2.27876	0.0110775	0.170735	Cluster_8398	chr1:10655946-10660315	4370	89181	41.848	85773	0.43	.	AACGAGGCUCUGCUCAUUUUGACC	10146	0.14	24	N5	236.4	857	4648	1311	5770	9831	9923	56841	7	12	26	14	16	12	2	6	18	47	3
Cluster_8398			0.756679	0.0159662	0.0427242	0.0510479	0.962438	0.987842	2.96328	0.0737624	0.243665	-2.54321	0.132271	NA	2.9122	0.141391	NA	Cluster_83493	chr5:15505791-15507721	1931	89078	41.799	85003	0.586	.	AGAUCUGUAAAUCAUAUACUGUAC	2191	0.168	24	N5	80	723	3848	1291	4712	7418	10784	60302	2	10	2	5	14	2	0	1	4	16	3
Cluster_83493			0.291383	0.305969	0.439694	-0.550914	0.526867	0.804584	1.91026	0.0366763	0.163149	-1.97621	0.0312514	0.224508	2.46117	0.0512394	0.283237	Cluster_26001	chr2:2596507-2601895	5389	88971	41.749	78299	0.539	.	GAUUGGCCUGUAUCUUUAUGGUAC	3314	0.249	24	N5	139.1	1099	6312	1777	5566	9119	14108	50990	37	60	68	40	120	30	0	17	59	178	21
Cluster_26001			0.741834	0.00840444	0.0249668	-1.48343	0.0629517	0.290933	1.55842	0.0992599	0.292628	-2.62825	0.00491137	0.132922	3.04183	0.0139298	0.185667	Cluster_38341	chr2:18387146-18389665	2520	88870	41.702	68882	0.438	.	AUCUUUGAGUGCAGAAUCUCCUCU	5998	0.086	24	N5	132.2	653	5773	1200	4839	4347	15756	56302	13	12	53	15	33	6	0	6	24	67	16
Cluster_38341			0.56034	0.00739382	0.0224607	-0.679117	0.29073	0.63685	0.337922	0.622551	0.795207	-0.893328	0.191613	0.491693	1.01703	0.279507	0.567027	Cluster_46141	chr3:8620705-8624430	3726	88492	41.524	79154	0.772	.	AUGUAUAAAUGGUAUGUAGAUGGU	7066	0.109	24	N5	128.7	1419	8811	2052	5277	5638	16225	49070	14	28	46	14	37	11	8	11	21	71	13
Cluster_46141			0.566854	0.0127187	0.0353639	-0.817838	0.213881	0.553512	1.57292	0.0265482	0.135766	-2.34247	0.000926314	0.0903354	2.39076	0.0134581	0.181698	Cluster_31855	chr2:11176940-11177725	786	88479	41.518	85907	0.705	.	GAGGAUGAUAGAACUGGGUUUAAC	10570	0.069	24	N6	143.6	1267	8691	1570	4665	4476	15613	52197	72	47	140	56	123	28	5	18	70	115	25
Cluster_31855			0.813411	0.00186591	0.00694274	-0.142827	0.870875	0.955113	1.73037	0.0870854	0.269793	-1.2597	0.226152	0.533021	1.87319	0.162057	0.451299	Cluster_57249	chr3:23115832-23118569	2738	88170	41.373	80984	0.698	.	AAGCUGUGAAUGGUAACCAAAACC	4737	0.141	24	N5	111.5	921	4239	1698	5326	7262	13009	55715	11	7	14	5	22	9	3	2	2	47	7
Cluster_57249			0.91764	1.49e-07	1.31e-06	1.08399	0.0430472	0.234792	0.00119718	0.998438	1	0.0325153	0.958728	0.9827	-1.08279	0.182856	0.473158	Cluster_40024	chr3:865719-875899	10181	87953	41.271	87524	0.073	-	UAUCUCUGACGUUAAAAUGACUGG	16452	0.101	24	N5	-1	1276	5018	1370	4061	3784	16029	56415	14	41	13	8	18	8	7	7	14	31	3
Cluster_40024			0.881659	0.0034688	0.0118497	-0.582281	0.518173	0.799355	1.52506	0.106942	0.30648	-1.8302	0.0534982	0.278394	2.10733	0.106757	0.374727	Cluster_60707	chr4:5314466-5315106	641	87881	41.238	87865	0.361	.	AACCAUGUUUAGAACAGAACUACU	33921	0.058	24	N6	386.7	421	4244	935	1947	2632	9478	68224	33	46	76	28	100	13	8	10	41	192	26
Cluster_60707			1.1858	4.68e-05	0.000267687	0.120683	0.896135	0.964282	1.1007	0.263143	0.500507	-0.809715	0.419603	0.705867	0.980001	0.467842	0.723744	Cluster_12596	chr1:16879901-16882774	2874	87710	41.157	85244	0.574	.	AUCGACACUCUGAAUCAUUUGUGU	4766	0.166	24	N5	251.1	654	3266	1281	4420	7804	10060	60225	16	16	23	6	43	2	2	7	27	77	5
Cluster_12596			0.970133	2.14e-07	1.85e-06	0.219908	0.714892	0.893148	1.10437	0.0789544	0.254452	-0.717015	0.262642	0.574058	0.88446	0.309552	0.595631	Cluster_47094	chr3:9847513-9852707	5195	87328	40.978	87212	0.245	.	AUACUGGAUCAGAUUGCACCUAGA	10205	0.084	24	N5	125.9	1028	8028	2891	6418	4277	18495	46191	36	76	62	21	96	34	16	15	46	96	10
Cluster_47094			0.592079	7.3e-05	0.000399945	0.965819	0.0503911	0.256655	0.389544	0.436118	0.658799	0.441295	0.413852	0.701708	-0.576275	0.412202	0.681267	Cluster_56757	chr3:22470073-22476907	6835	87287	40.959	86771	0.179	-	GACGCCCGUCUAGCUCAGUUGGUAGAGC	20851	0.102	N	N2	-1	1036	32521	916	2756	6887	14034	29137	31	36	29	5	43	21	18	9	33	41	5
Cluster_56757			0.350666	0.0236122	0.058894	-0.13272	0.774602	0.91799	1.7574	0.00431651	0.043707	-1.95894	0.00157392	0.107013	1.89012	0.0141865	0.185667	Cluster_92044	chr5:25361417-25368235	6819	87275	40.953	87236	0.219	.	AAAUUCGGUACUGUGCAUGUGCGA	8197	0.071	24	N5	158.7	1812	4533	2149	7321	11121	12999	47340	31	33	45	18	45	20	2	8	19	78	6
Cluster_92044			0.857963	0.014006	0.0383356	1.67002	0.273532	0.618779	1.87748	0.197187	0.425694	0.74428	0.672322	NA	0.20743	0.921631	NA	Cluster_50251	chr3:14221680-14225154	3475	87153	40.896	15528	0.442	.	AUCACGGUCUAAAAGUUCUAGAGU	13381	0.143	N	N2	-1	1003	20020	1205	3837	4188	8289	48611	1	6	2	0	9	4	2	0	2	28	4
Cluster_50251			0.512453	0.165141	0.27566	2.63758	0.105008	0.390055	-0.68522	0.589573	0.773359	2.8656	0.0865807	NA	-3.3228	0.107452	NA	Cluster_12278	chr1:16404273-16405622	1350	87110	40.876	86444	0.534	.	AUAUGGAUAUCGACUUCACUGACC	1406	0.152	24	N5	89.3	691	3073	1227	5249	8139	10518	58213	4	3	1	0	6	0	4	1	5	14	1
Cluster_12278			1.11451	8.61e-06	5.73e-05	-0.567287	0.422579	0.738336	2.109	0.0141386	0.0932815	-2.35206	0.00644252	0.149603	2.67627	0.0162078	0.189905	Cluster_25869	chr2:2361401-2363475	2075	86955	40.803	78196	0.501	.	AAAGUGUCUUCGGAGGUGUCCCUU	6568	0.11	24	N5	138	797	6729	2280	3720	4672	18364	50393	18	26	54	11	52	10	3	4	36	106	9
Cluster_25869			0.436505	0.120978	0.217841	-2.24969	0.0357233	0.210115	2.23008	0.0481572	0.191149	-1.84618	0.110095	NA	4.47973	0.00399026	NA	Cluster_12400	chr1:16598589-16599012	424	86887	40.771	81998	0.758	.	AGACUGUGUUUUAAUAAGAGAAUG	7210	0.083	24	N6	94	816	3397	1605	5210	10442	10714	54703	1	3	15	3	14	10	3	0	14	27	4
Cluster_12400			0.349083	0.383345	0.519698	0.825849	0.465646	0.767751	0.044107	0.969758	0.988477	0.295053	0.806978	0.928201	-0.781745	0.630089	0.822724	Cluster_80503	chr5:11308786-11312594	3809	86829	40.744	34441	0.821	+	AUGAAGUCCUCGUGUUGCAUCCCU	19208	0.116	N	N2	-1	1801	31187	2370	3424	2481	4956	40610	7	12	8	2	13	2	3	4	5	33	4
Cluster_80503			0.403875	0.0956909	0.18129	-1.1556	0.114154	0.407887	0.82883	0.288908	0.5267	-1.732	0.0256277	0.211842	1.98442	0.0637649	0.305075	Cluster_63365	chr4:8670320-8673537	3218	86790	40.726	73030	0.366	.	AAGUGAUUGUUGUGCGCCGCAUA	7389	0.142	24	N5	105.2	1412	6920	2470	6580	6641	24513	38254	27	22	93	21	56	13	9	10	49	148	25
Cluster_63365			0.73496	0.0228656	0.0573557	-0.56205	0.579067	0.833558	2.00069	0.0789634	0.254452	-2.60946	0.0217917	0.201714	2.56272	0.0927162	0.354589	Cluster_57281	chr3:23154437-23158412	3976	86696	40.682	71767	0.732	.	AAAAAUCAAGAGAGUCGGCUUUCU	6089	0.149	24	N5	94.3	730	5465	1270	4370	5818	12500	56543	21	29	46	18	61	0	0	6	64	128	20
Cluster_57281			0.632091	0.0528018	0.113398	0.47773	0.624221	0.85575	3.23366	0.00923222	0.0720738	-2.69853	0.0320716	0.227637	2.75592	0.0809607	0.338355	Cluster_49206	chr3:12640199-12640712	514	86656	40.663	86194	0.569	.	AUUCGGACCCUAAGUUAAUGCGUG	5247	0.103	24	N6	142.1	1444	4548	1770	5725	11918	12664	48587	24	24	19	10	57	5	1	2	11	47	10
Cluster_49206			0.694423	0.0380636	0.0870459	2.01805	0.13479	0.443107	1.16632	0.331953	0.569997	1.18989	0.432821	NA	-0.851739	0.637433	NA	Cluster_61338	chr4:6220547-6228219	7673	86539	40.608	86291	0.621	.	ACUCAGGGAUGUCCGGAAUUCAUG	2723	0.118	24	N5	49.7	837	3364	1797	7461	10729	9465	52886	2	8	1	1	11	2	2	1	3	5	1
Cluster_61338			1.48909	1.64e-39	1.82e-37	1.34078	4.52616e-05	0.00148254	1.86607	4.97508e-08	4.26949e-06	-0.494316	0.162821	0.461505	0.525291	0.268324	0.55584	Cluster_93457	mitochondria:241049-255792	14744	86474	40.577	522	0.263	.	AUUAUGAACACCCGAUCGGAU	2269	0.371	N	N2	-1	2154	37408	3792	8405	8144	7232	19339	307	322	188	53	406	264	61	42	193	307	28
Cluster_93457			1.13522	3.57e-05	0.000208388	0.218671	0.792173	0.926139	3.35521	0.000937343	0.0147093	-2.70978	0.00833197	0.157407	3.13653	0.0166825	0.191079	Cluster_50776	chr3:15139512-15145245	5734	86434	40.559	60807	0.481	.	AUUUCCAAGGACAAAAAGGCAACU	1073	0.324	24	N5	106.7	1136	5468	1949	6873	13288	10910	46810	35	34	36	16	104	11	1	4	23	67	7
Cluster_50776			0.759982	0.00744679	0.0225778	-0.085831	0.926686	0.972405	1.40276	0.148235	0.366443	-0.971455	0.323667	0.638242	1.48858	0.268721	0.55584	Cluster_28714	chr2:7192475-7194666	2192	86205	40.451	81018	0.7	.	AAUGGGCUAAUAGAGUUAGGCAUU	12433	0.161	24	N5	358.3	948	5904	1375	5056	5071	16917	50934	22	26	43	9	67	13	5	9	26	99	17
Cluster_28714			0.651263	0.0245095	0.060775	-0.69802	0.420876	0.737045	0.696858	0.428345	0.6531	-0.703174	0.427406	0.711211	1.39487	0.258856	0.549743	Cluster_61711	chr4:6647230-6648307	1078	86163	40.432	82485	0.584	.	AGGACUGUCUCUAAUCCAUGGUAG	13635	0.063	24	N5	76.9	972	6561	1151	4005	6158	15183	52133	21	29	47	21	66	22	5	20	10	53	5
Cluster_61711			1.59448	1.48e-08	1.52e-07	1.18454	0.210644	0.551667	1.79224	0.0736657	0.243625	-0.360248	0.734012	0.895554	0.607695	0.659258	0.838712	Cluster_5010	chr1:6716866-6718318	1453	86051	40.379	25802	0.924	+	AUGGGCUUGUAACCAUUGAAGAUG	7522	0.059	24	N5	-1	2168	4790	3197	4959	7032	20231	43674	19	18	18	1	41	10	2	5	23	48	1
Cluster_5010			0.58509	0.00133275	0.00519247	-0.994556	0.0450919	0.241657	1.04101	0.0484802	0.191848	-1.05345	0.0490457	0.26786	2.03556	0.00495197	0.130883	Cluster_17826	chr1:23031787-23039865	8079	85966	40.339	85871	0.346	.	AUGGUCCACCGUCUGAACACUGGU	22565	0.132	24	N5	477.4	1473	7309	1311	4227	4882	13113	53651	20	24	65	18	76	20	14	10	31	79	8
Cluster_17826			0.0505926	0.660523	0.761555	-0.132647	0.7104	0.89163	0.887603	0.0217471	0.120889	-0.64863	0.102832	0.373017	1.02025	0.052658	0.285578	Cluster_32151	chr2:11545421-11555146	9726	85895	40.306	85338	0.625	.	GUGUGAUUCUGUUCUGUUUGAUUC	2781	0.201	24	N5	94.2	1332	8117	1749	5050	5038	14344	50265	47	58	95	19	80	57	20	21	47	109	24
Cluster_32151			0.310712	0.395828	0.531873	-3.29107	0.0587189	NA	0.0841986	0.958124	NA	-1.51405	0.315157	NA	3.37516	0.153879	NA	Cluster_30681	chr2:9737592-9738999	1408	85844	40.282	85761	0.498	.	AAUGCAGCUGUUAACUACGAGAGC	5326	0.093	24	N5	80.4	477	2450	923	3835	6406	9037	62716	0	1	7	2	4	0	2	0	4	9	0
Cluster_30681			0.403052	0.02874	0.0692488	0.528946	0.339297	0.676933	-0.311988	0.568259	0.757212	0.708745	0.218421	0.522718	-0.840935	0.279773	0.567027	Cluster_41725	chr3:3203459-3215572	12114	85799	40.261	81637	0.867	+	UAGGUCUGGACACGAAGCGGAUAU	9154	0.121	24	N5	-1	849	6479	1396	6904	3276	16448	50447	18	30	27	5	28	16	17	13	29	42	5
Cluster_41725			-0.00205295	0.993633	0.996031	-1.29892	0.0969135	0.371907	-0.211404	0.789482	0.89441	-0.720775	0.359716	0.664923	1.08751	0.328616	0.612638	Cluster_14564	chr1:19420913-19426373	5461	85758	40.242	85511	0.299	.	AUUGGAUUGGUCCACUUAUUGGUG	5082	0.098	24	N5	91	1127	11933	1612	4864	6997	16843	42382	24	31	67	39	46	27	25	21	30	113	29
Cluster_14564			-1.72486	7.32e-20	2.33e-18	-0.64301	0.230377	0.57292	-1.24091	0.0210772	0.118415	0.284886	0.594771	0.824085	-0.597893	0.431154	0.693068	Cluster_53818	chr3:18887493-18895722	8230	85743	40.234	81879	0.107	-	UCUCAGUGAUGAAUACACAGAUGACGAGUCCGAUGAAAU	6227	0.261	N	N2	-1	2585	49422	2836	7208	5529	6680	11483	119	150	382	66	177	61	174	119	37	115	92
Cluster_53818			1.10764	0.00430574	0.0142751	-1.2406	0.368933	0.700098	2.51982	0.182066	0.408151	-3.5735	0.0512084	NA	3.76035	0.107948	NA	Cluster_8805	chr1:11126554-11127008	455	85664	40.197	85639	0.46	.	AGGUCUUGUUAGAAACCAACAACA	5651	0.106	24	N6	71.2	819	3540	1513	6892	11199	8352	53349	3	0	7	1	3	1	0	0	2	11	1
Cluster_8805			0.233889	0.251856	0.379678	-0.915536	0.13278	0.43939	1.44028	0.0353925	0.159551	-1.93081	0.00478653	0.132922	2.35581	0.0101404	0.165159	Cluster_18054	chr1:23245734-23247309	1576	85652	40.192	85004	0.704	.	AGAUUUUGGGCUAAGUUAGACUAC	7809	0.091	24	N5	139.1	1067	4193	2021	5119	5091	14624	53537	21	36	68	25	69	15	6	9	32	97	13
Cluster_18054			1.10118	0.000328848	0.00154109	-0.0123312	0.989939	0.997366	2.29245	0.0552086	0.205668	-1.48032	0.232834	NA	2.30477	0.135674	NA	Cluster_28056	chr2:6218642-6221534	2893	85603	40.169	75734	0.61	.	AUCUUGACUUUCGAUAGAAUUCCG	2304	0.206	24	N5	113.7	712	3426	1472	5982	9683	10776	53552	6	8	8	4	18	8	3	0	9	15	1
Cluster_28056			0.441094	0.0985397	0.185427	-1.37155	0.076729	0.325971	0.145281	0.862288	0.934118	-1.49682	0.0671521	0.302471	1.51682	0.18373	0.474482	Cluster_45477	chr3:7845035-7847046	2012	85563	40.15	84587	0.327	.	GUGACGGAUCUAGACCCAAAUUCU	6342	0.068	24	N5	132.3	1266	8541	1775	4580	8359	15525	45517	12	17	39	21	31	3	9	6	11	35	8
Cluster_45477			-1.07588	4.63e-12	7.19e-11	0.363682	0.229666	0.571908	-0.298803	0.328907	0.56697	0.190691	0.536419	0.792072	-0.662483	0.123837	0.400921	Cluster_56744	chr3:22453774-22458097	4324	85543	40.141	84337	0.967	+	CUGAGAAUUUCGAGACUCC	297	0.386	N	N2	-1	5537	49016	5505	9812	5764	4957	4952	233	390	357	95	247	189	202	110	122	180	68
Cluster_56744			0.854974	0.00470326	0.0153924	-0.631913	0.504972	0.790812	1.65137	0.202666	0.432265	-2.01183	0.120761	NA	2.28326	0.155056	NA	Cluster_45282	chr3:7679274-7680163	890	85451	40.097	85439	0.939	+	AGGGAUGAAGAUGGUCUGUUUAAU	30293	0.046	24	N13	-1	1459	1956	1213	5854	5311	20337	49321	3	7	9	4	8	4	0	2	4	18	1
Cluster_45282			0.491531	0.0499238	0.108222	-1.19612	0.102512	0.38423	0.876471	0.255677	0.492405	-1.6472	0.0319634	0.227136	2.07258	0.0513344	0.283237	Cluster_14569	chr1:19430121-19431453	1333	85439	40.092	84485	0.181	-	AGACCGGAGUUGAAGUUUAGGCUC	13501	0.082	24	N5	-1	693	4358	1837	5591	5556	15646	51758	27	28	101	25	76	12	8	14	41	119	22
Cluster_14569			-2.49524	7.92e-27	3.94e-25	0.0856314	0.780588	0.920986	-1.18833	0.000124608	0.00300209	0.581013	0.0600322	0.287591	-1.27396	0.00350717	0.119879	Cluster_71913	chr5:204792-213542	8751	85430	40.088	85004	0.965	+	UCUUCUGAAUAUCACAAAAU	260	0.304	N	N2	-1	5730	48293	6248	8827	5803	5081	5448	230	339	380	114	165	170	241	202	122	200	138
Cluster_71913			0.128329	0.368699	0.504989	-0.565241	0.220854	0.561616	-0.532568	0.30718	0.544758	-0.667604	0.17947	0.478958	0.0326718	0.962588	0.984012	Cluster_31756	chr2:11057632-11063804	6173	85282	40.018	80814	0.788	.	AUUAAAAACGUUGGACCGGCU	6880	0.106	24	N5	101.3	943	7398	4546	11904	3488	11913	45090	28	26	53	20	25	12	16	13	22	69	13
Cluster_31756			0.776926	0.000292058	0.00138658	0.043075	0.950298	0.982935	1.72282	0.0342203	0.157262	-2.24211	0.00582366	0.140937	1.67974	0.115593	0.387813	Cluster_12922	chr1:17333958-17337627	3670	85224	39.991	83252	0.202	.	AUCGGAAUAGUGCAAAGCUGAAGA	8970	0.091	24	N5	83.8	933	5231	1724	5883	5465	14032	51956	29	63	50	22	50	15	5	5	26	82	12
Cluster_12922			0.310101	0.789042	NA	-3.32184	0.671627	NA	0.506364	0.948928	NA	-2.49068	0.75059	NA	3.82626	0.730963	NA	Cluster_58946	chr4:2378596-2380509	1914	85203	39.981	85000	0.509	.	CUUCCACGCUGGCUGAACAAGCUC	3673	0.148	24	N5	140	736	2851	1479	6028	11852	8866	53391	0	0	2	1	1	0	0	0	1	2	0
Cluster_58946			1.10178	1.53e-05	9.69e-05	-0.395761	0.581475	0.834557	3.08417	0.00100584	0.0155193	-3.32311	0.00041043	0.062803	3.47992	0.00321388	0.116528	Cluster_62737	chr4:7812477-7816411	3935	85180	39.97	84935	0.767	.	UCCGGUCGUGACGCUCUUUUCUGG	6036	0.111	24	N5	196.6	806	8757	1158	3490	3962	12842	54165	26	47	52	25	54	28	1	4	68	142	32
Cluster_62737			0.255086	0.299332	0.432907	-0.645273	0.424184	0.739526	0.993035	0.266452	0.50397	-1.22815	0.172225	0.470457	1.6383	0.173726	0.46445	Cluster_12396	chr1:16594124-16594821	698	84972	39.873	81131	0.443	.	AAUGGACAUGUUGAAUAAAAGAUU	2091	0.125	24	N6	57.2	797	5771	1475	5029	9290	12891	49719	12	9	28	6	28	5	3	5	14	39	7
Cluster_12396			0.872931	4.98e-28	2.71e-26	1.12535	6.42793e-06	0.000292339	1.13671	4.87405e-06	0.000207624	0.332635	0.194126	0.496087	0.0113567	0.97428	0.989796	Cluster_62921	chr4:8054601-8059099	4499	84827	39.805	83501	0.958	+	GGCGUUGCUCGUCGAGAAGACC	563	0.334	N	N2	-1	4987	45109	5559	11771	7183	5178	5040	533	763	478	107	1020	642	236	182	400	727	65
Cluster_62921			0.513951	0.00749332	0.0227053	-0.796774	0.148297	0.464732	1.13792	0.0534019	0.2024	-1.63549	0.00549719	0.1395	1.93469	0.0164776	0.190671	Cluster_73173	chr5:1816416-1826019	9604	84807	39.795	60525	0.517	.	CGGGCUAUAAGAUACAACUGUUGU	4430	0.213	24	N5	224.3	1563	7668	2396	6579	5862	20915	39824	47	58	139	37	117	29	13	19	92	209	28
Cluster_73173			0.621011	0.0216118	0.0547504	-0.572751	0.500838	0.788422	0.343169	0.696458	0.842389	-1.02534	0.242539	0.550631	0.915909	0.454217	0.71397	Cluster_69834	chr4:16321853-16330291	8439	84682	39.737	31410	0.604	.	AUCUGCAGAACCUCAUUGACCUGG	2040	0.202	24	N5	98.9	1339	7393	2467	6353	5491	15528	46111	33	30	64	23	72	3	4	20	62	153	27
Cluster_69834			1.14701	3.12e-05	0.000185077	-0.0977917	0.908174	0.965987	1.90287	0.042326	0.176765	-1.75509	0.0638245	0.29517	2.00065	0.113416	0.385296	Cluster_90297	chr5:23392527-23393636	1110	84621	39.708	84545	0.083	-	UGAGACUGUUGGUUUAUGCCACA	19782	0.052	24	N5	-1	885	3775	1808	4656	10968	30313	32216	22	33	43	12	65	10	2	7	29	97	6
[truncated: 23,844 more rows]
[truncated: 63 more columns]
