# Supplementary material for: Role of miRNAs in sucrose stress response, reactive oxygen species, and anthocyanin biosynthesis in Arabidopsis thaliana
Source: Front Plant Sci. 2023 Nov 3;14:1278320. doi: 10.3389/fpls.2023.1278320 (PMC10656695; doi:10.3389/fpls.2023.1278320)
Supplement: Supplementary file 5 [file Table_4.xlsx]

## Sheet: Sheet1
Supplemental dataset S4. Identification of miRNA and phasiRNA target genes annotated in TAIR 10 reference genome and their differential expression in response to sucrose in Col-0 and pap1-D genetic backgrounds.											ShortStack results																					DESeq2: Wald test
#NO	ID	Beg:End	Length	Phased_Ratio	Phased_Abundance	Phased_Number	Phased_Score	Triggered_miRNA	Annotation	Annotation	Name	#Locus	Length	Reads	RPM	UniqueReads	FracTop	Strand	MajorRNA	MajorRNAReads	Complexity	DicerCall	MIRNA	PhaseScore	Short	Long	20	21	22	23	24	treatment_sucrose_vs_no-sucrose			Col-0_sucrose_vs_no-sucrose			PAP-1D_sucrose_vs_no-sucrose			PAP-1D_genotypic_effect			PAP-1D_genotype.treatment
																																log2FoldChange	pvalue	padj	log2FoldChange	pvalue	padj	log2FoldChange	pvalue	padj	log2FoldChange	pvalue	padj	log2FoldChange	pvalue	padj	Col_sucrose_S15	Col_sucrose_S4	Col_water_S13
16	chr_3_227	9417573:9417901	329	0.947	1487	7	48.414	ath-miR828	AT3G25795	>AT3G25795.1 | Symbols: SHORT OPEN READING FRAME 27, SORF27, TAS4, TRANS ACTING SIRNA 4 | other RNA | chr3:9417551-9418705 REVERSE LENGTH=1155	Cluster_46803	chr3:9417437-9418142	706	280234	131.498	259357	0.521	.	UGAAGGAUCGAGGUCGAGGCA	76928	0.017	21	N6	2312.4	4606	2386	40696	214273	13362	973	3938	8.16617	8.8e-133	1.99e-129	6.19289	5.42803e-16	3.01848e-13	7.8434	2.50452e-27	5.88914e-24	0.898354	0.315096	0.632081	1.65047	0.117039	0.390254	310	341	8
21	chr_5_711	16640581:16640951	371	0.813	158	6	24.703	ath-miR780, ath-miR856	AT5G41610	>AT5G41610.1 | Symbols: ATCHX18, CHX18 | cation/H+ exchanger 18 | chr5:16638370-16641728 REVERSE LENGTH=3359	Cluster_84416	chr5:16635962-16642010	6049	127419	59.791	125722	0.319	.	CCGAAGAAAAGCUUGACUGUU	13101	0.112	21	N5	531.4	2105	3042	3522	96459	16785	1436	4070	1.07294	8.98e-07	7.09e-06	2.17339	0.000976444	0.0168726	0.247984	0.692397	0.840268	1.24123	0.0777261	0.32527	-1.9254	0.034286	0.241185	25	63	13
20	chr_5_649	15555381:15555709	329	0.839	234	6	27.459	ath-miR407	AT5G38850	>AT5G38850.1 | Symbols: | Disease resistance protein (TIR-NBS-LRR class) | chr5:15555156-15558732 FORWARD LENGTH=3577	Cluster_83533	chr5:15550186-15561781	11596	373569	175.295	362641	0.534	.	AAAUCUCCGGUCUGUUUCCGU	14067	0.103	21	N5	1551.8	15717	7209	32694	240023	37561	7618	32747	-0.849704	3.72e-10	4.62e-09	-1.25426	0.00215533	0.0308336	-0.32382	0.444206	0.665121	-0.732583	0.0777191	0.32527	0.930443	0.113834	0.385892	43	48	147
23	chr_1_1012	23489311:23489702	392	0.396	134	4	7.751	NA	AT1G63320	>AT1G63320.1 | Symbols: | Pentatricopeptide repeat (PPR) superfamily protein | chr1:23488884-23489530 REVERSE LENGTH=647	Cluster_18266	chr1:23488548-23497831	9284	20075	9.42	2557	0.506	.	UGAUGAUUAGCAAGGACUGUU	1293	0.264	21	N5	78	647	767	1038	12505	2863	516	1739	0.00285568	0.990897	0.994317	1.24716	0.141704	0.454896	0.392095	0.639457	0.80504	0.702989	0.44564	NA	-0.855054	0.47317	NA	8	19	10
22	chr_1_1013	23490147:23490580	434	0.52	101	8	19.184	NA	AT1G63330	>AT1G63330.1 | Symbols: | Pentatricopeptide repeat (PPR) superfamily protein | chr1:23489840-23491519 FORWARD LENGTH=1680	Cluster_18266	chr1:23488548-23497831	9284	20075	9.42	2557	0.506	.	UGAUGAUUAGCAAGGACUGUU	1293	0.264	21	N5	78	647	767	1038	12505	2863	516	1739	0.00285568	0.990897	0.994317	1.24716	0.141704	0.454896	0.392095	0.639457	0.80504	0.702989	0.44564	NA	-0.855054	0.47317	NA	8	19	10
18	chr_1_78	4368849:4369177	329	0.938	154	7	33.055	ath-miR393a-5p	AT1G12820	>AT1G12820.1 | Symbols: AFB3 | auxin signaling F-box 3 | chr1:4368760-4371293 REVERSE LENGTH=2534	Cluster_3241	chr1:4366351-4371552	5202	69083	32.417	66723	0.426	.	AAUUCUGCGCGAGCCUCUUGC	8678	0.149	21	N5	1122.2	2041	4514	3266	46449	8306	879	3628	0.383946	0.0489383	0.106369	0.691248	0.262741	0.608311	0.969554	0.11617	0.319713	0.228052	0.727226	0.891792	0.278307	0.749833	0.887625	37	24	35
12	chr_1_800	18549298:18549752	455	0.455	3187	18	66.099	ath-miR173-5p	AT1G50055	>AT1G50055.1 | Symbols: TAS1B | TAS1B; other RNA | chr1:18549204-18550042 REVERSE LENGTH=839	Cluster_13806	chr1:18547131-18551568	4438	1292571	606.532	1274387	0.814	+	AUUCCGGACAUCUCCCAUUUU	196641	0.021	21	N5	-1	107409	19816	73224	838994	149003	19322	84803	0.547075	0.00960898	0.0279468	0.585252	0.327507	0.666154	2.19344	0.000380264	0.00736535	-1.8664	0.00259732	0.12009	1.60819	0.0612564	0.302853	308	375	212
2	chr_2_799	16537507:16538045	539	0.683	38382	19	136.883	ath-miR173-5p	AT2G39675	>AT2G39675.1 | Symbols: TAS1C | TAS1C; other RNA | chr2:16537288-16538277 REVERSE LENGTH=990	Cluster_36738	chr2:16535389-16540471	5083	15957252	7487.86	15470011	0.466	.	UCGGUGGAUCUUAGAAAAUUA	2941262	0.006	21	N5	18716.9	418400	289799	1268595	10186350	1999337	262308	1532463	0.746619	0.00036393	0.00168687	0.555495	0.367587	0.698917	2.41883	8.94858e-05	0.00231227	-1.4938	0.015592	0.184171	1.86333	0.0327208	0.238092	4503	4565	3837
4	chr_2_800	16539650:16540083	434	0.552	15722	21	111.99	ath-miR173-5p	AT2G39681	>AT2G39681.1 | Symbols: TAS2 | TAS2; other RNA | chr2:16539384-16540417 REVERSE LENGTH=1034	Cluster_36738	chr2:16535389-16540471	5083	15957252	7487.86	15470011	0.466	.	UCGGUGGAUCUUAGAAAAUUA	2941262	0.006	21	N5	18716.9	418400	289799	1268595	10186350	1999337	262308	1532463	0.746619	0.00036393	0.00168687	0.555495	0.367587	0.698917	2.41883	8.94858e-05	0.00231227	-1.4938	0.015592	0.184171	1.86333	0.0327208	0.238092	4503	4565	3837
1	chr_2_670	11721740:11722194	455	0.846	25975	21	180.534	ath-miR173-5p	AT2G27400	>AT2G27400.1 | Symbols: TAS1A | TAS1A; other RNA | chr2:11721539-11722468 REVERSE LENGTH=930	Cluster_32303	chr2:11720033-11723581	3549	4910906	2304.42	4871117	0.316	.	AUGAUAUUUGUAGUAAUGGCG	1234086	0.008	21	N5	17054.6	82631	72759	472748	3777419	312127	41015	152207	0.531784	0.00951749	0.0277163	0.495183	0.446475	0.756533	1.49232	0.0224774	0.123547	-1.21772	0.0628787	0.292818	0.997141	0.279636	0.567027	776	1094	642
19	chr_5_746	17566516:17566886	371	0.978	325	5	28.276	ath-miR472-3p	AT5G43740	>AT5G43740.2 | Symbols: | Disease resistance protein (CC-NBS-LRR class) family | chr5:17564739-17568802 FORWARD LENGTH=4064	Cluster_85150	chr5:17565740-17574670	8931	133376	62.586	101926	0.634	.	AUGAUCUCUGGAGUGAAGUAG	25518	0.121	21	N5	2108.3	6065	2256	10808	97050	14084	803	2310	-0.437693	0.0413452	0.09285	0.381457	0.533441	0.807981	0.781932	0.271174	0.508079	-0.839519	0.244773	0.55493	0.400478	0.669472	NA	24	19	15
3	chr_1_996	23299523:23300376	854	0.703	2380	23	125.73	ath-miR161.1	AT1G62910	>AT1G62910.1 | Symbols: | Pentatricopeptide repeat (PPR) superfamily protein | chr1:23299057-23300958 FORWARD LENGTH=1902	Cluster_18101	chr1:23297231-23307601	10371	713262	334.695	62740	0.461	.	UGACUGUGCUGUAGAUCACAA	86837	0.056	21	N5	2292	17351	9661	34298	499000	109519	11461	31972	0.386276	0.147209	0.25254	0.311877	0.706465	0.890856	1.38919	0.10265	0.298652	-1.65176	0.0526375	0.27606	1.07731	0.364306	0.643067	140	164	100
14	chr_1_997	23302066:23302520	455	0.744	1993	9	50.869	NA	AT1G62914	>AT1G62914.1 | Symbols: | pentatricopeptide (PPR) repeat-containing protein | chr1:23301576-23303162 FORWARD LENGTH=1587	Cluster_18101	chr1:23297231-23307601	10371	713262	334.695	62740	0.461	.	UGACUGUGCUGUAGAUCACAA	86837	0.056	21	N5	2292	17351	9661	34298	499000	109519	11461	31972	0.386276	0.147209	0.25254	0.311877	0.706465	0.890856	1.38919	0.10265	0.298652	-1.65176	0.0526375	0.27606	1.07731	0.364306	0.643067	140	164	100
7	chr_1_999	23307072:23307841	770	0.654	1810	19	93.212	ath-miR161.1	AT1G62930	>AT1G62930.1 | Symbols: | Tetratricopeptide repeat (TPR)-like superfamily protein | chr1:23306534-23308683 FORWARD LENGTH=2150	Cluster_18101	chr1:23297231-23307601	10371	713262	334.695	62740	0.461	.	UGACUGUGCUGUAGAUCACAA	86837	0.056	21	N5	2292	17351	9661	34298	499000	109519	11461	31972	0.386276	0.147209	0.25254	0.311877	0.706465	0.890856	1.38919	0.10265	0.298652	-1.65176	0.0526375	0.27606	1.07731	0.364306	0.643067	140	164	100
13	chr_3_104	5861958:5862433	476	0.431	2492	16	53.896	ath-miR390a/b-5p	AT3G17185	>AT3G17185.2 | Symbols: TASIR-ARF, TAS3, ATTAS3 | TAS3/TASIR-ARF (TRANS-ACTING SIRNA3); other RNA | chr3:5861491-5862437 FORWARD LENGTH=947	Cluster_43800	chr3:5860548-5863512	2965	1684344	790.37	1575286	0.518	.	UUCUUGACCUUGUAAGACCCC	188324	0.017	21	N5	3660.8	73474	107441	113519	1079401	215565	25078	69866	0.0470664	0.831473	0.887553	-0.213968	0.747928	0.907208	1.53713	0.0222191	0.122699	-1.3511	0.0448601	0.260682	1.75109	0.0642009	0.305748	273	310	506
11	chr_1_1004	23389721:23390322	602	0.811	2337	12	75.449	ath-miR161.1	AT1G63080	>AT1G63080.1 | Symbols: | Pentatricopeptide repeat (PPR) superfamily protein | chr1:23387631-23390816 REVERSE LENGTH=3186	Cluster_18182	chr1:23387965-23392883	4919	591218	277.426	101819	0.611	.	UGACUGUGCUGUAGAUCACAA	112206	0.047	21	N5	2546	15369	7619	25835	412999	102578	8844	17974	0.412381	0.0834401	0.163325	-0.227313	0.763486	0.912615	1.51371	0.0500076	0.195589	-1.13221	0.145494	0.436845	1.74101	0.107067	0.375389	77	57	80
6	chr_1_1006	23419862:23420379	518	0.898	2333	15	104.492	ath-miR161.1	AT1G63150	>AT1G63150.1 | Symbols: | Tetratricopeptide repeat (TPR)-like superfamily protein | chr1:23419396-23421579 FORWARD LENGTH=2184	Cluster_18199	chr1:23419054-23423509	4456	507794	238.28	107851	0.796	.	AACGGAUUAUGUAAGAGAGGU	141830	0.04	21	N5	5338.2	13674	5253	27806	405596	37853	3353	14259	0.157567	0.538987	0.66204	-0.205041	0.788411	0.925054	1.66002	0.0342346	0.157262	-1.48303	0.0596432	0.287591	1.86505	0.0884395	0.350249	69	132	105
9	chr_1_1005	23413332:23414164	833	0.489	825	25	82.119	ath-miR161.1	AT1G63130	>AT1G63130.1 | Symbols: | Tetratricopeptide repeat (TPR)-like superfamily protein | chr1:23412730-23415149 FORWARD LENGTH=2420	Cluster_18197	chr1:23412079-23416909	4831	772073	362.291	156877	0.828	+	AAUGGAUUAUGUAAGAGAGGU	226961	0.026	21	N5	-1	16022	5952	49293	649103	35414	4212	12077	0.177103	0.412409	0.547646	0.154048	0.812276	0.933178	1.7293	0.0102232	0.0763137	-1.24489	0.06716	0.302471	1.57525	0.0920207	0.354049	74	116	90
10	chr_1_1014	23507852:23508600	749	0.625	2051	16	76.286	ath-miR161.1	AT1G63400	>AT1G63400.1 | Symbols: | Pentatricopeptide repeat (PPR) superfamily protein | chr1:23507320-23509053 FORWARD LENGTH=1734	Cluster_18272	chr1:23504800-23509613	4814	89819	42.147	5869	0.623	.	UGAUGAUUAGCAAGGACUGUU	9879	0.121	21	N5	278.7	2868	1996	6363	59696	13552	1213	4131	0.466294	0.110797	0.203231	-0.0280462	0.97518	0.991841	2.77761	0.00884048	0.070086	-1.41125	0.203637	0.506864	2.80565	0.0438729	NA	3	17	13
17	chr_1_1002	23386340:23386710	371	0.913	362	7	37.672	ath-miR400	AT1G63070	>AT1G63070.1 | Symbols: | pentatricopeptide (PPR) repeat-containing protein | chr1:23385324-23387167 REVERSE LENGTH=1844	Cluster_18181	chr1:23383881-23387875	3995	10516	4.935	2602	0.324	.	AAUGGAUUAUGUAAGAGAGGU	630	0.281	21	N5	21.9	386	391	819	6543	1138	192	1047	-0.623999	0.30281	0.43651	1.351	0.520815	NA	-2.24791	0.353593	NA	0.542459	0.806735	NA	-3.59877	0.262117	NA	4	5	2
15	chr_5_667	15757608:15758146	539	0.599	665	13	50.653	ath-miR447a-3p	AT5G39370	>AT5G39370.1 | Symbols: | Curculin-like (mannose-binding) lectin family protein | chr5:15757717-15758109 FORWARD LENGTH=393	Cluster_83669	chr5:15757428-15759362	1935	365756	171.629	365297	0.217	.	CGACACCGGAACUUAGGGCCU	62045	0.042	21	N5	1653.5	7392	7653	12623	249126	59444	6692	22826	0.269684	0.857973	NA	-1.25394	0.88719	NA	-2.18869	0.805433	NA	-0.404422	0.963513	NA	-0.935722	0.940464	NA	0	1	0
24	chr_4_126	2073649:2073914	266	0.326	157	4	6.586	ath-miR859		>AT4G04290-AT4G04293 | chr4:2071774-2076831 FORWARD LENGTH=5058; transposable_element_gene;(source:Araport11);copia-like retrotransposon family, has a 1.8e-94 P-value blast match to GB:AAB82754 retrofit (TY1_Copia-element) (Oryza longistaminata);(source:TAIR10)
8	chr_2_3	5428:5882	455	0.86	10246	11	87.328	NONE		>X52320.1 Arabidopsis thaliana genes for 5.8S rRNA and 25S rRNA with 18S rRNA fragment
5	chr_3_455	14199399:14199853	455	0.852	10237	14	110.103	NONE		>X52320.1 Arabidopsis thaliana genes for 5.8S rRNA and 25S rRNA with 18S rRNA fragment
[truncated: 71 more columns]
