# Supplementary material for: Role of miRNAs in sucrose stress response, reactive oxygen species, and anthocyanin biosynthesis in Arabidopsis thaliana
Source: Front Plant Sci. 2023 Nov 3;14:1278320. doi: 10.3389/fpls.2023.1278320 (PMC10656695; doi:10.3389/fpls.2023.1278320)
Supplement: Supplementary file 6 [file Table_5.xlsx]

## Sheet: Sheet1
Supplemental dataset S5. Identification of the differentially expressed (padj < 0.05) A. thaliana genes in response to sucrose in Col-0 and pap1-D genetic backgrounds.
			DESeq2: Wald test
			Number of significantly differentially expressed genes (pvalue < 0.05)	8106	8106		6012	3934		6402	4449		187	15		92	4
			Overall sucrose (Col-0 + pap1-D)			Col-0 + sucrose			pap1-D + sucrose			pap1-D_genotype_effect			pap1-D_genotype.treatment interaction			Raw reads										Normalized reads
target_id	Symbol	Description	log2FoldChange	pvalue	padj	log2FoldChange	pvalue	padj	log2FoldChange	pvalue	padj	log2FoldChange	pvalue	padj	log2FoldChange	pvalue	padj	col_ns_S32_L002	col_s_S45_L002	pap1_ns_S39_L002	pap1_s_S24_L002	CS_2_S65_L004	CS_3_S74_L004	CW_2_S53_L004	PS_2_S66_L004	PS_3_S75_L004	PW_2_S57_L004	col_ns_S32_L002_TE_free	CW-2_merged	col_s_S45_L002_TE_free	CS-2_merged	CS-3_merged	pap1_ns_S39_L002_TE_free	PW-2_merged	pap1_s_S24_L002_TE_free	PS-2_merged	PS-3_merged
AT5G42800.1	DFR, TT3, M318	dihydroflavonol 4-reductase	4.85424	0.000242528	0.00131119	9.69572	1.13532e-18	2.262e-16	2.02449	0.0384809	0.143503	9.0026	1.94519e-14	2.63836e-10	-7.66946	1.52953e-07	0.0031842	7	405	147	2951	4557	4298	1	8466	10648	2953	0.0942504	0.00820118	27.555	85.7191	77.1699	2.41184	30.0037	205.416	214.303	150.507
AT3G03700.1		Plasma-membrane choline transporter family protein	2.52743	0.0116809	0.0372267	0.364626	0.472918	0.717487	8.26548	5.22945e-08	1.62412e-06	-7.82404	3.05787e-07	0.00082503	7.90181	6.85393e-07	0.00643059	27.3194	3.72905	0	16.61	196.066	141.826	115.32	102.525	206.029	0	0.290334	0.905668	0.200339	2.95628	1.88295	0	0.218765	0.913661	2.00746	2.34045
AT1G56650.1	PAP1, MYB75, SIAA1, ATMYB75	production of anthocyanin pigment 1	3.12468	0.000724835	0.00343871	6.25074	4.0393e-13	3.92334e-11	1.14861	0.119322	0.313898	7.2866	1.97409e-15	5.35511e-11	-5.10019	6.21167e-06	0.0249771	0	51	219	491	594	534	14	2174	3349	1294	0	0.208193	5.48483	17.8923	15.3303	5.67799	21.1495	53.9128	87.5159	75.9659
AT5G17220.1	ATGSTF12, GST26, TT19, GSTF12	glutathione S-transferase phi 12	4.96541	1.97363e-07	2.06012e-06	8.6963	2.4964e-17	4.24771e-15	2.67312	0.00245321	0.0170694	7.16419	7.7751e-11	5.27288e-07	-6.02146	8.26816e-06	0.0290905	3	131	28	647	2633	3624	5	5946	8435	1355	0.077928	0.0953269	17.1638	95.8423	125.724	0.884267	26.2326	86.443	290.347	232.268
AT4G22880.1	LDOX, TDS4, TT18, ANS	leucoanthocyanidin dioxygenase	4.05413	0.00142463	0.00620223	7.76718	4.12401e-11	2.73888e-09	1.62591	0.147138	0.358702	7.2813	1.04899e-08	4.74264e-05	-6.1393	0.000143639	0.350271	5	258	23	1094	2637	1532	13	4151	7149	2431	0.0734738	0.143268	19.1543	54.3754	30.9809	0.411755	26.9568	83.0693	114.367	110.344
AT3G02840.1		ARM repeat superfamily protein	1.58807	0.011184	0.03599	0.256695	0.67351	0.849302	3.44749	1.0595e-07	3.01935e-06	-3.13316	7.54912e-06	0.0120462	3.19182	0.000323669	0.589757	53	4	5	17	3980	1028	1279	1524	3005	102	0.7643	13.8124	0.29144	80.552	20.706	0.0878473	1.06082	1.26691	41.3131	46.3787
AT1G29490.1		SAUR-like auxin-responsive protein family	-6.94378	0.0144813	0.0445449	-27.01	4.63506e-10	2.48958e-08	-0.458139	0.913956	0.965944	-1.22751	0.78798	1	21.3856	0.000335244	0.589757	0	0	0	3	0	0	27	0	0	8	0	0.608319	0	0	0	0	0.155357	0.492843	0	0
AT5G62520.1	SRO5	similar to RCD one 5	2.61421	4.7133e-08	5.52217e-07	1.59837	0.000411967	0.00433169	3.84643	2.46776e-16	3.65597e-14	-2.16502	2.20303e-05	0.0229852	2.2494	0.000533735	0.790686	82.0126	32.3843	19.533	147.461	4969.39	4250.64	1390.04	2469.67	4783.65	166.145	0.891413	11.3111	1.77934	75.7048	62.4746	0.258834	1.34797	8.29506	51.2342	54.16
AT4G13920.1	AtRLP50, RLP50	receptor like protein 50	5.36764	9.36433e-10	1.44025e-08	3.15501	0.000328614	0.00361165	8.56359	8.51188e-11	4.82245e-09	-5.17228	0.000197556	0.121798	5.40926	0.000646043	0.866782	25.362	7	0	25.8378	1464.05	994.549	18.4085	995.325	1753.21	1.96845	0.158108	7.05029e-05	0.220743	12.8422	8.52149	0	1.88195e-10	0.835218	11.676	11.4405
AT5G54060.1	UF3GT	UDP-glucose:flavonoid 3-o-glucosyltransferase	4.64282	0.000793918	0.00371281	8.52689	2.68718e-09	1.22107e-07	2.28636	0.0491313	0.170679	7.67622	4.13008e-07	0.000933639	-6.23851	0.000662087	0.866782	0	110	15	676	601	302	3	1201	1196	418	0	0.0295338	6.74215	10.2738	5.10051	0.22172	3.65528	42.4059	27.4826	15.4491
AT3G56400.1	WRKY70, ATWRKY70	WRKY DNA-binding protein 70	1.67046	3.12906e-05	0.00021114	0.824872	0.0330154	0.136591	2.61406	3.37296e-11	2.0735e-09	-1.33792	0.0017719	0.554774	1.79025	0.00109509	0.999987	91	19	22	42	1397	772	429	1224	2093	143	1.54075	5.42051	1.62475	33.1705	17.486	0.453613	1.74104	3.67116	39.5462	37.4969
AT1G76650.1	CML38	calmodulin-like 38	2.36452	2.73802e-06	2.29909e-05	1.27298	0.0118311	0.0642429	3.59724	1.55373e-12	1.2478e-10	-2.03428	0.00023672	0.139298	2.32554	0.00111257	0.999987	483	77	79	595	17542	20160	5082	10929	17955	959	12.7297	100.713	10.2354	652.39	708.359	2.53116	18.8304	80.644	536.909	498.503
AT5G47910.1	RBOHD, ATRBOHD	respiratory burst oxidase homologue D	2.74542	5.84086e-24	4.45238e-22	2.21032	1.83869e-19	4.00577e-17	3.33503	1.94698e-41	2.57997e-38	-1.01611	0.000163446	0.110845	1.12588	0.00119193	0.999987	571	360	272	1007	13665	10910	2366	10452	14318	656	3.04133	9.61936	9.70076	102.891	78.3852	1.76803	2.61681	27.8222	105.566	80.0585
AT4G35180.1	LHT7	LYS/HIS transporter 7	5.39091	0.00135687	0.00594542	2.36414	0.0572761	0.201691	9.50436	2.33351e-07	6.10907e-06	-6.28133	0.00109439	0.380608	7.14027	0.00119711	0.999987	13	0	0	9	569	561	7	795	962	0	0.136813	0.0640405	0	8.5056	7.84992	0	0	0.490268	15.9687	10.874
AT1G65790.1	ARK1, RK1	receptor kinase 1	3.51569	1.17566e-07	1.28658e-06	2.08691	0.000313289	0.00349211	5.98457	2.19157e-08	7.5649e-07	-3.0253	0.00745603	1	3.89888	0.00129892	0.999987	2.28899	2.16353	0	7.7849	114.612	100.772	23.0059	167.477	212.041	2.1555	0.0156186	0.134747	0.0746692	1.06026	0.856321	0	0.01366	0.275371	2.06147	1.59579
AT3G50930.1	BCS1	cytochrome BC1 synthesis	2.17415	9.56586e-05	0.000571632	0.982642	0.0848159	0.262918	3.55341	8.84135e-10	4.0869e-08	-2.77246	1.05685e-05	0.0159273	2.57166	0.00146349	0.999987	437	43	41	94	9182	7945	1548	6119	8346	232	3.28244	8.57984	1.63351	97.727	79.9715	0.375681	1.32709	3.65921	87.5605	65.4638
AT1G67856.1		RING/U-box superfamily protein	3.54623	4.97124e-07	4.81586e-06	2.07232	0.00582643	0.0370038	5.80364	8.81106e-11	4.96836e-09	-3.37482	0.000554272	0.240193	3.73202	0.00152142	0.999987	9.02518	0	0	13	1173	1378.11	143.192	905	1417.15	15	0.315742	3.99969	0	58.3829	64.9288	0	0.487152	2.33065	59.3551	53.2258
AT5G52020.1		Integrase-type DNA-binding superfamily protein	1.48894	0.00899148	0.0299589	0.418881	0.455286	0.702952	3.10066	1.76046e-06	3.65653e-05	-3.24183	4.72668e-06	0.00915861	2.683	0.00175519	0.999987	7	0	0	2	492	584	278	319	337	24	0.135466	4.01559	0	13.3042	14.7295	0	0.343003	0.199615	11.8508	6.92937
AT3G29590.1	AT5MAT	HXXXD-type acyl-transferase family protein	4.60952	0.000965121	0.00439794	8.39879	2.07749e-07	6.26498e-06	2.32766	0.0569549	0.189875	6.96407	4.35711e-05	0.0381275	-6.06895	0.00262477	0.999987	0	56	2	194	339	212	2	684	576	190	0	0.0330247	3.83547	6.30762	3.99336	0.0330327	1.88713	13.5938	17.3453	8.38336
AT1G20510.1	OPCL1	OPC-8:0 CoA ligase1	2.8716	3.76174e-14	1.09892e-12	2.11732	1.77993e-08	6.86954e-07	3.74832	1.7312e-21	4.80146e-19	-1.85372	1.53476e-05	0.0189243	1.63221	0.00264059	0.999987	73	62	24	132	4784	3706	1044	3023	3815	149	0.695274	7.36964	2.98562	64.9073	47.2993	0.278743	1.03652	6.51016	55.0282	38.4604
AT1G09950.1	RAS1	RESPONSE TO ABA AND SALT 1	1.58585	0.00109014	0.00490173	0.667187	0.172893	0.412885	2.85629	1.61769e-07	4.40973e-06	-2.18335	0.000241346	0.139298	2.19029	0.00275917	0.999987	8	1	2	6	443	512	251	375	489	34	0.148451	3.48711	0.0936981	11.8435	12.9655	0.0451818	0.442521	0.574402	12.673	9.47431
AT1G28370.1	ERF11, ATERF11	ERF domain protein 11	1.79683	0.000458498	0.00230268	0.813229	0.126068	0.338918	3.12003	3.57645e-08	1.17178e-06	-2.59439	2.13319e-05	0.0229852	2.30785	0.00283828	0.999987	71	7	9	16	1374	2020	501	1315	1353	66	1.40584	7.62623	0.69974	38.6186	54.8179	0.216902	1.01626	1.63361	48.8666	27.7851
AT1G30190.1		unknown protein; BEST Arabidopsis thaliana protein match is: unknown protein (TAIR:AT2G34610.1); Has 56 Blast hits to 56 proteins in 13 species: Archae - 0; Bacteria - 0; Metazoa - 0; Fungi - 0; Plants - 44; Viruses - 0; Other Eukaryotes - 12 (source: NCBI BLink).	1.5265	0.00859625	0.0288906	0.358927	0.538768	0.766356	3.06477	1.34482e-05	0.000210339	-2.70772	0.00033709	0.166259	2.70621	0.00295789	0.999987	11	1	0	3	172	192	93	163	186	14	0.260717	1.73829	0.119589	5.85798	6.12531	0	0.231162	0.366062	7.20371	4.61157
AT2G44130.1		Galactose oxidase/kelch repeat superfamily protein	-9.70569	1.32026e-05	9.63937e-05	-1.87433	0.369602	0.632398	-11.162	3.11391e-06	5.96947e-05	0.685698	0.762042	1	-9.28694	0.00324253	0.999987	817.903	0	740.793	0	79.9873	201.181	131.683	0	0	272.206	10.2717	1.0111	0	1.66487	3.29959	11.3385	2.4517	0	0	0
AT5G41750.1		Disease resistance protein (TIR-NBS-LRR class) family	1.70933	0.0028744	0.0113492	0.524463	0.395603	0.655852	3.07041	8.7628e-07	1.96994e-05	-2.36895	0.000471957	0.213756	2.54682	0.00349401	0.999987	299.854	23	34.1075	48.6684	6398.11	4295.86	1207.28	4873.48	7904.56	287.638	1.22109	3.6736	0.473937	36.2128	23.4522	0.169544	0.841263	1.0286	37.433	33.5991
AT1G21250.1	WAK1, PRO25	cell wall-associated kinase	6.92094	2.66543e-60	1.66713e-57	6.1255	8.07105e-46	1.44726e-42	8.06464	1.63121e-56	4.32307e-53	-1.24134	0.0310003	1	1.94044	0.00369494	0.999987	15	81	5	279	6452.86	5481	51	9071.82	10497.2	16.0654	0.0965498	0.238602	2.63725	58.6845	47.4383	0.0392678	0.075594	9.3111	110.806	71.4774
AT5G44120.3	CRA1, ATCRA1, CRU1	RmlC-like cupins superfamily protein	1.65537	0.0010115	0.00458701	0.685276	0.209814	0.462373	2.858	1.83437e-07	4.93275e-06	-1.2417	0.0373388	1	2.17377	0.00462946	0.999987	72	10	27	44	816	1046	393	2141	1219	98	0.776865	3.25032	0.545435	12.4825	15.3516	0.35517	0.808736	2.45711	43.8022	14.0325
AT2G17040.1	anac036, NAC036	NAC domain containing protein 36	2.06749	3.4872e-06	2.85831e-05	1.19249	0.0146731	0.0757576	3.09253	2.13291e-10	1.12058e-08	-0.710782	0.185821	1	1.90126	0.00557636	0.999987	25	4	13	46	1210	601	288	1072	2396	113	0.489642	4.15996	0.395524	33.8525	16.0653	0.309915	1.65167	4.64607	39.8289	49.35
AT4G09820.1	TT8, BHLH42	basic helix-loop-helix (bHLH) DNA-binding superfamily protein	3.79358	1.05245e-05	7.84371e-05	6.20457	1.04645e-07	3.36465e-06	2.07888	0.0317825	0.124869	5.30097	1.73964e-05	0.019663	-4.12386	0.00604533	0.999987	3	37	9	177	233	84	2	271	491	113	0.0289808	0.0117534	1.80714	3.2575	1.07927	0.106018	0.754269	8.85365	5.08343	5.0341
AT5G60250.1		zinc finger (C3HC4-type RING finger) family protein	2.73049	1.92891e-10	3.32265e-09	1.92922	1.18461e-05	0.000223417	3.71164	3.22078e-14	3.3992e-12	-1.62416	0.00214877	0.633585	1.78356	0.00625235	0.999987	71	15	18	77	464	352	60	323	411	13	0.569941	0.317246	0.60893	5.17454	3.93033	0.176248	0.0889224	3.20268	5.03663	3.40844
AT1G17380.1	JAZ5, TIFY11A	jasmonate-zim-domain protein 5	3.67376	7.58917e-14	2.11811e-12	2.86677	9.97203e-08	3.22411e-06	5.09866	1.31916e-16	2.05651e-14	-2.56418	0.000159807	0.110845	2.23286	0.00666004	0.999987	13	5	3	14	3439	3966	305	2380	3096	33	0.215173	3.71387	0.418003	80.5442	87.4282	0.0604736	0.415465	1.19647	73.9905	53.9039
AT2G20800.1	NDB4	NAD(P)H dehydrogenase B4	2.52273	0.0105786	0.0343553	0.715191	0.457927	0.704964	5.86596	0.000433296	0.00403867	-4.4598	0.00931521	1	5.1492	0.00685194	0.999987	21	0	0	19	49	31	10	34	35	1	0.205555	0.0774135	0	0.682522	0.450295	0	0.0060174	0.962943	0.705803	0.378177
AT5G43650.1	BHLH92	basic helix-loop-helix (bHLH) DNA-binding superfamily protein	5.11167	1.01693e-14	3.18844e-13	4.07697	9.86213e-13	8.9107e-11	7.27367	3.54982e-12	2.59725e-10	-3.50995	0.00166497	0.537688	3.19749	0.00726563	0.999987	0	1	0	2	741	597	33	394	683	1	0	0.517731	0.109698	22.9518	17.5897	0	0.0132647	0.223973	16.6138	16.0536
AT4G01360.1		unknown protein; BEST Arabidopsis thaliana protein match is: Protein of unknown function (DUF793) (TAIR:AT1G01550.2); Has 99 Blast hits to 99 proteins in 25 species: Archae - 0; Bacteria - 10; Metazoa - 0; Fungi - 0; Plants - 89; Viruses - 0; Other Eukaryotes - 0 (source: NCBI BLink).	3.20175	1.5928e-07	1.69369e-06	2.08107	0.00236352	0.0180999	4.70148	6.8761e-11	4.00021e-09	-2.43868	0.00189632	0.57157	2.62169	0.0081535	0.999987	20	12	8	98	3787	3163	813	1762	2645	55	0.263178	7.80595	0.797959	69.3592	56.5251	0.128286	0.548951	6.66777	43.3496	37.1322
AT3G56710.1	SIB1	sigma factor binding protein 1	2.98537	1.54866e-08	1.95935e-07	1.9829	0.000405698	0.00427549	4.45584	2.82475e-09	1.16567e-07	-2.90638	0.000284513	0.148423	2.47385	0.00820326	0.999987	17	5	0	10	330	431	56	200	361	9	0.415665	0.941687	0.616781	11.1917	13.8962	0	0.238362	1.2584	9.2333	9.09538
AT1G74930.1	ORA47	Integrase-type DNA-binding superfamily protein	1.53251	0.000167126	0.00094281	0.843987	0.0523071	0.189661	2.51768	5.36439e-08	1.65312e-06	-2.08526	3.32666e-05	0.031118	1.67477	0.00823723	0.999987	25	3	5	6	2432	2881	1000	1561	2475	169.848	0.5299	15.4159	0.320958	72.868	83.447	0.12896	2.63759	0.655403	63.5047	56.0441
AT5G15960.1	KIN1	stress-responsive protein (KIN1) / stress-induced protein (KIN1)	3.19224	1.3719e-05	9.98562e-05	1.81779	0.0307516	0.129941	5.01761	1.66732e-08	5.84837e-07	-2.34213	0.015718	1	3.20134	0.00867285	0.999987	10.0643	10	1.00781	83	832.358	1113.97	338.817	954.226	906.273	44.1308	0.411483	10.3987	2.05777	47.8644	62.0301	0.0499592	1.23676	17.3484	74.1088	40.2337
AT1G20350.1	ATTIM17-1, TIM17-1	translocase inner membrane subunit 17-1	-2.21148	0.0147884	0.0453353	-3.98413	0.000298436	0.00334947	-0.325327	0.737319	0.879354	-1.84017	0.0611395	1	3.65852	0.0103965	0.999987	91	0	14	6	6	0	25	4	12	7	2.02949	0.395098	0	0.204131	0	0.379854	0.122455	0.68929	0.205393	0.269804
AT2G47200.1		unknown protein; Has 3 Blast hits to 3 proteins in 1 species: Archae - 0; Bacteria - 0; Metazoa - 0; Fungi - 0; Plants - 3; Viruses - 0; Other Eukaryotes - 0 (source: NCBI BLink).	2.29135	7.21662e-07	6.78101e-06	3.27786	2.17679e-09	1.01082e-07	1.38984	0.00716959	0.0400677	1.29509	0.0310176	1	-1.88676	0.0114386	0.999987	5	11	21	13	274	389	36	186	299	36	0.179962	1.03802	1.99408	13.8077	18.9915	0.917254	0.871101	2.39681	12.545	11.7139
AT1G24145.1		unknown protein; FUNCTIONS IN: molecular_function unknown; INVOLVED IN: biological_process unknown; LOCATED IN: endomembrane system; Has 3 Blast hits to 3 proteins in 1 species: Archae - 0; Bacteria - 0; Metazoa - 0; Fungi - 0; Plants - 3; Viruses - 0; Other Eukaryotes - 0 (source: NCBI BLink).	3.77496	4.00395e-09	5.59383e-08	2.46779	0.00227762	0.0175865	5.66779	5.06633e-09	2.0007e-07	-2.72596	0.0107317	1	3.20002	0.0115036	0.999987	5	0	0	5	428	554	36	497	713	7	0.218743	1.2641	0	25.5059	31.7887	0	0.21078	1.11698	41.3413	32.4412
AT2G32140.1		transmembrane receptors	3.04779	3.91735e-11	7.53002e-10	2.09267	0.000181028	0.00221635	4.17989	2.15217e-11	1.36438e-09	-2.35564	0.000575534	0.240193	2.08876	0.0129709	0.999987	17	6	0	12	1719	1888	252	1256.91	1696	56	0.242355	2.71865	0.432181	35.2597	36.8799	0	0.61181	0.884146	33.8613	25.5911
AT2G45760.1	BAP2, BAL	BON association protein 2	5.85615	1.29139e-23	9.48822e-22	4.92236	2.47254e-16	3.64794e-14	7.9432	2.00655e-13	1.91441e-11	-2.77983	0.0179724	1	3.02215	0.0145486	0.999987	1	1	0	5	644	626	15	588	867	1	0.0244877	0.299403	0.123541	21.9128	21.0768	0	0.0298395	0.630138	28.0048	23.4511
AT2G46400.1	WRKY46, ATWRKY46	WRKY DNA-binding protein 46	3.47457	4.0385e-13	1.01663e-11	2.63143	1.42493e-06	3.41383e-05	4.51841	9.22715e-16	1.28169e-13	-1.49661	0.0151614	1	1.88795	0.0156735	0.999987	48	14	18	123	7295	8736	798	6051	9515	141	0.728415	8.88788	1.07329	156.285	176.923	0.332752	1.57143	9.64313	173.951	152.562
AT2G35640.1		Homeodomain-like superfamily protein	2.64681	0.000291863	0.00154837	1.42952	0.0601982	0.208369	5.16067	0.000201355	0.00212698	-3.71303	0.00969363	1	3.73278	0.0169819	0.999987	3	2	0	2.74699	72.3496	37.1184	18.9809	55.1863	56.2825	1.49757	0.0559245	0.308509	0.188254	1.75753	1.03657	0	0.0335317	0.264178	2.00458	1.12949
AT5G47850.1	CCR4	CRINKLY4 related 4	2.49585	0.000624821	0.00301748	1.18557	0.167869	0.406102	4.31057	1.55442e-05	0.000238125	-2.80728	0.0089761	1	3.12571	0.0172937	0.999987	20	1	2	4	234	229	26	291	276	5	0.145645	0.150505	0.0368315	2.44688	2.10585	0.0177679	0.0538039	0.150978	3.94344	2.11056
AT5G52760.1		Copper transport protein family	3.61828	0.000446847	0.00224788	1.13969	0.375934	0.638964	5.74354	6.49216e-05	0.000818451	-4.00157	0.0104306	1	4.60446	0.0173326	0.999987	22	0	1	4	1352	1900	21	1822	2857	13	0.73333	0.613129	0	63.4734	85.7932	0.0404712	0.303012	0.683731	115.323	100.842
AT5G66640.2	DAR3	DA1-related protein 3	4.00224	5.93184e-30	7.42028e-28	3.38612	2.2461e-17	3.87843e-15	4.82046	1.29993e-26	6.59703e-24	-0.942721	0.0659395	1	1.4358	0.0174769	0.999987	11	9	5	50	1074	862	67	863	1560	23	0.110742	0.496145	0.458077	15.1217	11.9091	0.0613772	0.21039	2.60602	16.3876	16.33
AT4G11890.3		Protein kinase superfamily protein	1.52435	0.00136751	0.00598666	0.650784	0.244577	0.506541	2.50342	1.1142e-05	0.000179325	-0.975491	0.11493	1	1.85359	0.0186322	0.999987	43	6	14	29	211	70	57	163	338	24	0.643519	0.656648	0.453639	4.38101	1.54072	0.25524	0.275132	2.24235	4.56995	5.48823
AT5G02570.1		Histone superfamily protein	2.50033	0.00466285	0.017184	1.27084	0.184438	0.429412	5.69202	0.000728715	0.00622094	-4.94342	0.00422776	1	4.42265	0.0207264	0.999987	4	4	0	5	21	15	11	14	12	0	0.262729	0.44401	1.31699	2.17177	1.28582	0	0.0389742	1.66238	1.90634	1.03926
AT2G24940.1	AtMAPR2, MAPR2	membrane-associated progesterone binding protein 2	3.84691	0.00401235	0.0151296	7.05889	1.01495e-06	2.53042e-05	2.33563	0.110462	0.298234	-0.0569409	0.971675	1	-4.71714	0.0209574	0.999987	1.28815	269.089	0.66266	4.48765	2764.01	2034.76	290.629	878.448	1702	185.112	0.00778534	1.06797	8.22695	21.3635	15.0882	0.00488698	0.547991	0.14065	10.6406	9.97032
AT4G19960.1	KUP9, ATKUP9, HAK9, KT9	K+ uptake permease 9	0.801652	0.00790477	0.0269078	0.259768	0.449408	0.698363	1.36366	6.39205e-05	0.000809252	-0.700094	0.0580715	1	1.10534	0.0213472	0.999987	299	37	109	170	1847	1666	1100	1505	2341	568	1.83095	4.93387	1.14613	15.6823	13.7037	0.814448	2.69765	5.39818	17.4998	15.1498
AT1G72920.1		Toll-Interleukin-Resistance (TIR) domain family protein	1.62011	2.6144e-05	0.000179037	0.924541	0.0368604	0.147943	2.36203	1.36254e-07	3.77459e-06	-1.30367	0.00730281	1	1.43887	0.02139	0.999987	108.319	34.3697	24.8894	88.48	1687.94	929.59	652.879	1006	1793.56	212.41	1.91587	8.79132	3.06996	42.4826	22.7727	0.536028	2.85038	8.07673	33.9029	32.9161
AT2G33580.1		Protein kinase superfamily protein	2.02296	9.72676e-08	1.07946e-06	1.41173	0.00108139	0.00955585	2.82847	2.16404e-10	1.13194e-08	-1.3183	0.00657982	1	1.41761	0.0216744	0.999987	47	9	22	39	1660	1456	425	1227	1693	80	0.365716	2.44102	0.354168	18.2222	15.1371	0.208818	0.435833	1.57256	18.2275	13.6479
AT3G51238.1		other RNA	3.99389	3.42987e-12	7.68273e-11	3.0557	1.63365e-07	5.05736e-06	5.95759	1.48469e-07	4.07983e-06	-2.92713	0.0137711	1	2.90292	0.0222052	0.999987	10.4347	8.25529	0	15.125	169.005	107.362	10.0242	136.351	137.816	2.10451	0.111624	0.0651114	0.446423	2.4537	1.51625	0	0.0144385	0.83743	2.70956	1.52482
AT1G72930.1	TIR	toll/interleukin-1 receptor-like	1.63988	1.43292e-05	0.00010375	0.953388	0.0291438	0.12567	2.35473	7.15706e-08	2.13388e-06	-0.744359	0.117462	1	1.40241	0.0223951	0.999987	722.776	82.3502	284.552	456.383	2684.79	3360.97	766.016	3497.6	4814.88	391.355	16.2984	13.0667	9.37116	84.7197	101.326	7.80601	6.46591	53.007	148.943	115.033
AT1G01560.2	ATMPK11, MPK11	MAP kinase 11	3.43307	2.1751e-06	1.86558e-05	2.1906	0.0119587	0.0647967	5.09159	5.78467e-08	1.75765e-06	-2.44714	0.0170591	1	2.9019	0.023331	0.999987	24	1	4	16	2050	2028	116	2045	2788	18	0.333941	1.23756	0.0703058	39.5837	38.3118	0.0678156	0.204774	1.15074	54.23	40.9669
ATCG01070.1	NDHE	NADH-ubiquinone/plastoquinone oxidoreductase chain 4L	-1.66731	5.49144e-05	0.000348744	-0.86298	0.0753571	0.242582	-2.39252	8.05564e-07	1.83041e-05	1.47893	0.00502549	1	-1.52808	0.0248977	0.999987	6271	746	13576	1041	7973	9651	19959	6921	17594	38035	659.877	1532.17	390.511	1147.35	1320.12	1712.36	2794.34	546.009	1310.35	1948.33
AT3G46600.1		GRAS family transcription factor	-1.131	6.19837e-06	4.83212e-05	-1.55358	3.2374e-08	1.1755e-06	-0.676854	0.0154388	0.0724194	-0.923804	0.00219181	0.639325	0.877852	0.02588	0.999987	3039	94	1259	237	2893	2116	4921	1988	2581	1727	26.1115	31.8731	4.08412	35.0009	24.4505	13.1936	11.1321	10.5488	32.0964	23.6285
AT1G13650.2		BEST Arabidopsis thaliana protein match is: 18S pre-ribosomal assembly protein gar2-related (TAIR:AT2G03810.4); Has 3688 Blast hits to 1629 proteins in 255 species: Archae - 22; Bacteria - 222; Metazoa - 684; Fungi - 292; Plants - 62; Viruses - 14; Other Eukaryotes - 2392 (source: NCBI BLink).	-5.20928	1.15631e-13	3.16209e-12	-3.90306	9.83498e-07	2.46519e-05	-7.06748	2.26592e-09	9.634e-08	0.472062	0.497801	1	-3.16263	0.0260388	0.999987	286	6	277	1	1	2	46	0	1	47	4.45674	0.465418	0.472313	0.0356403	0.0341333	5.25786	0.553659	0.0804922	0	0.0268379
AT1G30135.1	JAZ8, TIFY5A	jasmonate-zim-domain protein 8	4.00728	1.15689e-11	2.4017e-10	3.12459	6.16891e-06	0.000126143	5.49585	1.77684e-11	1.14854e-09	-3.05042	0.000792263	0.289974	2.37245	0.0265323	0.999987	2	0	0	1	1017	1437	89	514	1009	8	0.0787952	2.66113	0	56.9444	77.3603	0	0.214101	0.201533	37.7401	42.3463
AT2G32179.1		other RNA	-2.16835	0.00250004	0.0100766	-0.816772	0.337267	0.604698	-3.39142	9.54225e-05	0.00113404	1.18768	0.15586	1	-2.57207	0.0271308	0.999987	17.4988	2.53001	13.8325	1.11931	22.4708	24.7714	41.6719	11.3877	11.9604	100.84	0.333477	0.611735	0.243437	0.533925	0.623768	0.320893	1.35481	0.110024	0.420877	0.326575
AT3G29000.1		Calcium-binding EF-hand family protein	2.26111	6.63736e-05	0.00041334	1.24296	0.0685602	0.227697	3.39181	1.70772e-06	3.56676e-05	-2.634	0.000606023	0.245367	2.14995	0.0280687	0.999987	104	18	7	13	4813	6680	816	3782	6747	234	3.48813	20.0926	3.04176	225.937	297.417	0.285043	5.8125	2.2357	241.555	240.036
AT3G25250.1	AGC2-1, AGC2, OXI1, AtOXI1	AGC (cAMP-dependent, cGMP-dependent and protein kinase C) kinase family protein	1.06368	0.00672861	0.0234406	0.376929	0.414797	0.671201	1.81941	0.000134258	0.00151553	-1.97965	0.000106138	0.0822628	1.44354	0.0281753	0.999987	179	15	25	28	1363	739	385	569	795	103	2.1499	3.36361	0.910561	22.4782	11.892	0.365988	0.943811	1.73966	12.5864	10.2411
AT3G17690.1	ATCNGC19, CNGC19	cyclic nucleotide gated channel 19	3.13217	1.84104e-11	3.70533e-10	2.42064	2.69604e-06	6.08927e-05	4.10046	5.53469e-13	4.81801e-11	-1.74164	0.00702222	1	1.68115	0.0286275	0.999987	1	0	0	1	1020	740	123	586	1072	26	0.00632633	0.607403	0	8.91421	6.50699	0	0.120819	0.0328026	6.96776	7.04849
AT1G62290.1		Saposin-like aspartyl protease family protein	1.04745	5.66321e-05	0.000358478	0.601075	0.0451138	0.171253	1.51134	4.19758e-07	1.01749e-05	-0.481171	0.137771	1	0.911569	0.0301608	0.999987	379	61	184	248	1691	1072	678	1435	1767	373	3.68756	5.07267	3.00073	23.5115	14.0247	2.18304	2.76348	12.4939	26.094	18.1685
AT2G30770.1	CYP71A13	cytochrome P450, family 71, subfamily A, polypeptide 13	5.73318	6.07204e-14	1.7283e-12	7.83772	1.55079e-09	7.45373e-08	4.40234	1.5128e-06	3.20171e-05	2.76847	0.0595271	1	-3.43395	0.0306312	0.999987	0	4	1	4	522	169.1	1	149.102	324	5	0	0.0133552	0.221853	7.91463	2.45277	0.0133762	0.0337009	0.227129	3.1665	3.70581
AT2G37750.1		unknown protein; Has 21 Blast hits to 21 proteins in 7 species: Archae - 0; Bacteria - 0; Metazoa - 0; Fungi - 0; Plants - 21; Viruses - 0; Other Eukaryotes - 0 (source: NCBI BLink).	-1.59316	1.19069e-08	1.53431e-07	-1.09032	0.000570998	0.00567154	-2.02756	9.16876e-11	5.14573e-09	0.401859	0.206106	1	-0.936203	0.0309007	0.999987	233	10	226	18	189	213	306	110	164	291	9.04795	8.91819	1.95503	9.87308	10.8809	10.6448	8.67862	3.57637	8.34658	6.86983
AT2G25780.1		Protein of unknown function (DUF1677)	-5.74409	4.71328e-12	1.03484e-10	-4.44491	2.27683e-06	5.19835e-05	-7.92301	3.08425e-09	1.26184e-07	0.151899	0.8255	1	-3.47763	0.031251	0.999987	132	0	95	0	2	3	31	0	0	29	4.88081	0.930452	0	0.127038	0.121432	4.26208	0.849651	0	0	0
AT5G39670.1		Calcium-binding EF-hand family protein	2.41128	0.000144215	0.000827337	1.22694	0.118541	0.327017	3.64022	6.66895e-06	0.000115266	-2.17627	0.0132955	1	2.41418	0.0313335	0.999987	64	6	7	14	2933	5187	381	3818	6625	169	1.40991	6.45914	0.667085	90.4331	153.095	0.187618	2.91696	1.58889	157.336	155.429
AT1G32970.1		Subtilisin-like serine endopeptidase family protein	3.41399	1.49977e-09	2.24029e-08	2.66925	6.97281e-06	0.000140852	4.64639	6.56678e-11	3.84843e-09	-2.46563	0.00187702	0.57157	1.97816	0.0324502	0.999987	0	0	0	0	655	693	86	389	581	9	0	0.504967	0	7.17822	7.26063	0	0.0730245	0	6.03086	4.90536
AT2G17660.1		RPM1-interacting protein 4 (RIN4) family protein	2.36734	9.63261e-06	7.24317e-05	1.6398	0.0102978	0.0578439	3.6869	2.49852e-07	6.48475e-06	-2.32715	0.00323725	0.869474	2.04807	0.0333199	0.999987	3	1	2	2	824	675	199	468	780	19	0.174468	8.87156	0.291853	66.9963	52.5035	0.140598	0.694094	0.590537	51.4812	49.1651
AT1G24147.1		unknown protein; FUNCTIONS IN: molecular_function unknown; INVOLVED IN: biological_process unknown; LOCATED IN: endomembrane system; BEST Arabidopsis thaliana protein match is: unknown protein (TAIR:AT1G24148.1); Has 4 Blast hits to 4 proteins in 2 species: Archae - 0; Bacteria - 0; Metazoa - 0; Fungi - 0; Plants - 4; Viruses - 0; Other Eukaryotes - 0 (source: NCBI BLink).	4.87276	2.91409e-12	6.59402e-11	3.6494	1.70658e-05	0.000303217	6.92282	8.47195e-08	2.4643e-06	-2.17355	0.129621	1	3.2732	0.0336674	0.999987	2	0	0	7	109	139	5	223	243	1	0.0682062	0.104575	0	4.95958	6.75755	0	0.0206578	1.22378	13.666	8.65787
AT1G26730.1		EXS (ERD1/XPR1/SYG1) family protein	3.80019	5.51423e-24	4.22983e-22	3.18977	5.55189e-12	4.27129e-10	4.65091	5.09388e-20	1.13551e-17	-1.4824	0.00928536	1	1.46276	0.0340809	0.999987	10.0227	4	3.00134	22	3016.47	2816.44	200.697	1860.29	3142.1	52.4766	0.0774686	1.19759	0.15636	33.0849	29.383	0.0282984	0.326279	0.881193	27.0801	25.6767
AT3G50800.1		unknown protein; FUNCTIONS IN: molecular_function unknown; INVOLVED IN: N-terminal protein myristoylation; LOCATED IN: cellular_component unknown; BEST Arabidopsis thaliana protein match is: unknown protein (TAIR:AT5G66580.1); Has 249 Blast hits to 249 proteins in 14 species: Archae - 0; Bacteria - 0; Metazoa - 0; Fungi - 0; Plants - 249; Viruses - 0; Other Eukaryotes - 0 (source: NCBI BLink).	1.9025	0.000497468	0.00247238	1.01943	0.121863	0.332329	3.02204	1.52005e-05	0.00023346	-2.2379	0.00290435	0.803941	2.00374	0.035199	0.999987	40	15	17	53	461	176	165	167	221	11	1.19368	3.58207	2.25656	19.1306	7.31937	0.616345	0.308095	8.12217	9.34715	6.88625
AT3G44720.1	ADT4	arogenate dehydratase 4	2.43956	2.87605e-14	8.5975e-13	1.88537	7.04033e-07	1.85234e-05	3.01801	6.07164e-15	7.13402e-13	-0.84432	0.0454796	1	1.13387	0.035252	0.999987	185	51	53	175	1186	1322	179	1243	1597	108	1.94949	1.38508	2.71684	17.5513	18.8827	0.680932	0.91947	9.54531	25.4797	18.0293
AT1G61340.2		F-box family protein	1.46048	0.00125338	0.00552871	0.731813	0.179654	0.422815	2.34383	1.96262e-05	0.000293864	-1.73626	0.0035525	0.94479	1.61291	0.0358086	0.999987	249	35	57	42	11123	6927	2969	6148	13825	635	4.25136	38.2229	3.01807	268.985	158.959	1.18512	8.20291	3.70182	199.29	249.976
AT5G04500.1		glycosyltransferase family protein 47	2.3127	0.00255239	0.0102605	1.00925	0.259608	0.523141	4.04779	0.000456844	0.00422187	-1.8849	0.132528	1	3.03908	0.0360738	0.999987	1	1	0	6	36	22	16	44	64	3	0.00653244	0.0714571	0.0330427	0.350871	0.200352	0	0.0120715	0.203211	0.501032	0.414337
AT3G48020.1		unknown protein; FUNCTIONS IN: molecular_function unknown; INVOLVED IN: biological_process unknown; LOCATED IN: chloroplast; EXPRESSED IN: 11 plant structures; EXPRESSED DURING: LP.04 four leaves visible, 4 anthesis; BEST Arabidopsis thaliana protein match is: unknown protein (TAIR:AT5G62865.1); Has 82 Blast hits to 82 proteins in 12 species: Archae - 0; Bacteria - 0; Metazoa - 0; Fungi - 0; Plan…	1.80327	0.00193743	0.00808272	2.89009	7.70008e-05	0.00108196	0.800304	0.252013	0.498384	1.44458	0.0673813	1	-2.0889	0.0363315	0.999987	12	6	35	8	140	168	13	95	105	12	0.426242	0.457683	1.07348	6.83403	8.4769	1.50883	0.30097	1.45588	6.76275	3.95545
AT1G11260.1	STP1, ATSTP1	sugar transporter 1	-4.71702	4.36203e-82	5.60016e-79	-5.12977	2.76851e-71	1.61342e-67	-4.29984	3.27353e-53	6.50669e-50	-0.625129	0.0338018	1	0.831104	0.0364944	0.999987	9706	35	4997	100	230	151	5504	198	211	2375	89.912	38.6874	1.63935	3.16599	2.08005	56.4505	16.5543	4.79743	3.62397	2.07526
AT1G11185.1		other RNA	2.02989	2.36623e-07	2.43748e-06	1.3673	0.00381823	0.0265296	2.80341	3.79513e-08	1.22824e-06	-1.53725	0.00543096	1	1.43746	0.0374367	0.999987	20	7	5	23	426	583	176	297	532	41	0.86796	5.70948	1.5281	25.8973	33.2913	0.262973	1.54236	5.09762	24.5659	25.2021
AT2G15010.1		Plant thionin	4.0487	1.06292e-05	7.90968e-05	2.23699	0.0665006	0.222904	5.99814	8.11959e-06	0.000136386	-2.83241	0.0591157	1	3.75836	0.0378001	0.999987	3	0	0	0	280	224	9	416	688	3	0.107739	0.242421	0	13.943	10.8901	0	0.0651912	0	28.0673	26.3437
AT1G66700.1	PXMT1	S-adenosyl-L-methionine-dependent methyltransferases superfamily protein	5.69301	2.60394e-23	1.86269e-21	6.82823	1.4317e-19	3.20907e-17	4.75457	5.32537e-13	4.68711e-11	1.66604	0.0601843	1	-2.0721	0.0383617	0.999987	0	5	0	11	1012	1348.97	9	802	811	21	0	0.0862493	0.357645	20.4772	25.8619	0	0.234352	0.804849	21.3318	12.4499
AT5G60630.1		FUNCTIONS IN: molecular_function unknown; INVOLVED IN: biological_process unknown; LOCATED IN: endomembrane system; EXPRESSED IN: 17 plant structures; EXPRESSED DURING: 6 growth stages; BEST Arabidopsis thaliana protein match is: hydroxyproline-rich glycoprotein family protein (TAIR:AT3G45230.1); Has 1807 Blast hits to 1807 proteins in 277 species: Archae - 0; Bacteria - 0; Metazoa - 736; Fungi -…	1.66113	0.00011477	0.000675901	2.49611	6.04922e-06	0.000123913	0.963369	0.0602596	0.197389	1.25827	0.0343751	1	-1.53143	0.0384769	0.999987	12	9	20	8	97.2994	128	15	90	138.169	27.0751	0.32308	0.280031	1.22203	3.95879	4.55225	0.654541	0.476101	1.1074	4.88467	3.9257
AT1G75040.1	PR5, PR-5	pathogenesis-related gene 5	3.01272	0.00366482	0.0139725	5.30941	0.000652493	0.00631918	1.24203	0.331761	0.584014	3.06607	0.0665498	1	-4.06214	0.038902	0.999987	2	14	1	10	6	11	0	5	8	4	0.0392187	0	1.386	0.20188	0.300649	0.0238683	0.0479316	1.01123	0.180575	0.13537
AT1G75830.1	LCR67, PDF1.1	low-molecular-weight cysteine-rich 67	3.4753	0.01551	0.0471681	2.91955	0.0299782	0.127919	7.04989	3.35262e-06	6.32649e-05	-4.64833	0.00500603	1	4.13543	0.0412306	0.999987	5	0	1	1	2012	3359	108	1606	2004	0	0.293937	4.73781	0	165.464	267.416	0.0710542	0.0350682	0.298399	178.267	126.969
AT4G27654.1		unknown protein; FUNCTIONS IN: molecular_function unknown; INVOLVED IN: biological_process unknown; LOCATED IN: endomembrane system; EXPRESSED IN: 17 plant structures; EXPRESSED DURING: 9 growth stages; Has 30201 Blast hits to 17322 proteins in 780 species: Archae - 12; Bacteria - 1396; Metazoa - 17338; Fungi - 3422; Plants - 5037; Viruses - 0; Other Eukaryotes - 2996 (source: NCBI BLink).	1.59882	0.00546073	0.0196639	0.425937	0.592235	0.801351	2.75917	0.00109855	0.00876932	-2.83983	0.00177923	0.554774	2.33395	0.0433766	0.999987	33	2	0	6	1960	3477	702	1391	2019	204	1.62295	25.9975	0.494291	135.916	228.702	0	7.55698	1.50347	131.869	105.963
AT3G29240.1		Protein of unknown function (DUF179)	-2.83396	8.90101e-42	2.19315e-39	-3.17486	4.67132e-38	5.18539e-35	-2.49018	9.34067e-25	3.53641e-22	-0.355595	0.171462	1	0.685908	0.0456757	0.999987	7326	85	3746	278	721	553	4112	682	800	2589	110.043	46.1362	6.45028	15.3388	11.0388	68.5468	29.814	21.5747	19.3155	13.164
AT5G01920.1	STN8	Protein kinase superfamily protein	-1.60882	4.83939e-09	6.67688e-08	-2.06865	8.03096e-10	4.13267e-08	-1.16187	0.000315662	0.00310737	-0.335925	0.317054	1	0.907932	0.0473807	0.999987	430.403	12.0141	257.445	49	91.6523	78.2094	287.336	114.709	113.408	158.561	2.09462	1.06618	0.29582	0.669271	0.552286	1.52914	0.553077	1.23722	1.12274	0.587106
AT3G25780.1	AOC3	allene oxide cyclase 3	3.2389	3.73406e-24	2.88244e-22	2.72058	7.13787e-13	6.55082e-11	3.80709	1.04523e-21	3.00371e-19	-1.17142	0.0079415	1	1.08781	0.0480256	0.999987	19	23	8	57	5338.7	5882	831	4255	5582.81	225	0.360815	11.9822	2.20531	144.423	151.695	0.184939	3.20408	5.58343	154.498	112.753
AT1G72940.1		Toll-Interleukin-Resistance (TIR) domain-containing protein	0.916392	0.0112934	0.0362732	0.32327	0.465291	0.710709	1.54529	0.000467687	0.00430373	-0.957944	0.045485	1	1.22313	0.0488379	0.999987	336.681	23.6303	130.111	133.52	3485.06	2112.41	1250.12	1825	3630.44	456.59	3.98191	11.204	1.41255	58.2965	33.1665	1.87569	4.09255	8.16943	40.5384	45.7238
AT1G52800.1		2-oxoglutarate (2OG) and Fe(II)-dependent oxygenase superfamily protein	4.77937	3.03429e-06	2.52699e-05	7.32269	1.2004e-05	0.000225847	3.33539	0.00474474	0.0288016	3.46588	0.0644144	1	-3.98437	0.0490437	0.999987	0	6	0	4	30	31	0	25	36	3	0	0	0.620131	0.819781	0.852042	0	0.0500202	0.422188	1.06845	0.742384
AT3G59740.1		Concanavalin A-like lectin protein kinase family protein	3.72854	2.25226e-11	4.46661e-10	2.91313	2.03882e-05	0.000351011	5.40779	4.93473e-07	1.17468e-05	-2.53134	0.029456	1	2.495	0.0492268	0.999987	2	0	0	4	188	151	15	124	160	2	0.0169158	0.087435	0	2.23311	1.70462	0	0.020815	0.175266	1.89439	1.50214
AT1G20823.1		RING/U-box superfamily protein	3.12094	4.4993e-09	6.23234e-08	2.28384	0.000678354	0.00652894	4.25526	1.3051e-08	4.68812e-07	-2.21022	0.00717209	1	1.97255	0.050466	0.999987	13	2	2	7	1045	1781	129	1105	1120	27	0.293963	2.34858	0.228225	33.2457	54.3788	0.0550173	0.510339	0.815264	46.4063	26.4614
AT1G62840.1		Protein of unknown function (DUF1442)	3.22961	1.31244e-08	1.68142e-07	2.3829	0.000368926	0.00396132	4.48653	3.53435e-07	8.76313e-06	-1.67448	0.0772506	1	2.10436	0.0514074	0.999987	17.1961	6.18843	3.62744	31.1347	66.8669	27.9173	5.39225	47.2985	58.9976	1.47559	0.367849	0.0844732	0.66816	1.90796	0.835332	0.0944184	0.0187704	3.43204	1.72341	1.23795
AT3G60420.2		Phosphoglycerate mutase family protein	5.06781	1.01734e-18	4.81863e-17	3.89051	1.39606e-06	3.35155e-05	6.23077	2.25479e-12	1.72375e-10	-1.24783	0.216916	1	2.34085	0.0515557	0.999987	5	2	0	15	1074	853	21	1441	2539	16	0.0751742	0.274876	0.151911	22.5567	17.2568	0	0.14741	1.16517	40.2587	40.2406
AT1G61470.1		Polynucleotidyl transferase, ribonuclease H-like superfamily protein	1.00732	0.00192271	0.00803643	0.523238	0.16846	0.406764	1.5774	7.51764e-05	0.00092811	-1.29434	0.00233348	0.667597	1.05503	0.0519943	0.999987	45	8	14	9	477	478	249	346	553	72	1.06657	4.30226	0.95671	16.001	15.3912	0.403588	1.50256	1.09819	15.317	14.3676
AT4G37290.1		unknown protein; FUNCTIONS IN: molecular_function unknown; INVOLVED IN: response to karrikin; LOCATED IN: endomembrane system; EXPRESSED IN: cotyledon, hypocotyl, leaf; EXPRESSED DURING: LP.04 four leaves visible; BEST Arabidopsis thaliana protein match is: unknown protein (TAIR:AT2G23270.1); Has 30201 Blast hits to 17322 proteins in 780 species: Archae - 12; Bacteria - 1396; Metazoa - 17338; Fun…	3.94533	1.03969e-05	7.75808e-05	3.01786	0.00109758	0.00968367	6.19728	6.47011e-06	0.000111992	-3.15239	0.0330254	1	3.18269	0.0520882	0.999987	0	0	0	0	122	189	16	156	170	0	0	0.425101	0	6.51954	9.51489	0	0	0	10.9839	7.20562
AT5G39190.1	GLP2A, ATGER2, GER2	germin-like protein 2	-1.74915	5.15838e-05	0.000329307	-1.02252	0.0590345	0.205672	-2.46485	4.02178e-06	7.3961e-05	0.838138	0.13258	1	-1.44122	0.0533076	0.999987	98.064	10.4746	215.401	7.4561	103.612	118.118	241.85	94.6428	79.3225	182.693	2.17508	4.08456	1.1725	2.91697	3.53531	5.81256	2.92248	0.851932	4.29384	1.90012
AT4G14780.1		Protein kinase superfamily protein	1.99523	0.000832663	0.00386732	3.05547	0.000116266	0.00153125	1.06954	0.129756	0.331586	1.5776	0.0637256	1	-1.98472	0.0543773	0.999987	11	7	22	8	32	29	1	22	30	4	0.147496	0.0245015	0.474298	0.56726	0.528693	0.35947	0.0328994	0.554586	0.534934	0.392147
AT2G07669.1		unknown protein; Has 35333 Blast hits to 34131 proteins in 2444 species: Archae - 798; Bacteria - 22429; Metazoa - 974; Fungi - 991; Plants - 531; Viruses - 0; Other Eukaryotes - 9610 (source: NCBI BLink).	1.16183	0.000154382	0.000879456	0.67452	0.0666878	0.22324	1.67236	1.41247e-05	0.000219195	-0.766121	0.0638721	1	0.998827	0.0556882	0.999987	47	12	19	24	151	129	75	158	186	33	4.28091	5.25156	5.44915	19.8259	15.6349	2.07925	2.16834	10.9548	26.9539	17.7954
AT5G13170.1	SAG29, SWEET15, AtSWEET15	senescence-associated gene 29	3.47312	1.77295e-09	2.63223e-08	2.76804	5.83223e-05	0.000851849	4.89676	2.23988e-08	7.72045e-07	-2.3432	0.0138083	1	2.13081	0.0559006	0.999987	7	4	3	5	408	365	39	302	433	2	0.0987532	0.360982	0.285124	7.98495	6.78305	0.0515668	0.0259495	0.364577	7.9229	6.64015
ATCG01050.1	NDHD	NADH-Ubiquinone/plastoquinone (complex I) protein	-1.50774	3.84637e-08	4.60282e-07	-1.04653	0.00166518	0.0135914	-1.94027	5.50106e-09	2.15454e-07	0.855441	0.0180719	1	-0.892452	0.0565001	0.999987	47318	2830	54864	5232	64752	72724	111535	46249	109639	165380	561.262	982.092	169.663	1076.8	1151.71	793.233	1478.09	321.051	1031.44	1359.21
AT3G45960.2	ATEXLA3, EXPL3, ATEXPL3, ATHEXP BETA 2.3, EXLA3	expansin-like A3	2.85662	5.21939e-10	8.40373e-09	2.20792	9.72082e-05	0.00132072	3.82957	1.54948e-09	6.80629e-08	-1.93725	0.00580051	1	1.62286	0.0570828	0.999987	7	2	2	4	803	1181	145	714	891	26	0.138435	2.16073	0.199683	23.0072	31.404	0.048142	0.374598	0.40791	27.2567	18.4323
AT5G15254.1		unknown protein; Has 30201 Blast hits to 17322 proteins in 780 species: Archae - 12; Bacteria - 1396; Metazoa - 17338; Fungi - 3422; Plants - 5037; Viruses - 0; Other Eukaryotes - 2996 (source: NCBI BLink).	1.76366	0.00510415	0.0185552	0.69531	0.38839	0.649981	3.07026	0.00150636	0.0113846	-2.35552	0.0225959	1	2.37395	0.0571812	0.999987	10	1	0	2	65	94	23	63	109	7	5.31794	4.41025	2.42636	28.1968	35.8639	0	2.1101	4.60235	37.8921	36.7384
AT5G58010.1	LRL3	LJRHL1-like 3	1.53873	0.00669489	0.0233565	0.672599	0.343498	0.609697	2.62079	0.000616319	0.0054056	-1.78086	0.0296201	1	1.94947	0.0581494	0.999987	22	7	5	31	71	86	55	63	55	11	0.412005	0.742747	0.661921	1.94931	2.29706	0.113993	0.194653	2.99491	2.29932	1.03379
AT2G47220.1	DUF5, ATDUF5	DOMAIN OF UNKNOWN FUNCTION 724 5	-0.888821	0.00227013	0.00927095	-0.409157	0.253975	0.51729	-1.34438	0.00012422	0.00142105	0.744364	0.0446001	1	-0.934056	0.058377	0.999987	164.38	22.1774	244.757	44.5256	181.246	150.492	221.35	125.508	150.956	226.92	1.39759	1.4313	0.95349	2.21176	1.83128	2.53809	1.46466	1.96113	2.03356	1.42249
AT2G26040.1	PYL2, RCAR14	PYR1-like 2	3.08476	1.54395e-06	1.36703e-05	2.08349	0.0107611	0.0597703	4.47771	5.40795e-06	9.58324e-05	-1.77479	0.0964127	1	2.39461	0.0586857	0.999987	9	2	1	26	53	118	14	84	81	4	0.347002	0.355102	0.388237	3.0909	6.16137	0.0467676	0.0931702	5.12966	6.92562	3.49395
AT5G36130.1		Cytochrome P450 superfamily protein	2.67498	0.00788055	0.0268403	4.83778	0.00092428	0.00839669	1.26696	0.305699	0.556865	2.36094	0.143255	1	-3.56353	0.0592172	0.999987	0	3	0	0	48	29	2	18	48	9	0	0.147268	0.901144	3.69387	2.34832	0	0.35684	0	2.74961	3.25938
AT5G09800.1		ARM repeat superfamily protein	3.4024	1.03325e-18	4.8791e-17	2.80239	3.98763e-09	1.75388e-07	4.128	1.58033e-15	2.10581e-13	-1.3239	0.0224779	1	1.32703	0.0600346	0.999987	8	7	2	17	1259	1782	178	1505	1391	51	0.103924	1.75631	0.459531	22.5909	31.2302	0.0316621	0.518071	1.14193	36.4362	19.1927
AT5G53048.1		other RNA	4.52363	1.65788e-44	4.59552e-42	5.09709	9.58438e-35	9.30923e-32	4.01339	2.19208e-23	7.36416e-21	0.832245	0.0780082	1	-1.08249	0.060809	0.999987	17.4261	64.3585	20.7349	75.8165	2882.35	2778.62	59.9946	2126.63	3672.93	78.6491	0.360887	1.02256	6.72789	85.3789	77.3752	0.522567	1.2093	8.09325	82.7833	79.6751
AT4G12720.4	NUDT7	MutT/nudix family protein	1.12443	0.00673398	0.0234526	0.489582	0.344208	0.610364	1.85165	0.000357427	0.00344598	-1.50625	0.00744602	1	1.363	0.0609808	0.999987	485	52	121	69	9556	9083	3308	7246	12248	927	6.35631	32.2866	3.4439	176.983	160.293	1.93252	9.04556	4.67581	179.274	169.375
AT2G42610.1	LSH10	Protein of unknown function (DUF640)	6.48357	7.62332e-09	1.01338e-07	5.04431	7.15578e-05	0.00101837	9.25291	8.27727e-07	1.8696e-05	-4.92662	0.0129534	1	4.20998	0.0612841	0.999987	0	80	0	140	105	162	9	60	69	0	0	0.14038	7.74289	2.87249	4.15671	0	0	13.8422	2.4419	1.43881
AT3G10150.1	ATPAP16, PAP16	purple acid phosphatase 16	3.38444	6.82828e-07	6.4484e-06	4.85235	5.17793e-06	0.000107482	2.302	0.00754573	0.0417298	1.73706	0.153644	1	-2.54867	0.0614078	0.999987	1	2	2	1	75	112	2	51	68	5	0.0148697	0.0634296	0.150246	1.76837	2.13341	0.0362298	0.0637898	0.07683	1.41467	1.2416
AT1G52905.1		unknown protein; BEST Arabidopsis thaliana protein match is: unknown protein (TAIR:AT1G27565.1); Has 35333 Blast hits to 34131 proteins in 2444 species: Archae - 798; Bacteria - 22429; Metazoa - 974; Fungi - 991; Plants - 531; Viruses - 0; Other Eukaryotes - 9610 (source: NCBI BLink).	1.96395	0.00278947	0.0110622	3.18793	0.000387332	0.00411912	0.946498	0.252316	0.498731	1.5775	0.104307	1	-2.23982	0.0614137	0.999987	6	10	14	7	15.8449	52.6891	4.29368	17	47	8	0.281445	0.158116	2.3583	1.13503	3.84792	0.795363	0.338358	1.67453	1.36724	2.42066
AT5G02540.1		NAD(P)-binding Rossmann-fold superfamily protein	-1.4797	0.00359369	0.0137314	-2.28669	0.000417639	0.00438145	-0.60245	0.348782	0.599835	-1.69789	0.013451	1	1.68562	0.0614315	0.999987	159	12	103	34	161	165	1096	121	153	135	2.28681	12.2332	0.872001	3.28916	3.0244	1.80486	1.58703	2.52713	3.26625	2.37647
AT3G28510.1		P-loop containing nucleoside triphosphate hydrolases superfamily protein	5.02695	0.000132609	0.000766889	3.24433	0.0530629	0.191123	8.0542	5.05696e-05	0.00066274	-2.42017	0.281286	1	4.8103	0.0616701	0.999987	0	0	0	18	75	4	4	50	167	0	0	0.0233952	0	0.956133	0.0421237	0	0	0.896124	0.899767	1.63428
ATCG01010.1	NDHF	NADH-Ubiquinone oxidoreductase (complex I), chain 5 protein	-2.06684	3.64153e-07	3.62859e-06	-1.36965	0.00707918	0.0433358	-2.7019	1.05953e-07	3.01935e-06	1.31801	0.0170654	1	-1.33071	0.0623463	0.999987	10847	741	14054	1319	5997	8761	20302.2	5443	13079	44750	84.3216	117.861	29.132	65.2227	91.638	133.269	262.017	53.134	78.9459	105.838
AT3G44870.1		S-adenosyl-L-methionine-dependent methyltransferases superfamily protein	2.05251	5.49328e-05	0.00034877	1.37932	0.0168949	0.0841529	2.96764	2.49279e-06	4.91389e-05	-2.24984	0.00157557	0.514947	1.58946	0.062578	0.999987	0	0	0	0	539.519	600	184	279	453	24	0	2.24245	0	11.7076	12.7001	0	0.266272	0	8.69471	7.32526
AT1G02940.1	ATGSTF5, GSTF5	glutathione S-transferase (class phi) 5	2.55773	0.00803278	0.027256	4.4953	0.00218937	0.0170348	1.01975	0.395993	0.642536	5.13919	0.000801712	0.289974	-3.47379	0.0637046	0.999987	1	8	2	74	24	31	2	55	72	60	0.0262277	0.0481293	1.05829	0.870474	1.0052	0.063771	1.05356	9.98161	3.10034	2.02119
AT4G26460.1		S-adenosyl-L-methionine-dependent methyltransferases superfamily protein	5.9461	3.61927e-12	8.06254e-11	4.68606	3.8151e-06	8.16655e-05	7.48117	4.22166e-10	2.08047e-08	-1.49744	0.254392	1	2.79563	0.0652131	0.999987	9	18	5	510	87	46	3	63	73	0	0.577135	0.197076	5.7874	7.4602	3.55816	0.387082	0	165.649	8.23652	5.07074
AT2G21187.1		other RNA	22.1146	8.84989e-12	1.86743e-10	21.9187	1.27527e-06	3.11286e-05	0	1	1	-9.81446	0.049537	1	-11.8169	0.0654202	0.999987	0	14	0	0	0	0	0	0	0	0	0	0	3.13954	0	0	0	0	0	0	0
AT5G01870.1		Bifunctional inhibitor/lipid-transfer protein/seed storage 2S albumin superfamily protein	6.74499	5.62053e-39	1.22412e-36	6.06377	2.35547e-29	1.37271e-26	8.30617	2.9585e-14	3.17865e-12	-2.35172	0.0445281	1	2.24377	0.0654966	0.999987	5	41	0	81	766	750	9	710	691	2	0.203913	0.300614	8.4158	44.8867	41.8241	0	0.0984195	16.8885	55.1534	30.3381
AT4G37682.1		Protein of unknown function (DUF1399)	0.988488	0.013762	0.0427311	1.6802	0.00154961	0.0128005	0.366686	0.460705	0.698185	1.23433	0.0295282	1	-1.31237	0.065537	0.999987	4	2	13	5	157	137	41	96	182	50	0.0790097	0.663099	0.199441	4.38344	3.85042	0.312544	0.748297	0.509272	3.72883	3.75012
AT5G13320.1	PBS3, GDG1, WIN3, GH3.12	Auxin-responsive GH3 family protein	4.86315	9.12121e-07	8.39282e-06	3.23321	0.0122209	0.0659601	6.73616	1.69278e-06	3.54176e-05	-2.74717	0.074559	1	3.50413	0.0664118	0.999987	15	2	2	4	2881	2989	16	4626	5742	7	0.133545	0.0974644	0.090036	35.7795	35.9936	0.0217158	0.0438088	0.184456	78.4125	53.1232
AT2G07672.1		unknown protein; BEST Arabidopsis thaliana protein match is: unknown protein (TAIR:ATMG01050.1); Has 30201 Blast hits to 17322 proteins in 780 species: Archae - 12; Bacteria - 1396; Metazoa - 17338; Fungi - 3422; Plants - 5037; Viruses - 0; Other Eukaryotes - 2996 (source: NCBI BLink).	21.5058	3.24112e-11	6.27465e-10	21.4484	2.15342e-06	4.95053e-05	0	1	1	-9.50395	0.0571965	1	-11.7114	0.0678872	0.999987	0	9.5	0	0	0	0	0	0	0	0	0	0	2.36208	0	0	0	0	0	0	0
AT4G23130.2	CRK5, RLK6	cysteine-rich RLK (RECEPTOR-like protein kinase) 5	2.79453	5.57685e-14	1.59107e-12	2.22833	1.18862e-06	2.92896e-05	3.44463	4.03891e-12	2.91045e-10	-0.882814	0.106742	1	1.21749	0.0686717	0.999987	36	19	10	40	186	270	33	277	373	18	0.302907	0.291641	0.808428	2.17345	3.03215	0.102626	0.113892	1.74361	4.27256	3.21243
AT2G25510.1		unknown protein; Has 2 Blast hits to 2 proteins in 1 species: Archae - 0; Bacteria - 0; Metazoa - 0; Fungi - 0; Plants - 2; Viruses - 0; Other Eukaryotes - 0 (source: NCBI BLink).	1.78752	0.00169039	0.00718135	0.868386	0.233862	0.493309	2.73113	0.000210246	0.00220237	-1.57162	0.0494231	1	1.86377	0.0698232	0.999987	233	28	34	39	482	689	86	814	909	61	9.02637	2.5453	5.4611	26.842	35.9571	1.59763	1.91889	7.73061	58.9407	36.4937
AT4G27270.1		Quinone reductase family protein	1.86104	0.0029214	0.0115031	0.90531	0.27012	0.534849	3.0128	0.000373383	0.00356808	-1.27424	0.16619	1	2.10818	0.0705314	0.999987	15	3	2	34	99	119	51	111	93	19	0.378149	0.986581	0.381515	3.54848	3.97524	0.0613077	0.337767	4.41001	5.03101	2.74898
AT5G51490.1		Plant invertase/pectin methylesterase inhibitor superfamily	3.53858	0.0014019	0.00611418	2.16834	0.102626	0.297959	6.2162	0.000762029	0.00645222	-3.61678	0.0666759	1	4.04878	0.0710196	0.999987	0	2	0	10	16	16	6	11	19	0	0	0.043609	0.103525	0.198971	0.213078	0	0.0062926	0.530038	0.219918	0.202232
AT2G18290.1	APC10	anaphase promoting complex 10	-1.62309	7.43028e-08	8.42225e-07	-1.13489	0.00264841	0.0198238	-2.0825	2.31042e-08	7.92923e-07	0.648752	0.102178	1	-0.94635	0.0710344	0.999987	474.424	39	528.631	58.9311	212.648	268.69	540.203	171.297	268.38	616.947	8.79351	7.50431	3.65007	5.58459	6.69962	11.9287	8.50581	5.6353	6.30867	5.28058
AT3G57460.1		catalytics;metal ion binding	4.46228	2.27255e-11	4.50319e-10	3.01683	0.00261962	0.019674	5.73587	3.15142e-07	7.97959e-06	-1.64917	0.192001	1	2.71716	0.0714285	0.999987	4	0	0	6	381	284	9	429	835	7	0.0706724	0.118544	0	9.31574	6.67562	0	0.108094	0.547107	14.3164	15.9315
ATMG00200.1	ORF107B	hypothetical protein	1.06066	0.00998227	0.0327194	0.459948	0.375532	0.638473	1.7719	0.000710765	0.00608976	-1.02806	0.0692607	1	1.31284	0.0718816	0.999987	143	16	62	37	420	230	143	373	443	38.5	13.4784	9.76808	7.51451	53.8943	27.8172	7.01715	2.59219	17.4549	62.516	43.7454
AT4G09600.1	GASA3	GAST1 protein homolog 3	2.5245	1.08423e-05	8.05105e-05	1.75676	0.00893693	0.0518666	3.51584	9.15047e-07	2.04169e-05	-0.890691	0.278497	1	1.76069	0.0720064	0.999987	0	0	0	0	172	225	49	336	413	17	0	1.25058	0	9.17238	11.077	0	0.497646	0	23.1125	16.0838
AT1G68430.1		unknown protein; FUNCTIONS IN: molecular_function unknown; INVOLVED IN: biological_process unknown; LOCATED IN: chloroplast; EXPRESSED IN: 21 plant structures; EXPRESSED DURING: 13 growth stages; BEST Arabidopsis thaliana protein match is: unknown protein (TAIR:AT1G66890.1); Has 35 Blast hits to 35 proteins in 6 species: Archae - 0; Bacteria - 0; Metazoa - 0; Fungi - 0; Plants - 35; Viruses - 0; …	3.46845	7.66632e-05	0.000470215	2.22697	0.0430393	0.165805	5.34507	7.94319e-05	0.000969606	-2.36022	0.106095	1	3.11916	0.0720158	0.999987	1	4	0	27	66	80	23	88	45	3	0.041833	0.668329	0.842073	4.12025	4.67006	0	0.151336	5.77204	6.99968	2.15362
AT2G25110.1	SDF2, ATSDL, AtSDF2	stromal cell-derived factor 2-like protein precursor	0.718013	0.00163668	0.00698679	0.373663	0.183205	0.427881	1.0831	0.000118526	0.00136574	-0.533447	0.0800702	1	0.710599	0.0720723	0.999987	850	109	481	318	1026	726	481	847	999	210	13.2075	5.54049	8.55577	22.4422	15.1628	9.10395	2.47487	25.5235	24.9407	16.2435
AT1G30530.1	UGT78D1	UDP-glucosyl transferase 78D1	3.02028	2.88067e-39	6.33047e-37	3.39115	1.56455e-32	1.17581e-29	2.67181	3.87853e-21	1.00555e-18	0.697005	0.0258892	1	-0.718016	0.0726523	0.999987	189	255	186	514	3910	4305	318	3665	4935	433	1.83014	2.27973	12.4843	53.6169	56.3617	2.19626	3.08971	25.7717	67.4902	50.8441
AT4G21570.1		Protein of unknown function (DUF300)	1.0167	0.00188534	0.00789512	0.516704	0.209108	0.461601	1.55045	0.000166823	0.00181361	-1.16056	0.00927602	1	1.03514	0.0732655	0.999987	207	54	93	141	4899	6159	4118	3639	5415	1057	2.7372	40.6467	3.60832	90.5776	111.169	1.4986	10.651	9.64003	91.5258	75.4941
AT4G39030.1	EDS5, SID1	MATE efflux family protein	2.73126	7.6519e-33	1.13813e-30	2.39423	1.0108e-17	1.80253e-15	3.11795	2.56198e-26	1.1982e-23	-0.693318	0.0351051	1	0.724762	0.0738872	0.999987	32.0153	19	15	41	1936.08	1711.12	265	1629	2126.44	115.409	0.276691	1.64594	0.83034	23.6443	19.7268	0.15811	0.720626	1.83553	26.6836	19.4066
AT5G38990.1		Malectin/receptor-like protein kinase family protein	-1.00295	0.00113392	0.00506493	-1.47596	0.000139996	0.00178818	-0.519542	0.173905	0.399573	-0.528733	0.197793	1	0.95752	0.0753297	0.999987	863	34	356.96	73.9708	285.642	257.376	499.388	413.831	388.763	316.738	5.32278	2.26891	1.06079	2.48461	2.17536	2.68643	1.51156	2.36577	4.88027	2.47104
AT2G01940.3	SGR5, ATIDD15	C2H2-like zinc finger protein	-1.30227	2.71099e-05	0.000185288	-0.805062	0.0383895	0.152791	-1.75341	4.98807e-06	8.9187e-05	0.375587	0.343694	1	-0.947421	0.0755805	0.999987	151	13	131	10	216	234	314	123	244	320	1.42067	2.16903	0.618413	2.88216	2.98852	1.503	2.20416	0.487217	2.29501	2.439
AT2G37430.1		C2H2 and C2HC zinc fingers superfamily protein	1.15524	0.00872223	0.0292255	0.390274	0.537305	0.765033	1.96451	0.00236739	0.0166079	-1.23998	0.0749328	1	1.57457	0.0776703	0.999987	23	0	5	12	222	292	108	205	276	43	0.521541	1.78717	0	6.92719	9.0636	0.137926	0.733039	1.40146	9.11925	6.76143
AT4G13300.1	ATTPS13, TPS13	terpenoid synthase 13	-4.89045	3.94022e-07	3.90072e-06	-3.52737	0.00276709	0.0205491	-6.58837	9.65727e-07	2.14275e-05	1.16053	0.281246	1	-3.05967	0.0780758	0.999987	10	0	40	0	2.0185	6.02252	53	0	2.01553	40.4805	0.107327	0.424545	0	0.024735	0.0707429	0.523402	0.319839	0	0.0493997	0.0186309
AT5G44420.1	PDF1.2, PDF1.2A, LCR77	plant defensin 1.2	21.0984	7.61792e-11	1.39822e-09	21.6261	1.78836e-06	4.1856e-05	0	1	1	-9.45623	0.0584569	1	-11.3036	0.078081	0.999987	0	7	0	0	0	0	0	0	0	0	0	0	1.99344	0	0	0	0.0338885	0	0	0
AT4G25480.1	DREB1A, CBF3, ATCBF3	dehydration response element B1A	1.22115	0.0114689	0.0367317	0.420141	0.543304	0.77014	2.21497	0.00379371	0.0242204	-1.67512	0.0455842	1	1.7944	0.0792221	0.999987	4	0	0	2	144	97	61	97.1053	136	17	0.0859052	0.996819	0	4.17691	3.05744	0	0.262178	0.221331	4.05805	2.96803
AT5G20710.1	BGAL7	beta-galactosidase 7	-2.69496	1.02878e-07	1.13759e-06	-1.91153	0.00382156	0.0265448	-3.51492	6.85758e-08	2.05486e-06	1.15197	0.0883198	1	-1.60228	0.0792399	0.999987	138	8	464	5	28	37	140	30	33	93	0.862618	0.596343	0.252957	0.264305	0.301269	3.53898	0.465977	0.162061	0.412309	0.208924
AT2G27510.1	ATFD3, FD3	ferredoxin 3	1.5874	3.50717e-10	5.78825e-09	1.20056	0.000166625	0.00206496	1.9847	5.10655e-10	2.46063e-08	-0.520593	0.134032	1	0.785423	0.0795474	0.999987	275	63	115	192	1337	1789	469	1535	2101	285	7.41622	9.53701	8.56837	51.1747	64.6121	3.76983	5.98831	26.6212	78.705	59.4747
ATCG00530.1	YCF10	CemA-like proton extrusion protein-related	-1.79092	1.12598e-05	8.33565e-05	-1.12198	0.0310013	0.130729	-2.40268	3.82252e-06	7.07878e-05	1.36767	0.0155778	1	-1.2792	0.0798488	0.999987	18540	1596	26588	2452	17056	19682	44647	14705	42215	98754	559.44	1008.62	242.763	721.372	791.356	974.65	2213.32	379.902	834.324	1342.84
AT3G09010.1		Protein kinase superfamily protein	4.11322	9.70857e-28	9.95047e-26	4.77728	3.03963e-20	7.30484e-18	3.569	4.68789e-15	5.67591e-13	1.33126	0.0266863	1	-1.20742	0.0801293	0.999987	2	8	8	24	542	559	17	498	651	22	0.0209262	0.152803	0.423156	7.81037	8.19406	0.102055	0.180027	1.29983	9.42292	6.85658
AT1G62200.1		Major facilitator superfamily protein	1.01356	0.00336262	0.0129724	1.59327	0.00024035	0.00281265	0.52712	0.226206	0.468148	-0.0357834	0.939405	1	-1.06501	0.0806141	0.999987	170	29	91	48	2254	2196	339	689	1150	352	1.57122	2.4792	1.35523	29.01	27.2929	1.02568	2.36443	2.29754	12.0808	11.0983
AT2G28630.1	KCS12	3-ketoacyl-CoA synthase 12	-4.29558	9.69576e-34	1.55598e-31	-3.72301	1.36143e-16	2.10174e-14	-4.82431	5.41356e-27	2.93464e-24	0.744603	0.119956	1	-1.09991	0.0813003	0.999987	4268	44	6094	131	118	150	1647	71	81	1764	39.0468	11.3406	2.03539	1.50585	1.83381	67.9914	12.0518	6.20704	1.16494	0.848038
AT1G67148.1		unknown protein; Has 1 Blast hits to 1 proteins in 1 species: Archae - 0; Bacteria - 0; Metazoa - 0; Fungi - 0; Plants - 1; Viruses - 0; Other Eukaryotes - 0 (source: NCBI BLink).	1.84984	3.31523e-09	4.68802e-08	2.35088	4.17685e-09	1.81316e-07	1.38399	0.000411631	0.00387307	0.708238	0.104185	1	-0.965612	0.0814045	0.999987	39	28	53	71	456	417	78	203	461	83	2.31788	3.43613	8.34968	37.4869	32.8347	3.80677	3.50814	21.4134	22.3843	31.1089
AT5G04380.1		S-adenosyl-L-methionine-dependent methyltransferases superfamily protein	1.97675	0.00827131	0.0279565	0.469545	0.66372	0.843297	3.19817	0.00511189	0.0306508	-2.80196	0.0243296	1	2.72716	0.0818923	0.999987	7	0	0	0	735	925	128	674	1027	49	0.112984	1.57439	0	16.5203	20.6115	0	0.622693	0	20.9543	17.9767
AT5G64660.1	ATCMPG2, CMPG2	CYS, MET, PRO, and GLY protein 2	1.09432	0.000968239	0.00441133	0.62131	0.138481	0.358681	1.64521	9.41024e-05	0.00112058	-1.20405	0.0082623	1	1.02492	0.0823956	0.999987	214	33	102	79	2662	3029	1445	2311	2340	280	2.50362	12.6982	1.95138	43.8297	47.4752	1.45459	2.39216	4.78164	50.9599	28.9867
AT2G17787.1		unknown protein; BEST Arabidopsis thaliana protein match is: unknown protein (TAIR:AT4G35940.2); Has 35333 Blast hits to 34131 proteins in 2444 species: Archae - 798; Bacteria - 22429; Metazoa - 974; Fungi - 991; Plants - 531; Viruses - 0; Other Eukaryotes - 9610 (source: NCBI BLink).	-0.936431	0.00114876	0.00512297	-0.485436	0.186177	0.431795	-1.36755	0.000158739	0.00173982	0.51352	0.180937	1	-0.881219	0.0830416	0.999987	257	25	323	29	310	190	289	178	261	242	3.24008	2.74068	1.59286	5.5062	3.25876	4.96294	2.26695	1.89084	4.25568	3.4254
AT5G59550.1		zinc finger (C3HC4-type RING finger) family protein	1.09358	0.000160154	0.000907674	0.679112	0.0623561	0.213428	1.56693	1.81257e-05	0.000273629	-1.04115	0.00860341	1	0.888814	0.083062	0.999987	481	81	234	157	3154	2791	1403	2373	3051	331	5.64763	12.1082	4.80702	52.5255	43.8916	3.34904	2.8982	9.53694	53.6663	38.2647
AT1G42560.1	MLO9, ATMLO9	Seven transmembrane MLO family protein	-3.85629	2.05752e-05	0.000143849	-5.89737	9.75549e-05	0.00132292	-2.67034	0.0159592	0.0743086	-0.0661238	0.950212	1	3.22805	0.0830883	0.999987	206	0	79	3	0	0	2	1	3	6	2.56328	0.0378829	0	0.0142262	0	1.19807	0.0534591	0.193069	0.0190919	0.0320934
AT5G38940.1		RmlC-like cupins superfamily protein	1.91412	0.00110946	0.00497756	2.90678	0.000160207	0.00199825	1.04904	0.169971	0.393825	0.678438	0.423611	1	-1.8559	0.0832591	0.999987	11	12	9	1	173	171	17	108	141	28	0.26497	0.382823	1.4584	5.8159	5.80316	0.263663	0.440397	0.123992	5.32462	3.54185
AT4G08570.1		Heavy metal transport/detoxification superfamily protein	7.10597	1.93656e-22	1.27672e-20	6.12871	1.26322e-11	9.28928e-10	8.82864	3.66537e-12	2.66544e-10	-1.7639	0.225975	1	2.70117	0.0833324	0.999987	0	2	0	31	823	394	7	589	1062	1	0	0.0843672	0.174659	19.9548	9.43098	0	0.0105817	2.76695	19.3718	19.4344
AT5G24065.1		Pseudogene of AT5G24065	-2.28001	0.000112558	0.000663518	-1.32341	0.0879941	0.269473	-3.13418	2.42358e-05	0.000354211	2.09346	0.00722679	1	-1.80935	0.0834216	0.999987	14.0014	4.00519	126.131	7	139	148.078	571.131	103.096	317.149	1066.09	0.487734	14.3198	0.702821	6.42254	6.90534	5.33312	27.6749	1.24966	6.80021	11.4591
AT5G64905.1	PROPEP3	elicitor peptide 3 precursor	3.11416	7.6471e-07	7.12785e-06	2.17041	0.0104342	0.0584409	4.27361	1.18471e-06	2.58298e-05	-1.41133	0.144785	1	2.1043	0.0838149	0.999987	8	5	0	45	760	1030	186	598	966	62	0.388733	6.60797	1.22105	51.5882	67.8075	0	2.39247	11.1437	54.79	50.6147
AT4G15210.1	ATBETA-AMY, AT-BETA-AMY, RAM1, BMY1, BAM5	beta-amylase 5	10.4276	6.41911e-97	1.20447e-93	9.85188	7.54309e-73	5.86124e-69	12.6044	4.38913e-17	7.17051e-15	-3.62767	0.0192808	1	2.75374	0.0841277	0.999987	9	1122	0	825	10539	7743	8	5400	7380	1	0.0788307	0.0426147	49.694	129.949	91.4113	0	0.010776	37.4307	89.3579	67.7431
AT2G21510.1		DNAJ heat shock N-terminal domain-containing protein	2.91166	1.71573e-12	3.96325e-11	2.33251	1.25244e-05	0.000234315	3.70581	2.95573e-10	1.50964e-08	-1.668	0.0113099	1	1.37471	0.0845712	0.999987	3	1	1	6	922	1231	171	663	886	35	0.0415646	1.80619	0.0700065	18.1707	22.8223	0.0168818	0.365336	0.429699	17.879	12.8857
AT4G11610.1		C2 calcium/lipid-binding plant phosphoribosyltransferase family protein	1.58069	0.0114404	0.0366661	0.667331	0.413124	0.669968	2.64585	0.00135917	0.0104577	-1.24526	0.164792	1	1.97989	0.0846111	0.999987	8	5	9	38	169	150	130	161	157	23	0.0392035	0.45242	0.123967	1.18712	0.966228	0.0538277	0.0997122	0.966118	1.49582	0.809981
AT2G07815.1		BEST Arabidopsis thaliana protein match is: cytochrome C biogenesis 452 (TAIR:ATMG00180.1); Has 30201 Blast hits to 17322 proteins in 780 species: Archae - 12; Bacteria - 1396; Metazoa - 17338; Fungi - 3422; Plants - 5037; Viruses - 0; Other Eukaryotes - 2996 (source: NCBI BLink).	0.609855	0.000430763	0.00217369	0.352665	0.100096	0.292656	0.869348	4.69591e-05	0.000622953	-0.54458	0.0179248	1	0.517862	0.084799	0.999987	548.546	78.1196	249.181	175	2587.11	2174.84	1370.68	1990.48	2637.24	742.608	11.5967	22.2414	8.336	77.3809	62.0819	6.41024	12.0984	19.0666	80.0946	59.1439
AT1G35910.1	TPPD	Haloacid dehalogenase-like hydrolase (HAD) superfamily protein	3.51567	4.73627e-05	0.000305539	1.6785	0.173644	0.414158	4.82897	0.000341366	0.00331931	-3.23932	0.0278927	1	3.14853	0.0848683	0.999987	7	0	0	1	827	794	15	610	860	13	0.0909334	0.18196	0	15.3576	13.6161	0	0.127525	0.0671724	14.7897	11.8083
AT5G58840.1		Subtilase family protein	1.01709	0.00390591	0.0147785	1.59814	0.000687099	0.00658863	0.506242	0.254176	0.500711	1.05143	0.0350942	1	-1.09096	0.0853956	0.999987	12	4	26	9	192	130	43	124	190	47	0.090977	0.21201	0.153371	2.09688	1.337	0.240458	0.280019	0.35361	1.74454	1.52791
AT1G15010.1		unknown protein; BEST Arabidopsis thaliana protein match is: unknown protein (TAIR:AT2G01300.1); Has 71 Blast hits to 71 proteins in 13 species: Archae - 0; Bacteria - 2; Metazoa - 0; Fungi - 0; Plants - 69; Viruses - 0; Other Eukaryotes - 0 (source: NCBI BLink).	-1.55789	0.00348458	0.0133668	-2.3432	0.000887856	0.00811322	-0.672114	0.339313	0.591701	-2.01794	0.00563707	1	1.67161	0.0853965	0.999987	146	0	28	6	115	201	442	107	82	75	6.17121	14.3908	0	7.01944	10.9639	1.43462	2.14021	1.2958	8.821	3.3939
AT3G11480.1	BSMT1, ATBSMT1	S-adenosyl-L-methionine-dependent methyltransferases superfamily protein	5.2624	1.22239e-07	1.33294e-06	7.2625	1.16554e-06	2.88047e-05	4.0012	0.00112334	0.00892537	1.91849	0.265754	1	-3.26056	0.0855439	0.999987	0	0	0	0	136	255	0	56	103	2	0	0	0	2.46665	4.39032	0	0.0313343	0	1.31236	1.42702
AT1G70390.1		F-box and associated interaction domains-containing protein	3.54998	7.61912e-06	5.8371e-05	2.66993	0.00366894	0.0257455	5.6549	0.000170432	0.00184779	-3.34894	0.0363345	1	2.98559	0.0861241	0.999987	1	0	0	0	85	106	10	59	96	0	0.0191696	0.116983	0	2.28045	2.91809	0	0	0	2.11827	1.91841
AT4G24010.1	ATCSLG1, CSLG1	cellulose synthase like G1	2.17946	2.44069e-05	0.000168418	3.1384	2.38571e-05	0.000398948	1.39095	0.0480641	0.168295	1.20972	0.153958	1	-1.74389	0.0862006	0.999987	0	3	1	0	156.295	185.202	21	112	197.097	31	0	0.0960473	0.108981	1.6122	1.73239	0.00876231	0.172476	0	1.5315	1.47859
AT3G62610.1	ATMYB11, PFG2, MYB11	myb domain protein 11	4.07831	9.19453e-09	1.20972e-07	3.16029	0.000188042	0.002289	5.93169	2.00422e-05	0.000298592	-2.22223	0.141641	1	2.77315	0.0862405	0.999987	0	2	0	8	75	49	8	66	97	1	0	0.0904473	0.149972	1.52752	0.910326	0	0.00909632	0.613523	1.9587	1.54594
ATCG00080.1	PSBI	photosystem II reaction center protein I	-1.6193	0.000697674	0.0033265	-0.837467	0.174201	0.414961	-2.3227	0.000163314	0.00177952	1.20899	0.0711439	1	-1.48367	0.0863406	0.999987	9841	979	10261	1200	7548	16512	23355	7897	21309	52399	12323.3	17979.2	4715	10555.6	22461.5	14327.5	37705.5	6743.09	13906.8	22633.3
AT1G28815.1		unknown protein; Has 5 Blast hits to 5 proteins in 2 species: Archae - 0; Bacteria - 0; Metazoa - 0; Fungi - 0; Plants - 5; Viruses - 0; Other Eukaryotes - 0 (source: NCBI BLink).	1.01241	0.00499934	0.0182422	1.58547	0.000849938	0.00783718	0.464158	0.321613	0.573841	0.544563	0.286918	1	-1.12008	0.0867205	0.999987	20	10	27	7	144	152	44	85	158	37	0.951897	1.58133	2.39236	9.15886	9.31831	1.5562	1.48694	1.69859	7.88557	8.28714
AT4G13500.1		unknown protein; FUNCTIONS IN: molecular_function unknown; INVOLVED IN: biological_process unknown; LOCATED IN: chloroplast; BEST Arabidopsis thaliana protein match is: unknown protein (TAIR:AT2G05310.1); Has 50 Blast hits to 50 proteins in 20 species: Archae - 0; Bacteria - 0; Metazoa - 0; Fungi - 0; Plants - 50; Viruses - 0; Other Eukaryotes - 0 (source: NCBI BLink).	-3.16963	0.000162575	0.000919689	-1.63486	0.140099	0.361466	-4.30172	0.000111028	0.00129241	0.921833	0.441543	1	-2.66475	0.0867521	0.999987	295.651	53.3432	123.619	17.414	41.468	72.1676	602.049	32.1354	63.6701	979.619	9.50388	14.5552	8.64136	2.00538	2.93223	4.8258	22.7693	2.87197	1.73393	2.28094
AT5G65300.1		unknown protein; Has 30201 Blast hits to 17322 proteins in 780 species: Archae - 12; Bacteria - 1396; Metazoa - 17338; Fungi - 3422; Plants - 5037; Viruses - 0; Other Eukaryotes - 2996 (source: NCBI BLink).	1.22224	0.000560744	0.00274774	0.72791	0.0987531	0.290185	1.79501	6.84557e-05	0.000855319	-1.50173	0.00194644	0.580232	1.06795	0.0874981	0.999987	74	20	24	16	2327	1261	962	1294	1995	202	2.53963	24.7959	3.4579	115.149	58.1976	0.999863	4.94708	2.8147	84.0969	72.9626
AT1G29100.1		Heavy metal transport/detoxification superfamily protein	-3.93625	1.86654e-06	1.62493e-05	-2.83234	0.0044547	0.0300299	-5.71333	4.6062e-05	0.000612414	0.218878	0.79328	1	-2.88128	0.0886892	0.999987	60	0	59	0	3	3	12	1	0	8	3.55297	0.4735	0	0.27068	0.193584	4.22244	0.317801	0	0.090662	0
AT1G59740.1		Major facilitator superfamily protein	0.831481	0.0132379	0.0413197	0.321588	0.46154	0.707265	1.3717	0.00218951	0.0155609	-1.41659	0.00302401	0.828609	1.05126	0.0887773	0.999987	111	8	23	22	575	652	257	384	480	96	0.959311	1.64505	0.349617	6.96412	7.72454	0.242435	0.600785	0.984921	5.92653	4.30853
AT2G21620.2	RD2	Adenine nucleotide alpha hydrolases-like superfamily protein	0.668634	0.00840569	0.0283361	0.2929	0.362858	0.626262	1.06064	0.0009565	0.00780782	-0.597201	0.0863907	1	0.769044	0.0889058	0.999987	727	89	398	358	2447	2620	1592	2173	2413	672	13.475	22.3688	8.32964	62.7964	65.5857	8.98096	9.41846	34.2338	77.3733	47.349
AT5G45340.1	CYP707A3	cytochrome P450, family 707, subfamily A, polypeptide 3	0.927391	0.0119797	0.0380595	0.407549	0.387706	0.649361	1.53232	0.00120357	0.00945574	-1.42751	0.00532284	1	1.12573	0.0897019	0.999987	297	28	108	69	7760	9909.4	4264	5634.68	7722	766	2.91065	31.3725	1.38734	108.394	129.842	1.29061	5.72339	3.50121	104.099	80.4137
AT1G26920.1		unknown protein; BEST Arabidopsis thaliana protein match is: unknown protein (TAIR:AT1G69760.1); Has 47 Blast hits to 47 proteins in 13 species: Archae - 0; Bacteria - 0; Metazoa - 0; Fungi - 7; Plants - 34; Viruses - 0; Other Eukaryotes - 6 (source: NCBI BLink).	-0.715472	0.000747416	0.00353122	-0.393797	0.141442	0.363562	-1.02245	9.48952e-05	0.0011289	0.558473	0.0454551	1	-0.627579	0.0898497	0.999987	359	41	409	90	637	496	669	418	647	674	7.93021	10.9162	4.57077	20.0162	15.2157	10.9919	10.85	10.2418	17.3599	14.9826
AT4G29150.1	IQD25	IQ-domain 25	3.37759	0.00319409	0.0123987	1.81642	0.20441	0.455641	5.66212	0.00174231	0.0128423	-3.23477	0.0931224	1	3.84567	0.0899789	0.999987	0	6	1	32	17	5	6	8	14	0	0	0.0566535	0.402889	0.364638	0.0873227	0.0161928	0	2.19849	0.163113	0.171438
AT5G42020.1	BIP, BIP2	Heat shock protein 70 (Hsp 70) family protein	1.43313	8.63076e-08	9.6751e-07	1.04292	0.00212179	0.0166367	1.84871	5.42749e-08	1.6597e-06	-0.70256	0.0574223	1	0.807058	0.0912767	0.999987	3837.7	1129.26	1849.69	2675.21	5621.23	2737.83	1795.85	4055.4	4811.09	744.868	27.8847	9.94071	41.4993	57.5941	26.6367	16.3958	4.08043	100.749	55.6613	36.9452
AT5G41315.1	GL3, MYC6.2	basic helix-loop-helix (bHLH) DNA-binding superfamily protein	2.65251	1.68239e-12	3.89729e-11	2.06589	5.86554e-05	0.000856178	3.36166	6.578e-09	2.55952e-07	-1.01405	0.114224	1	1.29674	0.091543	0.999987	13	4	2	20	187	190	30	170	222	15	0.1188	0.227891	0.184828	2.50692	2.24214	0.0222892	0.0899218	0.946577	2.95815	2.13338
AT1G02205.3	CER1	Fatty acid hydroxylase superfamily	2.67097	3.23516e-06	2.67691e-05	1.84492	0.0107353	0.05969	3.62905	3.32073e-06	6.28619e-05	-1.93416	0.0226016	1	1.78591	0.0916607	0.999987	6	13	3	18	310	445	175	438	383	22	0.05088	1.06744	0.557462	3.68311	4.98789	0.0310285	0.156518	0.79075	7.25911	3.39776
AT3G44310.1	NIT1, ATNIT1, NITI	nitrilase 1	1.11367	1.45223e-07	1.55848e-06	0.804869	0.00245551	0.0186721	1.43534	6.74383e-08	2.02842e-06	-0.664641	0.0215338	1	0.631636	0.0920895	0.999987	15326.1	2698.95	8314.6	8142.72	18954.3	15013.4	7224.75	12820.4	15528.5	2762.97	209.482	73.5655	186.405	366.546	276.035	138.48	28.5088	575.345	330.39	223.582
AT5G51330.1	SWI1, DYAD	SWITCH1	2.6962	0.00717873	0.0247646	4.77332	0.00270113	0.0201491	1.51296	0.204572	0.441022	2.8677	0.0915404	1	-3.26001	0.0929318	0.999987	0	5	6	4	12	3	1	4	13	1	0	0.0160587	0.222532	0.140844	0.0482038	0.0644073	0.00541412	0.182364	0.0540113	0.113295
AT1G19630.1	CYP722A1	cytochrome P450, family 722, subfamily A, polypeptide 1	8.75382	1.54976e-46	4.84657e-44	10.0126	6.79105e-28	3.51792e-25	8.01575	1.15965e-25	4.93927e-23	1.85051	0.0901166	1	-1.9952	0.0933897	0.999987	1	19	0	20	3843	4905	2	4037	6059	10	0.012696	0.0231937	1.21907	68.1073	82.9876	0	0.0857013	1.31315	97.3229	80.5757
AT5G65390.1	AGP7	arabinogalactan protein 7	1.29434	0.0104375	0.0339585	2.12092	0.00159662	0.0131144	0.570774	0.378944	0.627765	1.67568	0.0197328	1	-1.54863	0.0935719	0.999987	8	18	64	41	178	178	63	129	294	80	0.215387	1.21896	2.44406	6.90235	6.27951	2.09453	1.53968	5.67542	6.94398	8.20892
AT1G71030.1	ATMYBL2, MYBL2	MYB-like 2	-4.61852	3.79963e-26	3.34601e-24	-5.33729	3.08127e-18	5.83963e-16	-3.9616	4.11954e-12	2.95073e-10	0.0271997	0.964043	1	1.37668	0.0938277	0.999987	1350	0	849	22	45	51	961	96	98	892	26.2822	14.3413	0	1.15802	1.30055	20.1189	12.9329	2.20882	3.40624	2.11659
AT5G52810.1		NAD(P)-binding Rossmann-fold superfamily protein	3.71366	1.0022e-25	8.51804e-24	3.1747	5.04701e-12	3.96131e-10	4.2702	1.45201e-19	3.14848e-17	-0.7827	0.131403	1	1.09683	0.0942282	0.999987	85	55	21	220	1838	2107	112	2152	1956	79	1.23123	1.28858	4.02513	37.698	41.8187	0.3706	0.861284	16.468	59.1455	30.1439
AT1G17285.1		unknown protein; FUNCTIONS IN: molecular_function unknown; INVOLVED IN: biological_process unknown; LOCATED IN: endomembrane system; BEST Arabidopsis thaliana protein match is: unknown protein (TAIR:AT1G17300.1); Has 35333 Blast hits to 34131 proteins in 2444 species: Archae - 798; Bacteria - 22429; Metazoa - 974; Fungi - 991; Plants - 531; Viruses - 0; Other Eukaryotes - 9610 (source: NCBI BLink…	1.40014	0.0042981	0.016036	2.24687	0.00138465	0.0117033	0.644284	0.335642	0.588311	1.2355	0.102199	1	-1.60058	0.0942409	0.999987	2	4	8	3	150	289.911	53	141	290	64	0.0843176	1.83945	0.848591	9.56021	15.8683	0.408836	1.70275	0.646247	10.9329	12.6542
AT1G13470.1		Protein of unknown function (DUF1262)	3.3414	0.000179879	0.00100614	2.04023	0.0642431	0.217875	4.8928	0.00031695	0.00311748	-1.32337	0.374386	1	2.85431	0.0947205	0.999987	8	1	1	12	20	11	0	25	61	1	0.115984	0	0.0732493	0.414452	0.222301	0.0176633	0.00888707	0.899053	0.711893	0.985735
AT5G17760.1		P-loop containing nucleoside triphosphate hydrolases superfamily protein	2.47422	1.50316e-10	2.63788e-09	1.91427	0.000124566	0.00163041	3.08453	6.46119e-10	3.06386e-08	-0.33416	0.539049	1	1.17155	0.0948264	0.999987	210	135	227	923	3280	1845	693	2714	3949	250	2.05803	5.11548	6.68898	45.5713	24.3023	2.71267	1.86161	46.835	50.7438	40.6991
AT2G34610.1		unknown protein; BEST Arabidopsis thaliana protein match is: unknown protein (TAIR:AT1G30190.1); Has 342 Blast hits to 279 proteins in 74 species: Archae - 0; Bacteria - 7; Metazoa - 76; Fungi - 18; Plants - 51; Viruses - 0; Other Eukaryotes - 190 (source: NCBI BLink).	1.89808	3.70369e-05	0.000245567	2.62474	1.68115e-05	0.000300072	1.21674	0.0432066	0.156178	0.610168	0.36787	1	-1.40671	0.0949144	0.999987	14	10	15	5	143	83	12	67	93	14	0.233389	0.152474	0.841998	3.37459	1.77098	0.304534	0.153081	0.43036	2.48153	1.65182
AT2G14860.1		Peroxisomal membrane 22 kDa (Mpv17/PMP22) family protein	1.41827	0.00109632	0.00492315	2.10525	0.000406557	0.00428254	0.744654	0.194479	0.427796	0.980692	0.12513	1	-1.35914	0.0953485	0.999987	6	7	23	9	165	236	53	139	202	38	0.112236	0.7533	0.66116	4.08669	6.02285	0.523766	0.651917	0.868496	5.28234	4.30783
AT2G31930.1		unknown protein; Has 35333 Blast hits to 34131 proteins in 2444 species: Archae - 798; Bacteria - 22429; Metazoa - 974; Fungi - 991; Plants - 531; Viruses - 0; Other Eukaryotes - 9610 (source: NCBI BLink).	-2.45335	0.000734116	0.00347647	-1.41438	0.124528	0.33676	-3.54107	0.000231557	0.00239406	1.04637	0.218593	1	-2.12543	0.0954617	0.999987	12	1	30	1	6	8	20	1	6	19	0.359426	0.421911	0.15099	0.205729	0.262343	1.09166	0.454722	0.153807	0.0459886	0.233866
AT4G24380.1		INVOLVED IN: 10-formyltetrahydrofolate biosynthetic process, folic acid and derivative biosynthetic process; EXPRESSED IN: 24 plant structures; EXPRESSED DURING: 15 growth stages; CONTAINS InterPro DOMAIN/s: Serine hydrolase (InterPro:IPR005645); BEST Arabidopsis thaliana protein match is: alpha/beta-Hydrolases superfamily protein (TAIR:AT5G65400.1); Has 30201 Blast hits to 17322 proteins in 780 …	1.40636	3.83588e-05	0.000253481	0.933423	0.03238	0.13486	1.95617	9.00296e-06	0.000149228	-1.32957	0.00528681	1	1.02368	0.0962882	0.999987	148	21	49	37.7679	5659.84	6485.63	1896.93	3958.43	6168.86	480.587	3.40835	33.4608	2.44038	184.811	200.524	1.37267	8.23764	4.479	172.977	149.952
AT5G22520.1		unknown protein; BEST Arabidopsis thaliana protein match is: unknown protein (TAIR:AT5G22530.1); Has 14 Blast hits to 14 proteins in 2 species: Archae - 0; Bacteria - 0; Metazoa - 0; Fungi - 0; Plants - 14; Viruses - 0; Other Eukaryotes - 0 (source: NCBI BLink).	4.69921	9.27513e-19	4.42756e-17	4.01656	2.26111e-09	1.04339e-07	5.77407	1.74949e-12	1.36815e-10	-1.50061	0.108138	1	1.75869	0.0963181	0.999987	0	0	0	2	482	495	24	357	781	5	0	0.737085	0	25.0913	24.1447	0	0.110081	0.37281	24.9803	30.1575
AT5G24860.1	FPF1, ATFPF1	flowering promoting factor 1	4.01173	3.76963e-05	0.000249396	6.19534	0.000262731	0.00301998	2.77611	0.0237118	0.100249	2.7456	0.144837	1	-3.41629	0.0963642	0.999987	0	1	0	0	46	49	0	26	46	3	0	0.0191278	0.157346	2.28745	1.7773	0	0.113661	0	1.43807	1.40929
AT5G05440.1	PYL5, RCAR8	Polyketide cyclase/dehydrase and lipid transport superfamily protein	-1.81867	3.4095e-11	6.57974e-10	-1.3867	7.46405e-05	0.00105515	-2.19792	1.91345e-10	1.00972e-08	0.765716	0.0378733	1	-0.810066	0.0965046	0.999987	1169	34	1286	105	207	191	308	113	243	442	18.1642	3.47583	2.66877	4.65547	3.86301	24.3403	5.21626	8.42758	3.26662	4.20137
ATCG01040.1	YCF5	Cytochrome C assembly protein	-1.85437	7.11338e-07	6.69174e-06	-1.2688	0.00868986	0.0506582	-2.39531	7.03692e-07	1.61962e-05	1.19739	0.0225153	1	-1.12505	0.0973291	0.999987	5394	443	8312	743	4316	3793	11193	2924	8624	19352	104.886	161.149	43.4905	118.577	99.0431	196.736	281.489	74.5094	106.541	176.505
AT2G37870.1		Bifunctional inhibitor/lipid-transfer protein/seed storage 2S albumin superfamily protein	3.45496	2.07992e-12	4.77285e-11	2.73142	1.9271e-05	0.000334993	4.27937	3.16258e-10	1.60498e-08	-1.29796	0.0918417	1	1.54937	0.0982912	0.999987	2	3	0	7	809	1527	162	1353	1400	48	0.0771117	4.85306	0.582355	43.3168	79.9712	0	1.2345	1.38106	99.3264	57.919
AT3G53150.1	UGT73D1	UDP-glucosyl transferase 73D1	-1.52251	0.00357593	0.0136699	-0.773715	0.226608	0.484142	-2.24374	0.00102528	0.00828137	-0.0229549	0.971398	1	-1.469	0.0986831	0.999987	17	1	11	0	46	31	45	12	17	35	0.201204	0.389081	0.0598209	0.730675	0.479639	0.158693	0.312474	0	0.399505	0.22379
AT3G43720.1		Bifunctional inhibitor/lipid-transfer protein/seed storage 2S albumin superfamily protein	-1.1608	1.03167e-06	9.40414e-06	-1.50717	6.25859e-07	1.66736e-05	-0.819509	0.00581658	0.034069	-0.470918	0.132236	1	0.688654	0.0995505	0.999987	645	32	318	67	164	126	340	168	191	189	16.2857	6.20668	4.0758	5.69219	4.53439	9.76301	3.61349	8.70369	7.79083	5.4192
AT3G55390.1		Uncharacterised protein family (UPF0497)	1.9227	0.00903089	0.0300656	0.88854	0.35741	0.621389	3.56677	0.00774077	0.0425716	-2.28798	0.106901	1	2.67612	0.100544	0.999987	4	0	0	3	20	30	8	25	28	2	0.097218	0.148572	0	0.723098	1.0912	0	0.0444293	0.375282	1.11927	0.756858
AT2G12646.1		PLATZ transcription factor family protein	1.76689	0.00114301	0.00509995	0.926444	0.205039	0.45642	2.7048	0.000958059	0.00781331	-1.57492	0.0752297	1	1.7781	0.101461	0.999987	11	1	1	3	91	91	22	105	100	10	0.194349	0.301747	0.0892247	2.24305	2.20586	0.0215131	0.140522	0.273554	3.47065	1.91909
AT5G42380.1	CML39, CML37	calmodulin like 37	2.12507	0.000401169	0.0020438	1.37406	0.0760123	0.243918	3.23431	0.000113713	0.00131728	-2.27072	0.0122517	1	1.86148	0.101503	0.999987	12	4	4	7	1122	210	216	264	752	18	0.304885	4.24158	0.512651	40.8801	7.17799	0.12357	0.324897	0.914971	12.286	20.8907
AT3G57260.1	BGL2, PR2, BG2, PR-2	beta-1,3-glucanase 2	7.08943	3.53472e-24	2.74594e-22	6.22496	8.0283e-14	8.70454e-12	9.04105	2.51704e-09	1.05327e-07	-2.31035	0.156775	1	2.8173	0.101922	0.999987	5	50	0	61	312	154	2	420	572	1	0.0740095	0.0180398	3.73907	6.78731	3.22606	0	0.00907168	4.6654	11.5838	8.9061
AT5G24230.1		Lipase class 3-related protein	-2.9103	6.21e-09	8.42963e-08	-2.11075	0.000889755	0.00812738	-3.54957	3.06965e-08	1.0155e-06	0.62693	0.313919	1	-1.43814	0.102389	0.999987	170	1	153	4	25	26	49	10	16	78	2.31388	0.547202	0.0687769	0.404634	0.447222	2.53757	0.776354	0.281453	0.250619	0.257597
AT5G61880.1		Protein Transporter, Pam16	1.03171	5.03811e-05	0.000322727	0.66104	0.045632	0.172597	1.41273	1.97308e-05	0.000295059	-0.271071	0.450734	1	0.752961	0.103684	0.999987	246	33	142	174	249	251	109	238	334	69	5.9257	2.10552	4.01059	8.71007	7.93978	4.16002	1.27715	21.5746	10.6123	8.56294
AT1G64100.1		pentatricopeptide (PPR) repeat-containing protein	2.15139	0.0014737	0.00637714	1.29762	0.113492	0.317637	3.66104	0.00306625	0.0203892	-2.35714	0.0679216	1	2.36502	0.104032	0.999987	7	3	0	4	28	15	7	21	27	2	0.0614785	0.0373889	0.133231	0.331272	0.163538	0	0.0324148	0.181971	0.29642	0.271316
AT4G38080.1		hydroxyproline-rich glycoprotein family protein	1.80386	7.76097e-07	7.22294e-06	2.35998	9.45341e-07	2.38752e-05	1.2804	0.00651388	0.0371785	0.68672	0.192118	1	-1.07832	0.10441	0.999987	18	16	30	35	169	249	42	115	177	38	0.58793	1.18131	2.63343	8.19029	10.8349	1.18986	0.831707	5.86393	7.32276	6.12937
AT1G71970.1		unknown protein; FUNCTIONS IN: molecular_function unknown; INVOLVED IN: biological_process unknown; LOCATED IN: chloroplast; EXPRESSED IN: 22 plant structures; EXPRESSED DURING: 13 growth stages; BEST Arabidopsis thaliana protein match is: unknown protein (TAIR:AT1G22680.1); Has 58 Blast hits to 58 proteins in 13 species: Archae - 0; Bacteria - 0; Metazoa - 4; Fungi - 0; Plants - 49; Viruses - 0;…	-1.5175	0.000237874	0.00128886	-0.893922	0.0985128	0.289734	-2.09989	8.62448e-05	0.00104	0.570167	0.303177	1	-1.20461	0.104864	0.999987	84	9	103	6	71	150	206	77	104	197	1.60835	2.9328	0.870051	1.77402	3.81631	2.40067	2.8674	0.592542	2.64472	2.11435
AT1G18280.1		Bifunctional inhibitor/lipid-transfer protein/seed storage 2S albumin superfamily protein	-4.19413	6.50968e-05	0.000406114	-2.7942	0.0326039	0.135429	-5.98014	8.55068e-05	0.00103319	0.475869	0.65486	1	-3.18649	0.105603	0.999987	37	0	48	0	2	1	6	0	0	4	0.971995	0.112485	0	0.06013	0.0575326	1.53297	0.0799424	0	0	0
AT3G60900.1	FLA10	FASCICLIN-like arabinogalactan-protein 10	3.57781	2.0613e-07	2.14237e-06	5.08252	4.73652e-05	0.000717078	2.64136	0.0022139	0.0157114	2.34086	0.088183	1	-2.43857	0.105661	0.999987	0	4	2	4	36	62	2	50	61	5	0	0.0171492	0.190061	0.558577	0.823466	0.02292	0.0462283	0.194662	0.879455	0.637275
AT1G35710.1		Protein kinase family protein with leucine-rich repeat domain	1.84083	9.80694e-06	7.35971e-05	1.24512	0.0232653	0.106592	2.48252	4.76115e-06	8.56455e-05	-0.173403	0.770121	1	1.23828	0.105701	0.999987	91	13	56	54	1350	920	215	1924	3110	157	0.42152	0.762379	0.304677	8.61678	5.7793	0.316603	0.548465	1.29787	16.6328	15.0962
AT1G02450.1	NIMIN1, NIMIN-1	NIM1-interacting 1	4.94668	9.9836e-12	2.0994e-10	3.90941	2.33463e-05	0.000392093	6.33013	1.09479e-07	3.1013e-06	-0.945174	0.501931	1	2.42176	0.105876	0.999987	0	0	0	3	88	63	4	155	243	1	0	0.102552	0	5.11315	3.51639	0	0.0754786	0.639718	11.7856	10.6306
AT3G53040.1		late embryogenesis abundant protein, putative / LEA protein, putative	-2.28133	0.00556784	0.0199936	-1.03488	0.331743	0.599477	-3.42709	0.00128528	0.00998911	1.52069	0.16189	1	-2.39213	0.106206	0.999987	30	0	153	5	22	6	22	2	7	13	0.326295	0.158862	0	0.348144	0.0953037	2.02877	0.14032	0.28145	0.0667489	0.093434
AT4G37640.1	ACA2	calcium ATPase 2	1.04949	2.70961e-07	2.7713e-06	0.760962	0.00355173	0.0251196	1.35234	2.04758e-07	5.40252e-06	-0.467103	0.0983536	1	0.592579	0.1064	0.999987	722	123	439	376	4952	4824	2141	4474	5214	964	3.58134	7.90878	3.08683	34.4163	32.112	2.65764	3.64253	9.67603	41.7405	27.2904
AT1G72645.1		unknown protein; FUNCTIONS IN: molecular_function unknown; INVOLVED IN: biological_process unknown; LOCATED IN: endomembrane system; Has 35333 Blast hits to 34131 proteins in 2444 species: Archae - 798; Bacteria - 22429; Metazoa - 974; Fungi - 991; Plants - 531; Viruses - 0; Other Eukaryotes - 9610 (source: NCBI BLink).	-2.82869	2.24513e-08	2.78052e-07	-2.05154	0.00214403	0.0167626	-3.54548	8.25054e-08	2.40577e-06	1.02859	0.14364	1	-1.49231	0.107537	0.999987	294	15	214	23	111	150	610	79	120	1219	6.94797	10.9046	1.78863	3.83985	4.55474	6.15125	21.278	2.79839	3.44626	3.00401
AT1G75890.1		GDSL-like Lipase/Acylhydrolase superfamily protein	2.48739	0.00800586	0.0271849	4.39155	0.00480393	0.0318773	1.30004	0.261624	0.509451	3.27437	0.046054	1	-3.088	0.107599	0.999987	0	3	0	5	28	20	2	35	26	16	0	0.0400806	0.24903	0.545057	0.395977	0	0.171058	0.424304	1.0088	0.523862
AT5G43420.1		RING/U-box superfamily protein	1.60164	0.000121069	0.000707529	1.0341	0.0530412	0.191074	2.26375	4.94704e-05	0.000650479	-1.57414	0.00875136	1	1.23063	0.107658	0.999987	81	12	18	14	467	429	106	338	444	32	1.00866	0.985714	0.75521	8.39991	7.35139	0.273188	0.29807	0.901676	8.06298	5.8455
AT4G34410.1	RRTF1	redox responsive transcription factor 1	1.91459	0.000499811	0.00248156	1.18073	0.0954593	0.28358	2.82706	0.000155126	0.00170667	-2.66678	0.0009293	0.331699	1.6476	0.10766	0.999987	28.8847	18.4708	6.17167	11	4015.77	826.333	1326.27	935.918	2247.3	101.221	0.380399	12.8502	1.22924	74.2951	14.6462	0.0990477	0.990604	0.749027	23.2868	31.7614
AT3G48850.1	PHT3;2	phosphate transporter 3;2	6.00793	5.93213e-11	1.1046e-09	7.77754	1.54167e-07	4.79811e-06	4.81387	1.16251e-05	0.000185846	3.29142	0.0445683	1	-2.96137	0.107911	0.999987	0	0	3	12	507	331	1	233	567	2	0	0.0157973	0	9.40152	5.82413	0.0474175	0.0159154	0.804788	5.93032	7.97482
AT1G03050.1		ENTH/ANTH/VHS superfamily protein	5.9419	3.17035e-10	5.26442e-09	7.83071	5.81584e-06	0.000119601	4.39996	0.000430022	0.00401286	3.64545	0.056561	1	-3.42519	0.108022	0.999987	0	0	2	2	291	140	0	166	313	1	0	0	0	3.47074	1.74079	0.0216566	0.00546121	0.0919767	2.7923	2.7963
AT3G12700.1		Eukaryotic aspartyl protease family protein	2.35152	7.10213e-13	1.72209e-11	1.90035	7.37309e-06	0.000147889	2.87772	9.45318e-11	5.29289e-09	-1.00343	0.0382956	1	0.978532	0.108081	0.999987	59	20	28	69	523	531	106	466	389	29	0.688761	0.952261	1.18011	8.70164	8.28546	0.398441	0.272395	4.16741	10.1377	5.03633
AT4G12320.1	CYP706A6	cytochrome P450, family 706, subfamily A, polypeptide 6	-8.3424	9.11331e-08	1.0174e-06	-5.89852	0.000201735	0.00243283	-9.73562	5.37804e-08	1.6542e-06	0.878763	0.598201	1	-3.83385	0.108131	0.999987	379.251	14.8005	185.596	4.35046	1.0718	1.08078	294.233	0	0	389.905	3.87819	2.32641	0.765148	0.0251476	0.012129	2.31406	3.06514	0.230302	0	0
ATCG00990.1	TRNN.1	tRNA-Asn	-2.12481	1.72403e-19	8.9668e-18	-2.45725	1.79305e-16	2.69663e-14	-1.80185	6.62711e-10	3.1301e-08	-0.666742	0.0256888	1	0.656293	0.10821	0.999987	628.596	17.4074	314.688	33.2203	173.007	164.357	801.648	163.088	175.317	335.701	477.621	1019.69	113.466	367.602	429.092	390.21	410.894	298.801	503.326	319.986
ATCG01140.1	TRNN.2	tRNA-Asn	-2.12481	1.72403e-19	8.9668e-18	-2.45725	1.79305e-16	2.69663e-14	-1.80185	6.62711e-10	3.1301e-08	-0.666742	0.0256888	1	0.656293	0.10821	0.999987	628.596	17.4074	314.688	33.2203	173.007	164.357	801.648	163.088	175.317	335.701	477.621	1019.69	113.466	367.602	429.092	390.21	410.894	298.801	503.326	319.986
AT1G31880.1	NLM9, BRX	DZC (Disease resistance/zinc finger/chromosome condensation-like region) domain containing protein	1.6976	2.68368e-06	2.26046e-05	1.19868	0.0115021	0.062834	2.27874	3.17586e-06	6.06546e-05	-0.910789	0.0864655	1	1.08104	0.10871	0.999987	45	5	20	23.819	373.704	312.742	85.7842	262.821	446.932	29	0.513876	0.707447	0.288607	6.05348	4.72416	0.27841	0.238447	1.40739	5.84919	5.32759
AT3G09660.1	MCM8	minichromosome maintenance 8	1.08593	0.000505193	0.00250573	1.56262	0.000207046	0.00248786	0.631875	0.122579	0.319849	0.818018	0.0684274	1	-0.929717	0.108972	0.999987	28	17	63	36	502	334	149	298	463	127	0.200931	0.815678	0.617015	5.23243	3.18346	0.551538	0.693716	1.33904	4.02903	3.58097
AT4G28811.1		basic helix-loop-helix (bHLH) DNA-binding superfamily protein	4.74525	2.91382e-06	2.43414e-05	3.57923	0.0037707	0.0262619	6.96562	6.37704e-05	0.000807781	-2.98096	0.119259	1	3.38486	0.10912	0.999987	2	0	0	12	64	29	2	20	54	0	0.0176416	0.0107291	0	0.786411	0.328498	0	0	0.548277	0.365369	0.476876
AT3G03910.1	GDH3	glutamate dehydrogenase 3	2.96516	4.68307e-05	0.000302816	4.12799	0.000137158	0.00175675	1.85108	0.0489203	0.170268	1.45237	0.24014	1	-2.27388	0.109279	0.999987	0	1	3	2.02585	66	69	4	35	35	3	0	0.0298019	0.0618455	1.03527	1.05881	0.044744	0.0225341	0.128226	0.826114	0.504929
AT3G60160.1	ATMRP9, MRP9, ABCC9	multidrug resistance-associated protein 9	4.23797	1.09879e-50	4.3939e-48	3.83952	5.18663e-26	2.23899e-23	4.68286	9.59556e-34	7.62911e-31	-0.50241	0.247999	1	0.844566	0.110314	0.999987	49.9936	51	22.6384	186.726	1347.93	1122.81	47	1163.8	1743.92	27.8148	0.184358	0.138427	0.951695	6.92907	5.5713	0.10191	0.0727131	3.57423	8.18204	6.75372
AT1G48800.1		Terpenoid cyclases/Protein prenyltransferases superfamily protein	3.34797	5.49329e-06	4.31973e-05	4.87283	5.3122e-05	0.000790758	2.40656	0.0144051	0.0686693	2.19683	0.107984	1	-2.46278	0.110644	0.999987	0	2	0	0	67	62	2	63.8059	76	8	0	0.0238051	0.0989172	0.99521	0.803614	0	0.0481104	0	1.22801	0.79789
AT2G47880.1		Glutaredoxin family protein	4.19773	4.02205e-13	1.01353e-11	5.2445	7.36122e-09	3.04251e-07	3.34706	1.45725e-05	0.000225304	1.58791	0.129926	1	-1.89521	0.111092	0.999987	0	4	2	4	144	284	6	156	250	9	0	0.165911	0.681548	6.85445	13.2915	0.0821149	0.245871	0.69356	9.60774	8.79028
AT1G64590.1		NAD(P)-binding Rossmann-fold superfamily protein	1.80518	3.26745e-06	2.70088e-05	2.39408	3.35233e-06	7.33079e-05	1.25365	0.0130686	0.063928	0.652965	0.258361	1	-1.13934	0.111504	0.999987	3	2	5	4	503	627	89	382	383	88	0.0398969	0.834301	0.134406	9.07779	11.3758	0.0810303	0.799489	0.275035	9.63155	5.36473
AT3G59940.1		Galactose oxidase/kelch repeat superfamily protein	-4.77427	7.94587e-54	3.65705e-51	-4.31631	5.25074e-27	2.448e-24	-5.21093	6.3241e-39	7.54212e-36	0.490535	0.242071	1	-0.893298	0.111657	0.999987	5963.83	53	5425.04	59	73	67	1415.45	65.1833	67	1566.53	69.7717	12.3649	3.13403	1.17699	0.987702	77.3649	14.2284	3.5711	1.35093	0.965217
AT5G45850.1		Protein of unknown function (DUF688)	2.28381	5.38885e-05	0.000342765	3.15381	5.4193e-05	0.000801073	1.52252	0.0252507	0.105039	1.74456	0.0458752	1	-1.63062	0.112592	0.999987	0	1	1	4	98	108	11	71	133	25	0	0.101345	0.0526237	1.40413	1.43659	0.0126916	0.1983	0.215533	1.40539	1.45722
ATMG00290.1	RPS4	mitochondrial ribosomal protein S4	1.65737	0.0138071	0.0428276	2.7782	0.00141669	0.0119007	0.833753	0.33655	0.589036	2.41667	0.0150086	1	-1.94324	0.11297	0.999987	0	0	0	0	1162.79	2793.08	229.796	1615.35	4775.46	1001.79	0	3.76015	0	24.6946	65.5925	0	12.2657	0	50.8607	86.4478
AT5G28650.1	WRKY74, ATWRKY74	WRKY DNA-binding protein 74	1.46004	0.00559579	0.0200733	2.29772	0.0012821	0.0110203	0.781432	0.245254	0.490974	1.0132	0.195339	1	-1.51584	0.114078	0.999987	5	2	4	4	53	72	8	36	49	17	0.0691563	0.0926827	0.139775	1.0596	1.31793	0.0674124	0.178118	0.285981	1.03993	0.725885
AT1G21120.1		O-methyltransferase family protein	1.7665	5.52544e-05	0.00035063	1.10985	0.0569905	0.201045	2.40497	4.1877e-05	0.000564004	-1.03548	0.104725	1	1.29618	0.114149	0.999987	77.9497	12.3125	15	22.1896	1141.23	1022.57	187.132	1213.12	1715.63	151.387	1.04954	1.80079	0.83771	21.6982	18.738	0.246107	1.50724	1.5446	30.1126	24.6782
AT5G57123.1		unknown protein; BEST Arabidopsis thaliana protein match is: unknown protein (TAIR:AT4G29905.1); Has 30201 Blast hits to 17322 proteins in 780 species: Archae - 12; Bacteria - 1396; Metazoa - 17338; Fungi - 3422; Plants - 5037; Viruses - 0; Other Eukaryotes - 2996 (source: NCBI BLink).	3.74732	2.50125e-09	3.62525e-08	4.90638	4.70613e-07	1.29521e-05	2.88821	0.000588562	0.00519555	2.08665	0.0607845	1	-2.01605	0.115205	0.999987	0	0	1	0	142	210	4	149	242	11	0	0.136814	0	5.14922	7.64916	0.0339594	0.18688	0	7.63609	7.07116
AT2G23270.1		unknown protein; FUNCTIONS IN: molecular_function unknown; INVOLVED IN: biological_process unknown; LOCATED IN: endomembrane system; EXPRESSED IN: stem, sperm cell, root, stamen; EXPRESSED DURING: 4 anthesis; BEST Arabidopsis thaliana protein match is: unknown protein (TAIR:AT4G37290.1); Has 36 Blast hits to 35 proteins in 6 species: Archae - 0; Bacteria - 0; Metazoa - 0; Fungi - 0; Plants - 36; …	2.06752	0.00903903	0.0300845	3.48652	0.000807933	0.00753349	1.28013	0.183112	0.412542	1.60371	0.181099	1	-2.20899	0.115627	0.999987	1	0	0	0	62	81	3	39	58	12	0.0338896	0.0831306	0	3.02693	3.56169	0	0.328498	0	2.86175	2.12122
AT2G36050.1	ATOFP15, OFP15	ovate family protein 15	-2.24015	8.9638e-08	1.00208e-06	-1.615	0.00369414	0.0258679	-2.8186	3.44504e-07	8.59531e-06	0.561428	0.312608	1	-1.20228	0.115888	0.999987	137	7	149	2	48	33	97	29	41	103	2.16816	1.0419	0.559603	0.959211	0.745305	2.8722	1.26012	0.163478	0.874283	0.681495
AT5G10625.1		BEST Arabidopsis thaliana protein match is: flowering promoting factor 1 (TAIR:AT5G24860.1); Has 35333 Blast hits to 34131 proteins in 2444 species: Archae - 798; Bacteria - 22429; Metazoa - 974; Fungi - 991; Plants - 531; Viruses - 0; Other Eukaryotes - 9610 (source: NCBI BLink).	-1.85966	1.88254e-05	0.000132796	-1.21209	0.0306287	0.129603	-2.42999	1.10505e-05	0.000177972	0.795712	0.174681	1	-1.21709	0.116515	0.999987	238	5	360	12	312	233	343	132	267	323	4.584	4.63115	0.48622	8.46011	5.84277	8.44027	4.50877	1.19206	5.35038	5.41723
AT2G39530.1		Uncharacterised protein family (UPF0497)	3.03461	5.31225e-05	0.000338422	4.12725	2.24342e-05	0.000379784	2.12362	0.0121766	0.0605452	1.49623	0.176498	1	-2.00612	0.117139	0.999987	1	0	1	6	98	115	4	40	62	10	0.025852	0.0790565	0	3.37275	3.90659	0.0314309	0.188856	0.797848	2.26214	1.56662
AT4G22490.1		Bifunctional inhibitor/lipid-transfer protein/seed storage 2S albumin superfamily protein	3.96772	2.24669e-17	9.24174e-16	4.66766	3.11727e-14	3.49359e-12	3.30796	7.44346e-08	2.20548e-06	0.37498	0.592007	1	-1.35812	0.117507	0.999987	6	33	3	29	1735	3184	108	1152	1883	118	0.203338	2.6394	5.63445	82.7748	144.62	0.123428	2.73064	5.03865	74.8738	69.735
ATCG01080.1	NDHG	NADH:ubiquinone/plastoquinone oxidoreductase, chain 6	-1.96602	6.23209e-09	8.45022e-08	-1.46374	0.000946962	0.0085627	-2.43766	3.60413e-08	1.17543e-06	1.02559	0.0330104	1	-0.972551	0.117767	0.999987	15979	903	20207	1434	11223	12320	30646	8350	24625	51235	684.314	978.121	194.542	676.005	700.431	1048.88	1618.55	313.708	675.492	1123.08
ATCG00650.1	RPS18	ribosomal protein S18	-1.31188	0.00370397	0.0140975	-0.628116	0.291728	0.558376	-1.93573	0.00115044	0.0090982	1.33434	0.0393271	1	-1.30604	0.1183	0.999987	7286	881	7834	1312	5613	7324	11219	4955	14704	27774	766.683	860.067	461.18	806.509	990.007	988.114	2040.04	688.15	939.306	1624.38
AT4G16380.1		Heavy metal transport/detoxification superfamily protein	0.820771	0.00382534	0.0145112	1.24032	0.00090744	0.00826302	0.424766	0.252605	0.499016	0.510534	0.206229	1	-0.814227	0.118594	0.999987	211	80	193	118	328	417	151	288	399	171	3.56879	2.01123	6.83395	7.71818	9.3915	3.97529	2.14299	10.3035	9.24033	7.12712
AT1G49570.1		Peroxidase superfamily protein	2.82953	2.13652e-06	1.83637e-05	3.73385	2.46339e-06	5.60783e-05	2.00021	0.0113027	0.0570929	1.1068	0.199882	1	-1.73281	0.118688	0.999987	102	42	246	206	1577	2376	78	849	1100	46	1.40243	0.804052	2.91792	30.9077	44.544	4.12135	0.472191	14.6412	21.9833	15.7204
AT2G30400.1	ATOFP2, OFP2	ovate family protein 2	-1.58621	0.00209881	0.00865972	-0.784178	0.275747	0.540936	-2.29414	0.00124574	0.00971663	0.860059	0.225216	1	-1.50708	0.119309	0.999987	16	3	24	0	35	43	68	21	51	80	0.308534	1.0003	0.292077	0.838194	1.07702	0.56335	1.0961	0	0.739881	0.981595
AT4G36770.1		UDP-Glycosyltransferase superfamily protein	1.56617	0.00300449	0.0117846	0.904325	0.183741	0.428789	2.48436	0.00154881	0.011639	-1.60957	0.0528706	1	1.58099	0.12025	0.999987	11	4	6	12	40	51	27	40	37	3	0.134605	0.223515	0.247382	0.7135	0.884574	0.089488	0.0450682	0.75954	0.957541	0.504929
AT1G80180.1		unknown protein; FUNCTIONS IN: molecular_function unknown; INVOLVED IN: biological_process unknown; LOCATED IN: plasma membrane; EXPRESSED IN: 21 plant structures; EXPRESSED DURING: 10 growth stages; BEST Arabidopsis thaliana protein match is: unknown protein (TAIR:AT1G15400.3); Has 30201 Blast hits to 17322 proteins in 780 species: Archae - 12; Bacteria - 1396; Metazoa - 17338; Fungi - 3422; Pla…	-2.42666	1.85538e-20	1.05252e-18	-2.04741	2.09677e-09	9.77555e-08	-2.79055	1.85285e-16	2.81492e-14	0.572526	0.113325	1	-0.741933	0.120634	0.999987	1930	78	2570	132	192	113	621	103	199	554	51.6198	12.6813	10.5214	7.13229	4.01234	83.5571	10.9357	18.153	5.46107	5.62911
AT1G22170.1		Phosphoglycerate mutase family protein	3.30468	5.61415e-21	3.32393e-19	3.84205	1.47948e-15	2.01685e-13	2.79807	3.30092e-09	1.339e-07	0.740095	0.166079	1	-1.04266	0.120934	0.999987	10	43	20	57	1888.84	2351	186	1688	2469	178	0.130952	1.90612	2.84555	34.6141	42.0382	0.319168	1.72732	3.85953	42.2557	33.8993
AT5G56450.1		Mitochondrial substrate carrier family protein	-0.625591	0.00875068	0.0293007	-0.28323	0.365804	0.628436	-0.941464	0.00186202	0.0135944	0.606408	0.0545369	1	-0.657269	0.121023	0.999987	90	10	106	23	221	161	193	137	224	201	1.04241	1.57225	0.585432	3.52218	2.46107	1.49658	1.74255	1.37829	2.9677	2.72722
AT3G58270.1		Arabidopsis phospholipase-like protein (PEARLI 4) with TRAF-like domain	1.6703	0.000380285	0.00195181	0.992819	0.120412	0.330091	2.3782	0.000209249	0.00219385	-0.695968	0.319156	1	1.38642	0.121824	0.999987	54	5	14	71	278	265	79	193	322	52	0.799302	0.947087	0.373907	5.68712	5.30112	0.252456	0.553372	5.43022	5.6556	4.86714
AT3G13784.1	AtcwINV5, CWINV5	cell wall invertase 5	5.72002	2.44267e-27	2.40258e-25	5.11677	3.01946e-16	4.42683e-14	6.74417	1.7915e-15	2.34785e-13	-1.52861	0.112504	1	1.62823	0.121985	0.999987	0	1	0	1	761	634	16	660	868	3	0	0.114159	0.0526912	11.1879	9.28129	0	0.0256198	0.0539521	12.9526	9.64083
AT1G51270.3		structural molecules;transmembrane receptors;structural molecules	-1.94649	7.79706e-08	8.80935e-07	-2.45649	2.95641e-07	8.57176e-06	-1.43999	0.00255642	0.0176434	-1.17198	0.0139851	1	1.0174	0.122122	0.999987	270	3	64	10	51	44	146	28	52	67	2.33719	0.910705	0.131316	0.603533	0.474074	0.675678	0.431336	0.448405	0.464788	0.453086
AT2G24850.1	TAT3, TAT	tyrosine aminotransferase 3	6.61532	2.95399e-17	1.19895e-15	5.62645	1.95905e-09	9.17017e-08	7.90058	3.58831e-12	2.61738e-10	-3.1656	0.0120096	1	2.27658	0.122227	0.999987	0	26	0	7	2325	2044	96	2189	3195	5	0	0.795915	1.43238	36.0307	29.532	0	0.0669526	0.39482	45.7649	36.5879
AT1G13830.1		Carbohydrate-binding X8 domain superfamily protein	2.05813	0.000111851	0.000659986	1.22841	0.102717	0.298101	2.89642	0.000238099	0.00245002	-1.45604	0.0887717	1	1.66807	0.122438	0.999987	25	1	3	17	185	335	43	194	232	23	0.596894	0.700466	0.120465	6.09235	9.98755	0.0871159	0.422017	2.08945	8.86931	5.61636
AT1G02460.1		Pectin lyase-like superfamily protein	3.29548	0.00281128	0.0111324	1.83198	0.245256	0.507076	5.56151	0.00295349	0.0197939	-1.58796	0.442855	1	3.72785	0.122793	0.999987	0	0	0	14	14	16	5	24	22	1	0	0.0298828	0	0.190902	0.225964	0	0.0120782	0.712101	0.46722	0.236168
AT3G09922.1	IPS1, ATIPS1	induced by phosphate starvation1	9.67213	6.70724e-44	1.81788e-41	10.8098	4.00981e-25	1.63987e-22	8.66047	7.50062e-21	1.86359e-18	1.18987	0.358258	1	-2.14774	0.122871	0.999987	0	122	0	66	3884	4709	3.00252	2295	4627	5	0	0.102355	25.5524	226.355	264.329	0	0.15058	14.0384	178.055	207.372
AT4G23400.1	PIP1D, PIP1;5	plasma membrane intrinsic protein 1;5	-1.83359	1.72623e-29	2.04407e-27	-1.60209	2.57286e-14	2.94e-12	-2.05418	3.78905e-23	1.23912e-20	0.269689	0.222343	1	-0.451017	0.123355	0.999987	2173	92	1894	177	1481	1450	3640	1132	1479	3190	36.1142	45.2058	7.72266	34.4975	33.0176	38.3348	39.7716	15.1883	35.0172	26.29
AT2G03230.1		GCK domain-containing protein	3.47696	0.0023052	0.00939371	2.07534	0.154482	0.384778	5.66328	0.00254629	0.0175939	-3.06769	0.133142	1	3.58623	0.125303	0.999987	4	0	0	10	12	7	1	6	7	0	0.211426	0.0650583	0	0.725904	0.461829	0	0	2.68935	0.486227	0.324432
ATCG01090.1	NDHI	NADPH dehydrogenases	-1.97956	8.25381e-10	1.28239e-08	-1.50947	0.000371213	0.00397855	-2.42195	1.0734e-08	3.89099e-07	0.990635	0.0313831	1	-0.911146	0.125839	0.999987	10698	528	12933	866	7031	9589	20417	6495	16554	34493	473.121	674.19	117.445	431.548	566.13	693.068	1123.95	195.529	538.272	779.611
AT1G45616.1	AtRLP6, RLP6	receptor like protein 6	4.52923	1.49917e-10	2.63467e-09	3.4259	0.00024925	0.0028956	5.5949	1.92377e-07	5.10978e-06	-2.13177	0.0683496	1	2.16943	0.126204	0.999987	20	6	1	28	292	664	5	340	521	6	0.114648	0.0174136	0.173995	2.27307	5.20543	0.00699516	0.028262	0.832446	3.57	3.1924
AT1G13110.1	CYP71B7	cytochrome P450, family 71 subfamily B, polypeptide 7	-1.35132	2.99761e-07	3.04289e-06	-0.976083	0.00480287	0.0318773	-1.71943	6.23773e-07	1.45295e-05	0.573716	0.124993	1	-0.742149	0.126343	0.999987	2987	221	3841	313	1333	1561	2585	1470	1514	2335	30.4872	19.8044	11.4036	19.2162	21.7886	47.8006	17.9406	16.5383	28.0924	16.5132
AT1G11210.1		Protein of unknown function (DUF761)	2.15443	5.95283e-07	5.68327e-06	1.62093	0.00435473	0.0294925	2.84585	7.04152e-07	1.61962e-05	-1.35758	0.0295817	1	1.22583	0.126611	0.999987	117	41	60	66	4723	4721	1250	4789	4213	151	1.79057	14.1683	3.16981	103.184	98.4384	1.11855	1.69715	5.21797	138.228	67.8343
AT4G38250.1		Transmembrane amino acid transporter family protein	-0.940469	0.00138373	0.00604571	-1.35227	0.000523231	0.00527326	-0.523054	0.176312	0.402932	-0.724562	0.081847	1	0.830357	0.127167	0.999987	1046	31	423.251	110	790.911	411.448	909.777	524.294	566.47	445.413	11.2116	7.21192	1.67971	11.9702	5.87054	5.53096	3.74688	6.10241	10.5377	6.56688
AT5G37970.1		S-adenosyl-L-methionine-dependent methyltransferases superfamily protein	6.71932	8.0868e-19	3.8831e-17	5.95145	9.6135e-11	6.04044e-09	8.27707	1.86476e-11	1.19887e-09	-1.72344	0.216492	1	2.32693	0.127669	0.999987	0	0	0	0	626	558	6	764	1165	0	0	0.072826	0	12.9309	11.3214	0	0	0	21.2719	18.3116
AT1G10682.1		other RNA	-2.05149	4.77915e-06	3.80352e-05	-1.38464	0.0203237	0.0964309	-2.65463	7.89369e-06	0.000133249	0.887846	0.167024	1	-1.26838	0.128548	0.999987	633	66	732	84	698	687	2580	433	997	3638	31.2256	95.5786	16.3608	47.4584	45.7234	43.7141	133.288	21.1112	41.9921	52.2612
AT4G39730.1		Lipase/lipooxygenase, PLAT/LH2 family protein	1.73308	9.32338e-14	2.57852e-12	1.41704	3.04425e-06	6.75852e-05	2.06548	1.22115e-11	8.18172e-10	-0.543788	0.100971	1	0.649707	0.128698	0.999987	542	217	292	505	2622	1848	771	2359	2412	357	15.7406	16.5718	31.773	109.504	73.8708	10.3042	8.29346	75.3393	128.639	75.6255
AT2G22122.1		unknown protein; Has 35333 Blast hits to 34131 proteins in 2444 species: Archae - 798; Bacteria - 22429; Metazoa - 974; Fungi - 991; Plants - 531; Viruses - 0; Other Eukaryotes - 9610 (source: NCBI BLink).	-1.43949	6.23677e-06	4.86049e-05	-0.971802	0.0205896	0.0973165	-1.85578	7.15395e-06	0.000122145	0.639495	0.146831	1	-0.882953	0.128854	0.999987	414	18	448	30	287	399	411	228	402	501	17.0987	12.5093	3.74144	17.1713	21.788	22.4325	15.1203	6.3332	17.5618	18.7346
AT5G25020.1		Protein of unknown function (DUF1336)	1.76076	0.00566806	0.0202937	0.878018	0.311716	0.578816	2.75577	0.00331347	0.0217422	-0.706165	0.493692	1	1.87822	0.129552	0.999987	4.50673	1	2.50429	8.66796	12.5131	11	6	23.1823	22.2364	2.11924	0.111198	0.105593	0.124477	0.384535	0.378265	0.0751409	0.047449	1.10062	1.15734	0.52159
AT2G44070.1		NagB/RpiA/CoA transferase-like superfamily protein	5.9056	3.89364e-08	4.65576e-07	4.51875	0.000470447	0.00484176	7.92123	1.92383e-05	0.000288598	-3.82448	0.0546563	1	3.40125	0.129781	0.999987	4	0	0	7	220.776	365.03	1	145.096	191.336	0	0.0702901	0.0214361	0	5.59853	8.53941	0	0	0.634863	4.61348	3.82318
AT5G64530.1	ANAC104, XND1	xylem NAC domain 1	3.23661	1.24586e-07	1.35549e-06	2.24133	0.0143317	0.0744066	4.21557	6.94949e-06	0.000119509	-0.889925	0.391989	1	1.97364	0.13007	0.999987	11	0	1	35	415	501	36	377	654	31	0.229561	0.66262	0	12.176	14.101	0.0253959	0.446006	3.76474	15.5351	14.5783
AT1G17960.1		Threonyl-tRNA synthetase	-1.44343	0.00109552	0.00492048	-2.0816	0.000490514	0.00500848	-0.831287	0.155573	0.371629	-0.571669	0.357391	1	1.25134	0.130254	0.999987	518	4	203	64	29	28	59	20	37	38	5.95295	0.55963	0.232353	0.499249	0.40279	2.84382	0.303472	3.80553	0.458439	0.404893
AT3G01840.1		Protein kinase superfamily protein	2.15096	9.52802e-05	0.00056965	1.54321	0.0204254	0.0967546	3.18036	0.000253375	0.00257829	-2.05568	0.0271557	1	1.63993	0.130767	0.999987	4.07575	3	2.15823	2.23193	85.9304	96.3347	31.107	71.5543	81.7649	3.33464	0.0362269	0.195472	0.134833	1.03771	1.14784	0.0233955	0.0364348	0.102755	1.22497	0.718044
AT5G33370.1		GDSL-like Lipase/Acylhydrolase superfamily protein	5.35714	1.10042e-10	1.9854e-09	4.62886	5.57092e-07	1.50829e-05	7.38159	3.22219e-06	6.12395e-05	-3.27256	0.057369	1	2.7547	0.130829	0.999987	2	9	0	5	65	91	3	69	81	0	0.0240925	0.0220019	0.547955	1.15686	1.49091	0	0	0.31157	1.55255	0.973322
AT1G72690.1		unknown protein; BEST Arabidopsis thaliana protein match is: unknown protein (TAIR:AT1G17490.1); Has 59 Blast hits to 45 proteins in 9 species: Archae - 0; Bacteria - 0; Metazoa - 0; Fungi - 0; Plants - 59; Viruses - 0; Other Eukaryotes - 0 (source: NCBI BLink).	1.08403	2.49168e-05	0.0001715	1.46545	2.31237e-05	0.000388915	0.752521	0.0234935	0.0995677	0.774821	0.0352319	1	-0.711842	0.131817	0.999987	38	13	38	27	416	371	107	303	558	154	1.73733	4.13432	2.98864	27.2837	22.6629	2.1046	5.30783	6.2983	25.9504	27.4211
AT2G02630.1		Cysteine/Histidine-rich C1 domain family protein	2.93642	1.40648e-11	2.87822e-10	3.6103	3.51022e-09	1.55861e-07	2.37996	2.00146e-05	0.000298368	1.04796	0.131794	1	-1.22936	0.131845	0.999987	7	7	6	20	106	134	6	76	116	14	0.0597028	0.0518657	0.301904	1.35503	1.58815	0.0624148	0.0787086	0.883669	1.18327	1.03915
AT4G14090.1		UDP-Glycosyltransferase superfamily protein	5.07848	1.84447e-11	3.70916e-10	6.18987	3.36966e-09	1.50191e-07	4.02171	5.88816e-05	0.000754671	3.71147	0.00106859	0.376464	-2.16616	0.132116	0.999987	4.13962	97	8.17865	820.95	1073.37	912.893	19.5243	2190.32	2083.89	239.435	0.0449343	0.152459	5.3225	16.4683	13.6614	0.108232	2.00166	46.1191	44.6929	23.4337
AT5G60800.2		Heavy metal transport/detoxification superfamily protein	1.49464	0.00218748	0.00897093	0.841206	0.197957	0.447833	2.21795	0.000733127	0.00625413	-0.810063	0.256332	1	1.378	0.132832	0.999987	35	12	23	64	341	113	133	151	367	41	0.650959	1.83836	1.12695	8.93492	2.93308	0.520777	0.568619	6.14088	5.70877	7.25049
AT1G78170.1		unknown protein; BEST Arabidopsis thaliana protein match is: unknown protein (TAIR:AT1G22250.1); Has 66 Blast hits to 66 proteins in 11 species: Archae - 0; Bacteria - 0; Metazoa - 0; Fungi - 0; Plants - 66; Viruses - 0; Other Eukaryotes - 0 (source: NCBI BLink).	-0.97311	0.0076133	0.0260574	-0.440861	0.365312	0.628159	-1.46091	0.00243463	0.0169748	1.01167	0.0521568	1	-1.01858	0.133309	0.999987	412	49	399	91	295	452	482	373	466	921	8.71002	7.70711	5.2287	8.61011	12.5481	10.2644	14.7008	9.91462	14.0501	10.1693
AT5G10380.1	RING1, ATRING1	RING/U-box superfamily protein	1.72591	0.000445309	0.00224245	1.05115	0.110588	0.312779	2.43422	0.00022398	0.00232076	-0.828139	0.248652	1	1.38396	0.134242	0.999987	99	9	37	35	549	895	128	969	1127	68	1.56524	1.43602	0.71879	12.3672	18.6491	0.712539	0.852183	2.8581	29.0416	19.0767
AT3G09405.1		Pectinacetylesterase family protein	1.1622	0.00144473	0.00627181	1.71263	0.000429426	0.00447891	0.715835	0.128685	0.329831	0.733619	0.159841	1	-0.995827	0.135119	0.999987	17	3	19	7	347	326	61	208	359	78	0.17439	0.449403	0.155581	5.14788	4.52806	0.237644	0.573704	0.371726	3.91882	3.85855
AT5G50800.1	SWEET13, AtSWEET13	Nodulin MtN3 family protein	8.31465	1.93285e-21	1.18166e-19	7.03074	9.24015e-10	4.68255e-08	9.60839	9.43249e-14	9.33542e-12	-3.30816	0.022807	1	2.57815	0.135302	0.999987	4	17	0	7	13672	22505	15	12036	14712	6	0.0590461	0.179903	1.26783	284.002	445.18	0	0.0814245	0.533923	335.012	229.436
AT1G52240.1	ATROPGEF11, ROPGEF11, PIRF1	RHO guanyl-nucleotide exchange factor 11	-1.88401	5.11718e-05	0.00032702	-1.20829	0.0520534	0.189045	-2.48029	5.18927e-05	0.000678217	0.698059	0.269858	1	-1.27046	0.135543	0.999987	80	7	58	7	71	95	181	37	100	288	0.68592	1.17837	0.303495	0.891792	1.12697	0.606523	1.78816	0.310911	0.670825	0.882809
AT2G45170.1	ATATG8E, ATG8E	AUTOPHAGY 8E	-2.82246	9.40353e-16	3.30519e-14	-2.30795	7.12837e-07	1.87128e-05	-3.27569	1.60402e-12	1.27531e-10	0.177662	0.719	1	-0.966651	0.136447	0.999987	1395	25	886	24	449	727	1623	294	483	1892	42.6484	36.5377	3.85256	19.2148	29.1202	32.9041	42.2764	3.76684	17.4155	15.3353
AT4G11040.1		Protein phosphatase 2C family protein	2.73197	1.92751e-07	2.0162e-06	2.13816	0.000786269	0.00737948	3.67467	6.86758e-06	0.000118442	-1.71072	0.0576561	1	1.53851	0.136607	0.999987	2	2	1	1	161	130	28	138	139	5	0.0423368	0.452434	0.213694	4.57707	3.68589	0.0257586	0.0904636	0.109093	5.36097	3.29064
AT4G03450.1		Ankyrin repeat family protein	6.69896	5.68992e-12	1.23263e-10	4.68301	0.00141038	0.0118734	8.16716	9.16781e-06	0.000151434	-2.76221	0.182891	1	3.47602	0.13804	0.999987	2	0	0	2	211	263	0	353	414	0	0.0163702	0	0	2.44169	2.79723	0	0	0.0848161	5.37424	3.63722
AT1G65500.1		unknown protein; FUNCTIONS IN: molecular_function unknown; INVOLVED IN: biological_process unknown; LOCATED IN: endomembrane system; EXPRESSED IN: 14 plant structures; EXPRESSED DURING: 9 growth stages; BEST Arabidopsis thaliana protein match is: unknown protein (TAIR:AT1G65486.1); Has 23 Blast hits to 23 proteins in 2 species: Archae - 0; Bacteria - 0; Metazoa - 0; Fungi - 0; Plants - 23; Viruse…	2.62119	1.07168e-05	7.96752e-05	1.72654	0.0330037	0.136591	3.433	3.5575e-05	0.000493334	-1.33023	0.142416	1	1.70721	0.138385	0.999987	37	5	6	12	630	721	37	812	1058	40	1.62307	1.18665	1.10321	38.488	42.4353	0.31895	1.29442	2.68785	70.3893	50.7311
AT5G67460.1		O-Glycosyl hydrolases family 17 protein	1.62294	0.0131791	0.041173	2.65827	0.00385765	0.026724	0.803677	0.360773	0.611714	1.12645	0.262624	1	-1.85162	0.139741	0.999987	2	4	2	1	42	113	14	66	76	26	0.0233478	0.163448	0.236021	0.68065	1.70056	0.0284601	0.200712	0.0603972	1.5941	0.87283
AT4G21840.1	ATMSRB8, MSRB8	methionine sulfoxide reductase B8	3.28223	9.05183e-12	1.90675e-10	2.7179	1.03196e-05	0.000198645	4.0875	5.13331e-09	2.02044e-07	-1.57322	0.0474438	1	1.37082	0.140607	0.999987	0	0	0	1.22004	447.1	467.697	57.0783	357.812	382.657	11.7378	0	1.33582	0	17.8923	18.8064	0	0.246877	0.182984	20.2025	11.9875
AT1G19840.1		SAUR-like auxin-responsive protein family	2.73757	0.000599474	0.00290946	1.76932	0.0976957	0.288058	4.09118	0.000572447	0.00507395	-1.58697	0.218645	1	2.32284	0.141225	0.999987	2	3	1	30	52	52	20	37	38	4	0.104691	0.70869	0.788773	3.83437	3.65938	0.0633413	0.219472	7.99168	4.01273	1.97317
AT2G37260.1	TTG2, ATWRKY44, WRKY44, DSL1	WRKY family transcription factor family protein	3.04582	9.45085e-10	1.45173e-08	3.78167	4.4875e-08	1.56365e-06	2.39787	0.000210939	0.00220672	2.51744	0.000723779	0.272084	-1.38225	0.142029	0.999987	6	13	16	115	790	941	59	1057	1486	297	0.0585537	0.463081	0.641419	10.6533	12.5169	0.190399	2.1418	5.8109	19.7779	15.5673
AT5G12420.1		O-acyltransferase (WSD1-like) family protein	1.529	3.82989e-09	5.36295e-08	1.89746	1.0895e-07	3.49344e-06	1.1685	0.000895924	0.00738155	0.495855	0.19885	1	-0.728081	0.142948	0.999987	49	35	78	51	1297	967	310	819	1339	223	0.506492	2.32713	1.82896	19.0947	13.4162	0.983029	1.68971	2.72889	15.8426	14.6739
AT2G18360.1		alpha/beta-Hydrolases superfamily protein	3.36256	3.28804e-30	4.15571e-28	3.0112	1.1471e-16	1.80676e-14	3.83485	9.07514e-19	1.77426e-16	-0.984967	0.0423104	1	0.82456	0.143056	0.999987	15	19	7	32	498	382	48	322	506	15	0.225106	0.585313	1.4405	10.7941	7.65918	0.127973	0.183925	2.48114	9.30341	7.90653
AT2G03505.1		Carbohydrate-binding X8 domain superfamily protein	2.61199	3.42965e-10	5.67183e-09	3.22386	3.78416e-08	1.35295e-06	2.04664	0.000214947	0.00224372	1.01996	0.134758	1	-1.176	0.143086	0.999987	0	2	1	4	251	231	24	157	268	32	0	0.361221	0.229498	7.70112	6.84785	0.0276621	0.527027	0.46845	6.87606	6.52509
AT3G47350.2	ATHSD2, HSD2	hydroxysteroid dehydrogenase 2	-1.01756	0.00118481	0.00526431	-1.39381	0.000380129	0.00406104	-0.608041	0.118023	0.311348	-0.921614	0.0214907	1	0.786503	0.143594	0.999987	156	7	62	7	247	213	431	201	269	161	3.00108	6.11663	0.679903	6.66764	5.6041	1.45189	2.39873	0.694548	7.44032	5.7427
AT5G23580.1	CDPK9, ATCDPK9, CPK12, ATCPK12	calmodulin-like domain protein kinase 9	0.617969	0.00664632	0.0232103	0.939006	0.00249258	0.0189142	0.308903	0.313103	0.56426	0.339595	0.304018	1	-0.6292	0.143981	0.999987	104	36	113	50	579	580	297	419	642	237	1.05158	2.17782	1.84028	8.27577	7.78573	1.39316	1.74634	2.61733	8.09768	6.64224
AT2G24000.1	scpl22	serine carboxypeptidase-like 22	5.53603	2.11838e-11	4.21482e-10	7.11022	5.58387e-07	1.50942e-05	4.60401	4.36478e-06	7.93511e-05	2.42102	0.133328	1	-2.50564	0.14504	0.999987	0	0	0	1	185	128	0	123	156	3	0	0	0	3.34574	2.28928	0	0.0240445	0.0675486	2.90646	2.12339
AT2G40765.1		unknown protein; FUNCTIONS IN: molecular_function unknown; INVOLVED IN: biological_process unknown; LOCATED IN: mitochondrion, mitochondrial respiratory chain complex III; EXPRESSED IN: 24 plant structures; EXPRESSED DURING: 15 growth stages; Has 32 Blast hits to 32 proteins in 11 species: Archae - 0; Bacteria - 0; Metazoa - 0; Fungi - 0; Plants - 32; Viruses - 0; Other Eukaryotes - 0 (source: NC…	0.740296	0.00646754	0.0226866	1.12076	0.00218325	0.016997	0.376656	0.298962	0.550049	0.530231	0.17817	1	-0.74288	0.145685	0.999987	214	82	235	101	1177	1176	545	894	1736	546	9.41293	18.9304	18.1414	72.9531	67.9165	12.5258	17.7459	22.6829	76.9902	81.9556
AT4G17215.1		Pollen Ole e 1 allergen and extensin family protein	1.07153	0.0134287	0.0418242	1.66361	0.00524279	0.0341764	0.496818	0.3735	0.622466	1.35837	0.0308464	1	-1.16564	0.146569	0.999987	2	2	16	9	231	219	75	175	280	79	0.0649338	2.04978	0.327214	10.706	9.73919	0.63081	1.77175	1.49894	10.4695	9.58925
AT2G18020.1	EMB2296	Ribosomal protein L2 family	0.836645	0.0135727	0.0422293	0.398761	0.37811	0.641027	1.32089	0.0035824	0.023165	-0.715833	0.146407	1	0.923322	0.146857	0.999987	3376	599	2084	1495	1187	1086	763	1584	903	235	67.0102	11.8612	60.0237	33.5362	28.8237	50.3472	3.45636	153.011	59.4657	18.9974
AT5G57880.1	MPS1, ATPRD2, PRD2	multipolar spindle 1	-1.2922	0.000642082	0.00308799	-0.788854	0.113159	0.317126	-1.7592	0.000263392	0.0026643	0.829401	0.0937339	1	-0.969447	0.147234	0.999987	36.2686	1.14803	65.6957	5.59363	132.314	165.492	204.625	103.177	144.526	185.572	0.435608	1.82219	0.0696902	2.27789	2.61411	0.961755	1.71528	0.347535	2.19249	1.79425
AT4G02200.3		Drought-responsive family protein	0.849212	0.000891571	0.00410806	0.50638	0.140651	0.362369	1.20226	0.000459752	0.00424381	-0.755087	0.0413724	1	0.697097	0.147369	0.999987	205.072	24.5119	83.0354	67.3106	1569.78	2106.96	857.559	1242.11	2204.28	396.275	3.04656	9.32254	1.83973	33.2638	42.4453	1.5028	4.4122	5.16677	34.8083	34.0832
AT5G45560.1		Pleckstrin homology (PH) domain-containing protein / lipid-binding START domain-containing protein	0.845407	0.0119629	0.0380111	0.388162	0.401984	0.660742	1.31738	0.00399306	0.0251498	-0.463034	0.349463	1	0.930584	0.147808	0.999987	59.0906	8	30	53	433.233	345.287	247	320	462	130	0.401845	1.21513	0.275178	4.07421	3.17542	0.248908	0.644993	1.86848	4.06846	3.33459
AT5G54040.1		Cysteine/Histidine-rich C1 domain family protein	1.36171	0.0125748	0.0395943	0.616559	0.414732	0.671144	2.14748	0.00483105	0.0292318	-0.855763	0.300464	1	1.53168	0.148149	0.999987	44	4	5	39	119	91	36	70	149	30	0.435942	0.259194	0.200365	1.78943	1.18288	0.0604054	0.225344	2.00058	1.36803	1.71841
ATCG00110.1	TRNR.1	tRNA-Arg	-1.9649	2.74277e-06	2.30229e-05	-1.36857	0.0152701	0.0780103	-2.50964	7.66894e-06	0.00012973	0.8182	0.177132	1	-1.13954	0.148174	0.999987	736	59	586	63	3041	3149	9333	2317	5000	15522	559.229	11826.5	384.577	6402.21	8411.19	726.633	19192.1	566.654	7378.66	8971.53
AT3G45660.1		Major facilitator superfamily protein	2.40468	1.65744e-05	0.000118563	3.19051	5.33174e-05	0.000792654	1.64017	0.0281605	0.114085	0.922847	0.301678	1	-1.54884	0.14828	0.999987	3.06345	2	7	3	81.3079	94.6142	7.01965	46.0463	71.3219	5	0.0326849	0.0585677	0.107871	1.2126	1.30481	0.0910548	0.0393326	0.165667	0.886122	0.699161
AT1G12400.1		Nucleotide excision repair, TFIIH, subunit TTDA	1.2482	0.00152632	0.00657452	1.81369	0.000805629	0.0075288	0.727742	0.175095	0.401263	0.423341	0.469143	1	-1.08455	0.14919	0.999987	22	14	20.1964	10	221	417	87	198	332	88	0.784877	2.40804	2.51574	11.6445	19.3325	0.874454	2.37493	1.82773	13.2016	12.7575
AT3G51450.1		Calcium-dependent phosphotriesterase superfamily protein	2.696	1.70845e-10	2.96614e-09	3.35406	7.77053e-07	2.01489e-05	1.98504	0.00302018	0.0201334	0.596205	0.432785	1	-1.36726	0.149211	0.999987	2	9	9	4	614	613	73	393	571	38	0.0283383	0.742394	0.644321	12.2808	11.5458	0.155373	0.347489	0.292926	10.6969	8.76645
AT3G17998.1	CPuORF30	conserved peptide upstream open reading frame 30	4.52265	1.54869e-06	1.37073e-05	3.47253	0.00642946	0.04016	6.09614	4.10459e-06	7.52163e-05	-2.36687	0.098604	1	2.62395	0.149284	0.999987	46.9856	113.344	24.1546	201.931	723.072	338.703	53.8128	1150.69	41.6832	0.0046517	0.433769	0.0268841	5.29078	8.16	3.17799	0.271943	2.49987e-06	9.6546	20.8254	1.97739
AT3G03240.1		alpha/beta-Hydrolases superfamily protein	-2.77867	7.18441e-06	5.53525e-05	-1.99905	0.0124244	0.0666418	-3.58282	1.8584e-05	0.000280016	0.548832	0.457752	1	-1.58201	0.14961	0.999987	21	1	27	0	8	15	40	7	6	35	0.312549	0.435346	0.0751917	0.136153	0.244507	0.489549	0.383086	0	0.182706	0.0896826
AT2G34620.1		Mitochondrial transcription termination factor family protein	-2.92573	1.60732e-06	1.41747e-05	-2.05107	0.0128448	0.0683684	-3.71794	7.05566e-06	0.00012082	0.61741	0.482791	1	-1.66495	0.149663	0.999987	454	28	167	16	29	38	211	23	34	354	8.50228	2.94813	2.64768	0.728314	0.922927	3.80736	4.84342	1.54576	0.97721	0.678425
AT5G12940.1		Leucine-rich repeat (LRR) family protein	2.12776	0.00031128	0.00163997	1.36674	0.0844178	0.261998	2.98033	0.000217651	0.00226699	-1.53073	0.0807272	1	1.61529	0.149907	0.999987	14	16	3	44	966	981	586	817	933	138	0.199237	6.11269	1.15047	19.5923	19.0623	0.0520174	1.57049	3.23622	22.1646	14.0343
AT5G45070.1	AtPP2-A8, PP2-A8	phloem protein 2-A8	2.68719	5.07224e-13	1.25739e-11	2.21317	6.54952e-06	0.000133341	3.21941	1.80509e-10	9.6105e-09	-0.729443	0.189579	1	1.00749	0.150002	0.999987	17	19	15	65	762	508	154	571	767	45	0.220662	1.45451	1.2463	13.7722	8.97063	0.237276	0.445984	4.36273	13.9813	10.5598
AT3G19500.1		basic helix-loop-helix (bHLH) DNA-binding superfamily protein	2.58471	1.09021e-06	9.90448e-06	1.79509	0.0181039	0.0883995	3.41572	5.66241e-05	0.000732031	-1.04403	0.265304	1	1.6198	0.150293	0.999987	10	1	1	9	80	72	8	93	101	7	0.165686	0.0808191	0.0836857	2.00856	1.63312	0.0201784	0.101435	0.769938	2.84772	1.713
AT5G05290.1	ATEXPA2, EXP2, ATEXP2, ATHEXP ALPHA 1.12, EXPA2	expansin A2	-1.88099	0.000420369	0.00212872	-2.61471	0.000359145	0.00387594	-1.19544	0.0983301	0.275894	-0.398024	0.584386	1	1.41939	0.150293	0.999987	9	0	3	1	17	13	66	24	35	45	0.176911	0.983803	0	0.494681	0.387484	0.0717775	0.636613	0.101365	0.965402	0.848133
AT3G22890.1	APS1	ATP sulfurylase 1	1.53939	1.49093e-08	1.8932e-07	1.18025	0.00111137	0.00978047	1.91149	1.33705e-07	3.72562e-06	-0.832868	0.0345451	1	0.732349	0.150365	0.999987	1537	311	530	543	8582	7124	1971	7178	8305	1018	15.4833	15.0223	15.8389	122.028	97.8146	6.51001	7.72729	28.3188	136.035	88.2059
AT1G61260.1		Protein of unknown function (DUF761)	1.58568	0.00768286	0.0262697	0.82942	0.300924	0.568004	2.44894	0.00238373	0.0166931	-1.11556	0.202816	1	1.62096	0.150491	0.999987	76	37	52	229	591	147	246	212	403	59	0.98178	2.43093	2.41545	11.0036	2.53262	0.818642	0.618251	15.2973	5.41119	5.69888
AT1G28390.2		Protein kinase superfamily protein	1.54525	0.00829354	0.0280006	0.80098	0.313405	0.580468	2.40692	0.00282131	0.0191018	-1.00459	0.250642	1	1.60714	0.150699	0.999987	14	5	14	46	126	115	78	114	82	16	0.148784	0.614377	0.26862	1.9438	1.5365	0.181396	0.111008	2.5303	2.25007	0.940209
AT1G32880.1		ARM repeat superfamily protein	2.06765	0.000475518	0.00237886	2.84448	0.00035933	0.00387614	1.26636	0.116889	0.309461	0.456022	0.616931	1	-1.57677	0.151004	0.999987	9	5	6	8	40	21	2	9	15	4	0.365209	0.074773	1.02122	2.09134	1.15475	0.29522	0.146909	1.6598	0.622962	0.778623
AT3G19320.1		Leucine-rich repeat (LRR) family protein	4.38255	0.000126487	0.00073567	6.27828	0.000337217	0.00368191	3.09398	0.029628	0.118651	2.74494	0.176955	1	-3.18537	0.151926	0.999987	0	1	0	3	20	32	0	16	16	2	0	0	0.0617063	0.335007	0.521524	0	0.0149891	0.189459	0.337193	0.199414
AT5G56880.1		unknown protein; Has 9 Blast hits to 9 proteins in 5 species: Archae - 0; Bacteria - 0; Metazoa - 0; Fungi - 0; Plants - 9; Viruses - 0; Other Eukaryotes - 0 (source: NCBI BLink).	-3.12149	0.0102934	0.0335589	-1.64675	0.294191	0.561014	-5.04094	0.00627825	0.0361363	-0.0439821	0.977453	1	-3.39486	0.152644	0.999987	15	1	23	0	4	0	7	0	0	2	0.52933	0.151555	0.177753	0.161652	0	0.985093	0.0427214	0	0	0
AT1G76040.2	CPK29	calcium-dependent protein kinase 29	2.25573	1.3972e-06	1.24432e-05	1.64869	0.00903074	0.0522112	2.91427	3.84856e-06	7.12148e-05	-0.608637	0.377692	1	1.2671	0.152844	0.999987	24	19	13	94	2428	1375	714	1532	3209	308	0.217366	4.67127	0.870109	31.1085	17.2017	0.143589	2.10555	4.40937	27.0943	30.136
AT1G62440.1	LRX2	leucine-rich repeat/extensin 2	2.05345	3.56889e-09	5.02633e-08	2.5532	2.16167e-07	6.4924e-06	1.57909	0.00102634	0.00828713	0.60604	0.266344	1	-0.972814	0.15288	0.999987	8	12	14	16	252	297	51	219	234	44	0.055782	0.25852	0.423211	2.45439	2.83358	0.119096	0.223283	0.578316	2.77033	1.73957
AT1G17290.1	AlaAT1	alanine aminotransferas	0.691195	0.000463326	0.00232359	0.429675	0.102049	0.296728	0.957404	0.000266896	0.0026899	-0.528418	0.0638666	1	0.52895	0.152971	0.999987	2176	262	1114	805	5312	5526	2718	4121	5424	1350	18.3281	17.1991	11.1594	63.2109	62.8832	11.4443	8.87204	35.1265	65.6925	48.5907
AT1G15790.1		unknown protein; BEST Arabidopsis thaliana protein match is: unknown protein (TAIR:AT1G15780.1); Has 170 Blast hits to 94 proteins in 14 species: Archae - 0; Bacteria - 0; Metazoa - 0; Fungi - 0; Plants - 170; Viruses - 0; Other Eukaryotes - 0 (source: NCBI BLink).	1.46864	0.000174977	0.000983005	0.951005	0.0742021	0.240006	2.01215	0.000145925	0.00162266	-0.404878	0.483152	1	1.06257	0.152989	0.999987	60	16	21	84	315	353	153	347	486	104	1.57366	2.98402	2.11658	11.7364	12.4931	0.669595	1.97942	11.3305	16.7096	13.24
AT2G24285.1		BEST Arabidopsis thaliana protein match is: Zinc finger, C3HC4 type (RING finger) family protein (TAIR:AT2G24480.1); Has 26 Blast hits to 26 proteins in 2 species: Archae - 0; Bacteria - 0; Metazoa - 0; Fungi - 0; Plants - 26; Viruses - 0; Other Eukaryotes - 0 (source: NCBI BLink).	3.11127	0.00193075	0.00806178	2.1925	0.0648047	0.218968	5.00392	0.00197968	0.0142873	-2.56142	0.143272	1	2.81683	0.153343	0.999987	0	0	0	0	31	49	8	45	59	0	0	0.264496	0	2.7667	3.9308	0	0.0321528	0	4.52988	3.81598
AT3G14710.1		RNI-like superfamily protein	1.91513	0.00434479	0.016188	0.829558	0.413349	0.670162	2.92643	0.00689472	0.0388685	-1.6773	0.151745	1	2.09192	0.153462	0.999987	14	0	0	8	101	73	12	59	95	11	0.193144	0.134466	0	2.03492	1.45056	0	0.101525	0.570513	1.50299	1.35309
AT4G01700.1		Chitinase family protein	1.05413	0.000164147	0.000927292	0.693998	0.0581564	0.203556	1.42543	0.000112465	0.00130516	-0.637207	0.109589	1	0.732464	0.153791	0.999987	125.099	28	50.0581	40	425.126	304.732	174	382.538	547.462	93.6374	2.49529	2.52035	2.81952	12.3151	8.4391	1.21527	1.47047	4.11388	15.2514	11.2147
AT5G08570.1		Pyruvate kinase family protein	2.09874	2.40507e-15	8.09198e-14	1.74751	8.08833e-07	2.08801e-05	2.45777	4.34508e-12	3.09369e-10	-0.455257	0.2386	1	0.711452	0.153856	0.999987	1012	280	557	1268	4756	4541	922	4343	4223	470	9.85828	6.9396	13.7903	65.8087	59.5058	6.61635	3.50938	63.9566	80.2995	43.2973
AT3G53260.1	PAL2, ATPAL2	phenylalanine ammonia-lyase 2	1.41444	2.95557e-06	2.46648e-05	1.01398	0.0122377	0.0660051	1.82343	6.72838e-06	0.000116209	-0.794106	0.0713438	1	0.810628	0.154157	0.999987	1997.92	375.368	577.833	634	7483.55	6876.33	1927	7195.88	9189.65	1289	13.7016	9.95756	13.0206	72.2917	64.0667	4.83468	6.79559	22.5395	93.3749	66.1145
AT5G43840.1	AT-HSFA6A, HSFA6A	heat shock transcription factor A6A	-1.93907	1.85685e-05	0.000131098	-2.48837	2.05083e-05	0.000352819	-1.37579	0.0173791	0.0793198	-0.66356	0.250299	1	1.11335	0.154227	0.999987	24	0	10	0	74	46	214	59	113	108	0.559047	3.7152	0	2.26548	1.65803	0.283336	2.07357	0	2.46714	2.69861
AT3G09162.1		unknown protein; FUNCTIONS IN: molecular_function unknown; INVOLVED IN: biological_process unknown; LOCATED IN: endomembrane system; EXPRESSED IN: stem, root, inflorescence, cultured cell, leaf; Has 35333 Blast hits to 34131 proteins in 2444 species: Archae - 798; Bacteria - 22429; Metazoa - 974; Fungi - 991; Plants - 531; Viruses - 0; Other Eukaryotes - 9610 (source: NCBI BLink).	-4.48689	3.69375e-14	1.08036e-12	-3.78219	1.16074e-07	3.69142e-06	-5.2712	1.11339e-10	6.19035e-09	0.145457	0.811484	1	-1.48786	0.154523	0.999987	114	1	88	1	9	6	79	0	6	66	4.11226	2.12497	0.181681	0.413087	0.276423	3.85221	1.72416	0.184773	0.0553873	0.188348
AT1G65060.1	4CL3	4-coumarate:CoA ligase 3	4.80064	2.52224e-27	2.461e-25	5.46447	7.23481e-19	1.50581e-16	4.24643	9.08008e-13	7.59923e-11	0.911293	0.19671	1	-1.2167	0.15477	0.999987	7	31	6	33	1026	2060	24	1513	1561	44	0.0645137	0.18499	1.44459	13.5895	25.3075	0.0674357	0.283384	1.5751	26.6945	15.4886
AT1G17430.1		alpha/beta-Hydrolases superfamily protein	1.57978	7.09537e-11	1.30526e-09	1.2573	0.000169545	0.00209891	1.92176	8.45114e-09	3.17944e-07	-0.28502	0.435959	1	0.665767	0.154784	0.999987	55	11	41	56	655	590	198	601	813	97	0.907571	2.42473	0.916811	15.2482	12.9577	0.823962	1.28305	4.77139	18.6375	14.0459
AT1G49032.1		unknown protein; FUNCTIONS IN: molecular_function unknown; INVOLVED IN: biological_process unknown; LOCATED IN: endomembrane system; Has 30201 Blast hits to 17322 proteins in 780 species: Archae - 12; Bacteria - 1396; Metazoa - 17338; Fungi - 3422; Plants - 5037; Viruses - 0; Other Eukaryotes - 2996 (source: NCBI BLink).	-2.67761	6.54272e-23	4.40875e-21	-2.3105	1.43581e-10	8.60416e-09	-3.01331	1.08927e-17	1.8558e-15	0.498027	0.172622	1	-0.701621	0.154848	0.999987	502	11	534	29	232	314	1082	150	303	1069	13.9075	23.092	1.53673	9.00548	11.6186	17.9805	21.9006	4.12941	8.12383	8.4744
AT5G04590.1	SIR	sulfite reductase	1.06856	1.04039e-06	9.48008e-06	0.777339	0.0077503	0.046444	1.36045	3.15451e-06	6.0338e-05	-0.383419	0.227128	1	0.584346	0.155168	0.999987	6564	1031	2844	3455	14341	10312	4546	10491	14449	3257	51.9215	26.8883	41.243	160.281	110.304	27.4408	19.4148	141.612	158.174	120.443
AT1G68850.1		Peroxidase superfamily protein	2.3719	2.49114e-06	2.1117e-05	1.71507	0.015341	0.0782352	3.13768	1.25866e-05	0.000199346	-0.782028	0.323686	1	1.42366	0.155319	0.999987	8	2	4	32	557	359	119	289	519	44	0.116088	1.24668	0.146629	11.4823	6.8498	0.0707162	0.578171	2.3996	7.94915	8.35507
AT5G24520.1	TTG1, TTG, URM23, ATTTG1	Transducin/WD40 repeat-like superfamily protein	-0.798612	0.0137861	0.0427799	-1.2473	0.00523274	0.0341267	-0.369359	0.40117	0.647366	-0.637288	0.175192	1	0.879087	0.155414	0.999987	401	8	146	48	280	258	317	238	272	204	4.62145	2.77806	0.466023	4.67729	3.97622	2.0511	1.71273	2.86221	5.1102	3.36723
AT1G25310.1	MEE8	basic helix-loop-helix (bHLH) DNA-binding family protein	5.61372	2.99188e-09	4.26539e-08	4.47905	0.000454941	0.00470086	7.36783	5.79722e-06	0.000101823	-1.73341	0.335403	1	2.88947	0.155444	0.999987	1	8	0	124	53	35	3	29	43	1	0.0567339	0.104739	2.27822	4.47519	2.78427	0	0.067777	35.7385	2.86888	2.53938
ATCG01100.1	NDHA	NADH dehydrogenase family protein	-2.19903	1.12491e-12	2.66665e-11	-1.77448	1.78874e-05	0.000316368	-2.60053	3.19978e-10	1.61355e-08	0.897017	0.0460684	1	-0.824628	0.155872	0.999987	45730	2199	51454	3803	24245	26750	86670	20838	48472	133289	797.551	1122.58	193.683	590.25	627.332	1092.72	1742.89	342.338	678.275	889.088
AT5G41400.1		RING/U-box superfamily protein	1.02859	0.00545277	0.0196411	0.526795	0.302358	0.569235	1.5345	0.00252306	0.0174637	-0.686437	0.211363	1	1.00867	0.156392	0.999987	65	4	26	20	556	541	185	428	895	102	1.62603	3.45681	0.504783	19.5521	18.9836	0.79089	1.79792	2.57435	20.2761	24.1148
AT5G14570.1	ATNRT2.7, NRT2.7	high affinity nitrate transporter 2.7	0.929596	0.00183282	0.00770959	0.541416	0.17609	0.417518	1.33388	0.000841441	0.00700281	-0.397985	0.358618	1	0.79384	0.156574	0.999987	251	55	113	190	438	390	263	431	555	164	2.30934	1.774	2.55864	5.73152	4.78686	1.26788	1.13728	9.05338	7.56564	5.43306
AT5G50300.1	AZG2, ATAZG2	Xanthine/uracil permease family protein	2.28394	0.000551883	0.00270758	1.47255	0.0916733	0.276706	3.28558	0.000616436	0.0054056	-1.60887	0.120723	1	1.81467	0.156605	0.999987	5	7	1	19	87	41	35	49	85	8	0.0426225	0.238457	0.301745	1.11074	0.485534	0.010397	0.052445	0.839046	0.87619	0.75335
AT5G17430.1	BBM	Integrase-type DNA-binding superfamily protein	2.05715	8.47708e-05	0.000513106	1.41468	0.0412439	0.16091	2.8338	0.000146742	0.00163022	-1.15712	0.152657	1	1.42047	0.157025	0.999987	8	8	7	24	95	52	37	71	86	7	0.081042	0.277361	0.409715	1.3896	0.732318	0.086463	0.0684891	1.25866	1.25889	0.861201
AT1G75330.1	OTC	ornithine carbamoyltransferase	1.05071	1.6411e-09	2.44242e-08	0.819268	0.00049124	0.0050137	1.28479	4.18057e-08	1.33666e-06	-0.239068	0.34726	1	0.466879	0.157074	0.999987	474	81	286	284	1264	1127	484	1086	1410	304	6.39801	4.90837	5.52472	24.2921	20.6083	4.7041	3.09638	19.818	28.2916	19.8896
AT4G23215.1		pseudogene of cysteine-rich receptor-like protein kinase family protein	3.44679	0.0001741	0.000978529	2.05826	0.0939873	0.280963	4.60133	0.000538499	0.00481941	-2.49514	0.0834525	1	2.54358	0.157453	0.999987	25	0	3	8	366	378	6	231	445	3	1.18294	0.261997	0	25.2023	23.2448	0.171912	0.085308	1.93015	21.196	23.0573
AT2G32530.1	ATCSLB03, CSLB03, ATCSLB3	cellulose synthase-like B3	-5.27906	1.76666e-16	6.68124e-15	-6.20931	5.47574e-12	4.24069e-10	-4.47254	1.75803e-07	4.7435e-06	-0.620257	0.493926	1	1.73741	0.157818	0.999987	3999.61	1	1466.47	9	8	14	163.171	18	30	173.371	28.6636	0.885044	0.036247	0.106476	0.11775	12.8213	0.924652	0.334319	0.241861	0.19663
AT2G37678.1	FHY1, PAT3, FRY1	far-red elongated hypocotyl 1	-1.37949	6.76842e-05	0.000420214	-0.89046	0.060322	0.208614	-1.81169	9.82356e-05	0.00116305	0.589333	0.229203	1	-0.920068	0.157867	0.999987	165	14	143	12	244	229	353	140	358	477	3.44342	5.27548	1.47478	7.35333	6.49058	3.63161	7.46741	1.29077	5.34919	7.80273
AT2G02840.1		BEST Arabidopsis thaliana protein match is: nucleic acid binding;zinc ion binding (TAIR:AT2G06904.1); Has 10 Blast hits to 10 proteins in 1 species: Archae - 0; Bacteria - 0; Metazoa - 0; Fungi - 0; Plants - 10; Viruses - 0; Other Eukaryotes - 0 (source: NCBI BLink).	1.92478	0.0146908	0.0450813	3.06338	0.00634279	0.0397545	0.949037	0.353267	0.604413	2.17618	0.0686912	1	-2.1141	0.157903	0.999987	4	0	19	5	78	72	4	49	87	4	0.0562837	0.0428619	0	1.51239	1.24829	0.325743	0.0431377	0.363635	1.40341	1.36814
AT4G14400.1	ACD6	ankyrin repeat family protein	2.15389	0.000168626	0.000950216	1.41018	0.0705633	0.232134	2.94773	0.000143764	0.00160162	-0.355328	0.674933	1	1.53911	0.158056	0.999987	56	19.8057	4	84	649	590	167	1344	1831	218	0.412992	0.896606	0.738737	6.81872	5.73545	0.035987	1.25769	3.21072	18.9271	14.2605
AT5G08760.1		unknown protein; FUNCTIONS IN: molecular_function unknown; INVOLVED IN: biological_process unknown; LOCATED IN: endomembrane system; Has 3 Blast hits to 3 proteins in 2 species: Archae - 0; Bacteria - 0; Metazoa - 0; Fungi - 0; Plants - 3; Viruses - 0; Other Eukaryotes - 0 (source: NCBI BLink).	2.05837	9.47148e-06	7.1308e-05	1.46426	0.0197238	0.0943916	2.70489	1.59427e-05	0.000243293	-0.419483	0.539895	1	1.24222	0.158074	0.999987	40	28	26	153	511	723	279	745	972	136	2.7496	14.0515	9.64365	50.5998	66.7722	2.15583	6.9603	53.1665	98.4602	72.9412
AT2G07697.1		transposable element gene	0.853527	7.63506e-05	0.00046877	0.575383	0.0448185	0.170576	1.14023	7.28545e-05	0.000902246	-0.503713	0.103836	1	0.565869	0.158541	0.999987	216.399	37.2478	106.224	72.9156	563.714	594.749	287.323	563.022	722.376	154.441	1.06205	1.07788	0.924897	4.04915	3.89171	0.636267	0.584573	1.85661	5.3273	3.79075
ATCG00050.1	RPS16	ribosomal protein S16	-1.35046	0.00030572	0.00161451	-0.833771	0.0979617	0.288621	-1.83045	0.000268793	0.00270631	0.868056	0.111326	1	-0.995173	0.15867	0.999987	1541	155	1511	247	1327	1842	3007	1061	2656	4772	282.88	369.57	139.773	302.398	402.033	327.707	557.295	219.365	322.991	464.986
AT4G23610.1		Late embryogenesis abundant (LEA) hydroxyproline-rich glycoprotein family	2.73537	2.70503e-08	3.3058e-07	2.11928	0.00146957	0.0122522	3.5421	3.46917e-06	6.49503e-05	-0.816603	0.349872	1	1.4237	0.158959	0.999987	2	0	1	3	98	122	18	134	181	7	0.0497252	0.319225	0	3.4995	3.89327	0.0302334	0.121158	0.383812	6.33562	4.94795
AT5G22430.1		Pollen Ole e 1 allergen and extensin family protein	2.89913	6.44182e-05	0.000402602	4.01345	0.000322902	0.00357077	1.96182	0.0392834	0.145744	2.25707	0.0666823	1	-2.049	0.160233	0.999987	0	0	3	2	73	151	6	110	124	10	0	0.0890836	0	2.00288	4.24542	0.0760903	0.178176	0.214854	4.35063	2.8255
AT1G15340.1	MBD10	methyl-CPG-binding domain 10	-1.10098	0.00017132	0.000964236	-0.706885	0.0720867	0.235253	-1.47923	0.000149226	0.00165243	0.574018	0.171629	1	-0.771267	0.160305	0.999987	722	49	1036	112	395	185	370	171	309	290	8.16449	3.00784	2.80082	6.38622	2.71246	14.2814	2.49335	6.55353	3.67815	3.56591
AT5G07130.1	LAC13	laccase 13	2.08974	0.000589483	0.00286611	1.37557	0.0965895	0.286021	3.07918	0.000676537	0.00584242	-1.45232	0.139935	1	1.70441	0.160461	0.999987	8	0	4	9	79	142	29	103	85	4	0.078591	0.197227	0	1.11172	1.80771	0.0479158	0.0422738	0.457779	1.91409	0.801285
AT2G46670.1		CCT motif family protein	2.18061	0.0106428	0.0345273	3.39366	0.0148113	0.0762516	0.82536	0.498693	0.728448	1.95683	0.195236	1	-2.55979	0.160593	0.999987	0	0.882278	3.74121	0	30.3258	40.0334	4.00602	27.5945	29.2947	1.77864	0	0.140619	0.125604	1.37767	1.3238	0.128368	0.0373913	0	1.26317	0.781695
AT2G32740.1	ATGT13, GT13	galactosyltransferase 13	-3.17377	0.00699278	0.0242156	-1.68362	0.284058	0.550793	-4.82627	0.00400373	0.0251971	1.34383	0.381419	1	-3.141	0.160799	0.999987	3	0	15	0	1	6	13	0	2	10	0.0388162	0.126075	0	0.0295869	0.0850275	0.236522	0.0793882	0	0	0.0222535
AT5G46130.1		Protein of unknown function (DUF295)	3.27466	0.0116735	0.0372127	5.50572	0.0053944	0.0349108	1.91809	0.264043	0.51157	2.19118	0.32167	1	-3.58758	0.160917	0.999987	0	0	0	0	18	54	0	13	14	2	0	0	0	0.396648	0.876813	0	0.0163693	0	0.327567	0.241006
AT4G14365.1	XBAT34	XB3 ortholog 4 in Arabidopsis thaliana	3.01129	4.75122e-09	6.56265e-08	2.38795	0.000578463	0.00573323	3.7581	7.32243e-08	2.17232e-06	-0.780975	0.306019	1	1.37094	0.160929	0.999987	81	21	39	60	2816	3066	227	3976	5275	78	1.04804	2.17479	1.37311	51.4368	53.128	0.614958	0.785943	4.01437	97.259	72.8024
AT1G49975.1		INVOLVED IN: photosynthesis; LOCATED IN: photosystem I, chloroplast, thylakoid membrane; EXPRESSED IN: 20 plant structures; EXPRESSED DURING: 13 growth stages; CONTAINS InterPro DOMAIN/s: Photosystem I reaction centre subunit N (InterPro:IPR008796); Has 34 Blast hits to 34 proteins in 14 species: Archae - 0; Bacteria - 0; Metazoa - 0; Fungi - 0; Plants - 34; Viruses - 0; Other Eukaryotes - 0 (sou…	-2.93011	5.0288e-05	0.000322555	-1.84143	0.0613085	0.211009	-3.7738	0.000132748	0.00150058	0.636961	0.547739	1	-1.93034	0.162035	0.999987	277	42	195	16	34	37	407	29	53	501	10.0591	11.0981	7.68151	1.87139	1.6299	8.59303	13.9277	2.97591	2.39765	1.99117
AT3G12502.1		other RNA	3.5711	0.0102433	0.033424	5.54425	0.0165122	0.0827001	1.38323	0.48289	0.716	3.40409	0.171729	1	-4.15415	0.16215	0.999987	0	0	2	0	18.7983	27.6232	0	12.1563	16.5214	0	0	0	0	0.700333	0.937336	0.0686236	0	0	0.601515	0.656712
AT3G20520.1	SVL3	SHV3-like 3	3.00819	3.70077e-06	3.01916e-05	2.30362	0.00578655	0.0368291	4.20675	0.000111078	0.00129241	-1.77529	0.139057	1	1.90441	0.162268	0.999987	0	1	0	4	80	78	17	48	107	3	0	0.0954471	0.0378138	0.803235	0.851723	0	0.0138085	0.154996	0.756992	0.801453
ATCG00600.1	PETG	PETG	-1.78263	7.2191e-06	5.55682e-05	-1.24022	0.020655	0.0975067	-2.29148	1.84366e-05	0.000277971	0.78376	0.177341	1	-1.04997	0.162358	0.999987	3688	215	3282	173	7279	8383	14558	5823	14646	25807	4510.14	10306.5	1000.51	9453.9	10534.3	4525.47	17349.4	920.498	9576	14500.9
ATCG00230.1	TRND	tRNA-Asp	-2.28302	1.98561e-06	1.71755e-05	-2.96692	2.19104e-05	0.000372541	-1.69754	0.00566087	0.0333473	-0.368384	0.531541	1	1.27006	0.162389	0.999987	114.813	0.904171	77.8846	7.4157	5.41774	5.21165	27.6615	8.53155	8.44684	11.7034	79.7732	32.8663	6.33307	12.59	16.865	92.3577	15.7747	65.1856	28.7644	12.4949
AT5G05250.1		unknown protein; BEST Arabidopsis thaliana protein match is: unknown protein (TAIR:AT3G56360.1); Has 30201 Blast hits to 17322 proteins in 780 species: Archae - 12; Bacteria - 1396; Metazoa - 17338; Fungi - 3422; Plants - 5037; Viruses - 0; Other Eukaryotes - 2996 (source: NCBI BLink).	2.31683	0.00025102	0.00135318	1.52614	0.0755188	0.242917	3.22345	0.000274741	0.00275341	-0.788183	0.415336	1	1.69846	0.162892	0.999987	8	8	13	76	84	42	28	58	74	6	0.16036	0.416027	0.809544	2.52232	1.1415	0.317156	0.097967	7.85465	2.18432	1.5744
AT2G23620.1	ATMES1, MES1	methyl esterase 1	0.967265	0.00547015	0.0196892	1.44244	0.00206611	0.0162879	0.539663	0.239712	0.484501	0.695994	0.16475	1	-0.901778	0.163787	0.999987	59	10	80	29	316	399	80	248	327	78	1.25057	1.30731	1.06986	9.14185	11.5363	2.06337	1.24224	3.16778	9.82501	7.50524
AT5G19890.1		Peroxidase superfamily protein	4.17427	9.17644e-09	1.20864e-07	5.27101	1.12451e-07	3.59089e-06	3.35252	0.00062464	0.00546794	1.07282	0.325801	1	-1.91786	0.163967	0.999987	135	76	220	396	506	355	2	205	148	3	1.92628	0.0347738	5.47909	10.0667	6.61046	3.82464	0.0262433	29.2023	5.38608	2.36982
AT3G55630.3	ATDFD, DFD, FPGS3	DHFS-FPGS homolog D	-3.35587	2.01756e-06	1.74272e-05	-2.34522	0.0145383	0.0752449	-4.21956	1.2122e-05	0.000192756	0.466256	0.650763	1	-1.87236	0.164214	0.999987	376	29	120	13	67	41	610	30	52	787	3.96477	4.94076	1.54587	0.96432	0.623673	1.54273	6.33677	0.709538	0.582401	0.570575
ATCG00740.1	RPOA	RNA polymerase subunit alpha	-1.31142	0.000178014	0.000997772	-0.83583	0.0760089	0.243918	-1.75704	0.000190615	0.00202917	0.903825	0.0775731	1	-0.919687	0.164497	0.999987	16998	1773	17686	3113	10138	10372	20160	7895	17607	31820	329.343	291.149	173.439	274.69	268.906	417.116	461.741	311.069	284.371	359.942
AT1G70130.1		Concanavalin A-like lectin protein kinase family protein	3.21281	3.92731e-13	9.93763e-12	2.72286	1.58535e-06	3.74808e-05	3.91304	1.3714e-09	6.11412e-08	-1.60558	0.028121	1	1.19121	0.165137	0.999987	0	0	0	0	598	524	68	315	539	14	0	0.477806	0	7.27559	6.24847	0	0.10433	0	5.60162	5.13315
AT1G53100.1		Core-2/I-branching beta-1,6-N-acetylglucosaminyltransferase family protein	4.09599	5.35051e-15	1.72643e-13	3.48227	5.54183e-07	1.50216e-05	4.94104	4.07554e-10	2.02099e-08	-0.71878	0.440092	1	1.46007	0.165239	0.999987	1	0	1	2	199	246	14	308	428	5	0.0128568	0.109614	0	3.54262	4.37935	0.0156685	0.0710004	0.13297	7.43709	5.71586
AT1G80245.1		Spc97 / Spc98 family of spindle pole body (SBP) component	-0.86937	0.00743254	0.0255139	-0.441068	0.314954	0.58176	-1.28374	0.00311486	0.0206836	0.376459	0.408371	1	-0.841631	0.165287	0.999987	116	13	153	22	157	75	146	58	108	100	2.78186	2.63848	1.57295	5.07662	2.46855	4.46251	1.84159	2.71586	2.94501	2.82077
AT5G48940.1		Leucine-rich repeat transmembrane protein kinase family protein	2.2389	2.61341e-10	4.39344e-09	1.77378	0.000325464	0.00359131	2.73825	3.8648e-08	1.24404e-06	-0.564961	0.301746	1	0.965883	0.165295	0.999987	32	9	16	67	651	821	167	585	777	79	0.153118	0.598674	0.217886	4.40686	5.16805	0.0934402	0.303909	1.66335	5.29912	3.94192
AT5G01732.1		other RNA	0.977849	0.00383002	0.0145251	0.438651	0.431253	0.683658	1.51522	0.00695963	0.0391512	-0.74193	0.221464	1	1.07733	0.166589	0.999987	16.7789	0	5.97188	9.779	268.613	263.854	124.721	207.856	331.026	60.8387	0.0832285	0.457514	0	1.96576	1.72914	0.0361529	0.202008	0.251654	1.97439	1.70475
AT5G05160.1		Leucine-rich repeat protein kinase family protein	0.899995	0.000743661	0.00351621	0.556893	0.121225	0.331439	1.25016	0.000553567	0.00493043	-0.751265	0.0532731	1	0.694415	0.167959	0.999987	84	19	33	39	701	445	339	499	575	152	0.740948	2.16728	0.847455	8.7715	5.33325	0.355008	1.10144	1.7819	8.52527	5.32133
ATCG01120.1	RPS15	chloroplast ribosomal protein S15	-1.30482	0.00563906	0.0202047	-0.658174	0.302994	0.569605	-1.8933	0.00300976	0.0200783	0.989225	0.153673	1	-1.23361	0.168619	0.999987	1822	263	1978	252	1759	1111	2994	931	3276	5029	256.518	294.858	183.096	320.388	199.053	331.521	474.029	174.399	234.206	464.903
AT4G00390.1		DNA-binding storekeeper protein-related transcriptional regulator	2.30885	0.00184268	0.00774307	1.433	0.151345	0.379805	3.45911	0.00211501	0.0150994	-1.37896	0.255876	1	2.02666	0.169033	0.999987	7	2	3	28	34	15	9	9	30	2	0.0951178	0.074493	0.137324	0.714692	0.327414	0.0496732	0.0166681	1.96689	0.229349	0.420812
AT2G42390.1		protein kinase C substrate, heavy chain-related	1.17207	3.09927e-05	0.000209478	1.55173	4.96063e-05	0.000745085	0.819596	0.0295979	0.11857	0.578662	0.159439	1	-0.731018	0.169095	0.999987	101	29	117	58	643	961	194	659	810	196	2.36282	3.60271	3.42327	21.2806	31.1519	3.3293	3.48017	6.98633	28.1178	20.6921
AT4G33666.1		unknown protein; FUNCTIONS IN: molecular_function unknown; INVOLVED IN: biological_process unknown; LOCATED IN: chloroplast; EXPRESSED IN: 19 plant structures; EXPRESSED DURING: 11 growth stages; Has 30201 Blast hits to 17322 proteins in 780 species: Archae - 12; Bacteria - 1396; Metazoa - 17338; Fungi - 3422; Plants - 5037; Viruses - 0; Other Eukaryotes - 2996 (source: NCBI BLink).	-3.93847	1.22339e-07	1.33342e-06	-4.94358	4.68568e-06	9.8315e-05	-3.01858	0.00147334	0.0111739	-0.359769	0.710702	1	1.92719	0.169129	0.999987	140	1	23	8	4	3	102	4	11	91	6.76237	3.56638	0.242768	0.387232	0.264126	1.34519	3.10385	1.96955	0.296403	0.50729
AT4G22110.1		GroES-like zinc-binding dehydrogenase family protein	1.79894	0.00186702	0.00782376	2.60624	0.00110408	0.00973053	1.11235	0.137507	0.344266	1.54659	0.0927923	1	-1.49368	0.169874	0.999987	0	0	0	1	89	90	12	67	111	26	0	0.143673	0	1.61834	1.65073	0	0.249255	0.0677654	1.7294	1.49909
AT5G17980.1		C2 calcium/lipid-binding plant phosphoribosyltransferase family protein	1.61114	8.70089e-06	6.59542e-05	1.16193	0.0180922	0.0883795	2.10677	2.16936e-05	0.000321389	-0.68352	0.204958	1	0.945996	0.171536	0.999987	82	23	58	91	500	311	160	455	312	47	0.444187	0.691049	0.630304	3.75114	2.30819	0.383414	0.207017	2.5569	4.61154	1.83758
AT3G60490.1		Integrase-type DNA-binding superfamily protein	1.0759	0.0136267	0.0423759	1.64364	0.00506506	0.033269	0.542283	0.348281	0.599773	0.52631	0.407204	1	-1.10059	0.172018	0.999987	10	2	12	7	109	121	27	71	58	25	0.23428	0.486787	0.236427	3.5653	3.92526	0.341957	0.399932	0.844383	3.66814	1.43821
AT5G08640.1	FLS, ATFLS1, FLS1	flavonol synthase 1	4.97788	5.76222e-84	8.26811e-81	4.66738	3.27333e-43	5.08697e-40	5.34047	1.51327e-49	2.77649e-46	-0.867316	0.0307549	1	0.674355	0.172136	0.999987	58	195	22	257	5166	4381	153	4461	5450	63	0.796785	1.5649	13.536	101.033	81.5347	0.368265	0.817216	18.2506	115.473	79.8114
AT2G04510.1		pseudogene, hypothetical protein	3.04461	0.00880725	0.0294353	1.74705	0.245031	0.506833	4.9646	0.00859463	0.0461502	-2.65677	0.19654	1	3.21639	0.172651	0.999987	2	0	0	1	13	9	1	15	15	0	0.0275452	0.00838981	0	0.236217	0.135759	0	0.00844616	0.0711938	0.443793	0.236979
AT2G05510.1		Glycine-rich protein family	2.84473	6.47614e-10	1.0247e-08	3.45656	3.03195e-08	1.1078e-06	2.26669	0.000253019	0.00257576	1.16167	0.0877594	1	-1.18893	0.172848	0.999987	197	161	578	786	1109	549	55	373	877	37	5.76242	1.23581	23.7426	45.9395	20.9788	20.5428	0.852986	118.095	21.1529	27.8028
AT1G68290.1	ENDO 2	endonuclease 2	1.16083	0.000596898	0.00289869	0.70974	0.137394	0.356986	1.62898	0.000905814	0.00744246	-0.942591	0.0742977	1	0.920379	0.172902	0.999987	30.0295	6	5	15.1777	340.34	254.469	133	207.827	349.151	70.2396	0.517614	1.67143	0.522313	8.09256	6.00004	0.104948	0.941519	1.35043	6.58152	6.0952
AT4G21930.1		Protein of unknown function, DUF584	1.54847	0.00189336	0.00792599	0.90948	0.199011	0.448791	2.26824	0.0018449	0.0134859	-0.708885	0.372203	1	1.35869	0.17347	0.999987	12	0	7.4634	16	91.4264	51.1273	26	59.4504	88.781	9	0.288631	0.420742	0	3.31605	1.55785	0.218325	0.161243	1.98096	3.23278	2.32547
ATCG00460.1	TRNM	Chloroplast encoded tRNA-Met gene.	-1.31287	0.00112879	0.00504757	-0.769181	0.160545	0.394526	-1.81568	0.000891946	0.00735131	0.877193	0.138858	1	-1.04505	0.173524	0.999987	1108	142	1265	165	560	292	891	339	790	1292	804.257	1214.84	978.495	1213.06	751.074	1534.07	1573.73	1533.73	1029.21	1402.14
AT1G09932.1		Phosphoglycerate mutase family protein	2.87496	3.87968e-22	2.48391e-20	2.4792	3.22499e-09	1.44207e-07	3.30069	4.83411e-14	5.01319e-12	-0.959561	0.048746	1	0.823107	0.174186	0.999987	20	12	4	25	1980	2561	298	1513	2723	136	0.331711	3.63048	1.00525	46.0354	57.363	0.0807957	1.62461	2.14089	48.2571	47.5275
ATCG00560.1	PSBL	photosystem II reaction center protein L	-2.66322	3.28495e-09	4.6506e-08	-2.05518	0.000757972	0.00716217	-3.22041	1.29907e-07	3.62826e-06	0.950419	0.151895	1	-1.16382	0.174259	0.999987	23905	840	17743	876	11141	6559	30323	5186	18273	69954	28310.9	20151.7	3839.76	13892.6	7922.4	25166	44181.3	4527.99	7961.35	17188.8
AT1G32910.1		HXXXD-type acyl-transferase family protein	3.42701	0.00112827	0.00504617	2.26784	0.0942589	0.281557	5.32668	0.00400102	0.0251867	-3.18423	0.107751	1	3.05621	0.174279	0.999987	3	0	0	1	27	25	1	18	27	0	0.0391909	0.0318242	0	0.507836	0.443548	0	0	0.0675486	0.541203	0.348281
AT2G26975.1		Ctr copper transporter family	-1.81843	5.09276e-08	5.91842e-07	-1.36548	0.00286575	0.021107	-2.23345	9.40063e-07	2.09555e-05	0.320019	0.508951	1	-0.86667	0.17448	0.999987	639	34	387	32	142	194	334	125	164	437	19.1748	8.01289	5.14309	5.73672	7.85198	14.1083	9.62115	4.9308	7.18749	5.59729
AT1G30860.1		RING/U-box superfamily protein	1.37398	0.000282578	0.00150599	1.88781	0.000512342	0.00518593	0.868064	0.105164	0.288319	0.497258	0.397971	1	-1.01825	0.175764	0.999987	11	12	22	8	218	244	75	179	240	48	0.0722638	0.359313	0.398755	2.01955	2.20196	0.176338	0.230652	0.272478	2.21703	1.55415
AT2G40330.1	PYL6, RCAR9	PYR1-like 6	-1.63562	0.000531354	0.00261845	-0.988656	0.129455	0.344078	-2.22397	0.000581385	0.00514553	1.04225	0.130586	1	-1.23375	0.175824	0.999987	580	35	577	91	11	29	32	6	26	65	10.2475	0.441844	3.12287	0.323323	0.657887	12.413	0.897182	8.29779	0.352488	0.441696
AT4G08780.1		Peroxidase superfamily protein	4.71985	7.55239e-19	3.63364e-17	5.53432	3.56482e-12	2.91577e-10	4.03057	2.02717e-07	5.3665e-06	0.700792	0.466898	1	-1.5019	0.176058	0.999987	0	7	0	4.15489	446.333	622.442	13	356.512	407.552	15.2605	0	0.155994	0.645588	11.4654	15.7059	0	0.203912	0.391547	11.9467	7.76952
AT1G24150.1	ATFH4, FH4	formin homologue 4	1.3826	0.000359912	0.00186082	0.898263	0.0887444	0.271023	1.89764	0.000318708	0.00312704	-0.640717	0.263452	1	1.0003	0.176349	0.999987	182	18	90	70	1064	1068	274	1213	1301	120	1.40141	1.47458	0.700956	11.2381	11.3272	0.845358	0.682511	2.7932	16.8679	10.6521
AT1G73810.1		Core-2/I-branching beta-1,6-N-acetylglucosaminyltransferase family protein	4.43606	5.81926e-16	2.09984e-14	3.88848	3.22921e-09	1.44207e-07	5.55936	1.27012e-07	3.55156e-06	-2.07288	0.0726124	1	1.67185	0.176621	0.999987	2	2	0	3	255	184	10	127	211	2	0.0249819	0.09127	0.126255	4.58419	3.0098	0	0.0153323	0.193808	3.10479	2.81367
AT5G20060.2		alpha/beta-Hydrolases superfamily protein	-0.691378	0.00100607	0.00456748	-0.957636	0.000818796	0.00760935	-0.424789	0.132617	0.336271	-0.549831	0.0641869	1	0.533902	0.176936	0.999987	362	21	182	48	409	355	564	357	374	276	4.39332	4.91368	1.2881	7.15955	5.75565	2.69221	2.51068	3.01331	8.82632	5.08055
AT3G49540.1		unknown protein; FUNCTIONS IN: molecular_function unknown; INVOLVED IN: N-terminal protein myristoylation; LOCATED IN: cellular_component unknown; Has 9244 Blast hits to 5308 proteins in 962 species: Archae - 18; Bacteria - 2665; Metazoa - 1953; Fungi - 964; Plants - 333; Viruses - 74; Other Eukaryotes - 3237 (source: NCBI BLink).	3.73492	0.00109323	0.00491291	5.57387	0.00385894	0.0267248	2.30289	0.135532	0.341038	2.7816	0.192367	1	-3.26584	0.177257	0.999987	0	0	1	0	38	23	0	25	17	1	0	0	0	1.29147	0.926811	0.0311838	0.0156156	0	1.0237	0.466227
AT4G20150.1		unknown protein; FUNCTIONS IN: molecular_function unknown; INVOLVED IN: biological_process unknown; LOCATED IN: mitochondrion, plasma membrane, mitochondrial respiratory chain complex I, respiratory chain complex I; EXPRESSED IN: 24 plant structures; EXPRESSED DURING: 15 growth stages; Has 30201 Blast hits to 17322 proteins in 780 species: Archae - 12; Bacteria - 1396; Metazoa - 17338; Fungi - 34…	1.04849	0.000347323	0.00180299	1.43738	0.000300462	0.00336896	0.684037	0.0843925	0.249125	0.637166	0.139654	1	-0.752012	0.177428	0.999987	602	200	597	400	1783	3424	775	2027	3091	983	21.3365	21.3114	35.7051	89.9469	166.219	25.6805	25.9568	72.6377	135.993	118.184
AT2G21100.1		Disease resistance-responsive (dirigent-like protein) family protein	2.50592	1.52663e-06	1.35268e-05	1.85845	0.0104412	0.0584522	3.27943	2.37974e-05	0.000348658	-1.08875	0.202803	1	1.42094	0.177465	0.999987	6	4	0	18	167	167	45	140	174	19	0.167366	0.904819	0.562635	6.8006	6.59753	0	0.44097	2.58049	8.0084	4.859
AT1G03400.1		2-oxoglutarate (2OG) and Fe(II)-dependent oxygenase superfamily protein	-1.85324	0.000425082	0.00214947	-2.53706	0.000474793	0.00488218	-1.18643	0.095569	0.270212	-0.955302	0.209706	1	1.3513	0.17764	0.999987	468	2	156	12	128	165	278	182	172	144	7.01034	3.05807	0.151352	2.53511	3.33036	2.84672	1.72574	0.928721	5.07985	2.90141
AT4G15270.1		glucosyltransferase-related	1.97284	0.000363485	0.00187681	2.7159	0.000335318	0.00366632	1.32559	0.0686145	0.216195	1.12062	0.174678	1	-1.38984	0.178154	0.999987	19	6	49	35	68	68	7	40	40	4	0.312889	0.0702841	0.499067	1.67616	1.53301	0.982744	0.0403298	2.97611	1.23829	0.666807
AT5G22540.1		Plant protein of unknown function (DUF247)	4.07583	5.00385e-13	1.24423e-11	3.42578	8.16882e-06	0.000162339	4.95413	3.20994e-09	1.30878e-07	-1.461	0.127405	1	1.52951	0.178214	0.999987	2	0	1	1	540	812	36	567	890	9	0.0245291	0.380839	0	9.03012	13.7957	0.0149484	0.0903391	0.0634376	13.3983	11.4711
AT2G07709.1		pseudogene, similar to NADH dehydrogenase, blastp match of 93% identity and 1.1e-175 P-value to GP	0.842703	0.0106616	0.0345724	0.432732	0.333315	0.601137	1.27761	0.00428633	0.0266036	-0.355308	0.465194	1	0.846278	0.1784	0.999987	11010	2751.64	8361.81	11289.3	13165.9	7120.51	7963.13	10749	12818.1	3682.62	30.2501	16.2908	38.2623	51.3194	26.2696	28.0505	7.70176	161.067	56.1948	37.322
AT5G17000.1		Zinc-binding dehydrogenase family protein	0.833572	0.00984522	0.0323397	0.419789	0.339255	0.606469	1.24944	0.00450604	0.0276435	-0.887198	0.0629441	1	0.830679	0.178406	0.999987	677.915	50.373	256.932	182.177	1726.71	1679.17	626.424	1173.64	1620.98	265.893	9.65602	6.78875	3.6252	34.5492	32.0691	4.45887	2.90104	13.4109	31.1537	24.1516
AT4G01870.1		tolB protein-related	-1.85072	4.87646e-05	0.000313525	-2.41999	9.71543e-05	0.00132072	-1.25052	0.0434132	0.156703	-1.20966	0.0707347	1	1.17031	0.178407	0.999987	2355	17	854	79	409	327	888	298	277	217	19.9288	5.54216	0.727471	4.98117	3.89302	8.81439	1.34847	3.46331	4.90721	2.50487
AT2G32930.2	ZFN2	zinc finger nuclease 2	1.72583	1.0591e-05	7.88846e-05	1.19539	0.0300091	0.127981	2.24219	6.19181e-05	0.000785987	-1.08174	0.0749849	1	1.04787	0.178443	0.999987	54	5	13	22	837	1206	191	685	1109	104	0.475034	1.3268	0.222411	10.3666	14.5978	0.139474	0.63311	1.00246	11.5387	10.2438
AT3G22830.1	AT-HSFA6B, HSFA6B	heat shock transcription factor A6B	1.36532	0.0162682	0.0490622	0.670142	0.39733	0.656831	2.15443	0.00610476	0.0353143	-0.816156	0.340616	1	1.48548	0.178505	0.999987	4	2	3	16	681	475	421	375	806	136	0.0468641	3.66593	0.118436	11.5592	7.28875	0.0428437	1.1942	0.969825	8.50258	9.94811
AT3G02390.2		unknown protein; FUNCTIONS IN: molecular_function unknown; INVOLVED IN: biological_process unknown; LOCATED IN: chloroplast.	-1.92271	0.000774295	0.00363429	-1.09525	0.182751	0.427078	-2.55829	0.00108633	0.00869209	1.49539	0.058728	1	-1.46033	0.179034	0.999987	16	2	28	0	29	12	35	19	40	83	0.772842	1.24823	0.485536	2.43403	0.898027	1.63762	2.75576	0	1.63021	2.02916
AT3G04210.1		Disease resistance protein (TIR-NBS class)	4.56143	2.25613e-28	2.46788e-26	4.0549	4.37173e-13	4.21046e-11	5.12589	3.40061e-19	7.11504e-17	-0.823336	0.192254	1	1.07195	0.179168	0.999987	50	50	20	113	8770	9783	242	9933	13332	115	0.454112	1.60749	2.29615	112.387	120.152	0.221523	0.79876	5.31539	169.11	127.415
AT1G60060.1		Serine/threonine-protein kinase WNK (With No Lysine)-related	-1.24485	0.000167252	0.000943303	-0.805973	0.0738962	0.239482	-1.62956	0.000221841	0.00230323	0.50269	0.270129	1	-0.82239	0.180566	0.999987	97	9	74	10	102	127	161	94	112	211	1.20054	1.47706	0.56296	1.82538	2.14182	1.11627	1.95992	0.640148	2.14588	1.52157
AT3G22500.1	ATECP31	Seed maturation protein	-3.01958	0.000957164	0.00436821	-1.9892	0.12088	0.330733	-4.32883	0.000843505	0.00701509	1.53342	0.217391	1	-2.33721	0.182699	0.999987	2	0	21	0	9	5	34	4	4	18	0.0339689	0.445367	0	0.174823	0.148809	0.434348	0.20791	0	0.104259	0.117091
AT4G10270.1		Wound-responsive family protein	7.33294	4.72995e-64	3.39346e-61	7.91754	3.36714e-36	3.41267e-33	6.79956	1.20202e-34	1.06187e-31	0.981581	0.212849	1	-1.1166	0.1827	0.999987	3	71	4	210	1508	1154	4	859	1205.62	6	0.149809	0.122899	17.8133	106.647	79.0169	0.241786	0.209676	53.4139	82.8726	65.0989
AT3G05030.1	NHX2, ATNHX2	sodium hydrogen exchanger 2	1.86289	3.59067e-11	6.91841e-10	1.51887	7.57231e-05	0.00106981	2.23816	6.92465e-09	2.67693e-07	-0.580663	0.168527	1	0.720315	0.182816	0.999987	87	18	49	57	1419	1162	281	1164	1514	117	0.708534	1.64402	0.74133	16.4476	12.6761	0.486752	0.756754	2.40518	17.6535	13.246
AT4G05018.1		unknown protein; FUNCTIONS IN: molecular_function unknown; INVOLVED IN: biological_process unknown; LOCATED IN: endomembrane system; BEST Arabidopsis thaliana protein match is: unknown protein (TAIR:AT4G21500.1); Has 30201 Blast hits to 17322 proteins in 780 species: Archae - 12; Bacteria - 1396; Metazoa - 17338; Fungi - 3422; Plants - 5037; Viruses - 0; Other Eukaryotes - 2996 (source: NCBI BLin…	3.55956	0.000182062	0.00101602	5.12713	5.96759e-05	0.000869441	2.78341	0.0246311	0.103116	0.835594	0.586442	1	-2.35419	0.183354	0.999987	2	2	0	0	100	156	0	47	65	5	0.0529686	0.0162014	0.267151	3.72821	5.22013	0	0.0967005	0	2.27688	1.90363
AT1G72520.1	LOX4	PLAT/LH2 domain-containing lipoxygenase family protein	1.65887	0.00341347	0.0131374	1.02343	0.184071	0.428916	2.46408	0.00143412	0.0109286	-1.46758	0.0806187	1	1.44129	0.183381	0.999987	194	16	67	42	10508	5947	1687	6762	8522	230	1.09015	7.04288	0.454844	83.703	45.0509	0.459442	0.90739	1.2241	71.5948	50.4581
AT2G29300.2		NAD(P)-binding Rossmann-fold superfamily protein	-4.40468	5.62515e-08	6.49688e-07	-3.32787	0.00219785	0.0170687	-5.38443	4.22908e-06	7.71232e-05	0.171542	0.87261	1	-2.05218	0.183403	0.999987	68	4	38	0	5	6	129	5	3	122	1.30199	1.77604	0.386689	0.109507	0.125812	0.885684	1.67362	0	0.176315	0.0660735
AT5G61660.1		glycine-rich protein	2.00559	0.000332976	0.00173972	2.79657	0.000541536	0.0054249	1.31533	0.0930961	0.265836	1.11748	0.20258	1	-1.47939	0.18406	0.999987	2	10	9	17	305	128	47	114	224	56	0.0575686	1.07493	1.45127	12.1909	5.04289	0.314795	1.25943	2.51396	6.23127	6.86312
AT1G04570.1		Major facilitator superfamily protein	3.88918	7.98547e-17	3.12664e-15	3.09299	0.000352869	0.00382771	4.82893	8.3159e-07	1.87477e-05	-1.45785	0.183197	1	1.73512	0.184852	0.999987	4	0	0	13	380	444	24	248	380	10	0.0364308	0.149568	0	4.95532	5.40693	0	0.072817	0.613213	4.38736	3.66608
AT1G06160.1	ORA59	octadecanoid-responsive Arabidopsis AP2/ERF 59	1.65707	0.0115632	0.0369576	2.54852	0.00452311	0.030328	0.871051	0.33955	0.591942	0.0538161	0.956647	1	-1.67545	0.185243	0.999987	12	34	7	14	78	93	33	31	73	26	0.250109	0.470871	3.57702	2.26516	2.67051	0.177544	0.356353	1.50398	1.40756	1.56572
AT4G13370.1		Plant protein of unknown function (DUF936)	0.80885	0.0160878	0.0486162	0.392179	0.390891	0.652066	1.23505	0.00739778	0.0410544	-0.613392	0.214593	1	0.844066	0.185358	0.999987	37	9	15	23	151	123	99	147	157.055	50	0.296718	0.609484	0.364998	1.69565	1.39666	0.146728	0.330664	0.955705	2.21442	1.25921
ATMG00170.1	ORF139A	hypothetical protein	0.930695	0.00904267	0.0300884	0.510516	0.28395	0.550723	1.40115	0.0044529	0.0274258	-0.940452	0.0738576	1	0.891863	0.185645	0.999987	65.2389	15.9133	28.3367	20.5062	104.898	111.419	71.8413	133.557	106.25	24	3.9496	3.26515	4.83304	8.80386	9.36062	2.07283	1.20829	6.29708	14.9154	7.00248
ATMG00620.1	ORF139B	hypothetical protein	0.930695	0.00904267	0.0300884	0.510516	0.28395	0.550723	1.40115	0.0044529	0.0274258	-0.940452	0.0738576	1	0.891863	0.185645	0.999987	65.2389	15.9133	28.3367	20.5062	104.898	111.419	71.8413	133.557	106.25	24	3.9496	3.26515	4.83304	8.80386	9.36062	2.07283	1.20829	6.29708	14.9154	7.00248
AT4G34370.1	ATARI1, ARI1	RING/U-box superfamily protein	0.492841	0.00031265	0.00164577	0.668893	0.000307135	0.00343552	0.325021	0.0758911	0.231952	0.196909	0.318603	1	-0.342656	0.185712	0.999987	499	89	434	201	1663	1473	761	1106	1648	606	3.80801	4.42125	3.43493	17.8623	15.0712	4.04016	3.46679	7.94909	16.1788	13.0436
AT1G48100.1		Pectin lyase-like superfamily protein	2.1787	1.75104e-07	1.84986e-06	1.68146	0.00293462	0.021519	2.74134	2.43019e-06	4.80637e-05	-1.01143	0.109491	1	1.06135	0.186328	0.999987	59	34	21	118	304	290	98	241	210	35	0.581014	0.688978	1.69279	4.09746	4.0125	0.252167	0.272415	6.01649	4.59288	2.23216
AT3G54040.1		PAR1 protein	1.36602	0.000171141	0.000963453	1.8452	0.000211359	0.00253055	0.925779	0.0610484	0.199142	0.522465	0.332473	1	-0.917987	0.186609	0.999987	79	40	51	63	506	887	166	470	669	237	1.58551	2.62178	4.05271	14.372	24.1109	1.24576	3.45755	6.51907	18.0198	14.4298
ATMG01350.1	ORF145C	hypothetical protein	1.1042	0.00196801	0.00819208	0.668494	0.170912	0.410489	1.57218	0.00132294	0.0102284	-0.71463	0.17828	1	0.904729	0.186862	0.999987	202	21	114.007	99.0051	595.007	532.004	225.005	566	446.005	72	11.4603	10.0552	5.98033	47.8007	40.3412	7.82058	3.15163	28.5346	60.1596	26.838
AT3G07390.1	AIR12	auxin-responsive family protein	1.07953	0.00146115	0.00633293	1.52759	0.00157765	0.0129907	0.643264	0.174563	0.400507	0.711462	0.168671	1	-0.883264	0.186925	0.999987	31	22	64	21	719	520	249	576	874	188	0.482148	2.84401	1.7285	15.8829	10.6803	1.21249	2.14374	1.68712	17.4943	14.8395
AT5G52750.1		Heavy metal transport/detoxification superfamily protein	2.15766	0.000469135	0.00235078	1.34301	0.111653	0.314378	2.90987	0.000613192	0.00538309	-1.41179	0.126415	1	1.56755	0.187185	0.999987	143	8	34	38	1923	2761	185	2029	2767	92	4.75688	4.62973	1.34087	90.8438	123.018	1.37322	2.31843	6.48232	129.185	97.2205
ATCG00500.1	ACCD	acetyl-CoA carboxylase carboxyl transferase subunit beta	-1.64157	6.01748e-08	6.91401e-07	-1.25255	0.0023731	0.0181673	-2.01727	9.7458e-07	2.16038e-05	0.661471	0.139751	1	-0.763618	0.187303	0.999987	26367	1079	29187	1614	23393	27528	38217	18117	38710	46978	325.593	351.403	67.339	407.882	452.881	439.277	436.815	103.085	417.908	499.236
AT3G23880.1		F-box and associated interaction domains-containing protein	-3.95364	2.10286e-25	1.75069e-23	-3.47265	1.02723e-11	7.62607e-10	-4.39148	4.82101e-18	8.64592e-16	0.288567	0.561791	1	-0.917781	0.187391	0.999987	363	6	282	4	48	62	520	46	35	519	5.75043	5.92918	0.480126	1.03261	1.17977	5.44127	6.3261	0.327273	1.50718	0.600305
AT2G38995.1		O-acyltransferase (WSD1-like) family protein	3.04783	0.000545632	0.00268068	4.54062	0.0023988	0.0183099	2.10571	0.0596367	0.196174	2.79737	0.0797519	1	-2.43309	0.187999	0.999987	0	3	0	8	43	17	2	26	47	11	0	0.0131589	0.163957	0.642676	0.260515	0	0.0797056	0.447635	0.663488	0.566514
AT2G32680.1	AtRLP23, RLP23	receptor like protein 23	5.8656	3.32249e-23	2.34236e-21	5.1814	2.20559e-11	1.52114e-09	6.77289	3.34106e-13	3.06503e-11	-0.7579	0.482876	1	1.59269	0.188222	0.999987	4.00044	9	2	22	343	426	5	695	909	2	0.0241151	0.0256392	0.274446	2.92772	3.51284	0.0147113	0.011143	0.687725	8.02627	5.78541
AT5G25250.1		SPFH/Band 7/PHB domain-containing membrane-associated protein family	2.06338	0.00194249	0.00809968	1.30351	0.151501	0.380154	2.98739	0.00115135	0.00910245	-1.10855	0.267081	1	1.68444	0.188346	0.999987	199	20	67.5923	36	321	197	26	393	425	9	2.13441	0.221922	1.0844	4.80637	3.05442	0.883865	0.0724882	1.99846	7.96456	4.80924
AT2G47060.4		Protein kinase superfamily protein	0.962128	0.00172105	0.00728772	0.595468	0.154001	0.384024	1.36563	0.0010924	0.0087348	-0.938488	0.0380235	1	0.771208	0.188428	0.999987	221	28	106	68	2217	3126	1218	2055	2472	348	2.66222	10.7443	1.70475	37.6391	51.3375	1.55638	3.27609	4.23735	46.1699	31.0117
AT1G54540.1		Late embryogenesis abundant (LEA) hydroxyproline-rich glycoprotein family	2.1456	6.49116e-07	6.15387e-06	1.64088	0.0065725	0.0408782	2.78003	1.07157e-05	0.000173517	-0.873773	0.209734	1	1.14024	0.188688	0.999987	8	1	6	14	262	311	73	253	273	19	0.182681	1.22779	0.115232	8.23007	9.72744	0.16667	0.417804	1.64643	10.6205	6.67136
AT3G22410.1		Sec14p-like phosphatidylinositol transfer family protein	2.64181	4.76846e-10	7.71333e-09	3.18083	4.08953e-08	1.4466e-06	2.12704	0.000145871	0.00162266	0.714065	0.289358	1	-1.05267	0.189008	0.999987	2	2	3	7	223	261	22	149	194	24	0.0239504	0.204135	0.121051	3.66913	4.27585	0.0437894	0.220558	0.433637	3.16027	2.49091
AT5G51310.1		2-oxoglutarate (2OG) and Fe(II)-dependent oxygenase superfamily protein	2.59622	0.00801872	0.0272159	1.53793	0.277269	0.542711	4.22306	0.00450974	0.0276591	-1.15004	0.486895	1	2.67932	0.189046	0.999987	0	0	0	12	64	51	22	34	58	6	0	0.335933	0	1.57398	1.29161	0	0.0720694	1.21638	1.29726	1.1365
AT3G44860.1	FAMT	farnesoic acid carboxyl-O-methyltransferase	3.5895	4.68003e-10	7.57531e-09	3.03188	2.95212e-05	0.00048023	4.46502	5.08361e-08	1.59336e-06	-2.04644	0.0264482	1	1.43545	0.189095	0.999987	0	2	1	0	516.481	684	74	376	573	8	0	0.832242	0.151631	11.1801	13.9377	0.0182818	0.110355	0	10.6391	8.88839
AT1G52040.1	MBP1, ATMBP	myrosinase-binding protein 1	3.40251	0.000334398	0.0017463	2.24855	0.0775576	0.247223	4.66412	0.00055809	0.00496144	-2.11404	0.149668	1	2.41767	0.189285	0.999987	1	18	0	41	159	56	64	125	226	10	0.0106205	0.458865	0.966399	2.33103	0.884075	0	0.0783074	2.2538	2.33007	2.50862
AT5G13720.1		Uncharacterised protein family (UPF0114)	-1.48634	0.000142011	0.000816615	-2.01231	0.000326529	0.00359552	-1.00243	0.0666554	0.2117	-0.588811	0.311479	1	1.01088	0.189548	0.999987	353	3	104	35	135	131	255	102	149	206	6.24363	3.30128	0.267965	3.45928	3.21553	2.23979	2.6728	3.19491	3.36586	2.82081
AT3G27210.1		unknown protein; FUNCTIONS IN: molecular_function unknown; INVOLVED IN: N-terminal protein myristoylation; LOCATED IN: plasma membrane; EXPRESSED IN: 22 plant structures; EXPRESSED DURING: 13 growth stages; BEST Arabidopsis thaliana protein match is: unknown protein (TAIR:AT5G40860.1); Has 133 Blast hits to 98 proteins in 25 species: Archae - 0; Bacteria - 6; Metazoa - 32; Fungi - 7; Plants - 70;…	0.960697	0.000385349	0.00197475	0.627838	0.0925105	0.278116	1.31189	0.000430398	0.00401323	-0.775885	0.0536327	1	0.685397	0.189627	0.999987	105	19	55	62	2299	3179	1529	1703	2791	543	1.80222	19.9091	1.64702	56.3784	72.8597	1.14956	6.95378	5.49326	55.736	50.6345
AT3G23730.1	XTH16	xyloglucan endotransglucosylase/hydrolase 16	-1.86247	2.65323e-11	5.19841e-10	-1.49535	0.000101684	0.00137253	-2.20053	9.26378e-09	3.40462e-07	0.065406	0.872823	1	-0.704057	0.189801	0.999987	1124	46	629	42	464	438	845	267	435	899	19.7729	10.837	4.0866	11.3879	10.6347	13.4733	11.6241	3.81328	8.96298	8.15839
AT2G40260.1		Homeodomain-like superfamily protein	0.638353	0.0144006	0.0443752	0.975712	0.00719066	0.0438914	0.311843	0.387442	0.635665	0.245936	0.527839	1	-0.662826	0.189925	0.999987	144	41	127	39	406	390	170	279	470	143	2.16301	1.98642	3.11131	8.72576	7.86368	2.32393	1.62003	3.02666	7.79075	7.26734
AT1G76640.1		Calcium-binding EF-hand family protein	2.05496	0.00028331	0.0015089	1.40643	0.0486909	0.180336	2.76801	0.000299959	0.00297861	-1.87564	0.0285687	1	1.36378	0.190105	0.999987	0	2	0	0	380	341	145	219	397	24	0	5.41936	0.497281	26.5219	22.3859	0	0.979902	0	19.7319	21.533
AT3G06433.1		pseudogene of nodulin MtN3 family protein	1.09718	0.00107608	0.00484475	0.687899	0.135718	0.354638	1.53903	0.0010831	0.008675	-0.756323	0.136345	1	0.852376	0.190132	0.999987	109.905	17.878	51.9127	82.2162	155.822	165.097	81.4397	129.516	118.26	31.627	0.542182	0.285774	0.446217	1.12199	1.05218	0.312555	0.10824	2.10422	1.193	0.591917
AT4G10150.1		RING/U-box superfamily protein	-1.88877	0.0156918	0.0476359	-2.83481	0.00945806	0.0541712	-0.8257	0.469236	0.704908	-1.60217	0.169997	1	2.00805	0.190285	0.999987	5	0	0	1	15	13	90	21	9	27.8093	0.137582	1.85224	0	0.629882	0.538998	0	0.616311	0.141439	0.887136	0.286101
AT3G06890.1		unknown protein; Has 91 Blast hits to 91 proteins in 12 species: Archae - 0; Bacteria - 0; Metazoa - 0; Fungi - 0; Plants - 91; Viruses - 0; Other Eukaryotes - 0 (source: NCBI BLink).	2.36179	0.000187797	0.00104468	1.51378	0.0902316	0.274021	3.24752	0.00104288	0.0084093	-1.69402	0.115506	1	1.73339	0.190598	0.999987	11	0	2	3	148	152	14	127	153	6	0.308428	0.411871	0	6.25822	5.37289	0.0681522	0.221607	0.432284	6.24192	4.49571
AT4G34100.1		RING/U-box superfamily protein	-0.678272	0.00960967	0.0317282	-1.00347	0.00510296	0.0334238	-0.347104	0.330632	0.582956	-0.435099	0.260667	1	0.657425	0.190792	0.999987	2580	95	1379	307	2661	1939	2595	2170	2774	1429	11.944	8.85374	2.22522	17.4248	12.1656	7.7919	4.96193	7.37442	18.4909	13.609
AT5G20830.1	SUS1, ASUS1, atsus1	sucrose synthase 1	3.18225	5.76514e-23	3.91725e-21	2.78555	2.47004e-10	1.40437e-08	3.59553	4.37756e-16	6.3281e-14	-0.621963	0.197037	1	0.811301	0.19096	0.999987	377	248	185	1239	4236	5604.62	545	3886.61	3920.63	247	2.23772	2.50285	7.44652	35.3121	44.9831	1.33993	1.0936	38.1384	43.5542	24.4822
AT5G66400.1	RAB18, ATDI8	Dehydrin family protein	-4.30577	6.52493e-07	6.18107e-06	-3.42084	0.00435012	0.0294925	-5.59297	2.14951e-06	4.32295e-05	2.46832	0.0519279	1	-2.17172	0.191335	0.999987	403	1	2652	3	274	65	831	161	253	281	9.18963	14.5037	0.11507	8.58377	2.24741	73.5649	5.00671	0.352315	6.75537	6.22827
AT1G47820.1		unknown protein; BEST Arabidopsis thaliana protein match is: unknown protein (TAIR:AT1G47813.1); Has 29 Blast hits to 29 proteins in 9 species: Archae - 0; Bacteria - 0; Metazoa - 0; Fungi - 0; Plants - 29; Viruses - 0; Other Eukaryotes - 0 (source: NCBI BLink).	0.951177	0.00470289	0.0173185	1.39909	0.00314485	0.0227599	0.551036	0.229073	0.471665	0.782285	0.119492	1	-0.846758	0.191726	0.999987	23	12	28	22	182	274	87	179	287	109	1.03983	3.11438	2.72824	11.5488	17.0184	1.53364	3.99895	5.07585	15.9516	14.3052
AT1G55805.1		BolA-like family protein	-1.21919	0.00175469	0.00741678	-0.734503	0.1706	0.410051	-1.71387	0.00134991	0.0103979	0.298283	0.603495	1	-0.978311	0.191776	0.999987	487	38	504	20	234	293	345	198	251	255	13.9931	7.5111	5.50511	9.8341	11.6725	17.5975	5.65756	2.95243	10.9847	7.49851
AT1G54000.1		GDSL-like Lipase/Acylhydrolase superfamily protein	3.02697	5.94411e-17	2.34619e-15	2.57964	2.37403e-07	7.07687e-06	3.51038	9.3982e-12	6.36835e-10	-1.13872	0.0438545	1	0.932332	0.191949	0.999987	36	34	6	64	2586.06	3162.13	445.512	2566.11	2369.22	184.492	0.401227	3.88362	1.91547	41.3507	47.4754	0.0815211	1.63959	3.69116	54.0855	28.0511
AT2G45450.1	ZPR1	protein binding	2.18888	5.87949e-05	0.00037059	2.89914	0.000201535	0.00243167	1.49382	0.0475225	0.166987	1.05722	0.213206	1	-1.40425	0.192111	0.999987	6	3	12	2	733	1270	83	623	1299	80	0.162077	1.53708	0.408693	27.0213	45.9958	0.394024	1.54472	0.27776	31.3934	37.3222
AT4G17660.1		Protein kinase superfamily protein	4.56598	2.44416e-10	4.1317e-09	3.38688	0.00201156	0.015944	5.56236	9.48947e-06	0.000155991	-1.3841	0.324174	1	2.17196	0.192199	0.999987	5	0	0	13	180	279	3	228	346	5	0.0768096	0.0468144	0	3.81205	5.45116	0	0.0564701	1.03165	6.15258	5.59505
AT1G25530.1		Transmembrane amino acid transporter family protein	1.41673	1.85227e-06	1.61464e-05	1.81007	1.67531e-05	0.000299257	1.05258	0.0102172	0.0527605	0.611188	0.17651	1	-0.756485	0.192339	0.999987	29	12	36	17	522	733	138	528	738	137	0.315841	1.02737	0.660657	7.7815	10.7718	0.477997	1.0906	0.958209	11.1453	8.42975
AT2G40205.1		Ribosomal protein L41 family	1.22039	0.00192119	0.00803147	0.704746	0.198522	0.448252	1.70168	0.00189181	0.0137823	-0.903477	0.127966	1	0.998098	0.193635	0.999987	135.456	14	27	41	1354	2065	430	1374	2186.23	360	162.201	292.189	64.2837	1750.44	2566.03	37.5799	241.923	214.289	2157.12	2132.34
AT1G01130.1		CONTAINS InterPro DOMAIN/s: CBL-interacting protein kinase (InterPro:IPR020660), Calcium/calmodulin-dependent protein kinase-like (InterPro:IPR020636); BEST Arabidopsis thaliana protein match is: unknown protein (TAIR:AT5G47170.1); Has 176 Blast hits to 176 proteins in 20 species: Archae - 0; Bacteria - 0; Metazoa - 0; Fungi - 0; Plants - 176; Viruses - 0; Other Eukaryotes - 0 (source: NCBI BLink…	2.16178	1.78616e-06	1.55997e-05	1.63771	0.00835613	0.0491893	2.78823	1.71962e-05	0.000260919	-0.892572	0.205905	1	1.15146	0.193833	0.999987	26	13	28	58	138	122	44	91	168	5	1.89111	2.49671	4.73476	13.662	11.9181	2.45505	0.386385	21.2939	12.849	12.5787
AT5G22060.1	ATJ2, J2	DNAJ homologue 2	0.741109	0.000293991	0.00155797	0.489074	0.0806606	0.253817	1.00022	0.000353468	0.00341333	-0.322983	0.288277	1	0.512308	0.193847	0.999987	2066.28	280	1307	913	2597	1738	1083	2026	2330	573	23.7461	9.36681	16.2647	42.2917	26.9114	18.3097	4.9473	54.2883	43.8338	28.2635
AT5G12930.1		unknown protein; Has 1807 Blast hits to 1807 proteins in 277 species: Archae - 0; Bacteria - 0; Metazoa - 736; Fungi - 347; Plants - 385; Viruses - 0; Other Eukaryotes - 339 (source: NCBI BLink).	2.36551	2.3769e-06	2.02302e-05	1.70324	0.0144195	0.0747293	2.98132	2.42521e-05	0.000354232	-1.11956	0.146145	1	1.27894	0.194064	0.999987	53	5	13	25	1219	1805	130	1351	1663	86	0.570721	1.05506	0.272176	18.4403	25.6884	0.170668	0.740979	1.39332	27.3095	18.7127
AT2G43020.1	ATPAO2, PAO2	polyamine oxidase 2	1.76307	0.00169269	0.00718709	2.52103	0.00112803	0.00986695	1.12355	0.139147	0.346299	1.22766	0.142097	1	-1.39622	0.194079	0.999987	22.837	9.67099	19.3095	35.9992	729.223	770.228	74.7327	705.79	185.486	217.04	0.189405	0.435824	0.405613	8.15573	8.67144	0.195336	1.35735	1.54686	10.9061	4.41081
AT5G03830.1		CDK inhibitor P21 binding protein	-0.73812	0.010819	0.0350197	-0.366378	0.347338	0.612929	-1.06205	0.00539641	0.0320187	0.437887	0.276395	1	-0.694553	0.194087	0.999987	141	8	124	22	286	376	273	184	349	304	2.02613	3.02932	0.580821	5.55376	7.12939	2.17092	3.25057	1.63377	4.85094	5.19391
AT1G17750.1	PEPR2, AtPEPR2	PEP1 receptor 2	2.22379	2.21834e-05	0.000154474	1.62059	0.0232381	0.106576	2.95034	6.8909e-05	0.000860533	-1.60616	0.0466707	1	1.33062	0.194118	0.999987	25	2	7	6	2848	2955	364	2019	2616	90	0.125814	1.42753	0.0509228	19.8626	19.8841	0.0429935	0.387848	0.156649	18.9511	14.0341
AT1G04490.1		Protein of unknown function (DUF3527)	3.81586	2.22222e-20	1.25189e-18	3.31983	6.86113e-09	2.85607e-07	4.41771	1.05898e-12	8.77038e-11	-1.0764	0.125595	1	1.09943	0.194139	0.999987	3	6	0	15	1008	1286	106	805	1475	38	0.0382976	0.94842	0.387085	17.9234	21.686	0	0.35251	0.990254	19.6853	19.9673
AT5G11930.1		Thioredoxin superfamily protein	5.2375	2.60004e-10	4.37398e-09	6.51891	2.05347e-06	4.74415e-05	4.26073	7.87758e-05	0.000962089	1.82285	0.265281	1	-2.25642	0.194863	0.999987	0	4	0	3	76	110	1	67	99	3	0	0.0179429	0.590938	3.11961	4.2675	0	0.0534061	0.451549	3.59934	2.87178
AT2G40130.2		Double Clp-N motif-containing P-loop nucleoside triphosphate hydrolases superfamily protein	2.22147	1.29476e-14	4.00292e-13	1.85829	3.76669e-06	8.0852e-05	2.60518	4.7732e-10	2.32823e-08	-0.602064	0.197485	1	0.748319	0.1951	0.999987	15	7	4	16	645	476	118	494	746	66	0.084436	0.499295	0.199339	5.22965	3.66877	0.0274769	0.294891	0.46713	5.35344	4.48985
AT3G02940.1	MYB107, AtMYB107	myb domain protein 107	1.04443	0.00682719	0.0237196	1.54992	0.00392491	0.0270744	0.603354	0.246494	0.492245	0.66118	0.255654	1	-0.945537	0.195237	0.999987	10	4	8	6	81	89	22	54	92	31	0.150488	0.320987	0.304104	1.56598	1.99428	0.14666	0.331977	0.466498	1.57028	1.41213
AT2G07724.1		unknown protein; BEST Arabidopsis thaliana protein match is: unknown protein (TAIR:ATMG00200.1); Has 7 Blast hits to 7 proteins in 1 species: Archae - 0; Bacteria - 0; Metazoa - 0; Fungi - 0; Plants - 7; Viruses - 0; Other Eukaryotes - 0 (source: NCBI BLink).	-21.9333	8.96883e-12	1.8909e-10	0.980824	0.830907	0.928851	-7.16167	0.100912	0.28076	7.75419	0.105389	1	-8.14044	0.19569	0.999987	0	0	0	0	0	0	0	0	0	38.5	0	0	0	0	0	0	2.59219	0	0	0
AT4G21940.2	CPK15	calcium-dependent protein kinase 15	1.05223	4.71319e-05	0.000304473	0.735964	0.0402117	0.157967	1.38045	0.000100995	0.00119254	-0.365769	0.341782	1	0.645722	0.195786	0.999987	57	13	42	51	952	733	456	647	1174	210	0.499261	2.94574	0.575778	11.6934	8.48106	0.448666	1.45475	2.3139	10.4676	10.9135
AT2G26480.1	UGT76D1	UDP-glucosyl transferase 76D1	2.74513	4.07121e-11	7.79506e-10	2.22022	0.000233154	0.00274637	3.3289	6.43935e-08	1.94666e-06	-0.510713	0.459773	1	1.10993	0.196311	0.999987	7	4	2	25	621	303	82	416	663	46	0.0861773	0.697114	0.248879	10.7534	5.06994	0.0300098	0.408055	1.59192	9.97352	8.67851
AT1G55430.1		Cysteine/Histidine-rich C1 domain family protein	2.12629	0.00500488	0.0182596	1.08347	0.320183	0.587082	3.20797	0.0108381	0.0551193	-1.89057	0.160829	1	2.11915	0.196314	0.999987	11	0	0	6	43	39	4	30	35	4	0.0980406	0.0271033	0	0.488994	0.468596	0	0.0383746	0.276986	0.478566	0.344194
AT3G16040.1		Translation machinery associated TMA7	2.36862	0.00150159	0.00647943	3.40687	0.00235176	0.0180335	1.45844	0.165798	0.387496	1.04061	0.408811	1	-1.94475	0.197494	0.999987	0	5	2	3	33	20	5	13	27	5	0	0.202347	1.37623	2.50791	1.37592	0.13261	0.163912	0.836099	1.42834	1.58667
AT1G28660.1		GDSL-like Lipase/Acylhydrolase superfamily protein	0.574885	0.00172142	0.00728772	0.345534	0.173394	0.413798	0.802617	0.00147826	0.0112077	-0.390068	0.153428	1	0.458365	0.197579	0.999987	755.867	94.6802	355.039	262.669	2811.16	2472.95	1421.37	2327.22	2811.04	926.403	10.3663	14.8653	6.56121	54.8765	45.5881	5.9331	9.63056	18.6219	60.1464	40.5953
AT4G00400.1	GPAT8, AtGPAT8	glycerol-3-phosphate acyltransferase 8	-1.78725	1.44107e-17	6.06071e-16	-2.04339	1.0541e-12	9.37869e-11	-1.53961	2.97054e-08	9.86815e-07	-0.243004	0.402295	1	0.504764	0.197932	0.999987	538	20	390	53	281	248	989	286	332	521	5.07939	6.94337	0.954718	3.75556	3.27815	4.49015	3.79083	2.59122	5.14195	3.22558
AT5G46040.1		Major facilitator superfamily protein	-1.23534	0.00293654	0.011548	-0.724748	0.195006	0.443752	-1.705	0.00229467	0.0161787	0.394503	0.473413	1	-0.979475	0.198343	0.999987	40	2	31	5	28	37	37	15	25	43	0.403699	0.294745	0.102047	0.35764	0.508501	0.381482	0.310161	0.261247	0.263226	0.259992
AT5G13930.1	CHS, TT4, ATCHS	Chalcone and stilbene synthase family protein	5.22592	3.33725e-44	9.1467e-42	5.70707	1.4679e-28	8.14722e-26	4.77763	1.0553e-20	2.49218e-18	1.46364	0.00910523	1	-0.92793	0.198345	0.999987	173	1180	194	4438	15023	13619	225	20595	15715	645	2.098	2.0083	72.3249	259.284	223.585	2.86758	5.80676	278.399	476.06	204.143
AT3G27270.1		TRAM, LAG1 and CLN8 (TLC) lipid-sensing domain containing protein	2.80643	0.000963906	0.00439405	4.03024	0.00183027	0.0147072	1.84311	0.104362	0.286627	1.41649	0.334907	1	-2.18347	0.19907	0.999987	0	3	0	2	25	38	3	14	36	6	0	0.054421	0.33719	0.789919	1.29263	0	0.0951139	0.229451	0.64952	0.866023
AT5G06730.1		Peroxidase superfamily protein	3.55759	1.29475e-09	1.95802e-08	2.78458	0.00058691	0.00580461	4.38142	3.38349e-06	6.36961e-05	-1.97553	0.0573988	1	1.59693	0.199496	0.999987	7	3	0	2	507	379	24	360	426	11	0.0916666	0.263188	0.198527	9.26799	6.66931	0	0.112477	0.135422	8.64001	5.8451
AT2G22500.1	UCP5, ATPUMP5, DIC1	uncoupling protein 5	1.75309	1.2417e-05	9.11488e-05	1.27438	0.019739	0.094445	2.26059	3.95891e-05	0.000540824	-1.31196	0.0280526	1	0.987643	0.19954	0.999987	127	72	35	77	8330	4153	3220	4219	10092	944	1.49875	28.3272	4.29461	137.885	66.4502	0.503468	8.49215	4.70103	94.4618	126.163
AT3G47965.1		unknown protein; Has 35333 Blast hits to 34131 proteins in 2444 species: Archae - 798; Bacteria - 22429; Metazoa - 974; Fungi - 991; Plants - 531; Viruses - 0; Other Eukaryotes - 9610 (source: NCBI BLink).	-0.639535	0.0145891	0.0448256	-0.302484	0.40431	0.662217	-0.950415	0.00802701	0.0438525	0.414381	0.281899	1	-0.646781	0.199678	0.999987	429.811	41.6001	349.808	61	537	731	578.548	447	804.755	668.756	19.3242	19.1201	9.40591	33.8361	45.6561	19.0547	21.1794	13.9974	37.3822	38.8908
AT3G62930.1		Thioredoxin superfamily protein	-2.45918	2.19615e-09	3.22132e-08	-1.95742	0.000487128	0.00498264	-2.95447	2.46662e-07	6.4089e-06	0.182077	0.736361	1	-0.995427	0.199757	0.999987	95	6	87	2	20	21	82	13	19	61	4.61621	2.66113	1.46526	1.55822	1.4348	5.1185	2.01318	0.495276	1.49088	0.978267
AT2G27820.1	PD1, ADT3	prephenate dehydratase 1	1.3375	0.000253341	0.00136388	0.892663	0.0750088	0.241664	1.7937	0.000360263	0.00346911	-0.83928	0.124142	1	0.902126	0.200241	0.999987	311	43	103	89	915	1366	302	1261	1193	170	3.68892	2.53459	2.57792	15.0795	21.9818	1.48919	1.58761	5.4613	28.4817	14.9454
AT1G23040.1		hydroxyproline-rich glycoprotein family protein	1.22432	0.0139737	0.0432564	0.566785	0.429812	0.682531	1.86083	0.0112742	0.0569851	-0.98821	0.212113	1	1.29421	0.200475	0.999987	19	2	2	8	74	148	40	109	147	29	0.410219	0.580197	0.217942	2.42069	4.11402	0.0525404	0.461219	0.88999	4.20867	3.17049
AT2G02340.1	AtPP2-B8, PP2-B8	phloem protein 2-B8	3.2014	0.00100974	0.00458229	2.19562	0.0883592	0.270272	4.97527	0.00571828	0.0336274	-2.54515	0.193064	1	2.77898	0.200671	0.999987	1	0	0	0	28	22	3	27	36	0	0.021196	0.0647183	0	0.775966	0.580299	0	0	0	1.07359	0.878662
AT1G73090.2		unknown protein; FUNCTIONS IN: molecular_function unknown; INVOLVED IN: biological_process unknown; EXPRESSED IN: 21 plant structures; EXPRESSED DURING: 12 growth stages.	-0.829845	0.00142878	0.00621475	-0.49137	0.187173	0.433029	-1.14728	0.00174467	0.0128477	0.346165	0.366879	1	-0.654913	0.201262	0.999987	140	20	156	22	137	128	190	93	165	148	2.11861	2.24109	1.529	2.95913	2.66838	2.87581	1.78035	1.72	2.53114	2.68384
AT3G10720.2		Plant invertase/pectin methylesterase inhibitor superfamily	-1.46685	1.37849e-08	1.76327e-07	-1.77579	6.35411e-07	1.68511e-05	-1.13942	0.00129964	0.0100876	-0.582146	0.12762	1	0.637573	0.201497	0.999987	1729	58	1274	195	780	642	2065	581	668	645	14.7932	13.2	2.50938	9.32941	7.44106	13.2946	4.26889	8.64291	9.3455	6.21063
AT1G80130.1		Tetratricopeptide repeat (TPR)-like superfamily protein	5.26978	6.47901e-23	4.37791e-21	4.65429	1.57807e-10	9.36038e-09	5.96919	8.82192e-16	1.23777e-13	-0.895265	0.269206	1	1.31659	0.201657	0.999987	39	380	24	1566	1900	1493	100	1255	2270	33	0.517812	0.986578	25.4955	35.3409	27.1642	0.388311	0.342082	107.501	32.0662	31.2561
AT4G13420.1	HAK5, ATHAK5	high affinity K+ transporter 5	6.17629	8.1697e-12	1.72989e-10	5.12164	3.23118e-05	0.000519104	7.36976	6.80396e-09	2.64313e-07	-2.37392	0.0869408	1	2.24871	0.201727	0.999987	53	53	7	19	20881	9846	31	11455	20592	15	0.348321	0.151771	1.76188	194.173	86.8112	0.0561303	0.097156	0.647396	142.25	142.178
AT1G52130.1		Mannose-binding lectin superfamily protein	3.41227	0.00344476	0.0132369	5.27394	0.00419059	0.0285885	2.27526	0.134615	0.339412	2.68	0.193513	1	-2.99831	0.202006	0.999987	0	2	3	6	5	2	0	2	2	0	0	0	0.126255	0.0714049	0.0410427	0.045671	0	0.387615	0.0383308	0.0214784
AT2G44578.1		RING/U-box superfamily protein	4.23013	1.52595e-06	1.35256e-05	3.42581	0.00185046	0.0148438	5.96373	0.000403649	0.00380848	-2.85137	0.119705	1	2.53711	0.202007	0.999987	1	0	0	2	51	85	4	50	41	0	0.0306879	0.0751966	0	2.24846	3.39339	0	0	0.315075	2.82717	1.43821
AT1G55210.1		Disease resistance-responsive (dirigent-like protein) family protein	2.8058	1.06763e-13	2.93273e-12	2.36023	4.44345e-06	9.39087e-05	3.28767	3.18186e-10	1.60792e-08	-1.14427	0.0444613	1	0.928984	0.202104	0.999987	97	112	29	182	1631	1670	395	1682	1443	132	2.28903	6.90818	13.3358	54.1657	52.872	0.832374	2.37362	22.1119	74.0774	35.9952
ATCG00400.1	TRNL.1	tRNA-Leu	-1.47453	0.00461642	0.0170412	-0.797158	0.264877	0.528573	-2.07501	0.00369726	0.0237062	0.742886	0.339122	1	-1.2762	0.203379	0.999987	5071	842	4427	520	2915	2562	8477	2562	5664	11873	6382.84	10176.7	5565.75	6113.42	5568.65	6367.48	14163.2	4549.53	7238.69	9568.49
AT5G57640.1		GCK domain-containing protein	-2.86872	1.65722e-05	0.000118563	-2.0215	0.0268966	0.118546	-3.5833	4.59345e-05	0.000611059	1.39528	0.107032	1	-1.56141	0.203418	0.999987	44	0	94	1	16	7	24	7	13	39	0.874424	0.327526	0	0.431936	0.152347	2.27371	0.522117	0.102473	0.305013	0.274422
AT1G11740.1		ankyrin repeat family protein	-1.83691	0.00792242	0.0269453	-0.946563	0.324725	0.592445	-2.64592	0.00579706	0.0339981	0.919218	0.357239	1	-1.6975	0.203844	0.999987	40	7	47	8	24	3	38	5	12	54	0.317484	0.236459	0.280977	0.254003	0.0347755	0.455037	0.288208	0.329019	0.0608803	0.102121
AT1G06850.1	AtbZIP52, bZIP52	basic leucine-zipper 52	1.24186	0.0113097	0.0362967	1.88801	0.00649916	0.0405194	0.663082	0.334344	0.587077	0.545952	0.466155	1	-1.22288	0.204123	0.999987	8	15	15	10	139	168	72	121	174.121	59	0.101647	0.74278	0.963178	2.38243	2.90851	0.232276	0.623766	0.657086	2.94381	2.42678
AT3G01130.1		unknown protein; FUNCTIONS IN: molecular_function unknown; INVOLVED IN: biological_process unknown; LOCATED IN: endomembrane system; EXPRESSED IN: male gametophyte, pollen tube; EXPRESSED DURING: M germinated pollen stage; BEST Arabidopsis thaliana protein match is: unknown protein (TAIR:AT5G15320.1); Has 64 Blast hits to 64 proteins in 11 species: Archae - 0; Bacteria - 0; Metazoa - 0; Fungi - 0…	0.775958	0.00556768	0.0199936	1.12848	0.00348642	0.0247705	0.444546	0.244387	0.49013	0.521135	0.209013	1	-0.68269	0.204477	0.999987	146	39	167	86	549	978	292	578	765	278	4.67475	6.75038	6.29303	24.7452	42.7311	6.49375	6.91341	14.1282	33.7769	26.0005
AT1G68190.1		B-box zinc finger family protein	-4.02175	1.41423e-14	4.35022e-13	-3.35469	2.98394e-06	6.6436e-05	-4.63312	1.80254e-10	9.6105e-09	-0.0084192	0.991074	1	-1.27667	0.204612	0.999987	458	17	304	9	34	47	732	22	29	534	6.26008	7.46008	1.17412	0.68765	0.868267	5.06313	5.63319	0.635918	0.650158	0.41155
AT1G54260.1		winged-helix DNA-binding transcription factor family protein	0.484442	0.00752232	0.0257858	0.713076	0.00426563	0.0290409	0.27289	0.264819	0.512616	0.482419	0.0687959	1	-0.438941	0.204743	0.999987	296	51	292	141	759	813	357	585	972	372	5.01168	4.34674	4.36118	18.2602	18.4132	6.02068	4.62204	12.3246	18.2141	17.2602
AT1G26770.2	ATEXPA10, AT-EXP10, ATEXP10, ATHEXP ALPHA 1.1, EXP10, EXPA10	expansin A10	2.59591	9.92164e-07	9.07116e-06	1.98624	0.0063508	0.0397753	3.28196	7.62873e-06	0.000129162	-0.644856	0.419539	1	1.29727	0.205493	0.999987	78	82	69	578	511	392	139	414	357	48	1.93928	2.5386	10.2849	18.6356	13.5039	2.08611	0.893539	73.9478	19.4649	9.61622
AT2G43670.1		Carbohydrate-binding X8 domain superfamily protein	2.6505	0.00013173	0.000762167	3.70052	0.000311619	0.00347734	1.86847	0.0689798	0.216985	0.472764	0.68656	1	-1.82664	0.205601	0.999987	0	6	0	1	166	309	38	160	222	37	0	1.16273	1.2164	9.87229	15.5614	0	1.04521	0.205957	11.3771	10.0804
AT2G29450.1	ATGSTU5, ATGSTU1, AT103-1A, GSTU5	glutathione S-transferase tau 5	-1.36963	8.4212e-08	9.45322e-07	-1.05091	0.00286791	0.0211095	-1.67682	1.84731e-06	3.79191e-05	0.0324053	0.931856	1	-0.624864	0.205822	0.999987	1925	101	1345	101	1268	996	1584	653	1124	1283	39.9678	24.6823	10.5852	37.6947	27.7623	33.9835	20.2859	10.8089	25.5893	24.7931
AT4G22214.1		Defensin-like (DEFL) family protein	2.14599	1.71746e-05	0.000122497	2.85894	0.000100769	0.00136097	1.54653	0.0363682	0.137735	0.353946	0.677932	1	-1.31033	0.206135	0.999987	0	3	0	1	373	210	44	139	214	39	0	0.833733	0.382106	12.8869	6.99513	0	0.707322	0.129906	6.39545	6.14031
AT4G36670.1		Major facilitator superfamily protein	-5.27522	3.35436e-40	7.64701e-38	-5.77205	1.8035e-24	6.67325e-22	-4.81043	3.15407e-20	7.23374e-18	-0.116281	0.827591	1	0.962729	0.20636	0.999987	2878	5	2121	17	9	16	470	29	18	281	28.8846	3.55995	0.253702	0.114726	0.241844	25.9559	2.12828	0.883319	0.53892	0.215449
AT1G12160.1		Flavin-binding monooxygenase family protein	1.70947	0.000173745	0.000976985	1.17313	0.0653932	0.220446	2.30031	0.000328149	0.00320647	-0.627686	0.368785	1	1.12848	0.206423	0.999987	23	8	9	49	232	212	96	198	210	47	0.252869	0.762798	0.444606	3.59459	3.10683	0.120629	0.456283	2.78795	4.21701	2.32351
AT4G02850.1		phenazine biosynthesis PhzC/PhzF family protein	2.60653	8.88337e-06	6.71913e-05	3.42956	6.32834e-05	0.000914001	1.92374	0.0210512	0.091443	1.00299	0.287296	1	-1.50525	0.206628	0.999987	2	15	4	15	158	231	34	179	211	46	0.0367349	0.481852	1.3912	4.05466	5.59205	0.089447	0.640252	1.4215	6.25785	3.89651
AT1G11175.1		other RNA	-1.45162	5.7784e-09	7.90536e-08	-1.14429	0.000674521	0.00650011	-1.72244	1.64921e-07	4.4803e-06	0.340814	0.30903	1	-0.577096	0.206652	0.999987	166	6	139	15	211	161	275	111	197	279	4.1719	5.08655	0.760677	7.44883	5.36648	4.24776	5.44903	1.93963	5.09259	5.08923
AT1G20930.1	CDKB2;2	cyclin-dependent kinase B2;2	2.17504	6.12087e-09	8.32254e-08	1.70377	0.00184464	0.0148124	2.68113	1.50834e-06	3.19511e-05	-0.588224	0.339783	1	0.97854	0.206868	0.999987	15	4	5	25	531	265	88	276	557	49	0.229344	0.969132	0.30896	11.5046	5.65995	0.0931253	0.562068	1.97466	7.69556	8.71478
AT3G03030.1		F-box/RNI-like superfamily protein	0.878423	0.0113382	0.0363719	0.458086	0.352093	0.617178	1.32381	0.00712949	0.0398997	-0.708167	0.1814	1	0.866858	0.206936	0.999987	55	4	30	29	319	473	203	316	382	74	0.528485	1.60746	0.194328	4.6021	6.10433	0.351516	0.543507	1.4429	5.77869	3.97603
AT2G30750.1	CYP71A12	cytochrome P450, family 71, subfamily A, polypeptide 12	4.27718	1.96063e-33	3.04622e-31	4.76463	6.17107e-21	1.56363e-18	3.87059	2.85756e-15	3.68424e-13	0.80616	0.174825	1	-0.89184	0.206969	0.999987	3	6	1	18	2200	1570.9	49	1356.9	1846	74	0.0317575	0.386505	0.321085	33.0241	22.4229	0.0129063	0.585404	0.986263	27.397	20.7656
AT1G29440.1		SAUR-like auxin-responsive protein family	-4.18077	1.13415e-12	2.68595e-11	-3.54382	5.23634e-07	1.42932e-05	-4.75896	7.79212e-11	4.44636e-09	0.749266	0.208087	1	-1.2141	0.207413	0.999987	33.668	0	45.7236	0	7.89226	9.30675	73.0055	4.25626	8.54668	79.9654	1.21449	2.03466	0	0.455091	0.418654	2.00156	2.17851	0	0.34016	0.448838
AT2G19802.1		unknown protein; FUNCTIONS IN: molecular_function unknown; INVOLVED IN: biological_process unknown; LOCATED IN: endomembrane system; Has 35333 Blast hits to 34131 proteins in 2444 species: Archae - 798; Bacteria - 22429; Metazoa - 974; Fungi - 991; Plants - 531; Viruses - 0; Other Eukaryotes - 9610 (source: NCBI BLink).	-3.44889	0.00870902	0.0291932	-1.46567	0.455827	0.703461	-4.9264	0.0132662	0.0645635	2.34221	0.19845	1	-3.45863	0.207604	0.999987	12	0	17	0	1	1	0	0	1	9	0.671425	0	0	0.127965	0.0610543	1.15025	0.300935	0	0	0.098184
AT1G22440.1		Zinc-binding alcohol dehydrogenase family protein	1.10041	7.23041e-08	8.21096e-07	1.35722	1.89096e-06	4.40361e-05	0.85588	0.00235696	0.0165572	0.299802	0.327177	1	-0.50018	0.20768	0.999987	137	55	129	103	1886	1911	686	1292	2130	583	1.67771	6.24078	3.40406	32.8738	31.4395	1.92544	5.26941	6.52427	29.5371	27.5079
AT5G02350.1		Cysteine/Histidine-rich C1 domain family protein	1.75001	0.00246969	0.00996908	0.87269	0.356065	0.620161	2.59376	0.00960643	0.0503809	-1.41143	0.195537	1	1.71803	0.207868	0.999987	7	0	0	4	71	154	27	103.92	112	16	0.0630119	0.180671	0	0.987752	1.9621	0	0.0996565	0.186493	1.62848	1.0352
AT4G17260.1		Lactate/malate dehydrogenase family protein	1.62684	4.66364e-08	5.47187e-07	1.26006	0.00309564	0.0224665	2.01646	3.41195e-06	6.41306e-05	-0.810687	0.0851842	1	0.757887	0.208612	0.999987	67	20	17	53	564	492	174	408	501	94	0.97572	1.92557	1.47154	11.5069	9.85697	0.301619	1.05333	3.98851	11.1509	7.72096
AT5G65925.1		unknown protein; BEST Arabidopsis thaliana protein match is: unknown protein (TAIR:AT3G49820.1); Has 45 Blast hits to 45 proteins in 6 species: Archae - 0; Bacteria - 0; Metazoa - 0; Fungi - 0; Plants - 45; Viruses - 0; Other Eukaryotes - 0 (source: NCBI BLink).	-1.6672	6.71373e-08	7.67423e-07	-1.27035	0.0027647	0.0205379	-2.00925	1.41849e-06	3.02723e-05	0.643106	0.146337	1	-0.737893	0.208776	0.999987	493	13	480	33	189	164	214	129	193	309	14.4207	4.45966	1.9171	7.29943	6.30966	17.0598	6.78834	4.95821	7.18569	6.54481
AT1G02220.1	ANAC003, NAC003	NAC domain containing protein 3	3.53051	4.40731e-13	1.10038e-11	2.90295	1.54625e-05	0.000279849	4.09316	1.66491e-09	7.25987e-08	-0.90849	0.220387	1	1.19105	0.209328	0.999987	132	31	38	173	2556	2555	87	2108	3159.97	68	1.78469	0.848254	2.11791	48.0469	48.2894	0.626058	0.779519	12.0922	53.524	45.9631
AT2G18735.1		other RNA	-0.794007	0.00532951	0.0192511	-0.42904	0.284791	0.551357	-1.12069	0.00437822	0.0270612	0.409955	0.321065	1	-0.690614	0.209423	0.999987	139	13	116	15	165	214	186	135	229	209	2.80007	2.72998	1.32202	4.77013	5.80197	2.84399	3.138	1.55789	5.13235	4.55561
AT1G29290.1		unknown protein; FUNCTIONS IN: molecular_function unknown; INVOLVED IN: biological_process unknown; LOCATED IN: endomembrane system; Has 18 Blast hits to 18 proteins in 5 species: Archae - 0; Bacteria - 0; Metazoa - 0; Fungi - 0; Plants - 18; Viruses - 0; Other Eukaryotes - 0 (source: NCBI BLink).	1.78584	0.0096372	0.0317891	0.97759	0.30498	0.571403	2.68609	0.00709042	0.0397464	-1.67152	0.120672	1	1.70892	0.21041	0.999987	24	0	6	5	156	197	25	166	140	6	0.85623	0.678631	0	7.9673	9.06089	0.259785	0.194312	0.913867	10.6818	5.77347
AT4G24350.1		Phosphorylase superfamily protein	-1.87029	0.00776268	0.0264906	-0.937392	0.333381	0.601137	-2.63981	0.00648369	0.0370772	0.560173	0.592777	1	-1.70039	0.210568	0.999987	181	54	111	35	113	116	576	73	118	665	2.65255	6.38489	3.9982	2.51367	2.19892	1.9818	7.39255	2.65046	1.88896	1.81638
AT5G18670.1	BMY3, BAM9	beta-amylase 3	-3.99718	2.03537e-18	9.26285e-17	-4.56218	4.43606e-13	4.23807e-11	-3.46182	3.36284e-08	1.10483e-06	-1.35445	0.0445341	1	1.10131	0.211143	0.999987	8337	21	1560	28	203	155	1249	135	196	827	76.3161	8.39616	0.971985	2.67857	1.86493	17.4149	5.86037	1.32744	2.44355	1.85417
AT4G04760.1		Major facilitator superfamily protein	2.42629	3.14845e-07	3.1842e-06	3.11716	1.87543e-05	0.000328214	1.90796	0.0031757	0.0210233	1.40778	0.0851779	1	-1.20767	0.211268	0.999987	1	3	2	4	115	87.1751	11	77	185.602	21.1883	0.0129697	0.142175	0.196628	2.01673	1.59859	0.0316117	0.184427	0.268263	2.00994	2.61675
AT5G47960.1	SMG1, ATRABA4C, RABA4C	RAB GTPase homolog A4C	1.75735	1.93014e-10	3.32265e-09	1.43426	0.000149952	0.00189255	2.1009	4.31728e-08	1.37852e-06	-0.584023	0.164054	1	0.667734	0.211351	0.999987	32.1232	13.7309	17.6997	34.2522	917.669	670.939	267.073	531.699	1172.47	114.573	0.71543	4.30519	1.54331	29.2029	19.8765	0.479581	2.13756	3.9296	22.2253	28.1992
ATCG00700.1	PSBN	photosystem II reaction center protein N	-2.10523	1.35612e-33	2.13418e-31	-2.31664	6.29645e-22	1.78996e-19	-1.89353	3.5194e-15	4.3978e-13	-0.542817	0.0379295	1	0.424325	0.211368	0.999987	104623	1939	48660	5386	63774	56845	201151	42170	54660	108198	118077	98928.8	8664.49	58847.5	49888	68427.6	50625.8	24888.1	48850.2	38138.3
AT5G59080.1		unknown protein; FUNCTIONS IN: molecular_function unknown; INVOLVED IN: response to oxidative stress; LOCATED IN: chloroplast; EXPRESSED IN: 18 plant structures; EXPRESSED DURING: 9 growth stages; BEST Arabidopsis thaliana protein match is: unknown protein (TAIR:AT3G46880.1); Has 1807 Blast hits to 1807 proteins in 277 species: Archae - 0; Bacteria - 0; Metazoa - 736; Fungi - 347; Plants - 385; V…	-2.23257	1.58549e-10	2.77239e-09	-1.82357	0.000119097	0.0015641	-2.63818	3.77472e-08	1.2233e-06	-0.329562	0.490306	1	-0.813535	0.212123	0.999987	141	7	92	5	123	222	571	73	98	295	3.28912	9.90729	0.823941	4.11043	7.02482	2.61042	5.02058	0.600557	3.11521	2.42017
AT1G20860.1	PHT1;8	phosphate transporter 1;8	5.3351	4.77666e-08	5.59103e-07	4.45205	0.000236477	0.00277708	7.12573	6.6108e-05	0.000829899	-3.50809	0.0683236	1	2.67323	0.212248	0.999987	3	4	0	0	145	169	2	130	108	0	0.0335276	0.0136042	0.225968	2.18473	2.63177	0	0	0	2.69204	1.3923
AT2G38010.2		Neutral/alkaline non-lysosomal ceramidase	2.4394	8.02094e-07	7.44218e-06	1.86945	0.00580531	0.0369042	3.07432	1.1341e-05	0.000182036	-1.58828	0.0367976	1	1.20639	0.212326	0.999987	42	30	2	42	689	695	206	579	636	75	0.297713	1.04696	1.07556	6.78865	6.53758	0.0172955	0.423386	1.54318	7.94868	4.75253
AT4G10200.1		TTF-type zinc finger protein with HAT dimerisation domain	-1.30669	0.00673669	0.0234587	-0.722136	0.27445	0.539709	-1.8282	0.00511664	0.0306716	0.669377	0.294232	1	-1.10538	0.212526	0.999987	17	1	16	2	25	17	24	12	18	33	0.134668	0.125223	0.0400614	0.271615	0.2256	0.154604	0.214517	0.0820947	0.15798	0.135894
AT4G28640.2	IAA11	indole-3-acetic acid inducible 11	1.62845	6.28069e-11	1.16329e-09	1.3273	0.000135757	0.00174187	1.93311	2.72107e-08	9.09004e-07	-0.303232	0.425734	1	0.607152	0.212571	0.999987	60	21	29	67	658	518	199	551	796	129	1.02442	2.47808	1.81084	15.8364	12.0047	0.602957	1.61968	5.90528	17.66	14.2726
AT2G23170.1	GH3.3	Auxin-responsive GH3 family protein	1.61875	0.00461377	0.017034	1.0208	0.194346	0.443009	2.3963	0.00237507	0.0166471	-1.0231	0.232692	1	1.3763	0.212734	0.999987	87	8	51	39	876	1094	276	1256.7	910.318	32	0.718623	1.72274	0.334166	10.366	11.9428	0.513823	0.238883	1.669	19.9667	7.71901
AT5G36870.1	ATGSL09, gsl09, atgsl9	glucan synthase-like 9	-4.01446	1.76871e-09	2.62754e-08	-4.89002	5.53129e-07	1.50105e-05	-3.32867	7.84098e-05	0.000959062	-0.247528	0.765117	1	1.5617	0.213211	0.999987	199	0	96.0799	1	4.00037	4	46	10	11.002	44	0.591482	0.106446	0	0.0169806	0.0162796	0.348661	0.0972474	0.0154329	0.0455877	0.0305226
AT3G60961.1		P-loop containing nucleoside triphosphate hydrolases superfamily protein	1.22003	0.00143732	0.00624521	1.70468	0.00171727	0.0139482	0.766085	0.15499	0.370832	0.451913	0.44324	1	-0.937014	0.21333	0.999987	21.6824	19	24.6744	17.5999	98.0032	107.533	40.395	70.4241	124.05	36.2812	0.787382	0.930921	3.47497	4.99776	5.50591	1.08732	0.968714	3.27348	4.83412	4.58021
AT3G11720.3		Polyketide cyclase/dehydrase and lipid transport superfamily protein	-0.847989	0.000205712	0.001134	-0.559428	0.0801318	0.252494	-1.10981	0.000405505	0.00382161	0.387775	0.245363	1	-0.549302	0.213458	0.999987	348	30	270	53	489	475	544	314	617	618	3.28938	3.79485	1.43374	6.26656	5.97381	3.11218	4.36479	2.59423	5.62648	6.06112
AT2G26400.1	ARD, ATARD3, ARD3	acireductone dioxygenase 3	10.8561	1.98249e-30	2.54521e-28	9.86811	8.19616e-18	1.48109e-15	12.2736	2.99675e-15	3.84293e-13	-1.72639	0.354412	1	2.40686	0.213471	0.999987	1.00072	21	0	224	2494	2567	1	2022	3566	0	0.0223487	0.0136429	2.3668	79.465	75.8146	0	0	25.7686	85.5955	84.0449
AT1G08840.2	emb2411	DNA replication helicase, putative	-0.967047	0.000564161	0.00276226	-1.32019	0.000895859	0.00816714	-0.642034	0.0975196	0.274232	-0.316501	0.441332	1	0.679265	0.213505	0.999987	345	10	141	40	184	183	254	167	276	220	1.33785	0.727549	0.196225	1.04566	1.00673	0.667446	0.60292	0.805086	1.28474	1.09204
AT4G10440.1		S-adenosyl-L-methionine-dependent methyltransferases superfamily protein	6.25776	8.26464e-19	3.9607e-17	5.59812	2.85217e-10	1.6021e-08	7.54186	7.17348e-09	2.76416e-07	-1.79201	0.221703	1	1.94484	0.213848	0.999987	0	0	0	1	304	385	5	296	474	0	0	0.0282216	0	4.11542	4.64493	0	0	0.0480562	5.18191	4.5161
AT2G27660.1		Cysteine/Histidine-rich C1 domain family protein	-1.43356	0.00205436	0.00850799	-1.99769	0.00194827	0.0155252	-0.877532	0.172023	0.396473	-0.794008	0.251536	1	1.12096	0.214263	0.999987	1311	10	587	84	123	72	161	85	98	61	9.84731	0.876705	0.379885	1.21901	0.707567	5.37865	0.342177	3.26993	1.25597	0.734318
AT1G67760.1		TCP-1/cpn60 chaperonin family protein	3.37246	0.000315533	0.00165987	4.36416	0.00507114	0.0332901	1.79456	0.197032	0.43117	2.03351	0.242006	1	-2.56012	0.214641	0.999987	0	0	2	0	42	68	2	40	37	1	0	0.0364841	0	1.77315	2.57665	0.0723789	0.0180906	0	2.10382	1.26616
AT4G33180.1		alpha/beta-Hydrolases superfamily protein	-0.653694	0.0122256	0.0386794	-0.33167	0.356609	0.620774	-0.950332	0.00715175	0.0400055	0.516242	0.171893	1	-0.61759	0.214842	0.999987	291	21	320	51	387	344	316	200	490	309	4.33103	3.5644	1.57903	7.93091	7.07441	5.80206	3.37481	3.9219	5.77807	7.66145
AT2G14290.1		F-box family protein with a domain of unknown function (DUF295)	4.41033	2.61666e-19	1.32975e-17	3.9165	2.97147e-09	1.33722e-07	5.17385	2.81794e-11	1.74581e-09	-1.64541	0.0617811	1	1.25855	0.216141	0.999987	0	0	0	1	615	787	37	479	527	7	0	0.428645	0	13.2115	16.1611	0	0.0641975	0.0773225	13.5491	8.29677
AT3G05620.1		Plant invertase/pectin methylesterase inhibitor superfamily	1.6419	0.00935599	0.0309872	0.929934	0.275507	0.540799	2.44565	0.0069879	0.0392732	-1.72814	0.0757443	1	1.51766	0.216882	0.999987	9	9	1	13	80	74	71	71	88	16	0.0987482	0.540885	0.499169	1.30447	0.98544	0.0133762	0.114583	0.738169	1.41404	0.989721
AT2G34210.1		Transcription elongation factor Spt5	7.7195	1.03411e-18	4.8791e-17	8.80655	1.55402e-10	9.24129e-09	6.59827	7.50842e-09	2.86545e-07	1.43885	0.403631	1	-2.20689	0.216919	0.999987	0	19	1	14	546	272	1	210	382	1	0	0.00350129	0.553914	4.35962	2.06421	0.00703235	0.00355149	0.418433	2.50169	2.34042
AT4G30530.1		Class I glutamine amidotransferase-like superfamily protein	2.78081	3.53205e-34	5.82144e-32	2.51393	1.35125e-15	1.85289e-13	3.06016	3.53912e-22	1.05519e-19	-0.570543	0.0975883	1	0.547539	0.217243	0.999987	565	485	283	1046	10227	5826	1289	6736	9193	612	10.4248	18.349	45.1862	267.496	145.387	6.35703	8.57505	99.5729	232.735	180.412
AT4G00080.1	UNE11	Plant invertase/pectin methylesterase inhibitor superfamily protein	2.94467	8.85254e-07	8.17026e-06	2.28783	0.00553188	0.0356225	3.74028	1.29587e-05	0.000203617	-1.01608	0.279324	1	1.45392	0.21761	0.999987	9	11	4	67	162	244	50	179	126	16	0.216794	0.839265	1.33686	5.37489	7.78151	0.117184	0.337638	8.30745	7.98693	3.10433
AT3G23250.1	MYB15, ATY19, ATMYB15	myb domain protein 15	2.9627	8.82784e-16	3.11181e-14	2.561	4.08612e-07	1.15038e-05	3.45517	3.85774e-11	2.35332e-09	-1.11915	0.0518286	1	0.894977	0.217628	0.999987	28	9	14	31	6100	6451	652	3989	5562	154	0.381749	6.5858	0.62003	115.748	119.773	0.232585	1.50512	2.1849	102.905	79.5209
AT4G14680.1	APS3	Pseudouridine synthase/archaeosine transglycosylase-like family protein	1.89119	1.64443e-12	3.81298e-11	1.57305	2.50005e-05	0.000414495	2.22417	5.14173e-09	2.02044e-07	-0.735008	0.076507	1	0.652251	0.217649	0.999987	75	17	30	41	1288	815	209	765	1170	102	0.822346	1.72165	0.94224	19.8421	12.2376	0.401015	0.868901	2.32651	15.5103	13.6866
AT3G21710.2		unknown protein; Has 35333 Blast hits to 34131 proteins in 2444 species: Archae - 798; Bacteria - 22429; Metazoa - 974; Fungi - 991; Plants - 531; Viruses - 0; Other Eukaryotes - 9610 (source: NCBI BLink).	0.678804	0.0158861	0.0481021	1.02368	0.00824634	0.0487153	0.359193	0.346017	0.597798	0.63962	0.122282	1	-0.663091	0.218036	0.999987	116	27	128	96	920	1167	426	674	1004	486	2.4428	6.62247	2.86995	27.392	32.8627	3.28007	7.99718	10.419	26.1485	22.4045
AT2G14560.1	LURP1	Protein of unknown function (DUF567)	7.18172	4.35444e-22	2.76609e-20	8.74719	3.96892e-08	1.41251e-06	6.47596	6.04226e-12	4.18953e-10	3.50774	0.0390631	1	-2.2706	0.218188	0.999987	1	22	6	50	520	152	0	646	1390	2	0.0117584	0	1.3075	8.58994	2.52424	0.085997	0.0144396	3.04162	14.7214	17.321
AT2G43280.1		Far-red impaired responsive (FAR1) family protein	-0.72482	0.00187894	0.00786967	-0.440836	0.172083	0.411723	-0.984436	0.00161939	0.0120705	0.60839	0.0652661	1	-0.542608	0.218585	0.999987	189	13	239	33	232	189	206	168	276	196	4.57302	3.88984	1.58697	7.91846	6.04105	7.03288	3.40599	4.10984	7.50267	7.11575
AT2G28400.1		Protein of unknown function, DUF584	1.3607	0.0101407	0.0331675	0.797848	0.272752	0.537411	2.05412	0.00498424	0.0300136	-1.17243	0.139077	1	1.25702	0.218811	0.999987	51	5	22	12	1514	469	299	640	1538	62	1.38689	6.30633	0.6857	57.7355	17.0624	0.727192	1.25715	1.6776	32.8146	44.7138
AT3G50560.1		NAD(P)-binding Rossmann-fold superfamily protein	-6.17374	1.08668e-44	3.04682e-42	-6.76495	1.19739e-24	4.5758e-22	-5.72195	6.72156e-25	2.67204e-22	0.104841	0.8436	1	1.04405	0.218837	0.999987	1760	0	1227	9	7	6	382	9	14	344	28.3791	4.63982	0	0.184401	0.176595	24.0972	4.20645	0.749436	0.24744	0.263894
AT2G29280.1		pseudogene, tropinone reductase, blastp match of 46% identity and 2.4e-09 P-value to SP	-5.38846	7.44404e-07	6.96786e-06	-3.98058	0.0121962	0.0658725	-6.7169	2.79964e-05	0.000400865	1.37369	0.255881	1	-2.73557	0.219437	0.999987	14.6795	0	43.7787	0	0	1	8.86393	0	0	11.0761	0.821347	0.283531	0	0	0.0610543	2.96214	0.330915	0	0	0
AT3G46630.1		Protein of unknown function (DUF3223)	-1.28544	4.44138e-05	0.000288365	-0.893362	0.0434395	0.166934	-1.64565	0.000167216	0.00181706	0.319244	0.490542	1	-0.751005	0.220028	0.999987	240	24	188	23	193	251	406	148	283	409	4.95134	6.36099	2.49937	5.59346	6.95864	4.72005	6.56417	2.44593	5.79462	6.32324
AT2G23960.1		Class I glutamine amidotransferase-like superfamily protein	4.04986	2.7849e-08	3.3949e-07	3.41	0.000208206	0.00249922	5.42316	8.12565e-05	0.000989851	-2.08714	0.167464	1	2.0144	0.220097	0.999987	0	1	0	5	72	92	8	62	64	1	0	0.213784	0.135557	2.61485	3.26701	0	0.0490587	0.690991	3.21865	2.02551
AT4G11650.1	ATOSM34, OSM34	osmotin 34	1.49732	1.84519e-07	1.94008e-06	1.16037	0.00356673	0.0251952	1.84588	3.90014e-06	7.20575e-05	-0.579385	0.18248	1	0.686841	0.220289	0.999987	381	88	174	346	1062	1137	377	949	841	192	6.97434	4.98081	8.13421	28.454	28.6476	3.87783	2.53006	32.6792	33.3746	16.5273
AT3G56980.1	BHLH039, ORG3	basic helix-loop-helix (bHLH) DNA-binding superfamily protein	1.10013	0.0129549	0.0405974	0.530635	0.418039	0.674019	1.64101	0.0124882	0.0616961	-0.24799	0.732176	1	1.11058	0.220703	0.999987	9	0	5	5	47	40	18	59	86	12	0.211462	0.315898	0	1.80126	1.41512	0.142893	0.21486	0.604859	2.70497	2.05189
AT1G76110.1		HMG (high mobility group) box protein with ARID/BRIGHT DNA-binding domain	-3.36444	6.65524e-10	1.04872e-08	-2.69374	0.00039607	0.00419481	-3.99557	1.68313e-07	4.56205e-06	0.332599	0.676504	1	-1.30008	0.221235	0.999987	459	16	325	2	24	32	222	25	38	252	6.05465	2.2254	1.06653	0.527872	0.621239	5.2243	2.58145	0.136407	0.68816	0.453805
AT3G07568.1		unknown protein; Has 9 Blast hits to 9 proteins in 5 species: Archae - 0; Bacteria - 0; Metazoa - 0; Fungi - 0; Plants - 9; Viruses - 0; Other Eukaryotes - 0 (source: NCBI BLink).	1.11959	0.00736283	0.0253067	1.63408	0.00489407	0.0323739	0.638586	0.271278	0.519803	0.21796	0.729475	1	-0.993974	0.22181	0.999987	105	70	71	41	472	748	244	484	681	236	4.95391	9.20184	16.6033	30.9653	47.0774	4.05686	8.1948	9.86385	42.5583	34.9164
AT5G66607.1		unknown protein; Has 30201 Blast hits to 17322 proteins in 780 species: Archae - 12; Bacteria - 1396; Metazoa - 17338; Fungi - 3422; Plants - 5037; Viruses - 0; Other Eukaryotes - 2996 (source: NCBI BLink).	1.52955	0.00352706	0.0135148	0.987173	0.167303	0.405139	2.28414	0.00473263	0.0287526	-1.51993	0.0786377	1	1.29779	0.22208	0.999987	6	2	2	7	69	83	38	59	43	8	7.33753	27.9878	9.30709	97.4188	99.1564	2.75775	4.94489	37.2456	101.441	43.9028
AT5G20860.1		Plant invertase/pectin methylesterase inhibitor superfamily	2.48569	0.00219028	0.00897945	1.61091	0.163227	0.398928	3.68885	0.00351129	0.0227832	-0.806053	0.573325	1	2.07398	0.222276	0.999987	0	0	0	6	39	25	11	41	44	4	0	0.0926509	0	0.682614	0.448807	0	0.0503217	0.363423	0.862219	0.503082
AT1G51660.1	ATMKK4, MKK4, ATMEK4	mitogen-activated protein kinase kinase 4	0.961922	0.0116386	0.0371356	0.531588	0.311519	0.578723	1.42955	0.00655544	0.0373532	-1.01708	0.0741299	1	0.898884	0.222592	0.999987	252	26	89	38	1902	1888	642	1554	2339	249	2.77809	5.27362	1.44889	29.654	28.4237	1.19612	2.03837	2.16793	31.4259	27.3805
AT1G11380.1		PLAC8 family protein	-1.79603	5.89597e-11	1.0987e-09	-1.4546	0.000158515	0.00198131	-2.10044	2.60531e-08	8.76471e-07	0.406304	0.299854	1	-0.644862	0.22285	0.999987	331	14	262	22	145	100	234	70	157	276	5.62775	2.91348	1.20219	3.50013	2.25309	5.42467	3.52772	1.93098	2.42655	2.72524
AT2G04680.1		Cysteine/Histidine-rich C1 domain family protein	1.29585	0.00417677	0.0156504	0.731259	0.296081	0.563056	1.93161	0.00681942	0.0384986	-0.821214	0.290748	1	1.20011	0.223358	0.999987	9	2	0	8	146	132	64	120	194	40	0.0762006	0.380997	0.0856294	1.78061	1.57657	0	0.281294	0.350897	2.01326	1.59815
AT3G22910.1		ATPase E1-E2 type family protein / haloacid dehalogenase-like hydrolase family protein	2.40238	2.71418e-06	2.28143e-05	1.87337	0.00786548	0.0469412	3.08275	1.45391e-05	0.000225186	-0.941923	0.224603	1	1.21011	0.223484	0.999987	61	14	32	30	2021	884	206	1451	2210	42	0.341362	0.822742	0.396344	15.7825	6.7674	0.218529	0.162105	0.870751	14.7902	12.8774
AT2G16380.1		Sec14p-like phosphatidylinositol transfer family protein	-1.71083	3.6901e-08	4.42758e-07	-1.33209	0.00213437	0.0167147	-2.06837	1.68136e-06	3.52298e-05	0.0682124	0.88144	1	-0.734922	0.223756	0.999987	395	32	277	38	221	238	634	136	182	501	3.37072	4.01652	1.38086	2.63346	2.67324	2.883	3.31799	1.67985	2.31714	1.67669
AT5G28770.2	BZO2H3	bZIP transcription factor family protein	-5.60806	2.42014e-98	4.91954e-95	-5.29003	3.37846e-48	6.56294e-45	-5.90123	5.10266e-60	2.43417e-56	0.0827109	0.811161	1	-0.610406	0.223812	0.999987	3484	11	2328	11	57	43	1395	29	50	1252	53.5209	15.6173	0.853648	1.24726	0.975825	43.5636	14.4281	0.872931	0.872205	0.820079
AT1G24140.1		Matrixin family protein	2.55163	0.000136805	0.000788162	1.87003	0.0418081	0.162269	3.52918	0.000495004	0.0045133	-1.70201	0.127149	1	1.66095	0.223986	0.999987	5	0	2	1	252	293	34	263	251	6	0.0681694	0.332197	0	5.06643	5.40554	0.0332264	0.0752561	0.0704807	7.07096	3.65937
AT5G64810.1	WRKY51, ATWRKY51	WRKY DNA-binding protein 51	3.30673	2.76642e-09	3.96932e-08	2.73899	0.000339988	0.00370959	4.08577	3.71349e-07	9.16917e-06	-0.483323	0.607208	1	1.34832	0.224138	0.999987	0	0	1	3	271	157	27	205	524	10	0	0.595371	0	11.7033	6.38768	0.0357977	0.232663	0.453977	11.1735	16.0226
AT3G17820.1	ATGSKB6, GLN1.3, GLN1;3	glutamine synthetase 1.3	2.58737	2.89013e-14	8.61846e-13	2.20102	2.86811e-06	6.4287e-05	3.00441	1.89862e-10	1.00412e-08	-0.71162	0.165648	1	0.804676	0.224146	0.999987	605	448	475	1452	4188	4494	955	4378	3129	257	8.26237	9.69989	30.9155	79.3411	82.8947	7.9045	2.69699	102.509	113.514	45.3261
AT3G17110.1		pseudogene, glycine-rich protein	2.47407	2.25084e-05	0.000156602	3.20625	0.00014664	0.00185981	1.80582	0.0237605	0.1004	1.21456	0.189739	1	-1.39953	0.224485	0.999987	5	2	10	3	275	170	12	117	320	14	0.114659	0.266223	0.231436	8.92095	5.32378	0.278954	0.209775	0.354286	5.06877	7.51267
AT2G01870.1		unknown protein; FUNCTIONS IN: molecular_function unknown; INVOLVED IN: biological_process unknown; LOCATED IN: chloroplast thylakoid membrane, chloroplast; EXPRESSED IN: 22 plant structures; EXPRESSED DURING: 13 growth stages; Has 11 Blast hits to 11 proteins in 5 species: Archae - 0; Bacteria - 0; Metazoa - 0; Fungi - 0; Plants - 11; Viruses - 0; Other Eukaryotes - 0 (source: NCBI BLink).	-2.58567	2.58861e-08	3.17785e-07	-2.01404	0.00182127	0.014655	-3.0979	1.05139e-06	2.31344e-05	0.841244	0.2083	1	-1.08215	0.224518	0.999987	198.324	13.4598	165.734	16.3958	50.7793	48.4541	254.597	35.8303	74.8282	405.258	4.10719	3.99301	1.40706	1.44922	1.21018	4.17688	6.12092	1.75022	1.49161	1.61019
AT1G23210.1	AtGH9B6, GH9B6	glycosyl hydrolase 9B6	1.96089	0.00754574	0.0258552	1.18742	0.228355	0.486157	2.99904	0.00922806	0.0487776	-1.41622	0.256833	1	1.81321	0.22463	0.999987	1	2	0	5	29	20	15	27	32	4	0.0123204	0.14253	0.124534	0.493003	0.310365	0	0.0302491	0.318625	0.586011	0.349524
AT3G26170.1	CYP71B19	cytochrome P450, family 71, subfamily B, polypeptide 19	0.86113	0.000584621	0.00284644	0.578765	0.0943323	0.281704	1.16583	0.000771847	0.00653028	-0.665172	0.0745522	1	0.588063	0.224702	0.999987	124.749	18	70.9227	42	809.262	893.445	423.239	720.55	858.381	155.477	1.30023	3.32248	0.948441	12.2266	12.4457	0.901278	1.23366	2.26599	14.1277	9.73117
AT4G37990.1	ELI3-2, ELI3, ATCAD8, CAD-B2	elicitor-activated gene 3-2	4.17532	2.80951e-05	0.000191335	3.213	0.0132715	0.0702322	5.72704	0.000440311	0.00409606	-3.0009	0.0883022	1	2.51541	0.224801	0.999987	5	0	1	1	310	183	3	136	197	0	0.0640811	0.0234142	0	5.62683	3.03201	0.0156192	0	0.066276	3.38233	2.77722
AT4G15100.1	scpl30	serine carboxypeptidase-like 30	3.18831	0.000332206	0.00173634	2.49468	0.0219387	0.102242	4.75581	0.00219008	0.0155609	-2.80405	0.0929507	1	2.26562	0.224843	0.999987	0	0	0	0	59	69	10	30	64	0	0	0.0827061	0	0.917667	1.06847	0	0	0	0.701028	0.817427
AT5G24830.1		Tetratricopeptide repeat (TPR)-like superfamily protein	-0.742104	8.45726e-05	0.000512033	-0.509977	0.0589957	0.205599	-0.959719	0.000251585	0.00256335	0.478702	0.0836399	1	-0.44885	0.225099	0.999987	261	23	311	49	339	313	381	260	432	326	1.76459	1.93532	0.78653	3.27604	2.84376	2.56533	1.62394	1.71742	3.33951	3.04849
AT3G05858.1		unknown protein; FUNCTIONS IN: molecular_function unknown; INVOLVED IN: biological_process unknown; LOCATED IN: cellular_component unknown; BEST Arabidopsis thaliana protein match is: unknown protein (TAIR:AT5G26620.1); Has 30201 Blast hits to 17322 proteins in 780 species: Archae - 12; Bacteria - 1396; Metazoa - 17338; Fungi - 3422; Plants - 5037; Viruses - 0; Other Eukaryotes - 2996 (source: NC…	5.31944	7.98537e-09	1.0592e-07	4.52781	0.00012484	0.00163308	6.99025	2.8827e-05	0.000410496	-2.40304	0.202884	1	2.46249	0.225723	0.999987	0	0	0	7	83	121	4	61	77	0	0	0.158363	0	4.91799	7.14312	0	0.0517448	1.53533	5.20477	3.63637
AT5G61600.1	ERF104	ethylene response factor 104	-1.10376	0.00634196	0.0223135	-1.53566	0.00592949	0.0375502	-0.589666	0.289458	0.539513	-1.2075	0.044964	1	0.946865	0.225759	0.999987	1306	47	516	46	1959	937	2824	1248	1613	630	23.7462	38.2018	4.3153	49.8496	23.0987	11.4228	8.68517	4.31567	43.447	30.808
AT5G65100.1		Ethylene insensitive 3 family protein	1.59845	0.000315818	0.00166029	1.14564	0.0535439	0.192321	2.21971	0.00119472	0.00939545	-1.32645	0.0688656	1	1.07492	0.22626	0.999987	14	3	5	9	91	50	25	33	76	6	0.14937	0.175303	0.161806	1.40261	0.689477	0.0650391	0.0524435	0.497002	0.736613	0.980593
AT4G16000.1		unknown protein; BEST Arabidopsis thaliana protein match is: unknown protein (TAIR:AT4G15990.1); Has 30201 Blast hits to 17322 proteins in 780 species: Archae - 12; Bacteria - 1396; Metazoa - 17338; Fungi - 3422; Plants - 5037; Viruses - 0; Other Eukaryotes - 2996 (source: NCBI BLink).	-1.2474	0.00985977	0.0323744	-0.726242	0.294213	0.561014	-1.85895	0.00667255	0.0378969	0.475072	0.493062	1	-1.13081	0.226314	0.999987	18	1	30	0	82	120	136	58	87	74	0.60247	3.26312	0.16864	4.0242	5.42309	1.21911	1.78485	0	3.70065	3.25816
AT4G01070.1	GT72B1, UGT72B1	UDP-Glycosyltransferase superfamily protein	1.2574	1.3839e-07	1.49567e-06	0.97644	0.0033958	0.0242435	1.54171	3.58528e-06	6.6914e-05	-0.319937	0.376439	1	0.566442	0.226559	0.999987	593	97	356	390	3587	2085	935	2453	3146	528	5.6446	6.57203	4.66832	47.417	26.7427	4.13228	3.85102	19.2233	44.5108	31.5412
AT3G46430.1		unknown protein; FUNCTIONS IN: molecular_function unknown; INVOLVED IN: biological_process unknown; LOCATED IN: mitochondrion, mitochondrial respiratory chain complex III; EXPRESSED IN: 25 plant structures; EXPRESSED DURING: 15 growth stages; BEST Arabidopsis thaliana protein match is: unknown protein (TAIR:AT5G59613.2); Has 51 Blast hits to 51 proteins in 16 species: Archae - 0; Bacteria - 0; Me…	0.835385	0.00385721	0.0146146	1.18447	0.00335152	0.0239949	0.500073	0.213367	0.452014	0.383992	0.379066	1	-0.683104	0.226653	0.999987	268.838	98.068	255.028	115	1039.04	1591.89	556.223	1190.57	1501.04	523.632	11.9545	18.7032	21.9322	65.3653	96.5283	13.741	17.0971	26.1048	100.234	73.0043
AT5G39150.1		RmlC-like cupins superfamily protein	4.27218	0.00439921	0.0163707	6.07848	0.0069402	0.0426193	2.28018	0.313421	0.564716	1.94624	0.470809	1	-3.79048	0.226968	0.999987	0	3.62554	0	0	2.77759	9.00469	0	1.79138	10	1	0	0	0.46178	0.0913634	0.434161	0	0.0461297	0	0.118558	0.240368
AT3G18777.1		pseudogene, similar to RING-H2 zinc finger protein, similar to putative RING zinc finger protein GB:AAF16660 from (Arabidopsis thaliana); blastp match of 47% identity and 3.3e-31 P-value to GP	3.83102	0.000389613	0.001992	2.73375	0.0500962	0.183818	5.47487	0.00289721	0.0194825	-2.69847	0.17985	1	2.7384	0.227057	0.999987	2	0	0	1	29	28	1	32	20	0	0.0318693	0.00971379	0	0.564906	0.593357	0	0	0.0822967	0.855839	0.315658
AT1G11160.1		Transducin/WD40 repeat-like superfamily protein	1.53885	0.00894272	0.029825	0.880563	0.293563	0.560463	2.28715	0.00581041	0.0340599	-0.495078	0.584744	1	1.40769	0.227132	0.999987	12	4	2	32	194	168	100	168	242	64	0.0532464	0.339529	0.0898052	1.26753	1.01585	0.0108319	0.207991	0.736807	1.41565	1.18534
AT3G25290.1		Auxin-responsive family protein	3.43865	4.75244e-13	1.18413e-11	2.89006	1.95864e-05	0.000339507	4.05575	6.10499e-09	2.37935e-07	-1.17848	0.123794	1	1.16721	0.22771	0.999987	25	27	1	71	1750	2197	235	1704	1744	118	0.313721	2.10134	1.71233	31.0474	37.3295	0.0152941	1.18602	4.60794	40.9154	22.6791
AT4G24000.1	ATCSLG2, CSLG2	cellulose synthase like G2	8.1612	1.52263e-33	2.38087e-31	7.4908	5.10937e-17	8.32899e-15	9.31244	2.51697e-14	2.7303e-12	-1.5852	0.258242	1	1.82278	0.227869	0.999987	0	0	0	3	1349	1631	5	1485	1783	0	0	0.034589	0	13.7794	15.7779	0	0	0.110612	19.5758	13.2161
AT3G02360.2		6-phosphogluconate dehydrogenase family protein	1.40453	3.88835e-14	1.13184e-12	1.18882	4.30164e-06	9.11596e-05	1.62729	3.20854e-10	1.61456e-08	-0.366511	0.192789	1	0.439638	0.227896	0.999987	1443	362	900	976	6585	3966	1746	4442	5899	885	13.1868	12.0727	16.7269	84.7025	48.7966	10.0301	6.18212	46.193	75.4678	56.5974
AT4G11310.1		Papain family cysteine protease	2.23785	0.00211429	0.00871329	1.50359	0.121375	0.331697	3.35608	0.0058409	0.0341547	-1.92429	0.149452	1	1.85354	0.227969	0.999987	1	0	0	0	47	43	11	44	42	2	0.0137029	0.133554	0	0.94008	0.690368	0	0.0168075	0	1.0513	0.589427
AT1G53210.1		sodium/calcium exchanger family protein / calcium-binding EF hand family protein	-1.76425	5.42361e-13	1.335e-11	-2.04904	1.76526e-09	8.34686e-08	-1.47492	1.36097e-05	0.000212447	-0.812593	0.0266611	1	0.575269	0.228033	0.999987	4538	92	1870	210	3803	4815	11260	3200	3628	4730	35.6527	66.4514	3.65537	42.5351	51.1601	17.921	28.6261	8.54929	48.1129	30.0744
AT1G61270.1		Transmembrane amino acid transporter family protein	2.05463	0.0103748	0.0337972	3.09437	0.00804585	0.0477973	1.19164	0.27639	0.52492	1.22371	0.342954	1	-1.89923	0.22811	0.999987	0	3	0	3	36	46	8	18	44	14	0	0.0903635	0.20445	0.678504	0.797648	0	0.148901	0.209172	0.496657	0.614866
AT5G26030.1	FC1, FC-I, ATFC-I	ferrochelatase 1	0.974349	0.00688427	0.0239044	0.577987	0.246063	0.508058	1.4206	0.00438335	0.0270859	-1.15908	0.0322848	1	0.84356	0.228231	0.999987	739.834	84	290.005	139	13110	17192	5950	10347	15171.1	1458	6.35676	37.9499	3.64964	158.005	199.077	3.03908	9.58334	6.18682	168.76	137.152
AT1G05170.2		Galactosyltransferase family protein	0.808491	0.00308764	0.0120603	1.14046	0.00329126	0.0236798	0.489045	0.20146	0.437315	0.480045	0.24793	1	-0.650343	0.228279	0.999987	83	41	130	59	1135	857	513	765	1318	371	0.799899	3.69938	1.99776	15.2904	11.4426	1.52775	2.70185	2.94424	14.0608	13.5687
AT1G68570.1		Major facilitator superfamily protein	2.12389	2.94819e-05	0.000199764	1.55868	0.0264689	0.117214	2.74689	9.83204e-05	0.00116326	-1.04491	0.173075	1	1.18897	0.228727	0.999987	563	70.5379	214.329	199	1480.05	1548.39	185.798	1558.55	1620.51	57	4.86569	1.19996	3.08266	17.6143	18.1221	2.25917	0.414701	8.90906	25.846	14.4744
AT4G15350.1	CYP705A2	cytochrome P450, family 705, subfamily A, polypeptide 2	2.47325	0.01469	0.0450813	1.45688	0.287716	0.554248	3.98633	0.0146113	0.0694529	-1.99129	0.256142	1	2.53063	0.228827	0.999987	0	2	0	10	16	21	12	12	21	2	0	0.0982143	0.116506	0.263509	0.328196	0	0.0283095	0.596295	0.22987	0.237687
AT2G30130.1	ASL5, LBD12, PCK1	Lateral organ boundaries (LOB) domain family protein	2.68888	3.40416e-10	5.63732e-09	2.19031	0.000627529	0.00611552	3.35123	4.03552e-06	7.41565e-05	-1.24678	0.122056	1	1.16158	0.229057	0.999987	5	1	1	8	188	274	36	163	191	12	0.139953	0.770915	0.141142	7.81727	9.80779	0.0340177	0.272285	1.15079	8.55171	5.38542
AT1G21890.1		nodulin MtN21 /EamA-like transporter family protein	3.02591	0.00208055	0.00859673	2.09441	0.111312	0.313877	4.71065	0.00781452	0.0429079	-2.12267	0.264664	1	2.61648	0.229217	0.999987	0	1	0	8	27	16	7	15	17	1	0	0.0523117	0.0620321	0.463073	0.268863	0	0.00753391	0.507883	0.301314	0.211027
AT1G08180.1		unknown protein; Has 53 Blast hits to 53 proteins in 9 species: Archae - 0; Bacteria - 0; Metazoa - 1; Fungi - 0; Plants - 52; Viruses - 0; Other Eukaryotes - 0 (source: NCBI BLink).	0.898168	0.010387	0.0338249	1.31574	0.00782501	0.0467356	0.485032	0.324752	0.576896	0.294072	0.581668	1	-0.82948	0.229452	0.999987	80	34	82	21	300	394	135	279	406	104	3.26261	4.18354	6.97895	17.0952	21.1576	4.05479	3.0264	4.37851	20.9095	17.3208
AT4G18422.1		unknown protein; FUNCTIONS IN: molecular_function unknown; INVOLVED IN: biological_process unknown; LOCATED IN: cellular_component unknown; Has 0 Blast hits to 0 proteins in 0 species (source: NCBI BLink).	4.46666	2.44589e-09	3.55134e-08	3.46832	0.000830059	0.00769129	5.28885	1.76826e-06	3.66753e-05	-1.76178	0.148864	1	1.82125	0.22952	0.999987	14	4	2	8	2031	3278	19	2238	3708	27	0.786037	0.863642	1.1274	160.863	246.847	0.135786	1.07357	2.28233	240.75	229.066
AT2G43530.1		Scorpion toxin-like knottin superfamily protein	2.39083	3.64962e-05	0.000242116	3.12313	0.00010347	0.0013926	1.76815	0.0275558	0.112228	0.67258	0.442867	1	-1.35316	0.230122	0.999987	29	109	26	83	1245	949	273	946	1640	332	1.34863	9.95697	25.4861	82.0278	59.6395	1.46452	11.2124	19.6878	80.6159	82.197
AT1G30360.1	ERD4	Early-responsive to dehydration stress protein (ERD4)	-1.60015	1.12763e-11	2.34896e-10	-1.87053	1.04062e-08	4.16803e-07	-1.32333	4.65784e-05	0.000618935	-0.860913	0.0139924	1	0.548407	0.230168	0.999987	2599	89	993	141	4006	5288	13637	3896	3952	5694	17.2413	67.646	2.9864	37.3074	47.472	8.03719	28.6309	4.84937	48.6118	27.8574
AT1G28090.1		Polynucleotide adenylyltransferase family protein	0.543215	0.00215828	0.00886759	0.758153	0.00267008	0.0199431	0.337245	0.173475	0.399009	0.407834	0.128263	1	-0.419966	0.230374	0.999987	233	49	262	100	852	650	359	600	951	295	2.21267	2.5591	2.35272	11.528	8.31091	3.03407	2.21298	4.91758	11.1017	9.64393
AT3G13740.1		Ribonuclease III family protein	-1.86363	2.56564e-13	6.66492e-12	-1.55238	1.66343e-05	0.000297593	-2.15139	1.424e-09	6.31325e-08	0.278691	0.457225	1	-0.597973	0.230614	0.999987	598	26	479	32	221	298	582	187	299	568	10.4294	7.46719	2.29003	5.44552	6.87613	10.1724	7.58751	2.88057	6.04885	5.69745
AT5G08670.1		ATP synthase alpha/beta family protein	0.921981	0.000109868	0.000649227	0.648372	0.0504367	0.184689	1.20603	0.000272676	0.00273616	-0.416582	0.24751	1	0.558815	0.23079	0.999987	3058.27	454.208	1860.14	1357.2	7364.54	7895.49	3400.26	7903.82	7236.79	1631.91	27.2278	22.6502	20.4476	92.6733	94.8927	20.1972	11.0136	62.5857	133.854	68.2187
AT4G20350.2		oxidoreductases	0.884368	0.00487536	0.0178592	1.25828	0.00497147	0.0328114	0.510173	0.25656	0.503328	0.109827	0.82034	1	-0.746982	0.230955	0.999987	40	14	35	9	201	206	70	146	170	49	0.598623	0.86641	1.05849	4.26121	4.16321	0.6381	0.541093	0.695902	3.97287	2.80853
AT2G32960.1		Phosphotyrosine protein phosphatases superfamily protein	3.10102	2.26892e-14	6.87525e-13	3.59323	2.71908e-10	1.53473e-08	2.63403	3.81092e-06	7.06278e-05	0.290015	0.647517	1	-0.957657	0.231198	0.999987	14	51	17	46	532	862	82	497	693	61	0.209132	0.828396	3.84885	11.1715	17.4239	0.309366	0.704885	3.55033	14.4181	11.2519
AT2G45680.1		TCP family transcription factor	0.99762	0.00823203	0.0278392	0.5854	0.263297	0.527024	1.46576	0.00532143	0.0316368	-0.961918	0.091767	1	0.881351	0.231229	0.999987	460	60	238	141	756.533	688.107	328.774	749.654	489.335	75.2692	4.99316	2.71256	3.29227	11.9096	10.0055	3.14955	0.655873	7.92106	15.1192	5.61518
AT2G26620.1		Pectin lyase-like superfamily protein	3.66361	0.0107897	0.0349526	1.811	0.362395	0.625947	5.40958	0.0203397	0.0891378	-3.38534	0.17565	1	3.59276	0.231555	0.999987	3	0	0	0	34	26	0	39	32	0	0.0460857	0	0	0.77295	0.538386	0	0	0	0.990071	0.502629
AT2G36835.1		unknown protein; FUNCTIONS IN: molecular_function unknown; INVOLVED IN: biological_process unknown; LOCATED IN: chloroplast envelope; EXPRESSED IN: 22 plant structures; EXPRESSED DURING: 13 growth stages; Has 26 Blast hits to 26 proteins in 11 species: Archae - 0; Bacteria - 0; Metazoa - 0; Fungi - 0; Plants - 26; Viruses - 0; Other Eukaryotes - 0 (source: NCBI BLink).	-1.47467	1.54653e-05	0.000111315	-1.06957	0.0250343	0.11268	-1.87052	9.04524e-05	0.00108144	0.00152872	0.997612	1	-0.799706	0.231578	0.999987	704	56	471	29	195	181	373	146	171	294	19.7735	7.99393	7.93115	7.84436	6.82768	16.0775	6.40339	4.18589	7.71888	5.2826
AT2G30230.1		unknown protein; FUNCTIONS IN: molecular_function unknown; INVOLVED IN: biological_process unknown; LOCATED IN: endomembrane system; BEST Arabidopsis thaliana protein match is: unknown protein (TAIR:AT1G06980.1); Has 167 Blast hits to 167 proteins in 14 species: Archae - 0; Bacteria - 0; Metazoa - 0; Fungi - 0; Plants - 167; Viruses - 0; Other Eukaryotes - 0 (source: NCBI BLink).	1.33233	0.00331481	0.0128102	1.87908	0.00278166	0.0206244	0.823414	0.189596	0.421457	0.578506	0.396947	1	-1.05407	0.231803	0.999987	396.501	261.949	327.831	406.366	1772.39	5097.06	1026.39	1597.56	4087.33	1282.9	9.70942	18.5725	32.3616	60.0943	160.139	9.76268	22.6428	51.2133	71.0791	103.814
AT1G29000.1		Heavy metal transport/detoxification superfamily protein	2.48507	0.00310966	0.0121349	3.55745	0.00368096	0.0258031	1.55333	0.186563	0.417203	0.968022	0.481361	1	-2.00127	0.23202	0.999987	0	5	1	4	59	14	6	16	27	7	0	0.11146	0.575352	1.77415	0.42451	0.0277394	0.180798	0.469753	0.630035	0.788389
AT5G61040.1		unknown protein; BEST Arabidopsis thaliana protein match is: unknown protein (TAIR:AT5G08010.1); Has 1807 Blast hits to 1807 proteins in 277 species: Archae - 0; Bacteria - 0; Metazoa - 736; Fungi - 347; Plants - 385; Viruses - 0; Other Eukaryotes - 339 (source: NCBI BLink).	-0.868812	4.09093e-05	0.000268493	-0.609626	0.044789	0.170545	-1.10796	0.00017584	0.00189352	0.473878	0.127104	1	-0.497419	0.232045	0.999987	210	22	248	43	242	173	289	184	230	252	1.49378	1.53488	0.791503	2.39005	1.60506	2.15214	1.35781	1.58545	2.42242	1.71986
AT5G15410.1	DND1, ATCNGC2, CNGC2	Cyclic nucleotide-regulated ion channel family protein	-2.05775	1.39486e-17	5.89684e-16	-2.33957	5.13326e-12	4.01549e-10	-1.78074	7.60475e-08	2.24491e-06	-0.170462	0.628147	1	0.56006	0.232466	0.999987	1183	34	730	114	149	115	599	141	175	397	8.34913	3.2559	1.21367	1.59703	1.09775	6.28545	2.15123	4.17049	1.80802	1.29489
AT1G23480.1	ATCSLA03, CSLA03, ATCSLA3, CSLA3	cellulose synthase-like A3	-1.73914	4.29308e-13	1.07406e-11	-1.44601	2.15778e-05	0.000368769	-2.00937	1.91587e-09	8.26355e-08	0.493516	0.166815	1	-0.562341	0.232999	0.999987	787	39	710	54	436	397	886	326	641	1029	6.86001	5.81523	1.719	5.17083	4.56377	7.54801	6.75087	2.43822	5.36231	5.82668
AT5G39860.1	PRE1, BNQ1, BHLH136	basic helix-loop-helix (bHLH) DNA-binding family protein	-4.25827	0.00535373	0.0193186	-6.34584	0.00264341	0.0198009	-2.95874	0.139053	0.34621	-0.626633	0.758684	1	3.39006	0.233438	0.999987	4	0	2	0	0	0	86	10	0	38	0.117852	1.87632	0	0	0	0.0715953	0.912757	0	0.452368	0.0255544
AT5G47900.1		Protein of unknown function (DUF1624)	-2.42367	1.78642e-05	0.000126675	-1.74017	0.026285	0.116606	-3.03087	0.000110276	0.00128622	0.42692	0.592733	1	-1.28832	0.233864	0.999987	63	8	63	3	31	14	126	14	31	119	0.742394	1.07606	0.476487	0.579299	0.232322	0.90493	1.06361	0.182892	0.307364	0.425365
AT3G51090.1		Protein of unknown function (DUF1640)	1.77255	1.47656e-06	1.30974e-05	2.2123	1.70882e-05	0.000303385	1.35639	0.00797219	0.0436075	0.378221	0.499605	1	-0.85488	0.23422	0.999987	51	19	49	23	591	923	95	514	688	89	0.753523	1.0624	1.41827	12.4179	18.4797	0.881993	0.996085	1.7559	14.3513	10.6321
AT3G21260.3		Glycolipid transfer protein (GLTP) family protein	-2.12762	2.39894e-15	8.08251e-14	-1.80444	9.46783e-07	2.38858e-05	-2.4088	2.8039e-11	1.74163e-09	0.285226	0.450604	1	-0.603163	0.234312	0.999987	560	12	366	32	242	257	514	144	221	629	13.7338	9.38557	1.48473	8.19465	8.16416	10.9157	11.3708	4.03891	6.47532	6.0892
AT1G69700.1	ATHVA22C, HVA22C	HVA22 homologue C	0.946653	0.00622717	0.0219762	1.3675	0.00503862	0.0331607	0.558909	0.245711	0.491463	0.774331	0.139921	1	-0.80711	0.234329	0.999987	78	48	97	78	512	595	268	495	850	327	1.90717	5.11201	5.9211	18.4383	20.0277	2.88429	5.676	9.81551	22.1074	22.6115
AT5G13910.1	LEP	Integrase-type DNA-binding superfamily protein	3.69227	2.60883e-13	6.76271e-12	3.17304	4.73001e-06	9.89777e-05	4.49327	3.28176e-07	8.24831e-06	-1.3898	0.151285	1	1.32082	0.234619	0.999987	6	4	1	25	151	136	12	91	89	4	0.201238	0.349616	0.675946	6.95132	6.35224	0.0407204	0.101617	4.29943	5.97448	3.67313
AT1G66480.1		plastid movement impaired 2	1.113	0.00394351	0.0149022	0.679199	0.210816	0.463821	1.58023	0.00363823	0.0234158	-0.477131	0.418389	1	0.901978	0.234972	0.999987	89	9	69	64	283	140	91	190	240	28	1.77742	1.38973	0.907387	7.90453	3.71805	1.67718	0.48805	6.59024	7.3257	5.10204
AT5G40550.1		SGF29 tudor-like domain	0.596551	0.0152334	0.0464486	0.890763	0.0100491	0.0568029	0.323322	0.338437	0.590995	0.540339	0.139672	1	-0.566249	0.235227	0.999987	79	20	93.4433	50.8483	464.322	617	257	386	645.322	247	1.09828	2.65085	1.40492	9.08189	11.6177	1.58288	2.60866	3.65398	10.1616	9.32167
AT5G23840.1		MD-2-related lipid recognition domain-containing protein	1.99164	1.93286e-06	1.67609e-05	2.49797	2.79854e-05	0.000457161	1.50211	0.0113065	0.0570998	0.471085	0.489975	1	-0.994691	0.235609	0.999987	0	1	1	2	816	1217	164	529	866	143	0	3.13896	0.123356	28.8466	40.0286	0.029735	2.74117	0.25168	24.8473	22.823
AT5G46490.2		Disease resistance protein (TIR-NBS-LRR class) family	-1.63409	2.03538e-10	3.48658e-09	-1.93152	7.07392e-08	2.35572e-06	-1.34317	0.000141547	0.00158135	-0.448206	0.235182	1	0.589519	0.235862	0.999987	1092.59	34.7466	425.96	83.8304	476.756	343.982	1161.72	308.715	632.582	805.977	7.10584	5.45346	1.14307	4.51817	2.98297	3.38008	4.01401	2.82673	3.82276	4.27792
AT5G47450.1	ATTIP2;3, TIP2;3, DELTA-TIP3	tonoplast intrinsic protein 2;3	-1.50083	0.013391	0.0417226	-0.740294	0.388799	0.650252	-2.15462	0.01341	0.0650774	0.013729	0.987681	1	-1.41136	0.235927	0.999987	28	7	17	1	42	66	154	42	36	121	0.50571	2.11542	0.638428	1.01223	1.56261	0.373829	1.69022	0.0931975	1.41362	0.731921
AT5G26670.1		Pectinacetylesterase family protein	2.16987	0.0023155	0.00942781	3.10472	0.00200521	0.0159045	1.4423	0.146985	0.358548	0.936882	0.392227	1	-1.66017	0.23603	0.999987	1	24	9	20	337	199	85	204	352	88	0.0112455	0.705001	1.36424	5.46376	2.91914	0.12338	0.711426	1.16382	4.33066	4.11611
AT2G25940.1	ALPHA-VPE, ALPHAVPE	alpha-vacuolar processing enzyme	1.40648	1.11772e-05	8.27706e-05	0.999577	0.0356444	0.144154	1.79041	0.000204648	0.00215319	-0.624848	0.233084	1	0.791895	0.236295	0.999987	34	4	10	16	310	341	90	310	358	62	0.371043	0.690724	0.220662	4.77812	5.02025	0.133044	0.496111	0.903654	6.17828	4.35936
AT1G21500.1		unknown protein; Has 29 Blast hits to 29 proteins in 12 species: Archae - 0; Bacteria - 0; Metazoa - 0; Fungi - 2; Plants - 27; Viruses - 0; Other Eukaryotes - 0 (source: NCBI BLink).	-3.28918	6.73605e-05	0.00041863	-2.18505	0.0562654	0.198969	-4.0926	0.000373825	0.00357088	0.688881	0.577084	1	-1.90541	0.236327	0.999987	291	59	224	30	11	15	252	12	20	301	10.1586	6.89573	10.3753	0.519707	0.611467	9.4915	7.98939	5.36702	1.12559	0.667941
AT1G26360.1	ATMES13, MES13	methyl esterase 13	1.8899	0.0136201	0.0423609	1.1343	0.28806	0.554685	3.03529	0.0128551	0.0631297	-1.6518	0.213756	1	1.90092	0.23638	0.999987	0	1	0	4	40	48	27	39	37	5	0	0.249159	0.0646155	0.672454	0.896252	0	0.0627664	0.264481	0.90244	0.505747
ATCG00640.1	RPL33	ribosomal protein L33	-1.58725	2.35623e-05	0.000163236	-1.13993	0.028619	0.124003	-2.00718	0.000115481	0.00133646	0.736634	0.193135	1	-0.865692	0.236485	0.999987	10548	1014	10506	1619	9269	9726	25551	6369	16257	33898	3457.32	4518.65	1594.5	3065.18	3106.15	3969.6	5706.31	2436.37	2762.58	4124.67
AT5G39160.1		RmlC-like cupins superfamily protein	-3.04004	4.38823e-08	5.17361e-07	-3.5311	6.04615e-07	1.62002e-05	-2.43162	0.00027055	0.00271941	-0.406626	0.538104	1	1.10048	0.236571	0.999987	92.936	0	56.249	0	21.7711	23.73	150.053	32.6028	50.2514	73.3068	2.06698	2.6146	0	0.672881	0.784249	1.52201	1.19348	0	1.1803	1.12197
AT4G10920.1	KELP	transcriptional coactivator p15 (PC4) family protein (KELP)	-0.926748	0.000144438	0.000828423	-0.635346	0.0641886	0.217834	-1.20264	0.000399744	0.00377611	0.56568	0.122843	1	-0.566205	0.236983	0.999987	881	73	894	121	908	519	860	571	1082	982	21.6063	16.2223	9.0321	32.2454	16.9997	26.663	18.7073	15.2721	26.5036	28.7699
AT1G33475.1		SNARE-like superfamily protein	-1.40251	0.00023777	0.00128859	-1.8497	0.00065156	0.00631802	-1.00584	0.0492989	0.171087	0.0494193	0.924098	1	0.844783	0.237014	0.999987	32	1	23	4	26	39	89	52	70	69	0.632078	1.3262	0.0997204	0.745636	1.12484	0.552962	0.989683	0.407418	1.90989	1.43187
AT5G22545.1		unknown protein; BEST Arabidopsis thaliana protein match is: unknown protein (TAIR:AT5G22530.1); Has 30201 Blast hits to 17322 proteins in 780 species: Archae - 12; Bacteria - 1396; Metazoa - 17338; Fungi - 3422; Plants - 5037; Viruses - 0; Other Eukaryotes - 2996 (source: NCBI BLink).	6.04759	1.94601e-16	7.33681e-15	5.37819	5.65249e-09	2.39573e-07	7.27838	5.16409e-08	1.61222e-06	-1.61542	0.286293	1	1.90123	0.237057	0.999987	0	0	0	1	244	233	4	199	392	0	0	0.17145	0	13.1095	12.3531	0	0.0240741	0.203967	14.3877	16.1006
AT4G26140.1	BGAL12	beta-galactosidase 12	-1.47856	5.54255e-06	4.35705e-05	-1.86267	4.22997e-05	0.00065258	-1.11453	0.0134561	0.0652185	-0.786333	0.104398	1	0.749212	0.237155	0.999987	1202	24	338	50	457	435	729	381	510	541	8.5576	3.94661	0.864214	4.49951	4.3203	2.93573	2.97664	1.84515	5.23135	3.85172
AT1G69870.1	NRT1.7	nitrate transporter 1.7	2.72689	3.67591e-09	5.16215e-08	2.2187	0.000534628	0.00537881	3.28189	3.1293e-07	7.93377e-06	-0.796458	0.254092	1	1.06401	0.237421	0.999987	471	108	210	305	15484	15150	1299	17423	18130	500	3.79588	7.64911	4.40168	174.579	165.835	2.06437	3.10474	12.7362	265.925	153.846
AT2G35700.1	ATERF38, ERF38	ERF family protein 38	5.69048	3.91579e-08	4.67538e-07	4.69595	0.000186907	0.00227757	7.06279	8.73602e-06	0.000145308	-1.90334	0.316135	1	2.36831	0.237556	0.999987	1	7	0	11	20	14	1	25	37	0	0.0374879	0.0230098	1.3214	1.03041	0.779631	0	0	2.11104	1.7269	1.33853
AT1G21110.1		O-methyltransferase family protein	2.57193	1.41399e-13	3.81122e-12	2.1622	1.06118e-05	0.000203597	2.985	2.54169e-09	1.05802e-07	-1.00927	0.065656	1	0.824199	0.237633	0.999987	53.1266	27.6875	8.06253	34.5204	4071.33	3887.46	583.752	3714.98	4689.11	361.455	0.699653	5.61285	1.84261	75.7014	68.6553	0.129394	3.49464	2.35061	92.2655	66.1415
AT4G21903.2		MATE efflux family protein	2.03065	3.41491e-10	5.65129e-09	1.66675	0.000199438	0.00241261	2.4272	3.03749e-07	7.73214e-06	-0.752967	0.147227	1	0.761466	0.237708	0.999987	30	7	11	15	285	249	48	212	348	25	0.302024	0.36139	0.356282	3.99333	3.48452	0.13503	0.198014	0.781805	4.0776	3.88151
AT1G75290.1		NAD(P)-binding Rossmann-fold superfamily protein	2.08119	9.41528e-11	1.7101e-09	2.45301	6.03352e-08	2.04429e-06	1.70747	0.000138453	0.00155552	0.38114	0.451401	1	-0.744618	0.237719	0.999987	14	6	18	13	463	339	52	249	354	37	0.282372	0.800318	0.610917	12.8285	8.94569	0.441855	0.566765	1.35183	9.56547	7.60801
AT4G00730.1	ANL2, AHDP	Homeobox-leucine zipper family protein / lipid-binding START domain-containing protein	-0.788546	0.000260393	0.00139845	-1.0358	0.000626782	0.00611552	-0.536355	0.0748793	0.230009	-0.398786	0.219999	1	0.500596	0.237945	0.999987	1912	89	1093	231	908	929	1286	930	957	683	10.2006	5.1822	2.40218	6.80972	6.63292	7.11629	2.80197	6.39272	9.20644	5.43834
AT3G56000.1	ATCSLA14, CSLA14	cellulose synthase like A14	-1.98844	4.43745e-11	8.43012e-10	-1.62466	0.000118995	0.00156363	-2.30267	2.41584e-08	8.22007e-07	0.400749	0.341832	1	-0.677083	0.23828	0.999987	201	5	158	9	143	134	251	83	156	307	1.90656	1.85793	0.239793	1.86488	1.71427	1.82757	2.29206	0.442067	1.52797	1.48194
AT4G24972.1	TPD1	tapetum determinant 1	-2.28745	5.93505e-15	1.90241e-13	-2.63212	3.13837e-10	1.7418e-08	-1.96494	8.14179e-07	1.84599e-05	-0.226143	0.578572	1	0.668339	0.238468	0.999987	374	8	235	31	33	40	196	43	44	120	7.75525	3.07657	0.837366	0.901429	1.13542	5.93008	1.87408	3.31337	1.59132	0.96681
AT3G52930.1		Aldolase superfamily protein	1.72635	3.2585e-14	9.59959e-13	1.46945	3.61362e-06	7.80696e-05	1.99487	3.47198e-10	1.73613e-08	-0.553018	0.109676	1	0.52672	0.238497	0.999987	3316	1308	1930	3151	5685	4761	1720	5032	4412	735	30.6132	12.0899	61.0563	73.8249	59.246	21.7287	5.16633	150.653	87.7266	43.6689
AT5G49740.1	ATFRO7, FRO7	ferric reduction oxidase 7	-4.97287	1.79107e-17	7.4683e-16	-4.27443	1.28477e-07	4.0363e-06	-5.60914	6.20037e-12	4.27432e-10	0.221483	0.792311	1	-1.33279	0.238664	0.999987	731.928	11.8081	273.209	5.76377	22.6603	26	767.628	15.7417	23.4484	878.834	4.95053	3.87194	0.40397	0.193111	0.237079	2.25454	4.62163	0.202101	0.299642	0.217759
AT2G41180.1		VQ motif-containing protein	0.778212	0.00106074	0.00478327	1.07092	0.00195322	0.0155557	0.507695	0.1352	0.340468	0.355512	0.334026	1	-0.562246	0.238773	0.999987	58	21	59	31	318	378	155	269	394	133	1.37871	2.78947	2.51869	10.1727	12.0782	1.70579	2.3038	3.79361	12.1143	9.80549
AT5G43370.1	APT1, PHT2, PHT1;2	phosphate transporter 2	5.67724	7.8549e-07	7.29922e-06	4.58218	0.00159467	0.0131031	7.21437	2.88715e-05	0.000410885	-1.77797	0.388154	1	2.6308	0.23884	0.999987	0	0	0	12.6477	49.3181	44.7575	1.63455	47.5411	41.1127	0	0	0.0110516	0	0.78211	0.692922	0	0	0.723519	0.8848	0.442891
AT2G47800.1	ATMRP4, EST3, MRP4, ABCC4	multidrug resistance-associated protein 4	1.82472	0.000211921	0.00116297	1.27202	0.0626079	0.213933	2.40164	0.000447156	0.00414519	-0.903562	0.224591	1	1.13036	0.238898	0.999987	707	75	268	214	3598.52	2105	389	3079	3187	172	2.44557	1.0416	1.31285	17.6407	10.0261	1.13172	0.48245	3.84277	19.9063	11.6514
AT5G53730.1		Late embryogenesis abundant (LEA) hydroxyproline-rich glycoprotein family	1.45935	2.74261e-05	0.000187246	1.86409	0.000195894	0.00237993	1.05495	0.0304977	0.121218	0.567315	0.302246	1	-0.808032	0.239003	0.999987	6	4	13	10	162	139	40	97	141	29	0.142209	0.767744	0.478355	5.3427	4.46421	0.37476	0.563458	1.22021	4.29312	3.73024
AT2G29750.1	UGT71C1	UDP-glucosyl transferase 71C1	3.01518	7.17272e-13	1.73748e-11	2.55133	1.36389e-05	0.000251333	3.52834	3.29899e-09	1.339e-07	-0.685874	0.294778	1	0.978573	0.239005	0.999987	30	31	9	120	886	911	157	866	815	80	0.267972	1.08652	1.40016	11.1899	11.2515	0.0980432	0.538419	5.55187	14.416	7.74231
AT5G51200.1		Protein of unknown function (DUF3414)	-0.750162	0.00173201	0.00732852	-1.02387	0.00219405	0.0170599	-0.472579	0.156194	0.372537	-0.210733	0.560401	1	0.5524	0.23907	0.999987	5320	235	2874	577	8686	7647	9655	8702	13569	7473	15.5703	21.1368	3.48081	35.8994	30.2876	10.2697	16.4491	8.76852	47.9912	41.626
AT5G48850.1	ATSDI1	Tetratricopeptide repeat (TPR)-like superfamily protein	5.29512	4.79643e-22	3.03894e-20	5.96021	2.28222e-15	3.0057e-13	4.70547	5.00679e-10	2.41745e-08	0.247901	0.773051	1	-1.25319	0.239176	0.999987	6	83	1	39	3706	3520	76	2651	3880	94	0.100644	1.05351	7.03179	87.7466	79.3796	0.0204277	1.11921	3.37746	84.2773	69.1885
AT1G10530.1		unknown protein; FUNCTIONS IN: molecular_function unknown; INVOLVED IN: N-terminal protein myristoylation; BEST Arabidopsis thaliana protein match is: unknown protein (TAIR:AT1G60010.1); Has 143 Blast hits to 143 proteins in 14 species: Archae - 0; Bacteria - 0; Metazoa - 0; Fungi - 0; Plants - 143; Viruses - 0; Other Eukaryotes - 0 (source: NCBI BLink).	1.49952	0.000288129	0.00153156	0.98167	0.105141	0.302624	2.01179	0.00189161	0.0137823	-1.0455	0.138135	1	1.03045	0.239254	0.999987	11	1	2	3	174	138	43	114	196	22	0.211615	0.610489	0.097129	4.64314	3.47623	0.046835	0.30572	0.297664	4.25161	4.11616
AT2G22000.1	PROPEP6	elicitor peptide 6 precursor	1.32985	3.9076e-05	0.000257686	1.72054	0.000149203	0.00188718	0.987677	0.0239498	0.100963	0.800445	0.0988632	1	-0.731604	0.239356	0.999987	27	10	23	33	303	342	75	224	379	120	0.952794	2.29497	1.77753	14.7507	15.9548	0.985093	3.0973	5.96694	14.9002	14.4582
AT3G47210.1		Plant protein of unknown function (DUF247)	0.692722	0.0158294	0.0479841	1.02709	0.0108453	0.0600938	0.372753	0.349325	0.600468	0.283849	0.508835	1	-0.653276	0.239474	0.999987	22	6	22	11	313	426	153	240	327	123	0.210151	1.11568	0.28978	4.26928	5.4302	0.256265	0.910338	0.544102	4.26455	3.32111
AT1G70200.1		RNA-binding (RRM/RBD/RNP motifs) family protein	-1.22143	0.00735169	0.0252755	-0.672695	0.288433	0.555008	-1.71947	0.0065902	0.0374885	0.597376	0.384343	1	-1.04514	0.239519	0.999987	884	171	957	200	556	328	1101	283	624	1188	8.29304	7.54394	8.11105	7.12022	4.02799	10.9483	8.38175	9.71631	4.8646	6.15229
AT1G01250.1		Integrase-type DNA-binding superfamily protein	2.32623	0.00077497	0.00363605	1.52055	0.107627	0.307063	3.23876	0.00420643	0.0262237	-1.98783	0.10228	1	1.71771	0.239794	0.999987	8	2	0	1	58	77	9	71	64	5	0.188786	0.230753	0.238139	2.13315	2.50664	0	0.0863134	0.121494	3.15146	1.63243
AT1G10340.1		Ankyrin repeat family protein	-1.5673	0.013338	0.0415755	-2.21724	0.0117543	0.0639003	-0.776921	0.373537	0.622484	-1.01491	0.282173	1	1.44106	0.240201	0.999987	734	10	248	6	183	128	238	221	313	110	6.52051	1.64245	0.449196	2.19325	1.57632	2.68688	0.715808	0.276081	3.66605	3.03417
AT1G73300.1	scpl2	serine carboxypeptidase-like 2	-2.37718	7.65786e-07	7.13514e-06	-1.81161	0.00592699	0.0375446	-2.86517	1.36087e-05	0.000212447	0.241746	0.711176	1	-1.05366	0.240431	0.999987	88.9403	0	61.8592	3	59.2376	64.6152	103.125	18.2102	45.2159	118.634	1.23016	1.05756	0	1.19544	1.05788	1.04252	1.25446	0.214486	0.508464	0.664587
AT5G02090.1		unknown protein; Has 30 Blast hits to 30 proteins in 10 species: Archae - 0; Bacteria - 0; Metazoa - 0; Fungi - 0; Plants - 30; Viruses - 0; Other Eukaryotes - 0 (source: NCBI BLink).	-1.38258	0.00344005	0.0132245	-0.804095	0.211286	0.464343	-1.83908	0.00330557	0.0217016	1.01531	0.12681	1	-1.03413	0.240753	0.999987	103	1	136	12	128	259	155	127	196	273	3.24045	3.91334	0.158559	5.72702	10.8497	5.19666	6.4325	1.93744	7.53599	6.88344
AT4G35090.1	CAT2	catalase 2	-2.34031	7.20591e-07	6.77355e-06	-2.89537	1.0207e-05	0.000197293	-1.81672	0.00560227	0.0330756	-0.880238	0.216995	1	1.07952	0.241297	0.999987	36083	191	12171	755	3442	4849	9637	4324	3996	5701	329.557	66.1955	8.82057	44.692	60.7339	135.564	39.6895	35.7133	75.5375	38.2538
AT3G13404.1		unknown protein; FUNCTIONS IN: molecular_function unknown; INVOLVED IN: biological_process unknown; LOCATED IN: cellular_component unknown; Has 0 Blast hits to 0 proteins in 0 species (source: NCBI BLink).	-3.12237	5.95443e-06	4.65235e-05	-3.98364	5.51697e-05	0.000813448	-2.47399	0.00715716	0.0400264	-0.291015	0.738733	1	1.51091	0.241969	0.999987	32	0	12	0	3	5	32	8	14	33	1.73662	1.26863	0	0.203629	0.355458	0.787761	1.39598	0	0.74868	0.809046
AT5G04260.1	WCRKC2	WCRKC thioredoxin 2	-0.909829	0.00101529	0.00460164	-0.581237	0.138645	0.358986	-1.21549	0.00166859	0.0123754	0.291493	0.474491	1	-0.633331	0.242137	0.999987	202	16	175	20	301	175	257	139	285	236	4.69857	4.53425	1.87792	9.9272	5.24717	4.95132	3.94272	2.39541	6.31968	7.15904
AT5G09520.1		hydroxyproline-rich glycoprotein family protein	1.9796	4.81758e-06	3.83035e-05	1.45214	0.0242613	0.109881	2.56023	0.000261527	0.0026488	-1.32949	0.0927826	1	1.10874	0.242225	0.999987	2	0	0	0	263	230	60	180	244	20	0.0786045	1.88236	0	14.8092	11.7007	0	0.75945	0	13.0926	9.69539
AT1G75190.1		unknown protein; Has 7306 Blast hits to 3858 proteins in 279 species: Archae - 15; Bacteria - 134; Metazoa - 3314; Fungi - 546; Plants - 228; Viruses - 207; Other Eukaryotes - 2862 (source: NCBI BLink).	-2.8546	4.82312e-05	0.000310587	-2.00209	0.0386482	0.153552	-3.60327	0.000250937	0.00255785	0.534015	0.602147	1	-1.59959	0.242637	0.999987	163	22	282	15	14	1	66	5	6	56	3.81327	1.12942	2.59696	0.615666	0.0256184	8.02447	0.927095	1.80681	0.179551	0.182042
AT2G14620.1	XTH10	xyloglucan endotransglucosylase/hydrolase 10	1.99731	3.27836e-05	0.00022024	1.38412	0.0514473	0.187562	2.56465	0.000416062	0.00390705	-0.735339	0.363918	1	1.1811	0.242746	0.999987	6	2	0	3	241	325	70	373	484	50	0.0902926	0.834567	0.152052	5.07652	6.52675	0	0.562517	0.233249	10.2068	7.73435
AT4G31050.1		Biotin/lipoate A/B protein ligase family	-1.39768	0.00424252	0.0158648	-0.800101	0.248053	0.510122	-1.92244	0.00503129	0.0302511	0.584278	0.422522	1	-1.12056	0.242747	0.999987	73	16	91	10	128	97	329	77	198	327	1.22198	4.1849	1.35274	2.90992	2.05327	1.8551	4.00658	0.864244	2.54314	3.37507
AT5G37420.1		Family of unknown function (DUF577)	3.25704	3.27674e-06	2.70672e-05	4.05911	0.000280804	0.00319308	2.30856	0.0217433	0.0938679	1.72394	0.163674	1	-1.74701	0.243011	0.999987	0	1	5	3	257	91.9576	10	110	226	5	0	0.0808859	0.0516974	3.71724	1.19805	0.0623415	0.0377083	0.158812	2.0709	2.34468
AT5G45370.2		nodulin MtN21 /EamA-like transporter family protein	0.716509	0.00567316	0.0203069	1.04003	0.00652128	0.0406273	0.424623	0.257815	0.505168	0.378574	0.350805	1	-0.614458	0.243114	0.999987	33	15	39	22	304	274	145	229	290	117	0.428001	1.38226	0.983139	5.35323	4.67351	0.616427	1.10612	1.47544	5.63181	4.05991
AT1G66540.1		Cytochrome P450 superfamily protein	-1.74498	0.00351289	0.0134648	-2.45306	0.00434936	0.0294925	-1.06544	0.218014	0.458197	-1.58161	0.0707039	1	1.38743	0.243295	0.999987	124	0	26	3	26	13	40	15	13	13	1.36885	0.309055	0	0.391213	0.181366	0.349903	0.108498	0.171384	0.355674	0.123291
AT3G13100.1	ATMRP7, MRP7, ABCC7	multidrug resistance-associated protein 7	2.52851	6.9289e-24	5.24896e-22	2.24137	2.34395e-10	1.34581e-08	2.82286	2.34672e-15	3.04206e-13	-0.33315	0.396979	1	0.582626	0.243363	0.999987	76	29	41	76	1816	1483	207	1627	2375	131	0.277114	0.575575	0.535088	9.34868	7.1216	0.182498	0.366747	1.43845	11.4761	9.02188
AT1G61890.1		MATE efflux family protein	0.953334	0.0028503	0.011265	0.608451	0.17022	0.409579	1.33495	0.0026618	0.0182179	-1.11541	0.0205326	1	0.727423	0.243369	0.999987	414	48	169	84	10170	9360	3848	5969	9085	981	3.7267	26.066	2.18479	128.953	114.245	1.85529	6.78771	3.91635	100.894	85.1572
AT5G39970.1		catalytics	1.14277	5.06026e-05	0.000323722	1.48259	0.000222499	0.00263819	0.832128	0.0368289	0.138972	0.192151	0.657773	1	-0.649426	0.244211	0.999987	32	10	22	10	602	680.835	160	416	630	153.382	0.245935	0.943808	0.388684	6.4912	7.05317	0.206252	0.900665	0.398275	6.24864	5.08851
AT2G36650.1		unknown protein; Has 35333 Blast hits to 34131 proteins in 2444 species: Archae - 798; Bacteria - 22429; Metazoa - 974; Fungi - 991; Plants - 531; Viruses - 0; Other Eukaryotes - 9610 (source: NCBI BLink).	2.29656	5.99448e-06	4.68065e-05	1.75194	0.0135842	0.0714974	2.9274	5.65947e-05	0.000732031	-1.06845	0.180889	1	1.17668	0.244765	0.999987	7	4	3	17	2087	549	367	647	1576	108	0.0960824	3.72915	0.277428	40.7743	10.3129	0.0501757	1.10274	1.20623	16.6807	22.7316
AT1G21750.1	ATPDIL1-1, ATPDI5, PDI5, PDIL1-1	PDI-like 1-1	1.5847	9.08196e-21	5.28726e-19	1.39343	4.90548e-09	2.10592e-07	1.78223	7.33069e-14	7.40897e-12	-0.24753	0.339599	1	0.390072	0.244942	0.999987	1627	626	1065	1444	7283	5950	2294	6762	8358	1315	15.1149	15.7827	29.4047	94.8054	74.1495	12.0655	9.19191	69.4722	117.924	82.6192
AT2G04495.1		unknown protein; FUNCTIONS IN: molecular_function unknown; INVOLVED IN: biological_process unknown; LOCATED IN: endomembrane system; BEST Arabidopsis thaliana protein match is: unknown protein (TAIR:AT2G04515.1); Has 30201 Blast hits to 17322 proteins in 780 species: Archae - 12; Bacteria - 1396; Metazoa - 17338; Fungi - 3422; Plants - 5037; Viruses - 0; Other Eukaryotes - 2996 (source: NCBI BLin…	3.4932	1.56383e-06	1.38312e-05	2.59751	0.0106892	0.0595403	4.28425	4.36186e-05	0.000583833	-0.835428	0.470636	1	1.68721	0.24498	0.999987	16	2	5	9	295	296	5	391	734	8	0.329253	0.0628194	0.207755	8.78087	8.11287	0.125216	0.138244	0.954696	14.8446	15.9186
AT4G27610.1		unknown protein; BEST Arabidopsis thaliana protein match is: unknown protein (TAIR:AT4G27620.2); Has 1304 Blast hits to 1173 proteins in 200 species: Archae - 14; Bacteria - 115; Metazoa - 628; Fungi - 104; Plants - 95; Viruses - 8; Other Eukaryotes - 340 (source: NCBI BLink).	-0.699464	0.0118352	0.0376543	-1.02732	0.0109214	0.0604436	-0.379231	0.337051	0.589509	0.00299423	0.994384	1	0.649391	0.245351	0.999987	400	14	338	112	308	210	371	224	400	231	4.46114	3.1836	0.789262	4.71746	3.00503	4.5955	2.0483	6.46394	4.75697	4.71442
AT1G52565.1		unknown protein; FUNCTIONS IN: molecular_function unknown; INVOLVED IN: biological_process unknown; LOCATED IN: endomembrane system; BEST Arabidopsis thaliana protein match is: unknown protein (TAIR:AT3G15760.1); Has 35333 Blast hits to 34131 proteins in 2444 species: Archae - 798; Bacteria - 22429; Metazoa - 974; Fungi - 991; Plants - 531; Viruses - 0; Other Eukaryotes - 9610 (source: NCBI BLink…	3.11192	2.29675e-10	3.90687e-09	3.68679	2.13047e-07	6.41645e-06	2.51872	0.000429381	0.00401002	0.179619	0.823271	1	-1.16677	0.245439	0.999987	7	11	7	2	1128	1814	87	800	1354	60	0.193269	1.8248	1.53153	44.242	66.7841	0.234902	1.24248	0.28383	41.0743	39.9052
AT3G63052.1		unknown protein; Has 30201 Blast hits to 17322 proteins in 780 species: Archae - 12; Bacteria - 1396; Metazoa - 17338; Fungi - 3422; Plants - 5037; Viruses - 0; Other Eukaryotes - 2996 (source: NCBI BLink).	1.44677	0.00658772	0.0230452	0.897223	0.225991	0.483457	2.10474	0.00453578	0.0277974	-1.2916	0.109239	1	1.20862	0.245532	0.999987	2183	606	1259	1150	4637	6156	2812	7659	1797	368	715.522	506.083	952.926	1565.98	1998.17	475.702	62.1224	1730.59	3356.2	465.288
AT5G40240.2		nodulin MtN21 /EamA-like transporter family protein	1.55534	9.54621e-16	3.35051e-14	1.78084	5.07702e-11	3.32445e-09	1.34118	5.78309e-07	1.35499e-05	0.274107	0.35373	1	-0.438361	0.2456	0.999987	90	34	76	81	747	793	172	559	739	155	1.2209	1.9253	2.33062	13.8201	14.3822	1.25629	1.58916	5.68048	13.842	10.911
AT3G49790.1		Carbohydrate-binding protein	-4.94607	4.60794e-46	1.4228e-43	-4.53563	1.68861e-20	4.14351e-18	-5.3164	1.67739e-28	9.75832e-26	0.425208	0.393325	1	-0.780016	0.245707	0.999987	1960	11	1679	6	137	137	2179	102	185	2527	20.3894	16.863	0.578491	1.8789	1.85725	21.2956	19.8238	0.323093	2.01097	2.08168
AT1G21520.1		unknown protein; Has 9 Blast hits to 9 proteins in 2 species: Archae - 0; Bacteria - 0; Metazoa - 0; Fungi - 0; Plants - 9; Viruses - 0; Other Eukaryotes - 0 (source: NCBI BLink).	1.44029	0.00275077	0.010939	0.889246	0.190098	0.437151	1.98666	0.00314614	0.0208623	-0.092784	0.899379	1	1.09816	0.245856	0.999987	97	4	75	76	332	316	76	351	673	42	3.25335	1.76865	0.675946	15.2468	14.3935	3.05403	1.01617	13.0703	22.8163	23.9337
AT4G22505.1		Bifunctional inhibitor/lipid-transfer protein/seed storage 2S albumin superfamily protein	7.7691	5.07076e-13	1.25739e-11	9.00457	1.33408e-08	5.2443e-07	6.55082	3.99422e-06	7.35694e-05	1.86856	0.358094	1	-2.45189	0.246783	0.999987	0	25	0	26	48	73	0	55	40	1	0	0.00602778	1.25228	0.622902	0.879019	0	0.00609038	1.33372	0.957624	0.425349
AT3G08630.1		Protein of unknown function (DUF3411)	1.00531	1.03049e-07	1.13895e-06	0.786596	0.00382782	0.0265804	1.22567	6.16486e-06	0.000107489	-0.287838	0.326635	1	0.440425	0.246788	0.999987	176	29	112	100	813	565	293	552	835	163	2.31035	2.88612	1.92373	14.7837	10.021	1.79166	1.57846	6.78744	13.918	11.3349
AT1G28310.2		Dof-type zinc finger DNA-binding family protein	-1.04435	0.00550378	0.0197985	-1.52632	0.00665234	0.0412537	-0.64826	0.229391	0.471757	-0.2398	0.672121	1	0.878749	0.247045	0.999987	94	1	32	12	155	146	206	151	257	229	1.03487	1.64158	0.0556509	2.42901	2.13432	0.429485	1.94095	0.683686	2.92213	2.75229
AT4G31940.1	CYP82C4	cytochrome P450, family 82, subfamily C, polypeptide 4	4.38314	1.17172e-05	8.65326e-05	5.56261	0.000432377	0.00450565	3.21932	0.0154581	0.0724804	1.57645	0.393587	1	-2.34047	0.247182	0.999987	0	6	0	9	15	19	1	5	14	2	0	0.0059191	0.295154	0.200192	0.213142	0	0.0119631	0.453409	0.119417	0.1253
AT5G56870.1	BGAL4	beta-galactosidase 4	-4.66781	5.85103e-108	1.42724e-104	-4.41983	7.08124e-51	1.50064e-47	-4.89511	2.50463e-63	1.99135e-59	0.104965	0.734891	1	-0.474149	0.247634	0.999987	10712	43	7437	81	937	959	12516	594	859	11371	74.0247	64.4209	1.50297	9.10587	9.18175	62.7007	59.4819	2.90164	7.86569	6.33308
AT1G64820.1		MATE efflux family protein	1.75665	0.0039204	0.0148264	2.46656	0.00661088	0.0410403	1.03785	0.231657	0.474494	0.880766	0.389463	1	-1.4263	0.247869	0.999987	1	1	3	1	43	55	8	36	32	7	0.0119664	0.0728515	0.0604809	0.684035	0.865025	0.0437572	0.0514259	0.0619028	0.771125	0.431987
AT1G78915.3		Tetratricopeptide repeat (TPR)-like superfamily protein	-1.17007	3.47748e-05	0.000231892	-0.837139	0.0381663	0.152085	-1.48793	0.000211519	0.00221182	0.0646181	0.879831	1	-0.649593	0.247988	0.999987	382	39	302	32	291	379	605	240	346	441	4.52778	5.3108	2.33641	5.10865	6.17949	4.36319	3.94433	1.96219	5.71036	4.42126
AT3G56140.1		Protein of unknown function (DUF399 and DUF3411)	-1.62843	7.24869e-12	1.54696e-10	-1.90308	1.46989e-08	5.75874e-07	-1.36518	3.68085e-05	0.000508077	-0.358344	0.311668	1	0.539002	0.248004	0.999987	1458	32	669	87	531	400	988	432	607	732	9.81241	4.89187	1.08932	4.92242	3.66382	5.49322	3.61035	3.03544	5.49229	4.26914
AT1G75010.1	ARC3	GTP binding	-0.712123	0.00226483	0.00925395	-0.437133	0.192928	0.440873	-0.975882	0.00319456	0.0211246	0.316777	0.370446	1	-0.53785	0.248073	0.999987	367	37	354	42	602	528	617	455	716	522	2.54588	3.2676	1.29822	5.95387	4.96185	2.996	2.75116	1.51032	6.22523	5.12645
AT1G80530.1		Major facilitator superfamily protein	0.952383	0.000123992	0.000722536	0.680229	0.0494435	0.182024	1.24055	0.000359997	0.00346795	-0.853231	0.0231695	1	0.561492	0.248691	0.999987	296	57	135	103	1487	1946	869	1433	1337	308	2.55273	5.54876	2.48574	18.4231	22.4443	1.41997	2.00546	4.60146	22.7693	12.3282
ATCG01060.1	PSAC	iron-sulfur cluster binding;electron carriers;4 iron, 4 sulfur cluster binding	-2.07412	1.55639e-18	7.16323e-17	-1.79997	5.107e-08	1.75848e-06	-2.33693	1.49432e-12	1.20823e-10	0.320191	0.372622	1	-0.535701	0.24877	0.999987	64541	2106	49149	3214	20809	26160	58733	16894	30336	64377	11102.8	6839.29	1782.22	4542.2	5410.26	10004.3	7140.27	2684.96	4830.34	5134.66
AT1G27620.1		HXXXD-type acyl-transferase family protein	1.49559	0.0138616	0.0429695	2.24395	0.0106241	0.0592854	0.848918	0.322507	0.574774	0.792709	0.405404	1	-1.39257	0.249002	0.999987	2	8	5	8	56	51	21	39	50	22	0.0247346	0.210847	0.500029	0.933206	0.826275	0.0753666	0.204953	0.51173	0.98673	0.680461
AT4G39950.1	CYP79B2	cytochrome P450, family 79, subfamily B, polypeptide 2	3.16187	1.61287e-37	3.17279e-35	2.89399	3.23979e-17	5.35623e-15	3.45248	1.98155e-23	6.75198e-21	-0.491555	0.196238	1	0.559624	0.249076	0.999987	93	98	66	234	7413	8553	975	8413	7857	383	0.823466	6.40286	4.38774	92.6549	102.242	0.712722	2.60883	10.732	141.516	74.2448
AT2G46535.1		unknown protein; CONTAINS InterPro DOMAIN/s: Protein of unknown function DUF688 (InterPro:IPR007789); BEST Arabidopsis thaliana protein match is: Protein of unknown function (DUF688) (TAIR:AT3G61840.1); Has 48 Blast hits to 48 proteins in 8 species: Archae - 0; Bacteria - 0; Metazoa - 0; Fungi - 0; Plants - 48; Viruses - 0; Other Eukaryotes - 0 (source: NCBI BLink).	2.75087	0.000122109	0.000712758	3.66662	0.000297186	0.00333866	2.01805	0.0483414	0.169006	0.176574	0.875531	1	-1.64629	0.249239	0.999987	4	25	2	4	406	215	67	256	465	60	0.102916	1.36899	3.24452	14.634	7.52249	0.0625644	1.26881	0.529397	12.0074	12.7845
AT4G38700.1		Disease resistance-responsive (dirigent-like protein) family protein	-3.09725	8.65276e-05	0.000522572	-4.06172	0.000932165	0.00845513	-2.2373	0.0361286	0.137067	-0.00696313	0.994927	1	1.82448	0.249874	0.999987	51	0	18	7	5	1	36	6	3	37	1.46023	0.771223	0	0.163869	0.0313515	0.626278	0.765649	1.02975	0.263756	0.124114
AT3G29010.1		Biotin/lipoate A/B protein ligase family	0.756041	0.0121201	0.0384154	0.424432	0.322659	0.59016	1.11247	0.0102537	0.0529261	-0.664573	0.151554	1	0.689064	0.250361	0.999987	46	4	27	17	245	290	144	190	318	52	1.13155	2.75208	0.496403	8.41656	9.45493	0.807687	1.12399	2.15211	8.64735	8.29991
AT4G37200.1	HCF164	Thioredoxin superfamily protein	-1.6672	1.24452e-12	2.93878e-11	-1.93031	5.06663e-09	2.16316e-07	-1.40456	1.61551e-05	0.000246218	-0.434714	0.211118	1	0.526783	0.251075	0.999987	1411	35	720	73	356	314.841	816.673	339.804	405.696	473.599	23.307	10.0681	2.92008	8.00968	7.2697	14.4842	5.97475	6.22613	10.3828	7.12111
AT2G48140.1	EDA4	Bifunctional inhibitor/lipid-transfer protein/seed storage 2S albumin superfamily protein	2.43806	1.06636e-06	9.69506e-06	3.04276	1.71238e-05	0.000303785	1.9108	0.00652856	0.0372267	0.462076	0.564444	1	-1.13062	0.251358	0.999987	7	9	2	7	108	157	13	80	134	22	0.161435	0.324114	1.04736	3.61507	4.64687	0.0561064	0.379709	0.831318	3.57539	3.26955
ATCG00070.1	PSBK	photosystem II reaction center protein K precursor	-1.15722	0.00159394	0.006832	-0.732507	0.152028	0.380904	-1.55621	0.00231727	0.0163187	0.640415	0.248734	1	-0.82226	0.251919	0.999987	4209	374	3716	605	8004	18179	20124	8610	19811	27415	1927.96	4187.23	798.66	3121.06	6741.93	1924.7	5441.63	1222.44	4442.29	5918.26
AT3G06125.1		other RNA	-1.71992	0.000663083	0.00317709	-2.31023	0.00112209	0.00984083	-1.20044	0.0831615	0.246743	-1.0396	0.153303	1	1.11008	0.252037	0.999987	200	0	56	5	254	292	425	202	326	253	8.99195	14.4061	0	15.7593	17.121	3.05043	8.33362	1.14733	16.484	15.7566
AT2G34940.1	VSR5, VSR3;2, BP80-3;2	VACUOLAR SORTING RECEPTOR 5	1.48299	0.0159106	0.0481642	2.21119	0.010335	0.0579969	0.826868	0.339134	0.591605	0.285317	0.761689	1	-1.38236	0.252116	0.999987	12	19	4	12	135	143	51	65	145	57	0.10608	0.327952	0.849298	1.58635	1.70416	0.0431248	0.380629	0.549466	1.07137	1.31238
AT1G56630.1		alpha/beta-Hydrolases superfamily protein	3.41135	1.19571e-05	8.80775e-05	2.64207	0.0160554	0.080905	4.3989	5.48801e-05	0.000712575	-0.0391766	0.974216	1	1.75843	0.252324	0.999987	1	6	1	89	319	267	68	346	486	44	0.0124336	0.60566	0.377028	5.52976	4.64376	0.0151539	0.44261	5.72335	7.91709	6.06097
AT2G07714.1		transcription factor-related	1.00932	0.00643605	0.0225956	0.604605	0.247664	0.509694	1.44173	0.00669262	0.0379625	-0.62703	0.272822	1	0.838216	0.252441	0.999987	33	7	13	24	139	67	58	78	130	30	1.2202	1.65666	1.30344	7.57992	3.07627	0.583232	0.737855	4.54395	5.16662	5.34396
AT3G51642.1		unknown protein; Has 30201 Blast hits to 17322 proteins in 780 species: Archae - 12; Bacteria - 1396; Metazoa - 17338; Fungi - 3422; Plants - 5037; Viruses - 0; Other Eukaryotes - 2996 (source: NCBI BLink).	2.48976	0.00206614	0.00854952	1.75266	0.0996621	0.291826	3.73483	0.00776491	0.0426748	-2.34915	0.121115	1	1.98341	0.252641	0.999987	1	0	0	0	36	53	9	24	51	1	1.25224	6.29326	0	49.3038	71.0806	0	0.58779	0	44.6607	49.7225
AT5G24770.1	VSP2, ATVSP2	vegetative storage protein 2	2.90662	2.63467e-06	2.22226e-05	2.27087	0.0137079	0.0719036	3.75046	3.71975e-05	0.000512389	-0.239978	0.816524	1	1.48071	0.252704	0.999987	0	0	1	16	2599	3282	608.718	3217	3351.85	274	0	5.87785	0	47.1859	57.8187	0.0156685	2.64279	1.06376	78.0401	45.4709
AT1G15180.1		MATE efflux family protein	-1.24846	1.74458e-05	0.000124105	-1.58363	0.000172642	0.0021316	-0.922214	0.0247252	0.103392	-0.288081	0.505879	1	0.66265	0.252844	0.999987	300.455	9.79381	172.414	51.0559	89.5455	70.7735	188.272	81.5029	77.9481	114.61	3.17849	1.56591	0.523767	1.35957	1.038	2.22378	0.878165	2.79566	1.71802	0.819699
AT1G16420.1	ATMC8, MC8	metacaspase 8	1.97679	0.00590642	0.0210287	1.18903	0.229545	0.487422	2.80844	0.00688101	0.0388005	-1.45419	0.195647	1	1.62068	0.252896	0.999987	27	6	3	2	97	44	9	85	163	9	0.369666	0.0750607	0.415092	1.84726	0.809749	0.0500491	0.0923641	0.141552	2.3109	2.39104
AT3G48310.1	CYP71A22	cytochrome P450, family 71, subfamily A, polypeptide 22	-2.26083	1.34994e-14	4.16296e-13	-2.59074	3.45054e-10	1.89707e-08	-1.93867	1.71335e-06	3.5749e-05	-0.494246	0.243501	1	0.653251	0.253197	0.999987	1056.8	22	371	51	61	42	229	42	79	166	11.6188	1.86016	1.22267	1.00548	0.626182	4.97262	1.40479	2.90175	0.843402	0.963407
AT1G76890.2	GT2, AT-GT2	Duplicated homeodomain-like superfamily protein	-1.93414	6.31042e-10	1.00085e-08	-1.57169	0.000333616	0.00365286	-2.27368	1.90065e-07	5.054e-06	0.392651	0.405427	1	-0.700967	0.253372	0.999987	2745.46	83.2254	2231.35	106.187	942.104	528.78	1194.8	537.838	799.364	1455.3	24.537	8.6308	3.76105	11.7255	6.25804	24.321	9.99792	4.91548	8.22283	7.5122
AT4G16890.1	SNC1, BAL	disease resistance protein (TIR-NBS-LRR class), putative	-1.03446	0.000168634	0.000950216	-1.33779	0.000511887	0.00518358	-0.723076	0.0592911	0.195394	-0.265161	0.523815	1	0.61586	0.253689	0.999987	3359.24	147.735	1669.27	310.771	2795.03	1552.79	3685.97	2151.45	4349.76	2785.02	14.5324	11.9352	3.23385	16.9779	8.89678	8.8145	9.19339	6.97673	17.7633	19.7627
AT2G35637.1		other RNA	1.6021	0.0013145	0.00578054	1.10836	0.124264	0.33628	2.31163	0.00304197	0.0202447	-1.03677	0.238801	1	1.20396	0.253873	0.999987	0	0	0	2.25301	124.65	118.882	51.0191	105.814	129.718	15.5024	0	0.604454	0	2.95348	2.73303	0	0.180082	0.189478	3.19734	2.3254
AT1G69760.1		unknown protein; BEST Arabidopsis thaliana protein match is: unknown protein (TAIR:AT1G26920.1); Has 51 Blast hits to 51 proteins in 15 species: Archae - 0; Bacteria - 2; Metazoa - 2; Fungi - 7; Plants - 29; Viruses - 0; Other Eukaryotes - 11 (source: NCBI BLink).	-0.588955	0.00151295	0.00651925	-0.372919	0.153909	0.383959	-0.790573	0.00219169	0.0155677	0.59763	0.0321577	1	-0.416473	0.253879	0.999987	1124	84	1195	246	1894	1458	1486	1262	2458	1700	14.0723	13.829	5.31494	33.3088	24.326	18.2343	16.2204	15.9288	29.679	32.8415
AT2G47700.1	RFI2	RING/U-box superfamily protein	-1.018	0.00169756	0.00720401	-1.37907	0.00277964	0.020616	-0.651076	0.151445	0.365623	-0.417664	0.390042	1	0.729329	0.253897	0.999987	337	17	171	77	194	141	384	146	164	216	4.05357	3.35397	1.0335	3.36916	2.27917	2.50706	1.87563	4.7911	3.2666	2.04713
AT1G47395.1		unknown protein; FUNCTIONS IN: molecular_function unknown; INVOLVED IN: biological_process unknown; LOCATED IN: endomembrane system; BEST Arabidopsis thaliana protein match is: unknown protein (TAIR:AT1G47400.1); Has 9 Blast hits to 9 proteins in 2 species: Archae - 0; Bacteria - 0; Metazoa - 0; Fungi - 0; Plants - 9; Viruses - 0; Other Eukaryotes - 0 (source: NCBI BLink).	4.09818	3.41921e-33	5.27878e-31	3.72583	1.03734e-14	1.25292e-12	4.53909	7.82237e-18	1.38207e-15	-0.690072	0.252699	1	0.814851	0.254517	0.999987	8	10	2	32.674	701	1021	48	768	944	25	0.58188	2.85338	3.64213	69.469	96.5286	0.175361	1.41674	11.9958	106.115	72.0879
AT1G01420.1	UGT72B3	UDP-glucosyl transferase 72B3	-0.76789	0.00359492	0.0137339	-1.05314	0.00451464	0.0303167	-0.467054	0.206131	0.44314	-0.691639	0.075328	1	0.587226	0.254629	0.999987	270	20	165	42	144	158	298	138	135	100	3.20494	2.56535	1.19991	2.57842	2.52221	2.38734	0.94743	2.57912	3.0779	1.77518
AT1G12020.1		unknown protein; BEST Arabidopsis thaliana protein match is: unknown protein (TAIR:AT1G62422.1); Has 89 Blast hits to 88 proteins in 16 species: Archae - 0; Bacteria - 0; Metazoa - 0; Fungi - 0; Plants - 87; Viruses - 0; Other Eukaryotes - 2 (source: NCBI BLink).	-1.37449	2.89853e-07	2.94722e-06	-1.07117	0.00426304	0.0290317	-1.65971	7.8091e-06	0.000132008	0.212953	0.570562	1	-0.587392	0.255129	0.999987	195	10	152	26	64	63	104	33	52	94	4.37292	1.67138	1.1317	2.02694	1.84182	4.14682	1.61427	3.00327	1.41128	1.29842
AT2G44990.1	CCD7, MAX3, ATCCD7	carotenoid cleavage dioxygenase 7	2.25025	0.011436	0.036657	1.37339	0.240344	0.501384	3.64876	0.0292122	0.117539	-2.80986	0.106665	1	2.27589	0.255504	0.999987	5	1	0	0	25	22	3	16	25	1	0.0467174	0.0170502	0.0472423	0.30972	0.266087	0	0.00574549	0	0.286687	0.240604
AT3G17440.1	NPSN13, ATNPSN13	novel plant snare 13	-1.27665	4.61778e-15	1.50189e-13	-1.08884	2.16804e-06	4.97922e-05	-1.45403	1.34046e-10	7.38397e-09	0.313076	0.195871	1	-0.364009	0.255563	0.999987	1466	67	1373	164	958	842	1348	656	1043	1172	19.6087	13.475	4.52851	17.9851	15.1331	22.3789	11.7655	11.3411	16.2546	15.1291
AT1G74010.1		Calcium-dependent phosphotriesterase superfamily protein	2.29745	1.7216e-08	2.16469e-07	1.85852	0.00141929	0.0119074	2.83624	1.23334e-05	0.000195596	-1.01443	0.15266	1	0.978453	0.255592	0.999987	14	3	4	17	105	153	24	89	111	10	0.190077	0.239831	0.205814	2.17333	2.75096	0.0661757	0.11658	1.19319	2.22908	1.54168
AT3G02230.1	RGP1, ATRGP1	reversibly glycosylated polypeptide 1	2.08501	8.00833e-14	2.22999e-12	1.78096	5.09465e-06	0.000105942	2.40437	8.52649e-10	3.95669e-08	-0.61335	0.150534	1	0.624812	0.25566	0.999987	334	184	165	419	2410	3218	809	2900	2676	368	4.39151	8.04784	12.2255	45.5355	57.9914	2.64377	3.66211	28.4852	71.4982	37.7239
AT2G43840.2	UGT74F1	UDP-glycosyltransferase 74 F1	0.949089	0.00248923	0.010043	1.29876	0.00291043	0.0213685	0.615041	0.153973	0.369436	0.348646	0.457692	1	-0.682668	0.255723	0.999987	28	6	27	19	143	143	44	95	97	39	0.363734	0.379743	0.393883	2.59921	2.48988	0.427438	0.366635	1.27628	2.37194	1.48582
AT1G68330.1		unknown protein; BEST Arabidopsis thaliana protein match is: unknown protein (TAIR:AT1G48780.1); Has 155 Blast hits to 147 proteins in 23 species: Archae - 0; Bacteria - 0; Metazoa - 19; Fungi - 3; Plants - 126; Viruses - 0; Other Eukaryotes - 7 (source: NCBI BLink).	1.39711	0.0103051	0.0335926	0.838146	0.280342	0.54641	2.09702	0.00918102	0.0485997	-1.33334	0.128112	1	1.25966	0.255793	0.999987	2	2	0	6	313	411	243	234	320	64	0.0287904	2.56109	0.145462	6.04097	7.86726	0	0.732442	0.446358	6.07442	4.60853
AT3G01440.1	PQL1, PQL2	PsbQ-like 1	-3.59862	6.76945e-06	5.24546e-05	-2.58031	0.0210904	0.0992985	-4.35852	9.72498e-05	0.00115346	0.856102	0.47317	1	-1.77598	0.256065	0.999987	165	18	94	8	20	14	402	22	39	599	3.50191	6.32482	1.92825	0.704139	0.325392	2.42761	9.53614	0.875002	0.944695	0.843164
AT1G78865.1			2.22553	0.0110287	0.0356039	3.3553	0.00679206	0.0419306	1.39431	0.254764	0.501239	1.10401	0.413757	1	-1.95832	0.256624	0.999987	0	17	2	14	204	246	75	151	320	104	0	0.549731	0.809162	2.66862	3.22741	0.0229598	0.758297	0.682498	2.7585	3.25659
AT1G16310.1		Cation efflux family protein	2.62159	3.10734e-17	1.25285e-15	2.30678	2.8999e-08	1.06289e-06	3.01071	1.45731e-10	7.97242e-09	-1.05703	0.0401353	1	0.705132	0.256715	0.999987	26	15	6	22	300	341	47	244	280	21	0.338565	0.491687	0.987073	5.53849	6.30386	0.0952143	0.23968	1.48133	6.15391	3.86352
AT3G04030.3		Homeodomain-like superfamily protein	0.984565	0.00051926	0.00256663	1.3219	0.00130425	0.0111695	0.679033	0.0901124	0.260213	0.544186	0.213095	1	-0.641768	0.256934	0.999987	26	14	34	24	554	693	257	526	707	237	0.35359	2.60116	0.962072	10.9004	12.7203	0.563433	2.34381	1.68731	13.7516	10.0144
AT1G58561.1		transposable element gene	1.34714	0.00279732	0.0110897	0.859323	0.178308	0.420863	1.86402	0.00318462	0.0210648	-0.0829211	0.904419	1	1.00604	0.257041	0.999987	40	12	28	91	154	74	63	115	175	42	0.146971	0.16731	0.223118	0.797645	0.36224	0.125591	0.122431	1.73558	0.760813	0.657248
AT5G65685.1		UDP-Glycosyltransferase superfamily protein	-0.620104	0.00609693	0.0215853	-0.355949	0.270942	0.535832	-0.866742	0.00668822	0.0379625	0.311176	0.364648	1	-0.509656	0.257124	0.999987	520	55	413	80	698	859	810	604	971	820	6.00569	6.99518	3.21073	11.5003	13.1938	5.81445	7.07819	4.78048	12.8293	11.9099
AT2G04070.1		MATE efflux family protein	5.12424	6.37657e-09	8.63651e-08	4.25525	0.000128448	0.00166955	6.48412	7.55083e-05	0.000930762	-2.18821	0.218316	1	2.22893	0.257157	0.999987	5.01498	5	0	4	104.169	99.1683	0	116	150	1	0.055361	0.0067186	0.27901	1.65973	1.44084	0	0.00678114	0.228512	2.52359	1.76401
AT4G02760.3		RNI-like superfamily protein	1.25828	0.0013667	0.00598418	0.777836	0.174932	0.416064	1.68421	0.00336282	0.0220175	-0.695789	0.263314	1	0.907242	0.257582	0.999987	37	3	10	11	357	450	102	415	482	81	0.287353	0.618529	0.11783	4.05643	4.6107	0.094736	0.430224	0.442697	5.81401	3.96993
AT1G72950.1		Disease resistance protein (TIR-NBS class)	1.52214	2.49678e-08	3.07386e-07	1.22844	0.00130935	0.0111844	1.84807	4.18303e-06	7.64549e-05	-0.702584	0.110735	1	0.620698	0.25785	0.999987	18	4	8	9	449	332	122	274	466	54	0.253277	1.38872	0.284384	9.09042	6.14899	0.137155	0.586672	0.654542	7.49207	6.8286
AT1G26540.1		Agenet domain-containing protein	-1.18705	0.0115757	0.0369879	-1.7325	0.0128969	0.0685921	-0.690081	0.283221	0.532717	0.503306	0.464479	1	1.04329	0.258005	0.999987	59	3	67	29	29	9	62	29	58	59	0.42227	0.334977	0.108597	0.302645	0.0862358	0.585008	0.299672	1.07583	0.39525	0.411149
AT4G24140.1		alpha/beta-Hydrolases superfamily protein	2.14225	4.23206e-07	4.1626e-06	1.68748	0.00427436	0.0290749	2.63076	1.15252e-05	0.000184495	-1.00089	0.124927	1	0.944155	0.258145	0.999987	110	16	44	54	785	805	110	665	687	35	1.06326	0.80559	0.781932	10.6843	10.4391	0.51862	0.279304	2.70272	12.1156	7.00382
AT4G16215.1		unknown protein; Has 30201 Blast hits to 17322 proteins in 780 species: Archae - 12; Bacteria - 1396; Metazoa - 17338; Fungi - 3422; Plants - 5037; Viruses - 0; Other Eukaryotes - 2996 (source: NCBI BLink).	2.92959	0.0148624	0.0455222	4.57849	0.0133325	0.0704268	1.71731	0.331819	0.584014	1.07495	0.60894	1	-2.85518	0.258165	0.999987	0	7	0	1	15	3	2	8	13	3	0	0.0903773	2.58304	1.5939	0.39984	0	0.217381	0.371989	0.897939	1.03561
AT4G28556.1	RIC7	PAK-box/P21-Rho-binding family protein	2.04713	0.0162985	0.0491175	3.04517	0.0125956	0.0673859	1.18874	0.291282	0.541305	1.99376	0.141617	1	-1.85884	0.258217	0.999987	0	0	0	2	31	101	7	43	69	23	0	0.0632397	0	0.638153	1.7202	0	0.215028	0.134238	1.17506	0.948818
AT2G31150.1		ATP binding;ATPases, coupled to transmembrane movement of ions, phosphorylative mechanism	-0.820825	0.00296783	0.0116615	-0.500681	0.202783	0.453394	-1.1156	0.00385897	0.0245059	0.497874	0.22685	1	-0.613648	0.258857	0.999987	218	26	206.001	55	213.003	230.002	304.003	147.002	264.008	326.181	1.86618	1.91575	1.12549	2.55376	2.62546	2.15081	2.10801	2.43902	2.41642	2.33578
AT3G50790.1		esterase/lipase/thioesterase family protein	-0.683615	0.00389766	0.0147496	-0.957089	0.00499497	0.0329292	-0.430777	0.194382	0.427711	-0.190536	0.586767	1	0.527381	0.259097	0.999987	281	13	140	42	187	140	199	163	237	165	3.59852	1.91065	0.841324	3.20652	2.58079	2.18496	1.57947	2.78141	3.6744	3.12739
AT3G09870.1		SAUR-like auxin-responsive protein family	1.57992	0.00235744	0.00957777	1.09148	0.100502	0.293583	2.22227	0.00378602	0.0241907	-1.35	0.108231	1	1.13338	0.259175	0.999987	2	2	1	1	75	90	38	61	101	9	0.0849794	1.38404	0.427605	5.30436	5.44084	0.0515024	0.230477	0.217077	4.95519	4.37632
AT3G15990.1	SULTR3;4	sulfate transporter 3;4	4.58846	3.40042e-35	6.01062e-33	4.14956	1.1505e-14	1.38244e-12	5.02898	6.57659e-19	1.31819e-16	-1.14435	0.0695757	1	0.880908	0.259234	0.999987	25	35	3	47	9566	10351	269	7947	10991	173	0.192867	1.68375	1.36556	103.337	107.665	0.0282321	1.01146	1.87898	114.655	89.4681
AT5G44730.2		Haloacid dehalogenase-like hydrolase (HAD) superfamily protein	1.47174	3.26176e-09	4.62582e-08	1.75567	5.75457e-07	1.55081e-05	1.20343	0.00050939	0.00460925	0.478407	0.207054	1	-0.550896	0.260028	0.999987	77	39	86	109	1115	1075	303	708	1141	283	1.51174	4.69734	3.86566	30.8127	28.2091	2.05514	4.09105	11.0356	26.2452	24.1592
AT1G67980.1	CCOAMT	caffeoyl-CoA 3-O-methyltransferase	-1.96692	0.0116008	0.0370341	-1.06751	0.322009	0.589382	-2.72559	0.0107993	0.0549458	0.899177	0.406917	1	-1.65777	0.26036	0.999987	32	0	42	0	32	16	16	9	21	25	0.6084	0.232037	0	0.782908	0.374787	0.972062	0.33705	0	0.291792	0.508437
AT1G43910.1		P-loop containing nucleoside triphosphate hydrolases superfamily protein	5.35464	2.53644e-40	5.83693e-38	4.92462	1.74942e-18	3.37031e-16	5.81512	9.08323e-25	3.4944e-22	-0.496755	0.422403	1	0.891368	0.26069	0.999987	151	237	86	918	12632	12305	183	12083	18707	81	1.66578	1.45694	13.2161	198.589	183.901	1.15659	0.731869	52.408	252.171	217.82
AT1G53610.1		unknown protein; FUNCTIONS IN: molecular_function unknown; INVOLVED IN: biological_process unknown; LOCATED IN: endomembrane system; BEST Arabidopsis thaliana protein match is: unknown protein (TAIR:AT1G53620.1); Has 14 Blast hits to 14 proteins in 2 species: Archae - 0; Bacteria - 0; Metazoa - 0; Fungi - 0; Plants - 14; Viruses - 0; Other Eukaryotes - 0 (source: NCBI BLink).	2.59491	0.00839934	0.0283225	3.9264	0.00883093	0.0513746	1.70716	0.203038	0.439271	1.62652	0.321979	1	-2.21863	0.260735	0.999987	3	0	3	7	49	12	0	9	13	3	0.365359	0	0	8.00905	1.52788	0.436605	0.273677	4.22236	1.94745	1.76745
AT1G64740.1	TUA1	alpha-1 tubulin	-0.900427	0.000133629	0.000772052	-1.16151	0.00052973	0.00533183	-0.634942	0.0566943	0.189235	-0.347533	0.333204	1	0.527856	0.260817	0.999987	1309	66	881.63	259.172	485	319.082	733	332.125	392.421	357.65	14.1709	5.90967	3.61185	7.45014	4.76765	11.6359	3.02032	14.521	6.82854	4.53284
AT3G62740.1	BGLU7	beta glucosidase 7	1.03142	0.0115925	0.0370221	0.615255	0.254083	0.517309	1.48672	0.00901492	0.0478789	-0.732102	0.249083	1	0.872928	0.260847	0.999987	2.01114	2.01733	1.00819	1	146.322	129.11	82.0406	128.26	201.168	33.0426	0.024066	0.743673	0.12201	2.43953	2.07538	0.0147052	0.286888	0.0619028	2.79597	2.52544
AT3G51750.1		unknown protein; Has 15 Blast hits to 14 proteins in 5 species: Archae - 0; Bacteria - 0; Metazoa - 0; Fungi - 0; Plants - 15; Viruses - 0; Other Eukaryotes - 0 (source: NCBI BLink).	1.39835	0.000574977	0.00280508	1.91441	0.00190766	0.0152397	0.975025	0.0940191	0.267447	1.07887	0.101011	1	-0.937562	0.261145	0.999987	5	8	14	11	145	73	37	109	180	43	0.197467	1.04282	1.59049	8.32276	3.71747	0.670554	1.16843	2.22217	7.45727	8.19419
AT2G02430.1		pseudogene, arginyl-tRNA synthetase	-2.15728	0.0149919	0.0458267	-1.26161	0.301232	0.568314	-3.21507	0.0143773	0.0685992	0.30461	0.803857	1	-1.95253	0.261242	0.999987	3	0	4	0	10	4	15	2	2	10	0.0472477	0.172803	0	0.216126	0.0689946	0.0767334	0.135054	0	0.0483356	0.0271265
AT3G04530.1	PPCK2, PEPCK2, ATPPCK2	phosphoenolpyruvate carboxylase kinase 2	3.08017	9.26262e-10	1.42731e-08	3.65432	2.39816e-07	7.13966e-06	2.54768	0.000262593	0.00265847	0.940123	0.225681	1	-1.10586	0.261567	0.999987	40	31	64	75	805	183	19	294	528	21	0.734698	0.280146	2.87516	21.1767	4.68686	1.43115	0.26958	7.10749	10.4861	10.3749
AT5G22530.1		unknown protein; BEST Arabidopsis thaliana protein match is: unknown protein (TAIR:AT5G22520.1); Has 30201 Blast hits to 17322 proteins in 780 species: Archae - 12; Bacteria - 1396; Metazoa - 17338; Fungi - 3422; Plants - 5037; Viruses - 0; Other Eukaryotes - 2996 (source: NCBI BLink).	4.925	9.50418e-24	7.11152e-22	4.38774	3.21113e-10	1.77381e-08	5.59442	9.37072e-12	6.36782e-10	-0.865493	0.368191	1	1.20776	0.26178	0.999987	1	0	0	2	363	399	12	346	602	5	0.0314607	0.346995	0	15.4882	16.8429	0	0.0954377	0.322907	21.0138	20.186
AT2G02990.1	RNS1, ATRNS1	ribonuclease 1	5.74625	6.31616e-13	1.54534e-11	6.66087	8.91849e-09	3.62825e-07	4.8639	1.13746e-05	0.000182453	1.50889	0.246176	1	-1.79649	0.262115	0.999987	3	8	6	5	5798	13618	27	7838	10513	38	0.0545472	0.410414	0.73452	148.967	332.9	0.132823	0.489305	0.469094	271.258	202.361
AT4G25010.1	SWEET14, AtSWEET14	Nodulin MtN3 family protein	6.61628	2.63941e-41	6.30849e-39	7.24412	3.60975e-22	1.06515e-19	6.06097	3.70114e-16	5.38291e-14	0.569744	0.525159	1	-1.18185	0.262244	0.999987	0	4	0	1	3157	4881	23	2843	3829	24	0	0.289181	0.290667	63.8262	93.8825	0	0.238055	0.0743275	78.8976	57.6543
AT3G48115.1		other RNA	-0.818291	0.00124792	0.00550759	-0.530228	0.136043	0.35496	-1.08299	0.002046	0.014677	0.173415	0.641425	1	-0.551679	0.262552	0.999987	301	18	228	33	436	578	471	319	469	426	15.557	17.87	4.67287	31.2892	39.46	14.2597	16.4122	8.68129	30.7425	26.6349
AT5G17260.1	anac086, NAC086	NAC domain containing protein 86	1.51046	0.00313493	0.0122098	1.0069	0.163166	0.398906	2.16869	0.00456239	0.0279317	-0.742151	0.38154	1	1.16264	0.262777	0.999987	1	1	1	5	75	77	40	68	105	14	0.012696	0.371098	0.0641618	1.48059	1.34883	0.015473	0.14803	0.328288	1.61685	1.32091
AT5G56080.1	ATNAS2, NAS2	nicotianamine synthase 2	4.86687	0.00034732	0.00180299	6.39941	0.00117599	0.0102175	3.34884	0.0832544	0.246927	1.84996	0.445977	1	-3.0498	0.262874	0.999987	0	2	1	2	6	26	0	10	3	0	0	0	0.202137	0.297724	0.613894	0.0243666	0	0.206449	0.491633	0.120957
AT2G17845.1		NAD(P)-binding Rossmann-fold superfamily protein	8.17645	2.35991e-12	5.39e-11	9.46047	3.79046e-08	1.35313e-06	6.91257	5.36768e-06	9.52603e-05	1.9142	0.366583	1	-2.54674	0.263479	0.999987	0	15	0	93	87	115	0	26.1153	25	1	0	0	1.56211	2.50172	3.09524	0	0.0125992	9.89005	1.01688	0.516547
AT5G25140.1	CYP71B13	cytochrome P450, family 71, subfamily B, polypeptide 13	-1.7111	0.000154242	0.000878867	-1.17688	0.0596539	0.207118	-2.14571	0.000523086	0.00470639	0.473642	0.468738	1	-0.968083	0.263494	0.999987	234.684	3	200.187	12	103	136.917	104	62.6388	85.8644	146.883	2.48271	0.830442	0.160438	1.5579	2.02675	2.582	1.14891	0.657082	1.11335	1.02567
AT4G24890.1	ATPAP24, PAP24	purple acid phosphatase 24	6.66595	1.02775e-19	5.52202e-18	7.43881	7.94937e-12	6.01649e-10	5.77935	1.04706e-08	3.80708e-07	1.70176	0.165701	1	-1.65867	0.263617	0.999987	2	11	7	27	3410	3510	9	3341	3592	4	0.0187085	0.0682797	0.520263	45.1858	44.2623	0.0798511	0.0287603	1.30794	58.2501	35.3456
AT2G15080.1	AtRLP19, RLP19	receptor like protein 19	-4.92999	3.87981e-09	5.42973e-08	-3.9634	0.000534878	0.00537901	-5.78744	1.55731e-06	3.28716e-05	0.0436396	0.970262	1	-1.82175	0.263623	0.999987	105	6	67	2	5	5	258	4	2	193	0.558348	1.01107	0.161415	0.0425353	0.0465988	0.434796	0.812934	0.0551674	0.0326268	0.00911006
AT4G24090.1		unknown protein; FUNCTIONS IN: molecular_function unknown; INVOLVED IN: biological_process unknown; LOCATED IN: chloroplast; EXPRESSED IN: 23 plant structures; EXPRESSED DURING: 13 growth stages; Has 144 Blast hits to 142 proteins in 73 species: Archae - 3; Bacteria - 62; Metazoa - 7; Fungi - 13; Plants - 44; Viruses - 0; Other Eukaryotes - 15 (source: NCBI BLink).	-2.50114	2.33844e-19	1.19584e-17	-2.18724	2.57984e-08	9.62217e-07	-2.79381	4.23e-13	3.82174e-11	0.377927	0.340332	1	-0.605429	0.263704	0.999987	431	19	474	30	65	61	304	42	76	252	7.72419	3.96839	1.71953	1.61934	1.47203	10.343	3.46424	2.77449	1.32018	1.48333
AT3G29250.1		NAD(P)-binding Rossmann-fold superfamily protein	1.62425	1.87982e-05	0.000132642	1.20755	0.025854	0.115324	2.0562	0.000153643	0.0016927	-0.727035	0.218364	1	0.850076	0.263757	0.999987	59	18	11	52	1287	747	347	813	1164	226	1.06679	4.66575	1.64349	33.1099	18.1187	0.242158	3.18509	4.85163	28.0263	22.45
AT4G05590.2		CONTAINS InterPro DOMAIN/s: Uncharacterised protein family UPF0041 (InterPro:IPR005336); BEST Arabidopsis thaliana protein match is: Uncharacterised protein family (UPF0041) (TAIR:AT4G22310.1); Has 35333 Blast hits to 34131 proteins in 2444 species: Archae - 798; Bacteria - 22429; Metazoa - 974; Fungi - 991; Plants - 531; Viruses - 0; Other Eukaryotes - 9610 (source: NCBI BLink).	1.2477	5.00627e-05	0.000321532	1.59903	0.000265327	0.00303933	0.921943	0.0306212	0.121527	0.750719	0.10865	1	-0.676077	0.263803	0.999987	44	11	60	26	825	1014	202	665	1403	217	1.16341	3.65551	1.46695	30.2914	36.1051	1.92863	4.11928	3.53529	32.8391	39.2462
ATCG00260.1	TRNT.1	tRNA-Thr	-2.96707	2.88153e-10	4.81104e-09	-2.41037	0.000367846	0.00395154	-3.45638	2.93729e-07	7.50914e-06	0.17529	0.801636	1	-1.04432	0.263836	0.999987	246	10	147	2	71	109	481	56	117	515	186.916	620.034	65.1826	153.94	279.21	182.278	609.256	17.989	153.456	214.441
AT2G43150.1		Proline-rich extensin-like family protein	3.57417	4.97713e-11	9.40411e-10	4.18059	3.70568e-08	1.32693e-06	2.98924	7.98922e-05	0.000974726	0.755204	0.362136	1	-1.18953	0.26412	0.999987	47	213	27	377	3057	5230	311	2594	3472	471	0.852663	4.26092	19.513	78.6638	128.984	0.596373	6.25815	35.2913	89.0941	67.265
AT3G30350.2	RGF4	Encodes a root meristem growth factor (RGF). Belongs to a family of functionally redundant homologous peptides that are secreted, tyrosine-sulfated, and expressed mainly in the stem cell area and the innermost layer of central columella cells. RGFs are required for maintenance of the root stem cell niche and transit amplifying cell proliferation. Members of this family include: At5g60810 (RGF1), …	1.2484	0.000378269	0.00194296	1.6461	0.00111143	0.00978047	0.880609	0.0692382	0.217426	0.699475	0.197967	1	-0.764613	0.264537	0.999987	16	3	21	10	115	115	24	79	135	25	0.418967	0.496527	0.396221	4.52515	4.10032	0.668521	0.446257	1.34671	4.14051	3.69569
AT4G30060.1		Core-2/I-branching beta-1,6-N-acetylglucosaminyltransferase family protein	0.79164	0.00730593	0.025143	1.13031	0.00740744	0.0448623	0.47144	0.262546	0.510215	0.0710013	0.875893	1	-0.657575	0.264955	0.999987	94	46	78	44	876	907	475	575	953	337	0.824677	3.2173	2.04066	10.7497	10.7819	0.834585	2.28818	1.99953	9.24637	8.65765
AT1G63460.1	GPX8, ATGPX8	glutathione peroxidase 8	1.34245	2.44664e-06	2.07802e-05	1.66834	3.35966e-05	0.000536786	1.04249	0.00877189	0.046911	0.369009	0.394915	1	-0.624531	0.265149	0.999987	74	33	54	57	1085	1629	364	923	1515	403	2.01911	7.73016	4.54076	40.1605	59.4559	1.79089	8.21505	7.99508	47.293	43.7552
AT3G59310.2		Eukaryotic protein of unknown function (DUF914)	0.882363	0.000210504	0.00115675	1.16268	0.000962491	0.00866279	0.61541	0.0787406	0.238189	0.0576334	0.878619	1	-0.546379	0.265182	0.999987	60.7417	26.4425	58.3744	27.4173	1072.62	1142.8	491.273	707.128	1145.84	309.164	0.613034	3.73004	1.34919	15.3106	15.3012	0.718349	2.33105	1.43253	13.8177	12.0796
AT1G65490.1		unknown protein; FUNCTIONS IN: molecular_function unknown; INVOLVED IN: biological_process unknown; LOCATED IN: endomembrane system; EXPRESSED IN: 22 plant structures; EXPRESSED DURING: 13 growth stages; BEST Arabidopsis thaliana protein match is: unknown protein (TAIR:AT1G65486.1); Has 23 Blast hits to 23 proteins in 2 species: Archae - 0; Bacteria - 0; Metazoa - 0; Fungi - 0; Plants - 23; Virus…	-1.34678	0.00220926	0.00904659	-1.86007	0.00326782	0.0235574	-0.88905	0.151515	0.365698	-0.69918	0.291953	1	0.971915	0.265465	0.999987	344	4	116	14	476	815	846	655	912	653	17.8933	33.7	1.04501	34.4069	56.8126	7.30097	25.2384	3.70607	63.6331	51.7049
AT2G24430.1	ANAC038, NAC038	NAC domain containing protein 38	1.73665	0.000527049	0.00259954	1.23041	0.0810732	0.254738	2.35177	0.00143617	0.0109408	-1.13043	0.157014	1	1.1222	0.265673	0.999987	20	1	10	10	158	196	43	147	144	8	0.371976	0.556046	0.0939121	4.08454	4.5422	0.226425	0.136469	0.959512	5.16644	3.01569
AT1G11450.2		nodulin MtN21 /EamA-like transporter family protein	1.34431	0.000763682	0.00359485	1.81302	0.00141953	0.0119074	0.930311	0.0995788	0.27819	0.243331	0.69208	1	-0.881233	0.265984	0.999987	23	18	12	12	741	767	234	510	894	253	0.42293	3.26462	1.67133	19.0133	18.7485	0.268644	3.4185	1.13848	17.8635	17.4433
AT5G58940.1	CRCK1	calmodulin-binding receptor-like cytoplasmic kinase 1	1.50303	1.10163e-08	1.42785e-07	1.80813	2.57269e-06	5.82819e-05	1.21085	0.00151632	0.0114381	0.267341	0.522524	1	-0.596141	0.266109	0.999987	41	31	53	50	569	459	161	348	504	107	0.454458	1.33575	1.73693	8.62929	6.7623	0.71618	0.891943	2.86804	7.05759	5.87567
AT2G17033.2		pentatricopeptide (PPR) repeat-containing protein	-1.52279	6.99171e-06	5.40224e-05	-1.13677	0.0179061	0.0877463	-1.88303	7.84956e-05	0.000959158	0.395975	0.439596	1	-0.744806	0.26611	0.999987	514	49	390	64	293	219	642	201	284	693	4.59377	4.2887	2.21437	3.58561	2.75079	4.25087	4.72749	2.96262	3.41403	2.70747
AT3G44020.1		thylakoid lumenal P17.1 protein	-1.89044	2.3282e-05	0.00016157	-1.37017	0.030743	0.129941	-2.34724	0.00023835	0.00245154	-0.00603672	0.992577	1	-0.975412	0.26624	0.999987	116	7	51	3	39	79	114	32	48	129	3.71419	2.9631	1.12952	1.86964	3.26005	1.98312	3.08773	0.492843	1.8683	1.72409
AT2G30950.1	VAR2, FTSH2	FtsH extracellular protease family	-1.79574	5.49659e-14	1.57393e-12	-2.0522	1.10996e-09	5.50516e-08	-1.52737	5.58367e-06	9.86531e-05	-0.411443	0.259893	1	0.52591	0.26653	0.999987	17196.6	422	9190	812	3667	2345	8167	3027	4054	4639	127.81	45.442	15.8626	38.5551	23.8529	83.3224	26.4514	31.2777	42.2419	31.6372
AT1G60630.1		Leucine-rich repeat protein kinase family protein	1.982	1.94707e-10	3.34943e-09	1.65747	0.000147624	0.00187026	2.34389	1.7129e-07	4.62697e-06	-0.654034	0.180814	1	0.68767	0.26699	0.999987	50	24	37	79	352	348	109	300	290	34	0.401565	0.712936	0.97477	4.13984	3.72115	0.362466	0.237243	3.28749	4.64487	2.43188
AT5G21960.1		Integrase-type DNA-binding superfamily protein	4.60397	1.17648e-13	3.21364e-12	4.08337	5.40749e-07	1.47214e-05	5.53036	8.22246e-08	2.40346e-06	-1.88281	0.10161	1	1.44887	0.267016	0.999987	0	0	0	0	291	453	17	240	323	2	0	0.224717	0	8.51497	12.5182	0	0.024979	0	9.22728	7.00836
AT5G49630.1	AAP6	amino acid permease 6	2.958	8.77904e-15	2.76676e-13	2.56676	8.78949e-07	2.23926e-05	3.39915	4.29174e-10	2.11065e-08	-1.03405	0.0842434	1	0.833837	0.267017	0.999987	13	24	7	44	1078	1141	238	902	1062	67	0.135149	1.79023	1.26136	16.3169	15.8961	0.0887278	0.536647	2.36784	18.0234	11.6606
AT4G39860.1		unknown protein; BEST Arabidopsis thaliana protein match is: unknown protein (TAIR:AT2G22270.1); Has 152 Blast hits to 146 proteins in 19 species: Archae - 0; Bacteria - 0; Metazoa - 0; Fungi - 2; Plants - 146; Viruses - 0; Other Eukaryotes - 4 (source: NCBI BLink).	1.18422	1.46683e-06	1.3027e-05	0.926025	0.00725523	0.0442046	1.46384	2.79994e-05	0.000400865	-0.628561	0.0958977	1	0.538987	0.267223	0.999987	127	38	82	82	456	458	232	412	418	82	1.92009	2.75498	2.9024	9.85458	8.90841	1.51024	1.01905	6.40497	11.5303	6.54711
AT4G25700.1	BETA-OHASE 1, B1, chy1, BCH1	beta-hydroxylase 1	-1.80144	3.24715e-07	3.27576e-06	-2.20544	1.25116e-05	0.000234315	-1.43025	0.00397754	0.025072	-0.506893	0.340059	1	0.776169	0.267324	0.999987	865	9	351	39	182	177	350	183	202	263	13.2755	4.03157	0.697781	3.87865	3.59706	6.56204	3.07474	3.09203	5.48734	3.31683
AT5G22550.2		Plant protein of unknown function (DUF247)	2.22277	4.35075e-09	6.04029e-08	2.6759	2.61224e-05	0.00043126	1.69045	0.00711475	0.0398453	0.468437	0.512024	1	-0.983932	0.267513	0.999987	4	4	6	1	393	411	52	272	430	40	0.0452957	0.420447	0.228957	6.17506	6.39991	0.0828257	0.396428	0.0585949	5.90715	5.09852
AT4G19045.1		Mob1/phocein family protein	1.07305	0.00056937	0.00278385	1.43085	0.0012657	0.0109035	0.750074	0.0853268	0.250935	0.430727	0.364847	1	-0.679519	0.267872	0.999987	33	13	26	25	301	453	121	250	389	134	0.67227	1.9526	1.3369	8.48288	12.1365	0.644616	1.96601	2.62554	9.6928	8.49413
AT3G11690.1		unknown protein; FUNCTIONS IN: molecular_function unknown; INVOLVED IN: biological_process unknown; LOCATED IN: chloroplast; EXPRESSED IN: 24 plant structures; EXPRESSED DURING: 15 growth stages; BEST Arabidopsis thaliana protein match is: unknown protein (TAIR:AT5G06380.1); Has 84 Blast hits to 84 proteins in 12 species: Archae - 0; Bacteria - 0; Metazoa - 0; Fungi - 0; Plants - 84; Viruses - 0;…	-0.645824	0.000625362	0.00301949	-0.435615	0.106346	0.304515	-0.847431	0.00133675	0.0103081	0.24425	0.379387	1	-0.410693	0.268492	0.999987	253	18	244	43	500	457	482	320	514	368	3.06818	4.49653	1.10326	8.30497	7.65076	3.60664	3.32028	2.69742	7.33116	6.57786
AT4G18350.1	NCED2, ATNCED2	nine-cis-epoxycarotenoid dioxygenase 2	3.39059	0.000165709	0.000935466	2.62172	0.026163	0.116235	4.89272	0.00464621	0.0283213	-2.69921	0.14686	1	2.27025	0.268967	0.999987	1	0	0	0	45	41	4	32	32	0	0.00987765	0.0240375	0	0.621006	0.562593	0	0	0	0.606165	0.296834
AT4G15910.1	ATDI21, DI21	drought-induced 21	3.08177	7.21385e-16	2.57639e-14	2.67875	5.73592e-07	1.54757e-05	3.50969	6.31172e-11	3.71665e-09	-0.465921	0.425739	1	0.832361	0.269403	0.999987	280	234	183	1388	4024	5885	719	3934	4207	322	8.86047	17.5686	37.3188	181.114	251.105	7.0332	7.50602	225.391	236.003	144.394
AT5G03210.1		unknown protein; FUNCTIONS IN: molecular_function unknown; INVOLVED IN: biological_process unknown; LOCATED IN: endomembrane system; EXPRESSED IN: 11 plant structures; EXPRESSED DURING: 7 growth stages; Has 6 Blast hits to 6 proteins in 2 species: Archae - 0; Bacteria - 0; Metazoa - 0; Fungi - 0; Plants - 6; Viruses - 0; Other Eukaryotes - 0 (source: NCBI BLink).	2.19982	0.000957325	0.00436821	1.5721	0.0880219	0.269523	3.01399	0.0013674	0.0105041	-1.88525	0.0650372	1	1.44262	0.269994	0.999987	61	12	14	9	2302	353	192	497	1874	31	2.58511	6.14658	2.55898	141.338	20.5007	0.719167	0.919564	1.94868	37.6522	85.4807
AT4G00240.1	PLDBETA2	phospholipase D beta 2	0.894297	0.00822539	0.0278206	0.540192	0.26251	0.526175	1.27897	0.0083982	0.0453918	-0.441802	0.397759	1	0.739817	0.270418	0.999987	34	7	29	28	122	77	65	74	144	23	0.209784	0.307434	0.218481	1.05766	0.67586	0.218333	0.106442	0.895851	0.861288	0.877742
ATCG00210.1	YCF6	electron transporter, transferring electrons within cytochrome b6/f complex of photosystem IIs	-2.02449	4.05243e-11	7.7652e-10	-1.68669	9.373e-05	0.00128601	-2.35546	4.74402e-08	1.49873e-06	0.454446	0.332261	1	-0.667552	0.270702	0.999987	11569	507	10592	522	13843	10781	33266	8821	21134	36178	15217.9	37466.6	3220.67	26873.1	21797.4	13590.5	39022	4132.61	22906	32356.2
AT4G00880.1		SAUR-like auxin-responsive protein family	0.913398	0.0158743	0.0480781	1.34186	0.0123521	0.0664223	0.517911	0.329316	0.581711	0.492561	0.392897	1	-0.82245	0.270756	0.999987	60	27	38	46	523	754	254	432.136	632	329.16	1.29888	4.21772	2.95003	15.8756	21.9288	1.00092	5.10198	5.13097	17.316	14.287
AT1G72470.1	ATEXO70D1, EXO70D1	exocyst subunit exo70 family protein D1	1.13446	7.44602e-08	8.43226e-07	0.897691	0.00347423	0.024699	1.37024	7.98396e-06	0.000134487	-0.410713	0.216671	1	0.473986	0.270786	0.999987	191	32	93	114	994	1069	388	812	1037	234	1.51229	2.29142	1.28134	10.9317	11.3786	0.8982	1.42292	4.67712	11.9277	8.76766
AT4G26950.1		Protein of unknown function, DUF584	4.61053	1.26979e-24	1.01222e-22	5.18077	4.32568e-15	5.51016e-13	4.18253	1.57544e-11	1.03234e-09	1.06179	0.164448	1	-0.99692	0.27112	0.999987	4	13	1	24	1038	645	15	587	1412	38	0.146239	0.516067	2.39358	54.2192	31.8975	0.0443624	0.950864	4.49356	40.1936	54.7998
AT2G40540.1	KT2, ATKT2, SHY3, KUP2, ATKUP2, TRK2	potassium transporter 2	-0.613348	0.00694331	0.0240888	-0.86548	0.00812672	0.0481428	-0.367949	0.25289	0.499291	-0.310285	0.36759	1	0.498803	0.271196	0.999987	487	28	237	92	450	502	635	455	516	437	3.13714	3.16692	0.912363	4.05627	4.27601	1.86277	2.09124	3.07276	5.47435	3.46729
AT2G04790.2		unknown protein; Has 35333 Blast hits to 34131 proteins in 2444 species: Archae - 798; Bacteria - 22429; Metazoa - 974; Fungi - 991; Plants - 531; Viruses - 0; Other Eukaryotes - 9610 (source: NCBI BLink).	-4.08117	5.54749e-10	8.88509e-09	-3.34555	0.000282339	0.00320429	-4.75087	1.66456e-07	4.51684e-06	1.17255	0.218101	1	-1.40317	0.271581	0.999987	298	9	153	11	8	14	180	8	21	417	8.56254	3.88748	1.30384	0.26312	0.566322	5.3421	8.81811	1.62384	0.441151	0.722448
AT4G34560.1		unknown protein; BEST Arabidopsis thaliana protein match is: unknown protein (TAIR:AT5G66440.1); Has 67 Blast hits to 66 proteins in 11 species: Archae - 0; Bacteria - 0; Metazoa - 0; Fungi - 0; Plants - 67; Viruses - 0; Other Eukaryotes - 0 (source: NCBI BLink).	-1.80294	0.000847974	0.00393319	-1.18335	0.119812	0.329124	-2.34836	0.00190206	0.0138275	0.44846	0.578121	1	-1.1632	0.271585	0.999987	89	17	103	15	97	200	619	94	173	562	1.49288	7.53825	1.44025	2.45552	4.20688	2.10405	7.17731	1.29902	3.01174	2.9485
AT1G80980.1		unknown protein; FUNCTIONS IN: molecular_function unknown; INVOLVED IN: biological_process unknown; LOCATED IN: mitochondrion; BEST Arabidopsis thaliana protein match is: unknown protein (TAIR:AT1G80700.1); Has 477 Blast hits to 341 proteins in 85 species: Archae - 2; Bacteria - 44; Metazoa - 78; Fungi - 37; Plants - 42; Viruses - 0; Other Eukaryotes - 274 (source: NCBI BLink).	0.882085	0.00444783	0.016534	1.23282	0.00587248	0.03726	0.546626	0.221467	0.462358	0.131341	0.785351	1	-0.68495	0.271757	0.999987	42.3935	22.596	41.2601	20.1805	267.336	200.419	112.442	184.445	204.638	76.0697	0.543753	1.1014	1.46465	4.7264	3.41899	0.644957	0.718434	1.33853	4.61864	2.73887
AT4G13310.1	CYP71A20	cytochrome P450, family 71, subfamily A, polypeptide 20	-1.26267	0.000848981	0.00393711	-0.861559	0.0998948	0.29225	-1.64887	0.00136145	0.0104651	0.372145	0.484612	1	-0.786508	0.2718	0.999987	71	1	89	12	144.715	122.6	175	53	103	121	0.732497	1.35594	0.0521564	2.11961	1.75847	1.11953	0.932018	0.640873	0.981352	1.06321
AT4G40090.1	AGP3	arabinogalactan protein 3	2.53556	0.00907138	0.0301715	3.68112	0.00806007	0.0478696	1.5686	0.245923	0.491676	1.60983	0.286697	1	-2.10978	0.272068	0.999987	0	10	0	14	127	288	44	122	255	99	0	1.03339	1.37369	5.33119	10.5588	0	2.23677	1.96045	6.56558	7.43352
AT5G01340.1		Mitochondrial substrate carrier family protein	2.51742	1.33397e-24	1.05648e-22	2.24848	1.47502e-10	8.81648e-09	2.79127	4.735e-15	5.704e-13	-0.232145	0.554866	1	0.544022	0.272444	0.999987	111	41	61	179	653	521	76	573	631	54	1.60641	0.793618	2.99788	13.6029	10.271	1.07555	0.558896	13.3871	15.4339	9.46599
AT5G54960.1	PDC2	pyruvate decarboxylase-2	1.65184	2.76572e-16	1.02529e-14	1.43086	6.10344e-07	1.63162e-05	1.87299	7.28074e-11	4.20485e-09	-0.52051	0.0959658	1	0.443332	0.272713	0.999987	1564	371	683	957	5128	5378	1214	4192	4935	731	13.2075	7.66684	15.843	62.0144	61.5575	7.0348	4.64493	41.8673	67.8455	43.9791
AT1G65390.1	ATPP2-A5, PP2-A5	phloem protein 2 A5	-2.51857	1.61043e-12	3.74482e-11	-2.86389	1.62641e-09	7.7691e-08	-2.15083	4.22929e-06	7.71232e-05	-0.984218	0.0406873	1	0.713903	0.272726	0.999987	489	4	176	7	157	128	570	99	146	221	6.41909	5.75626	0.265343	2.76163	2.32913	2.81547	2.1261	0.475121	2.59829	2.00957
AT1G20810.1		FKBP-like peptidyl-prolyl cis-trans isomerase family protein	-1.81696	1.52646e-07	1.63013e-06	-1.4286	0.00363741	0.0256141	-2.18225	8.28292e-06	0.000138642	0.129335	0.804589	1	-0.752196	0.272761	0.999987	486	40	396	43	152	240	637	141	166	490	10.3147	10.1223	4.28501	4.61333	6.67054	10.227	8.04612	4.70314	5.70075	3.79424
AT2G17055.1		Toll-Interleukin-Resistance (TIR) domain family protein	3.46506	0.00453241	0.0167972	2.31408	0.141718	0.364127	4.8787	0.00673997	0.0381585	-1.9664	0.341835	1	2.56563	0.272913	0.999987	1	1	0	3	5	4	1	5	9	0	0.0626421	0.0385101	0.314152	0.357459	0.272738	0	0	0.95242	0.574916	0.495111
AT3G15354.1	SPA3	SPA1-related 3	-1.58397	1.4374e-09	2.15503e-08	-1.2898	0.000499373	0.00507892	-1.85995	4.89863e-07	1.16725e-05	0.0864838	0.828465	1	-0.568938	0.273511	0.999987	2711	126	1535	176	894	533	1205	365	761	1254	14.9191	5.10843	3.50792	6.76656	3.93034	10.3087	5.29149	5.02378	3.88306	4.3703
AT1G52220.1		FUNCTIONS IN: molecular_function unknown; INVOLVED IN: biological_process unknown; LOCATED IN: chloroplast thylakoid membrane, chloroplast; EXPRESSED IN: 23 plant structures; EXPRESSED DURING: 13 growth stages; BEST Arabidopsis thaliana protein match is: photosystem I P subunit (TAIR:AT2G46820.2); Has 291 Blast hits to 291 proteins in 50 species: Archae - 0; Bacteria - 90; Metazoa - 0; Fungi - 0;…	-2.85772	1.0924e-08	1.41739e-07	-2.2906	0.00107678	0.00951874	-3.36786	1.50682e-06	3.19472e-05	0.368227	0.627613	1	-1.0755	0.273672	0.999987	2329	158	1807	139	346	532	3821	339	503	3760	61.7827	75.9315	21.1393	13.3281	18.6779	58.2726	74.24	18.9613	17.023	14.1515
AT3G57720.1		Protein kinase superfamily protein	-1.24778	0.000222585	0.00121711	-0.865806	0.0723748	0.235962	-1.58877	0.000751047	0.00637962	0.480768	0.327646	1	-0.721638	0.273746	0.999987	96	11	82	18	83	77	149	50	93	166	0.841314	1.02863	0.487459	1.00169	0.931117	0.876439	1.05122	0.817109	0.86045	0.797144
AT1G66040.1	VIM4, ORTH4	Zinc finger (C3HC4-type RING finger) family protein	-3.31842	0.00576711	0.020606	-4.47255	0.0101288	0.0570991	-1.88265	0.253675	0.500258	-1.38153	0.421794	1	2.59545	0.273978	0.999987	218.049	0	28.9995	20.5679	0	2.98575	21.0798	0	0	8.29163	2.06225	0.145879	0	0	0.0232919	0.33446	0.0459639	1.00734	0	0
AT3G27510.1		Cysteine/Histidine-rich C1 domain family protein	1.2452	0.00371495	0.0141349	1.73704	0.0044074	0.0297886	0.807661	0.184324	0.414295	0.333506	0.615144	1	-0.928135	0.274007	0.999987	39	12	22	9	111	144	18	92	114	32	0.321324	0.130255	0.499979	1.23361	1.49808	0.221088	0.187582	0.384181	1.45354	0.968337
AT3G17520.1		Late embryogenesis abundant protein (LEA) family protein	-2.18219	0.00316716	0.0123098	-1.43862	0.164877	0.401059	-3.01258	0.00324437	0.0213673	1.59585	0.148148	1	-1.57341	0.274385	0.999987	126	1	619	15	397	87	424	123	239	131	2.19986	5.45204	0.0881723	9.8045	2.04593	13.1596	1.60244	1.35171	4.09943	4.33416
AT2G47090.1		zinc ion binding;nucleic acid binding	0.691299	0.00439376	0.0163554	0.962693	0.005957	0.0376937	0.428626	0.216649	0.4566	0.297899	0.427886	1	-0.532931	0.274491	0.999987	129	50	164	76	495	449	263	386	500	175	0.910825	1.3261	1.78559	4.93842	4.19955	1.41269	0.973908	2.78153	5.10147	3.69872
AT4G26930.1	MYB97, AtMYB97	myb domain protein 97	2.25563	0.000794721	0.00371586	1.61209	0.0790272	0.250361	3.12168	0.00392591	0.0248252	-1.19567	0.305932	1	1.50954	0.274502	0.999987	4	2	3	13	23	14	7	15	16	1	0.0638012	0.126404	0.16114	0.510739	0.331907	0.0582826	0.00976866	1.0709	0.367149	0.274757
AT3G08860.1	PYD4	PYRIMIDINE 4	3.50671	5.09194e-05	0.000325577	4.20987	0.000539851	0.00541733	2.34942	0.0520964	0.1781	1.54765	0.24264	1	-1.86003	0.274575	0.999987	32	23	100	18	1922	2547	47	2019	1794	7	0.333102	0.367374	1.21035	28.4157	35.8348	1.26916	0.0639679	0.969898	40.373	19.7932
AT1G03600.1	PSB27	photosystem II family protein	-2.97993	2.41716e-12	5.51045e-11	-2.50748	2.73886e-05	0.0004493	-3.424	1.02624e-08	3.74279e-07	0.201555	0.753542	1	-0.914894	0.275093	0.999987	1626	65	943	67	87	128	790	58	115	779	42.0353	15.0524	8.47589	3.16565	4.13306	29.6393	15.014	8.9093	2.85744	2.99897
AT2G20515.1		unknown protein; FUNCTIONS IN: molecular_function unknown; INVOLVED IN: biological_process unknown; LOCATED IN: endomembrane system; EXPRESSED IN: 16 plant structures; EXPRESSED DURING: 7 growth stages; Has 71 Blast hits to 71 proteins in 14 species: Archae - 0; Bacteria - 0; Metazoa - 0; Fungi - 0; Plants - 71; Viruses - 0; Other Eukaryotes - 0 (source: NCBI BLink).	2.26069	0.000550534	0.00270205	1.6064	0.0749145	0.241606	3.01766	0.00152006	0.0114518	-1.40797	0.171531	1	1.41301	0.275382	0.999987	6	15	5	41	83	69	44	54	71	9	0.160212	0.931141	2.02004	2.99491	2.48532	0.162297	0.194965	5.62927	2.78753	2.03513
AT5G18510.1		Aminotransferase-like, plant mobile domain family protein	6.01174	8.26862e-13	1.9852e-11	6.99768	1.03673e-07	3.33802e-06	5.08242	1.43713e-05	0.000222732	1.19245	0.467674	1	-1.91281	0.2755	0.999987	0	4	0	1	171	149	1	82	180	2	0	0.0100915	0.16785	1.90634	1.69058	0	0.0204235	0.0429911	1.26026	1.52345
AT5G48300.1	ADG1, APS1	ADP glucose pyrophosphorylase 1	2.33529	1.48933e-69	1.17191e-66	2.1905	1.90357e-30	1.16774e-27	2.48353	1.40993e-38	1.60141e-35	-0.141275	0.497861	1	0.294248	0.275569	0.999987	1953	1049	1326	2616	14708	12980	2365	13876	16764	1510	18.1851	16.4873	49.3869	193.729	163.468	15.0568	10.9192	126.146	241.517	165.251
AT5G07610.1		F-box family protein	-0.963434	0.00178864	0.00754586	-0.612957	0.167491	0.405481	-1.28042	0.003212	0.0212106	0.592615	0.199729	1	-0.666343	0.27609	0.999987	177	18	179	30	184	98	187	85	220	218	2.58693	1.99488	1.32914	3.62661	1.79281	3.18727	2.33814	2.26573	2.37725	3.38388
AT3G63430.1		unknown protein; BEST Arabidopsis thaliana protein match is: unknown protein (TAIR:AT1G74160.1); Has 135 Blast hits to 119 proteins in 22 species: Archae - 0; Bacteria - 2; Metazoa - 3; Fungi - 3; Plants - 119; Viruses - 0; Other Eukaryotes - 8 (source: NCBI BLink).	2.7433	0.000621674	0.00300347	1.96442	0.0821487	0.257112	3.71938	0.00150789	0.0113892	-0.743768	0.567927	1	1.75608	0.276176	0.999987	0	2	1	19	60	64	23	70	58	7	0	0.161088	0.0956384	0.810803	0.776943	0.0115333	0.0581534	0.930546	1.33489	0.584547
AT1G50732.1		unknown protein.	-2.67498	2.17993e-07	2.25605e-06	-2.099	0.00383432	0.0266097	-3.18652	7.25718e-06	0.00012373	0.882953	0.23282	1	-1.08551	0.276426	0.999987	129	9	100	11	20	24	130	22	28	218	5.26096	4.23364	1.84737	1.26112	1.56227	4.94486	6.69252	2.2935	1.56508	1.35152
AT2G35350.1	PLL1	poltergeist like 1	1.87991	0.0122593	0.0387711	1.14743	0.273713	0.538531	2.75817	0.00993462	0.0517268	-1.20697	0.298555	1	1.61243	0.276465	0.999987	9	12	5	56	142	29	59	52	82	16	0.0579758	0.250535	0.391013	1.2662	0.268133	0.0392989	0.099205	1.87037	0.750994	0.557638
AT2G30930.1		unknown protein; FUNCTIONS IN: molecular_function unknown; INVOLVED IN: biological_process unknown; LOCATED IN: chloroplast, plasma membrane, membrane; EXPRESSED IN: 24 plant structures; EXPRESSED DURING: 14 growth stages; BEST Arabidopsis thaliana protein match is: unknown protein (TAIR:AT1G06540.1); Has 194 Blast hits to 176 proteins in 78 species: Archae - 0; Bacteria - 101; Metazoa - 15; Fung…	-1.51669	3.82074e-11	7.3501e-10	-1.26135	0.000105174	0.00141064	-1.75663	5.30786e-08	1.63782e-06	0.191714	0.580853	1	-0.494129	0.276767	0.999987	1586	64	1225	118	880	1229	1702	731	1008	1543	38.2039	30.7583	7.77811	29.7135	40.5957	35.8875	27.7304	14.631	33.1679	26.4805
AT5G27300.1		pentatricopeptide (PPR) repeat-containing protein	-1.65419	0.00256556	0.0103032	-1.02486	0.187233	0.433039	-2.20391	0.00443745	0.0273706	0.423853	0.606999	1	-1.17724	0.276782	0.999987	90.209	18.514	105.131	11	79.4612	32.8615	217.962	37	85.9888	191.028	0.929493	1.59578	0.964401	1.05337	0.564762	1.32077	1.4437	0.586725	0.69779	0.900086
AT1G28180.1		P-loop containing nucleoside triphosphate hydrolases superfamily protein	4.06736	0.00164866	0.00703194	5.60624	0.00334843	0.0239801	2.96272	0.0604138	0.197721	2.90428	0.178102	1	-2.64564	0.276972	0.999987	0	0	1	5	21	8	0	6	15	1	0	0	0	0.261745	0.125406	0.0116347	0.00586629	0.24703	0.117101	0.180193
AT2G04025.1	RGF3	Encodes a root meristem growth factor (RGF). Belongs to a family of functionally redundant homologous peptides that are secreted, tyrosine-sulfated, and expressed mainly in the stem cell area and the innermost layer of central columella cells. RGFs are required for maintenance of the root stem cell niche and transit amplifying cell proliferation. Members of this family include: At5g60810 (RGF1), …	2.55908	0.000728492	0.00345386	3.45158	0.00145979	0.0121881	1.81731	0.0889786	0.258127	0.790568	0.510191	1	-1.63194	0.27768	0.999987	1	18	3	16	50	48	12	27	57	13	0.0452101	0.417105	4.09236	3.26267	3.16621	0.164318	0.408057	3.69153	2.56613	2.96378
AT5G05390.1	LAC12	laccase 12	2.41653	0.000192648	0.00106874	1.84195	0.0310414	0.130868	3.32819	0.00239637	0.0167669	-1.47289	0.215817	1	1.48804	0.277878	0.999987	3	2	1	3	25	45	9	39	36	2	0.0315111	0.0639158	0.106199	0.432259	0.701786	0.0128063	0.0322717	0.163107	0.74129	0.424006
AT3G54830.1		Transmembrane amino acid transporter family protein	-1.16042	5.69256e-05	0.000360204	-0.837205	0.0403356	0.1584	-1.4522	0.000316915	0.00311748	0.289937	0.498853	1	-0.613834	0.278151	0.999987	360	20	253	36	219	357	342	206	261	389	3.92606	2.8805	1.10257	3.37859	5.35134	3.36376	3.16897	2.03186	4.01569	3.14786
AT1G26640.1		Amino acid kinase family protein	0.692668	0.000388045	0.00198565	0.907042	0.00131971	0.0112564	0.479237	0.0868447	0.253882	0.176902	0.55852	1	-0.426886	0.278221	0.999987	193	45	199	75	935	733	363	600	869	234	2.57937	3.57354	3.03904	17.3896	12.925	3.24089	2.36922	5.18223	14.9288	12.1508
AT4G01680.2	MYB55	myb domain protein 55	-1.62355	2.53128e-09	3.66225e-08	-1.33094	0.000494642	0.0050374	-1.89735	3.22211e-07	8.12409e-06	0.524313	0.177614	1	-0.565359	0.278437	0.999987	220	8	275	22	254	365	594	235	356	510	3.25939	6.41901	0.598796	5.47207	7.02593	4.96347	5.73848	1.68413	6.09271	5.73881
AT2G16570.1	ATASE, ATASE1, ASE1	GLN phosphoribosyl pyrophosphate amidotransferase 1	1.34174	1.27855e-06	1.14702e-05	1.04044	0.0124631	0.0667672	1.6754	8.49046e-05	0.00102799	-0.612883	0.184133	1	0.636297	0.278831	0.999987	38	8	15	32	294	241	102	191	255	53	0.325297	0.640309	0.346304	3.63002	2.78484	0.156612	0.31599	1.41907	3.11243	2.29166
AT1G52030.2	MBP2, MBP1.2, F-ATMBP	myrosinase-binding protein 2	1.46053	0.0020802	0.00859673	0.986897	0.160903	0.39503	2.07796	0.00430565	0.0266749	-0.456921	0.582943	1	1.09186	0.27887	0.999987	0	0	0	2	181	117	66	149	267	32	0	0.337126	0	1.86958	1.09974	0	0.168616	0.0727881	2.11097	1.93223
AT2G33390.1		unknown protein; Has 34 Blast hits to 34 proteins in 10 species: Archae - 0; Bacteria - 0; Metazoa - 0; Fungi - 0; Plants - 34; Viruses - 0; Other Eukaryotes - 0 (source: NCBI BLink).	-0.914314	2.74845e-05	0.000187533	-0.675162	0.0298909	0.127689	-1.1425	0.000183147	0.00195995	0.394476	0.227099	1	-0.466263	0.278912	0.999987	450.382	31.1141	496.019	68.4476	903.004	1115.02	1254.31	699.054	1289.04	1027.46	7.4018	15.5518	2.58278	20.6919	24.2185	9.92808	12.7817	5.80852	21.368	22.644
AT4G26700.1	ATFIM1, FIM1	fimbrin 1	-1.45748	1.53245e-12	3.57372e-11	-1.2334	2.37974e-05	0.000398521	-1.67568	7.41267e-09	2.84714e-07	0.00202851	0.994759	1	-0.44117	0.279109	0.999987	1154	45	961	87	752	593	1101	368	591	684	8.14446	5.7611	1.60633	7.54959	5.55058	8.2744	3.68969	3.18274	5.02347	4.39901
AT2G02010.1	GAD4	glutamate decarboxylase 4	4.22044	7.3567e-32	1.04333e-29	3.8696	5.43615e-15	6.77658e-13	4.66791	2.07831e-17	3.4425e-15	-1.12165	0.0671159	1	0.799895	0.279178	0.999987	12	25	3	67	1071	1393	76	772	822	26	0.118893	0.57226	1.25228	15.0742	18.6764	0.0362433	0.188802	3.4369	14.41	8.5325
AT5G61650.1	CYCP4;2, CYCP4	CYCLIN P4;2	2.62563	1.0258e-07	1.13479e-06	3.28287	1.04067e-05	0.000199993	2.15458	0.00331469	0.0217442	0.538582	0.52158	1	-1.1262	0.279254	0.999987	1	7	0	4	570	787	96	569	721	111	0.0267901	1.91765	0.945783	21.4629	28.4847	0	2.08638	0.550989	27.3916	20.721
AT5G28540.1	BIP1	heat shock protein 70 (Hsp 70) family protein	1.04299	0.00132247	0.0058114	0.704681	0.123464	0.334978	1.399	0.00223669	0.015826	-0.533746	0.283552	1	0.695585	0.279368	0.999987	5957.3	1387.74	2851.31	3098.79	7042.77	2231.17	2453.15	4438.6	6455.91	1273.13	44.7057	13.8331	52.6696	75.0488	23.0256	26.1023	7.41889	120.518	62.1447	50.576
AT1G79090.1		FUNCTIONS IN: molecular_function unknown; INVOLVED IN: biological_process unknown; LOCATED IN: cellular_component unknown; EXPRESSED IN: 25 plant structures; EXPRESSED DURING: 15 growth stages; CONTAINS InterPro DOMAIN/s: Topoisomerase II-associated protein PAT1 (InterPro:IPR019167); BEST Arabidopsis thaliana protein match is: Topoisomerase II-associated protein PAT1 (TAIR:AT3G22270.1); Has 30201…	-0.480884	0.0105893	0.0343811	-0.687973	0.0112098	0.0616193	-0.278988	0.299685	0.550515	-0.269165	0.354165	1	0.410183	0.279678	0.999987	1563	85	831	244	1743	1670	1720	1552	2022	1206	8.91253	7.25779	2.45196	13.9315	12.8357	5.78239	5.13778	7.21606	16.7676	12.1354
AT2G37770.2		NAD(P)-linked oxidoreductase superfamily protein	2.27344	0.00123634	0.0054664	1.47407	0.134701	0.352692	2.9701	0.00268963	0.0183826	-1.22561	0.254955	1	1.49658	0.28008	0.999987	148	5	43	42	1353	1802	91	1518	1808	46	2.31294	1.07642	0.394727	30.4176	37.4154	0.818552	0.574389	3.39037	43.9584	29.9979
AT2G19970.1		CAP (Cysteine-rich secretory proteins, Antigen 5, and Pathogenesis-related 1 protein) superfamily protein	2.29719	1.73585e-05	0.00012352	2.90057	0.000126838	0.0016555	1.75755	0.0196188	0.0868982	0.638077	0.44072	1	-1.14123	0.280524	0.999987	30	70	22	51	171	208	46	214	298	61	0.818556	0.934966	9.63192	6.33949	7.61872	0.729623	1.12853	7.15349	11.2682	7.87168
AT1G12250.1		Pentapeptide repeat-containing protein	-2.81061	4.80402e-11	9.09111e-10	-2.33861	0.000104342	0.00140111	-3.25104	6.87877e-08	2.05751e-06	0.211401	0.742789	1	-0.91081	0.280703	0.999987	1054	50	640	40	61	88	514	55	85	508	19.0364	7.01835	4.5602	1.54933	2.17578	14.0736	6.8824	3.7279	2.02341	1.65072
AT5G61380.1	TOC1, APRR1, PRR1, AtTOC1	CCT motif -containing response regulator protein	-0.651862	0.00329518	0.0127499	-0.891368	0.00504672	0.0331859	-0.412448	0.191355	0.423513	-0.24925	0.465838	1	0.480214	0.280777	0.999987	1623	92	929	351	3205	1957	3569	1917	3195	2298	10.3159	16.9637	2.95791	28.4517	16.9252	7.20469	11.0107	11.5677	23.166	21.3377
AT2G38700.1	MVD1, ATMVD1	mevalonate diphosphate decarboxylase 1	0.862953	0.0018086	0.00761663	0.570767	0.147389	0.373943	1.16406	0.00296082	0.0198264	-0.267389	0.52956	1	0.594668	0.280914	0.999987	263	56	176	237	1826	1341	987	1324	1812	546	2.90527	8.04765	3.12703	28.8306	20.0848	2.37019	4.50572	13.5485	27.7445	21.211
AT1G02390.1	ATGPAT2, GPAT2	glycerol-3-phosphate acyltransferase 2	1.48204	0.00397829	0.015019	0.951362	0.215645	0.469892	2.10702	0.00581984	0.034069	-0.703816	0.398706	1	1.15678	0.281156	0.999987	7	1	3	17	863	1169	477	718	780	199	0.0693544	3.49611	0.0500913	12.005	15.334	0.0362433	1.43124	0.872049	13.3155	7.92851
AT4G03960.1		Phosphotyrosine protein phosphatases superfamily protein	3.7311	2.72795e-32	4.0086e-30	4.08233	1.35082e-19	3.05719e-17	3.39894	2.5183e-14	2.7303e-12	0.468395	0.357459	1	-0.682205	0.281165	0.999987	18	27	18	42	2627	3794	125	2259	3942	125	0.364862	1.85617	2.76281	75.686	103.955	0.444053	1.94393	4.38908	86.7994	84.8802
AT5G14230.1		CONTAINS InterPro DOMAIN/s: Ankyrin repeat-containing domain (InterPro:IPR020683), Ankyrin repeat (InterPro:IPR002110); BEST Arabidopsis thaliana protein match is: XB3 ortholog 2 in Arabidopsis thaliana (TAIR:AT5G57740.1); Has 66374 Blast hits to 25358 proteins in 1201 species: Archae - 121; Bacteria - 8133; Metazoa - 29530; Fungi - 5885; Plants - 3349; Viruses - 785; Other Eukaryotes - 18571 (so…	1.68446	4.98362e-05	0.000320162	1.27232	0.0276176	0.120793	2.16404	0.00041065	0.00386536	-1.02286	0.120871	1	0.892898	0.281216	0.999987	40	20	26	57	92	74	40	66	53	9	0.26677	0.190498	0.67468	0.815528	0.657475	0.211562	0.0492932	1.97082	0.869598	0.371593
AT4G04972.1		unknown protein.	-2.29894	2.62064e-05	0.000179414	-1.64409	0.0369994	0.148296	-2.76903	0.000223564	0.00231815	1.22917	0.0990668	1	-1.12269	0.281264	0.999987	27	2	27	1	12	18	34	14	29	92	1.71114	1.86967	0.635589	1.08459	1.44809	2.06606	4.03228	0.321095	1.74489	2.11542
AT1G67600.1		Acid phosphatase/vanadium-dependent haloperoxidase-related protein	2.21358	5.03539e-05	0.000322638	2.75008	0.000392619	0.00416205	1.5797	0.040941	0.149889	0.466456	0.581579	1	-1.16961	0.281512	0.999987	27	18	40	7	833	1274	107	750	939	51	0.531377	1.56159	1.78846	23.1656	34.1183	0.958189	0.757635	0.71041	28.5441	19.6498
AT1G25250.1	AtIDD16, IDD16	indeterminate(ID)-domain 16	2.74451	5.94368e-06	4.64544e-05	2.14248	0.00995906	0.0564444	3.43426	0.000104037	0.00122238	-1.06967	0.269875	1	1.29375	0.281777	0.999987	4	11	2	23	76	110	37	128	114	11	0.0631193	0.432851	0.876818	1.80455	2.26396	0.038441	0.135314	1.87455	3.89858	1.86181
AT2G26310.1		Chalcone-flavanone isomerase family protein	2.69142	2.28758e-17	9.39411e-16	3.04327	3.85631e-11	2.57577e-09	2.35351	1.64909e-07	4.4803e-06	0.614633	0.228917	1	-0.688799	0.281905	0.999987	17	13	22	23	1163	789	81	631	1403	77	0.184038	0.685179	0.711425	17.4744	11.4424	0.29036	0.625187	1.28866	12.9885	16.0324
AT5G52390.1		PAR1 protein	4.142	2.74615e-08	3.35102e-07	3.5503	0.000132648	0.00171501	5.34968	0.000151359	0.00167139	-2.10163	0.173556	1	1.8036	0.282185	0.999987	1	4	0	1	58	72	6	64	89	1	0.0186201	0.0681658	0.376078	1.36307	1.65175	0	0.0113853	0.0960604	2.25755	1.83078
AT3G19515.2		CONTAINS InterPro DOMAIN/s: Apoptosis inhibitory 5 (InterPro:IPR008383); BEST Arabidopsis thaliana protein match is: unknown protein (TAIR:AT1G23935.1); Has 546 Blast hits to 394 proteins in 84 species: Archae - 0; Bacteria - 3; Metazoa - 210; Fungi - 15; Plants - 143; Viruses - 0; Other Eukaryotes - 175 (source: NCBI BLink).	-0.555263	0.000579932	0.00282586	-0.376813	0.10562	0.303549	-0.726928	0.00156048	0.0117083	0.276183	0.263241	1	-0.34894	0.28253	0.999987	810	84	861	194	1174	1201	1357	904	1304	997	5.13633	6.43894	2.69438	10.6018	10.3633	6.6617	4.75417	6.37858	10.7679	8.64111
AT1G78860.1		D-mannose binding lectin protein with Apple-like carbohydrate-binding domain	2.50644	1.05841e-05	7.8857e-05	1.95364	0.0117974	0.0641048	3.15771	0.000154923	0.00170522	-1.42808	0.112903	1	1.20595	0.283226	0.999987	24.0094	40.0942	8.00385	52.0811	57.0117	68.0142	31	83.0188	62.0139	8.00647	0.330393	0.301776	2.78787	1.08586	1.47726	0.134206	0.076002	3.70473	1.94294	0.899914
AT3G06435.1		Expressed protein	3.54638	7.96321e-30	9.91054e-28	3.89703	1.41252e-18	2.767e-16	3.23148	1.49504e-13	1.44958e-11	0.809496	0.0968294	1	-0.664388	0.283263	0.999987	60	56	78	273	1985	2533	89	1403	2665	111	0.644391	0.633972	3.04032	30.2269	36.3133	1.02131	0.936987	15.175	28.2753	30.3699
AT1G02640.1	BXL2, ATBXL2	beta-xylosidase 2	-2.89473	1.31733e-26	1.20351e-24	-3.18098	1.79305e-16	2.69663e-14	-2.61028	5.1512e-12	3.63834e-10	-0.557114	0.158481	1	0.571752	0.283458	0.999987	1281	16	656	34	136	83	740	119	96	352	8.55384	3.66858	0.540409	1.28204	0.833829	5.34445	1.71093	1.17702	1.4955	0.663971
AT5G19520.1	MSL9, ATMSL9	mechanosensitive channel of small conductance-like 9	1.47599	2.3268e-06	1.98314e-05	1.14964	0.00978569	0.0556105	1.81575	4.10901e-05	0.00055563	-0.363179	0.451143	1	0.667525	0.28354	0.999987	71	28	40	99	1233	947	497	892	1443	273	0.484865	2.57747	0.967168	11.738	8.63232	0.333271	1.42997	3.50481	11.7015	10.4265
AT5G39800.1		Mitochondrial ribosomal protein L27	1.41188	0.000257837	0.00138625	1.85825	0.000988791	0.00886527	1.01611	0.0677676	0.214457	0.57119	0.347891	1	-0.840585	0.28362	0.999987	26.4144	24	22.7376	29	401	539	163	386	640	190	0.963533	4.34302	4.40904	20.3856	27.4334	1.00644	4.96452	5.41771	26.1007	25.4855
AT1G77100.1		Peroxidase superfamily protein	2.50361	0.00902766	0.0300589	1.41507	0.289103	0.55577	3.6062	0.0222527	0.0956343	-1.9533	0.249473	1	2.1899	0.28364	0.999987	7	0	1	1	42	27	1	23	61	1	0.132313	0.0346018	0	1.10266	0.621011	0.0230101	0.0115556	0.0975025	0.78325	1.20656
AT2G14750.1	APK, AKN1, ATAKN1, APK1	APS kinase	2.72489	3.94283e-59	2.28994e-56	2.91241	9.61103e-33	7.63868e-30	2.54279	1.47117e-25	6.15621e-23	0.26393	0.325997	1	-0.368448	0.283694	0.999987	152	163	147	317	6150	6749	762	5190	7398	606	2.37317	9.21214	12.8558	133.837	142.541	2.79562	7.31648	25.5648	151.682	120.561
AT1G22690.1		Gibberellin-regulated family protein	-2.44469	2.0453e-07	2.12683e-06	-1.92915	0.00366153	0.0257201	-2.92747	1.01847e-05	0.00016582	0.44202	0.532746	1	-0.996656	0.283723	0.999987	760	42	434	37	27	56	197	40	45	262	30.3844	6.33492	8.45227	1.74004	3.36937	21.0412	7.69809	7.56506	3.19151	1.95227
AT2G24040.1		Low temperature and salt responsive protein family	1.09522	6.68378e-05	0.000415912	1.39504	0.000319222	0.00354182	0.82034	0.0305108	0.12125	0.48263	0.244167	1	-0.573414	0.284076	0.999987	50	11	50	39	440	599	143	323	545	146	3.14423	6.72572	3.46893	39.9709	51.0613	3.79674	6.47092	12.4282	37.8025	37.1117
AT2G18620.1		Terpenoid synthases superfamily protein	2.42229	0.00422855	0.0158153	1.75964	0.11823	0.326585	3.68902	0.0107006	0.0545932	-2.06687	0.18922	1	1.93141	0.284278	0.999987	0	0	0	1	43	28	10	17	42	1	0	0.182804	0	1.04852	0.695075	0	0.0323586	0.090988	0.568167	0.805469
AT4G29030.1		Putative membrane lipoprotein	2.93028	0.000911036	0.00418589	4.03874	0.00152037	0.0126036	2.14597	0.0853969	0.251003	1.13956	0.415514	1	-1.88993	0.284334	0.999987	0	23	2	17	83	51	16	79	98	22	0	0.312167	3.28573	3.59973	2.04755	0.0688618	0.568329	2.47495	4.26288	3.1927
AT2G14900.1		Gibberellin-regulated family protein	1.40232	0.000234365	0.00127183	1.00891	0.0616703	0.211847	1.81545	0.000718645	0.00614818	0.081858	0.88867	1	0.807895	0.285	0.999987	127	39	168	345	1129	940	512	1031	1418	271	4.14818	12.9343	6.41899	50.7873	41.4802	6.66323	6.79227	57.8016	63.2466	49.8863
AT4G13260.1	YUC2	Flavin-binding monooxygenase family protein	-1.47345	0.00142866	0.00621475	-1.93339	0.00390892	0.0269908	-0.976334	0.125165	0.323934	-0.243666	0.7115	1	0.957839	0.285538	0.999987	33	1	47	8	40	28	132	44	50	37	0.316904	0.928855	0.0485533	0.537874	0.378665	0.550383	0.259786	0.397808	0.736642	0.47816
AT1G58150.1		unknown protein; FUNCTIONS IN: molecular_function unknown; INVOLVED IN: in 9 processes; LOCATED IN: cellular_component unknown; EXPRESSED IN: 22 plant structures; EXPRESSED DURING: 13 growth stages; Has 1 Blast hits to 1 proteins in 1 species: Archae - 0; Bacteria - 0; Metazoa - 0; Fungi - 0; Plants - 1; Viruses - 0; Other Eukaryotes - 0 (source: NCBI BLink).	-2.07584	0.000644885	0.00310025	-1.379	0.120751	0.330605	-2.6878	0.00247162	0.0171875	0.545408	0.541893	1	-1.30629	0.285763	0.999987	27	5	43	2	7	17	55	14	9	45	3.52621	5.80336	3.23447	1.41768	2.43627	6.70035	3.63176	1.28929	2.81972	1.32644
AT4G27800.1	TAP38, PPH1	thylakoid-associated phosphatase 38	-1.44942	2.7833e-19	1.40565e-17	-1.62385	3.33344e-12	2.73612e-10	-1.27858	2.59659e-08	8.74773e-07	-0.213695	0.384255	1	0.346418	0.285854	0.999987	2002	77	1147	197	822	671	1767	717	873	1201	25.6783	16.8247	4.99108	14.7088	11.3228	17.9293	11.5459	13.0666	17.2399	11.9559
AT2G01610.1		Plant invertase/pectin methylesterase inhibitor superfamily protein	3.16396	1.41053e-13	3.80608e-12	2.71329	1.11881e-05	0.000212728	3.67833	3.71732e-08	1.20798e-06	-0.792712	0.289808	1	0.965948	0.286171	0.999987	9	8	0	17	236	261	29	275	303	20	0.194314	0.46152	0.871766	7.41028	7.80246	0	0.34262	1.89123	11.201	7.08698
AT4G02830.1		unknown protein; Has 74 Blast hits to 74 proteins in 13 species: Archae - 0; Bacteria - 0; Metazoa - 0; Fungi - 0; Plants - 74; Viruses - 0; Other Eukaryotes - 0 (source: NCBI BLink).	1.70315	0.00782087	0.0266743	2.5514	0.00891341	0.0517768	1.08393	0.273506	0.522269	0.114311	0.915889	1	-1.46266	0.286291	0.999987	2	8	1	1	134	145	53	108	158	43	0.0469916	0.8759	0.948434	4.16709	4.83715	0.0285785	0.773497	0.120972	4.65255	3.86
AT1G70800.1		Calcium-dependent lipid-binding (CaLB domain) family protein	2.74551	2.29355e-13	5.99001e-12	2.39352	5.13199e-06	0.000106624	3.19412	3.52899e-09	1.42185e-07	-0.666666	0.268256	1	0.801354	0.286368	0.999987	10	5	11	21	1025	915	153	771	1152	36	0.287334	3.21904	0.724357	42.165	34.5771	0.384072	0.698464	3.10006	42.6152	35.6491
AT3G04520.1	THA2	threonine aldolase 2	0.89652	8.40703e-06	6.39652e-05	0.681087	0.0187121	0.0907798	1.11244	0.000119069	0.00137134	-0.178428	0.569383	1	0.432547	0.286374	0.999987	375	61	231	207	604	366	216	410	641	145	5.23128	2.34556	4.29968	11.8037	6.799	3.92642	1.52262	14.9259	10.981	9.24208
AT5G14410.1		unknown protein; Has 23 Blast hits to 23 proteins in 9 species: Archae - 0; Bacteria - 0; Metazoa - 0; Fungi - 0; Plants - 23; Viruses - 0; Other Eukaryotes - 0 (source: NCBI BLink).	-1.69984	5.74397e-06	4.50089e-05	-1.27888	0.0174616	0.0861477	-2.07459	9.50509e-05	0.00113019	0.479054	0.397923	1	-0.794376	0.286978	0.999987	352	22	220	17	185	158	323	125	279	506	13.8679	9.89456	4.36331	9.74643	8.49497	10.5119	14.654	3.42606	9.07215	11.6083
AT3G62200.1		Putative endonuclease or glycosyl hydrolase	1.27731	6.16708e-07	5.86486e-06	1.0078	0.00573802	0.0366362	1.55051	2.21215e-05	0.000327119	-0.32983	0.406239	1	0.543845	0.287045	0.999987	167	32	87	82	343	477	134	428	544	88	1.40443	0.813103	1.36086	4.03706	5.25055	0.892382	0.553646	3.57256	7.00543	4.74038
AT5G45470.1		Protein of unknown function (DUF594)	0.768541	3.20549e-06	2.65416e-05	0.948861	6.43574e-05	0.000928364	0.593948	0.0114874	0.0578419	0.542523	0.0340135	1	-0.353743	0.287222	0.999987	723.686	148.506	868.952	407	1373.09	1245.61	506.629	1284.86	1620.55	466.409	4.04424	2.1954	4.19845	10.7968	9.25365	5.92593	2.00975	11.797	13.4898	9.51401
AT3G04445.1		pseudogene, putative polyribonucleotide phophorylase, similar to polyribonucleotide phophorylase GB:AAC49669 from (Spinacia oleracea); blastp match of 58% identity and 7.3e-14 P-value to PIR	-1.50361	0.000619463	0.00299575	-0.987031	0.140708	0.362437	-1.96214	0.00323476	0.0213255	0.296865	0.660145	1	-0.972352	0.287627	0.999987	51.1582	5	37.216	0	48	42.2535	70	35.2143	48.7134	77.8878	1.13625	1.23467	0.560451	1.35647	1.36849	1.00564	1.18968	0	1.57588	1.20364
AT4G04745.1		unknown protein; BEST Arabidopsis thaliana protein match is: unknown protein (TAIR:AT4G21902.1); Has 32 Blast hits to 32 proteins in 9 species: Archae - 0; Bacteria - 0; Metazoa - 0; Fungi - 0; Plants - 32; Viruses - 0; Other Eukaryotes - 0 (source: NCBI BLink).	2.65433	3.50419e-12	7.83481e-11	3.07883	1.07074e-08	4.27396e-07	2.27465	2.41868e-05	0.000353711	0.288086	0.626787	1	-0.803147	0.2877	0.999987	91	51	60	67	764	989	41	508	830	62	3.492	1.15445	9.85352	41.8372	50.6963	2.79289	1.80843	13.1572	36.703	34.069
AT2G35410.1		RNA-binding (RRM/RBD/RNP motifs) family protein	-1.79502	0.000104073	0.000617676	-1.28891	0.0494244	0.182011	-2.26646	0.000543412	0.00485085	0.218777	0.756653	1	-0.975992	0.287896	0.999987	592	62	437	27	132	178	570	159	201	519	10.097	7.4264	5.3407	3.39413	4.14679	9.07643	6.6077	2.37726	5.05162	3.6746
AT1G07745.1	ATRAD51D, RAD51D, SSN1	homolog of RAD51 D	-0.769292	0.0115697	0.0369738	-0.446557	0.307853	0.574292	-1.08453	0.010829	0.055085	0.6256	0.165386	1	-0.63702	0.28793	0.999987	114	9	170	17	143	159	161	149	163	127	1.78675	1.86295	0.712562	3.19038	3.46742	3.24548	1.44969	1.37624	4.47351	2.64547
AT1G10040.1		alpha/beta-Hydrolases superfamily protein	2.16571	1.13124e-10	2.03198e-09	2.51939	1.27786e-07	4.02001e-06	1.81147	0.000119851	0.00137768	0.415981	0.426849	1	-0.706956	0.288023	0.999987	22	8	31	27	1077	896	117	519	925	75	0.232434	0.912937	0.427279	16.2926	12.926	0.399315	0.616729	1.47652	10.6334	10.3722
AT2G35270.1	GIK	Predicted AT-hook DNA-binding family protein	1.67764	0.00710865	0.0245472	2.34976	0.0135448	0.0713544	0.987341	0.274737	0.523621	1.15827	0.260055	1	-1.35867	0.288092	0.999987	21	12	10	25	11	14	1	6	16	7	0.482932	0.0702585	1.39254	0.342063	0.453298	0.279741	0.126216	2.96067	0.388295	0.377704
AT5G48020.1		2-oxoglutarate (2OG) and Fe(II)-dependent oxygenase superfamily protein	0.521336	8.30265e-05	0.000504174	0.376647	0.053474	0.192174	0.664778	0.00058177	0.00514702	-0.252638	0.224087	1	0.289307	0.28819	0.999987	452	68	269	167	1732	1503	961	1347	1900	596	5.59002	8.84803	4.25025	30.1878	25.3301	4.05472	5.62481	10.6824	31.86	24.4222
AT5G35732.1		unknown protein; BEST Arabidopsis thaliana protein match is: unknown protein (TAIR:AT2G04795.1); Has 35333 Blast hits to 34131 proteins in 2444 species: Archae - 798; Bacteria - 22429; Metazoa - 974; Fungi - 991; Plants - 531; Viruses - 0; Other Eukaryotes - 9610 (source: NCBI BLink).	0.847112	0.009435	0.0312319	1.2002	0.00989304	0.0561384	0.513478	0.265718	0.513731	0.392846	0.433335	1	-0.685442	0.288215	0.999987	71	22	64	44	83	153	45	82	106	45	3.89215	1.98975	6.05539	6.58326	11.1868	4.24352	1.8686	12.2628	7.8979	6.20244
AT3G21670.1		Major facilitator superfamily protein	-1.56551	1.4451e-07	1.55167e-06	-1.8878	8.57328e-06	0.000169366	-1.26001	0.00276476	0.0188028	-0.625698	0.167462	1	0.628848	0.288303	0.999987	1778	33	615	83	596	428	875	380	627	642	14.4151	5.27956	1.35301	7.03317	4.52904	6.08182	3.85167	3.4866	5.95756	5.43168
AT5G24150.1	SQP1, SQE5	FAD/NAD(P)-binding oxidoreductase family protein	-2.09106	0.000283591	0.00151007	-2.72309	0.000903353	0.00822902	-1.52412	0.0582328	0.19293	-1.01603	0.232259	1	1.19952	0.288594	0.999987	350	2	95	4	62	29	79	41	70	58	3.34922	0.570472	0.0967638	0.78755	0.387808	1.10855	0.500095	0.198204	0.675314	0.648973
AT5G40000.1		P-loop containing nucleoside triphosphate hydrolases superfamily protein	3.84955	5.65706e-11	1.0623e-09	3.00923	0.000997579	0.00893032	4.44291	7.43914e-06	0.000126381	-1.40188	0.208084	1	1.43322	0.288992	0.999987	5	1	0	3	577	824	24	644	791	20	0.0643859	0.211735	0.0650758	10.7625	13.9769	0	0.158027	0.199769	15.8659	10.8188
AT2G35170.1		Histone H3 K4-specific methyltransferase SET7/9 family protein	-1.43024	1.10191e-05	8.17238e-05	-1.7893	0.000156412	0.00195923	-1.10184	0.0167715	0.0771523	-0.361668	0.455875	1	0.688383	0.289024	0.999987	330	5	164	23	106	65	151	82	114	104	3.24384	1.06447	0.248489	1.44948	0.904404	1.96574	0.797642	1.17059	1.52315	1.18156
AT3G29360.1		UDP-glucose 6-dehydrogenase family protein	1.09984	0.000803241	0.00374851	0.763458	0.0996407	0.2918	1.45288	0.00173418	0.0127903	-0.770528	0.126465	1	0.690852	0.289031	0.999987	860	339	609	748	4877	5008	3560	4749	4175	1068	8.50512	26.239	16.95	68.3261	66.9543	7.34396	7.8788	38.3004	88.8507	43.8324
AT4G14930.1		Survival protein SurE-like phosphatase/nucleotidase	-1.13581	1.65954e-06	1.45983e-05	-0.878253	0.0099899	0.0565803	-1.38386	4.49499e-05	0.000598963	0.0236056	0.948033	1	-0.504392	0.289212	0.999987	593	57	525	79	399	454	803	309	341	507	5.55027	5.63633	2.69746	5.01759	5.58723	5.99228	3.49926	3.82913	5.49954	3.48679
AT5G36150.1	ATPEN3, PEN3	putative pentacyclic triterpene synthase 3	2.31476	2.72958e-07	2.78939e-06	2.82273	1.88997e-05	0.000330015	1.8334	0.00569981	0.0335353	0.469967	0.548321	1	-0.988133	0.289214	0.999987	0	0	0	0	307	216	29	127	245	28	0	0.176045	0	3.30091	2.22035	0	0.14542	0	1.99904	1.98678
AT4G21830.1	ATMSRB7, MSRB7	methionine sulfoxide reductase B7	3.5843	7.72889e-18	3.36062e-16	3.18376	9.44785e-08	3.08026e-06	4.10289	6.19153e-11	3.68509e-09	-1.15246	0.104503	1	0.92067	0.2893	0.999987	1	5	0	11.78	3523.9	3891.3	427.922	2307.19	3370.34	124.262	0.0244141	7.86953	0.615857	120.232	127.839	0	2.29207	1.48018	107.048	86.9838
AT1G45230.1		Protein of unknown function (DUF3223)	-1.34903	4.16181e-06	3.36044e-05	-1.02515	0.015002	0.0769671	-1.64889	8.26123e-05	0.0010038	0.205363	0.647415	1	-0.622442	0.289693	0.999987	705	50	401	55	318	327	538	214	399	622	12.2298	6.85577	4.38044	7.71788	7.88433	8.4706	8.08879	4.92473	7.13464	7.10213
AT1G47750.1	PEX11A	peroxin 11A	0.68783	0.000344526	0.00179076	0.904828	0.0015675	0.0129229	0.484234	0.0867555	0.253745	0.196328	0.51959	1	-0.419744	0.290165	0.999987	119	33	104	47	555	579	260	450	621	206	2.56927	4.00863	3.59604	17.1919	16.7398	2.7321	3.4262	5.22869	18.5579	14.0248
AT4G16880.1		Leucine-rich repeat (LRR) family protein	-4.13152	4.96751e-08	5.79496e-07	-3.26237	0.00233503	0.0179406	-4.83569	9.2529e-06	0.000152734	0.45347	0.670115	1	-1.56887	0.290408	0.999987	103	4	50.4052	0	5	9.04603	106	3	15.0338	158	1.99329	1.54032	0.390824	0.154957	0.21281	1.18737	2.3064	0	0.118805	0.284371
AT4G31330.1		Protein of unknown function, DUF599	2.68485	1.53598e-12	3.57852e-11	2.29748	1.268e-05	0.000236466	3.10992	4.34222e-08	1.38463e-06	-1.03174	0.099345	1	0.813632	0.290664	0.999987	18	10	3	12	338	472	55	363	434	29	0.322588	0.765254	0.905013	8.48615	11.5015	0.065462	0.427549	1.1098	11.5791	8.09653
AT5G58780.1		Undecaprenyl pyrophosphate synthetase family protein	3.22942	5.41554e-07	5.20699e-06	3.97072	3.03116e-05	0.000491372	2.60355	0.00380915	0.024291	1.13788	0.283233	1	-1.36504	0.290814	0.999987	2	18	3	23	47	59	7	61	64	11	0.0347689	0.0848213	1.58032	1.13332	1.44697	0.0635063	0.13829	2.06381	1.92088	1.15378
AT2G17880.1		Chaperone DnaJ-domain superfamily protein	-3.30348	1.95736e-09	2.88669e-08	-2.74068	0.000294336	0.00331577	-3.89906	1.68232e-06	3.52298e-05	-0.504105	0.513636	1	-1.15653	0.290849	0.999987	181	10	112	4	8	12	114	2	8	52	3.59267	1.67196	1.00206	0.181645	0.456483	2.7058	0.715528	0.409393	0.121856	0.137042
AT5G66350.1	SHI	Lateral root primordium (LRP) protein-related	1.68654	1.46702e-06	1.3027e-05	1.33311	0.00660959	0.0410403	2.06868	5.91523e-05	0.000756921	-0.570622	0.308993	1	0.736708	0.290924	0.999987	35	9	11	24	77	100	23	89	105	17	0.374656	0.182397	0.487015	1.1625	1.40695	0.143557	0.131538	1.32969	1.80655	1.25969
AT5G47240.1	atnudt8, NUDT8	nudix hydrolase homolog 8	-0.953495	0.0155386	0.0472373	-0.530546	0.33761	0.604698	-1.33679	0.0139265	0.0670521	0.493604	0.392916	1	-0.805311	0.290943	0.999987	130	7	126	7	528	775	515	435	806	585	1.57536	4.63334	0.428727	8.92222	12.6621	1.86106	5.44539	0.438789	10.3006	10
AT1G43650.1		nodulin MtN21 /EamA-like transporter family protein	1.23833	9.757e-06	7.32767e-05	0.947584	0.0185462	0.0901441	1.53825	0.00014276	0.00159341	-0.271198	0.538342	1	0.591749	0.291136	0.999987	38	8	24	26	154	182	68	195	202	39	0.564014	0.859249	0.599888	3.08898	3.70633	0.433965	0.418431	1.99395	5.42058	3.10467
AT1G17420.1	LOX3	lipoxygenase 3	1.93697	9.295e-07	8.54629e-06	1.55413	0.00503682	0.0331583	2.37805	2.04425e-05	0.000304366	-1.16722	0.0543419	1	0.824762	0.291179	0.999987	148	26	67	64	5997	5237	1100	3662	4374	208	0.856861	4.812	0.761498	48.8993	40.7209	0.473348	0.91338	1.92168	39.6531	26.782
AT1G74440.1		Protein of unknown function (DUF962)	1.0421	0.0031662	0.0123081	0.713763	0.145587	0.371106	1.44587	0.00422363	0.0262896	-0.939054	0.0856214	1	0.733005	0.291571	0.999987	11.2108	2	7.86571	5.04995	420.053	530.349	250.415	340.522	467.042	66.4863	0.173367	2.76549	0.156241	9.10223	10.6579	0.148169	0.764253	0.403405	10.1476	7.7316
AT3G09440.1		Heat shock protein 70 (Hsp 70) family protein	1.44656	0.000228335	0.0012446	1.0449	0.0588392	0.205176	1.86338	0.000761071	0.0064464	-0.990979	0.0996922	1	0.819433	0.291745	0.999987	9194	1139	3338	2482	6153	7539	1508	6309	5045	579	70.2611	8.66919	44.0214	66.624	77.128	31.1177	3.5187	98.2955	92.0279	41.041
AT4G22210.1	LCR85	low-molecular-weight cysteine-rich 85	4.23763	0.000337598	0.00176037	5.61218	0.00224431	0.0173753	3.10562	0.0560504	0.187822	1.56756	0.459562	1	-2.50507	0.291842	0.999987	0	0	0	0	36	42	0	21	19	1	0	0	0	7.72369	7.99031	0	0.0805946	0	5.4276	3.19524
AT5G48930.1	HCT	hydroxycinnamoyl-CoA shikimate/quinate hydroxycinnamoyl transferase	0.48345	0.00625394	0.0220547	0.29674	0.242164	0.503756	0.670213	0.00796016	0.0435672	-0.461205	0.0910694	1	0.374635	0.291857	0.999987	732	105	334	200	3414	2948	1915	2821	3372	1159	7.54715	14.6298	5.47295	49.5954	41.1401	4.19871	8.68068	10.6745	55.7275	36.8168
AT4G11850.1	PLDGAMMA1, MEE54	phospholipase D gamma 1	0.605086	0.00476895	0.0175221	0.381041	0.215306	0.469405	0.83384	0.0063635	0.0365124	-0.122913	0.711009	1	0.454037	0.29213	0.999987	612.516	105	478.605	366.438	2803.51	1653.16	1474.58	1869.14	3245.32	852.494	3.41007	6.0687	2.95731	22.2029	12.6581	3.25161	3.51129	10.5813	19.5273	19.2397
AT4G12080.1	AHL1, ATAHL1	AT-hook motif nuclear-localized protein 1	0.647192	0.0115389	0.0369041	0.92254	0.0122685	0.0661029	0.383628	0.290229	0.540346	0.459784	0.242488	1	-0.53783	0.292647	0.999987	138	29	153	54	380	536	183	410	509	163	1.5848	1.62877	1.68337	6.10491	8.41488	2.14186	1.36114	3.20866	8.68656	6.13815
AT2G23100.1		Cysteine/Histidine-rich C1 domain family protein	-1.00496	0.016022	0.0484533	-1.43987	0.0150788	0.0772704	-0.575193	0.327899	0.580584	-0.984482	0.116277	1	0.865475	0.293082	0.999987	333	5	118	15	211	211	241	171	195	99	2.19383	1.1771	0.166619	1.91236	1.99894	0.948496	0.527537	0.512343	2.09195	1.28752
AT3G17240.1	mtLPD2	lipoamide dehydrogenase 2	1.2225	7.40327e-09	9.89524e-08	1.00473	0.000893578	0.00815272	1.45142	1.63187e-06	3.4324e-05	-0.373951	0.255907	1	0.447877	0.293132	0.999987	1489	383	1137	1053	3853	2559	1373	2900	3234	562	13.6842	9.46923	17.7973	50.2122	31.7287	12.743	3.96752	50.1182	49.8682	31.3308
AT1G49210.1		RING/U-box superfamily protein	-4.46676	5.6444e-08	6.50987e-07	-3.69383	0.000353349	0.00383101	-5.25912	4.49668e-06	8.1377e-05	0.28298	0.756452	1	-1.55937	0.293342	0.999987	30	2	24	0	4	1	52	1	3	48	0.672756	0.876792	0.22634	0.10263	0.0245576	0.65476	0.766093	0	0.0688429	0.0968968
AT3G26230.1	CYP71B24	cytochrome P450, family 71, subfamily B, polypeptide 24	-2.68585	1.57164e-20	8.95727e-19	-2.38977	3.7758e-09	1.66385e-07	-2.9788	2.28014e-13	2.14964e-11	0.0379924	0.922564	1	-0.588073	0.293561	0.999987	319	6	257	9	39	48	168	22	40	115	3.22351	1.27882	0.306523	0.496699	0.686223	3.16654	0.863313	0.470827	0.387578	0.390476
AT2G01755.1		unknown protein; FUNCTIONS IN: molecular_function unknown; INVOLVED IN: biological_process unknown; LOCATED IN: chloroplast; Has 120 Blast hits to 120 proteins in 52 species: Archae - 0; Bacteria - 80; Metazoa - 0; Fungi - 0; Plants - 24; Viruses - 0; Other Eukaryotes - 16 (source: NCBI BLink).	-2.09362	6.96889e-05	0.000432	-2.64008	0.000528412	0.00532087	-1.54806	0.0341962	0.131471	-0.258437	0.738241	1	1.09339	0.293586	0.999987	125	5	121	33	21	8	108	13	21	51	4.65376	2.9479	0.937399	1.02331	0.366761	5.46563	1.48563	6.29024	1.02901	0.810455
AT2G19650.1		Cysteine/Histidine-rich C1 domain family protein	-1.37033	5.80163e-06	4.54023e-05	-1.69879	0.000103984	0.0013979	-1.06654	0.0130915	0.0639586	-0.51589	0.252506	1	0.633351	0.29371	0.999987	383	8	138	31	88	98	167	82	94	125	2.831	0.948078	0.299072	0.819434	0.971577	1.24437	0.714459	1.1876	1.08855	0.7099
AT5G14000.1	anac084, NAC084	NAC domain containing protein 84	1.01406	2.52657e-06	2.13846e-05	1.25003	6.49905e-05	0.000936337	0.792941	0.010356	0.0532466	0.259528	0.440143	1	-0.455942	0.293991	0.999987	92	30	79	59	474	557	185	339	580	161	1.65243	2.50904	2.72103	12.3671	13.7103	1.72763	2.19735	5.46847	11.8252	11.026
AT2G38460.1	ATIREG1, IREG1, FPN1	iron regulated 1	-1.65068	1.06088e-07	1.17042e-06	-1.99932	1.37545e-05	0.000253064	-1.35357	0.00225871	0.0159581	-0.304932	0.496076	1	0.646596	0.294145	0.999987	116	2	50	8	71	60	158	71	87	127	1.09201	1.151	0.0951955	0.903886	0.84552	0.573995	0.94353	0.389999	1.28537	0.937381
AT5G67500.2	VDAC2	voltage dependent anion channel 2	1.11826	1.06063e-11	2.22076e-10	0.944651	7.05342e-05	0.00100503	1.29434	5.38672e-08	1.6542e-06	-0.412576	0.110146	1	0.350918	0.294273	0.999987	792	170	406	396	2455	2249	915	2037	2252	530	11.0961	9.61921	12.0343	48.7161	42.3663	6.93066	5.42928	28.6764	54.2819	33.8982
AT5G51570.1		SPFH/Band 7/PHB domain-containing membrane-associated protein family	0.63509	0.00139618	0.0060925	0.426916	0.1377	0.357413	0.84786	0.00303953	0.0202397	-0.232235	0.453433	1	0.422243	0.294369	0.999987	401	67	307	227	841	896	559	772	978	283	5.93556	6.17862	5.01035	17.9754	17.5245	5.536	3.23859	17.3614	22.3726	14.9837
ATCG00100.1	TRNG.1	tRNA-Gly	-2.55375	9.50127e-13	2.27443e-11	-2.17608	1.79434e-05	0.000317117	-2.92286	8.1404e-09	3.0771e-07	0.0935791	0.864938	1	-0.745414	0.295073	0.999987	5893	298	5869	199	2295	3043	15759	2424	2796	9897	4477.63	19756.6	1942.44	4861.09	8238.87	7277.49	12179.1	1789.91	7795.55	5051.77
AT2G05920.1		Subtilase family protein	0.683135	0.00111132	0.00498318	0.467656	0.118902	0.327396	0.908276	0.00243946	0.0169986	-0.539094	0.0976063	1	0.441778	0.295088	0.999987	1677	249	1028	592	6204	6339	3481	5417	5500	1387	11.1113	17.1978	8.34499	57.797	56.3625	8.3103	7.01942	20.3356	67.4772	38.1086
AT5G40980.1		Protein of unknown function (DUF 3339)	1.27265	0.000482915	0.00241191	1.68199	0.00173661	0.0140514	0.896334	0.0962651	0.271456	0.082004	0.888651	1	-0.784315	0.295306	0.999987	18	9	11	4	282	363	80	189	333	72	1.32106	4.49823	3.30721	29.8257	35.1152	0.973086	3.85386	1.48143	25.5908	26.0973
AT4G22770.1		AT hook motif DNA-binding family protein	1.71654	1.35479e-07	1.46746e-06	1.36442	0.00430276	0.029251	2.0626	1.58821e-05	0.000242773	-0.29171	0.57712	1	0.699345	0.295469	0.999987	51	7	29	53	279	403	82	302	407	51	0.613903	0.696209	0.425872	4.65152	6.8162	0.425488	0.502506	3.3002	6.64885	5.00783
AT3G25480.1		Rhodanese/Cell cycle control phosphatase superfamily protein	-1.1198	0.00498973	0.0182125	-0.683817	0.231343	0.489585	-1.51671	0.0073715	0.0409334	0.536113	0.378092	1	-0.831319	0.295623	0.999987	230	34	178	30	179	170	357	173	273	446	3.85006	4.26656	2.87457	4.2883	4.17988	3.62866	5.52314	2.59273	4.90646	4.80298
AT5G36920.1		unknown protein; FUNCTIONS IN: molecular_function unknown; INVOLVED IN: biological_process unknown; LOCATED IN: endomembrane system; BEST Arabidopsis thaliana protein match is: unknown protein (TAIR:AT5G36925.1); Has 1807 Blast hits to 1807 proteins in 277 species: Archae - 0; Bacteria - 0; Metazoa - 736; Fungi - 347; Plants - 385; Viruses - 0; Other Eukaryotes - 339 (source: NCBI BLink).	-2.38505	2.2006e-07	2.27551e-06	-1.93336	0.00257863	0.019403	-2.84792	8.87605e-06	0.000147432	0.360507	0.555272	1	-0.913864	0.296141	0.999987	53	1	71	4	16	25	67	7	18	43	8.83666	7.73739	0.820914	3.10875	5.11951	14.0206	4.40981	3.24525	2.97177	2.55616
AT4G22520.1		Bifunctional inhibitor/lipid-transfer protein/seed storage 2S albumin superfamily protein	4.57179	1.12436e-12	2.66665e-11	5.25549	3.84854e-08	1.37176e-06	3.89413	1.27793e-05	0.000201729	0.802358	0.500747	1	-1.36084	0.296691	0.999987	0	3	0	9	140	155	4	68	96	5	0	0.290223	1.18691	15.8092	15.4933	0	0.325157	3.58481	11.284	8.39489
AT1G75490.1		Integrase-type DNA-binding superfamily protein	-3.15953	2.46241e-17	1.00444e-15	-2.81345	1.52859e-08	5.96865e-07	-3.54789	2.62534e-11	1.63498e-09	-0.277211	0.541624	1	-0.733447	0.29677	0.999987	152	4	106	2	20	17	117	10	11	60	2.34388	1.3534	0.311594	0.405578	0.388434	1.99108	0.81245	0.159314	0.307615	0.185888
AT4G05010.1		F-box family protein	1.14093	0.000120075	0.000702902	1.45518	0.000579882	0.00574485	0.844926	0.0404794	0.148714	0.596478	0.186199	1	-0.609176	0.296774	0.999987	45	8	58	28	710	770	177	485	912	162	2.12929	6.84103	1.90282	47.5862	47.7839	3.32363	5.3744	6.75554	42.3194	47.108
AT3G50400.1		GDSL-like Lipase/Acylhydrolase superfamily protein	2.43973	8.00107e-12	1.69566e-10	1.96222	0.00270307	0.0201571	2.94892	1.78586e-05	0.00027011	-0.697827	0.368333	1	0.987256	0.296808	0.999987	4	0	1	6	276	283	47	207	371	24	0.0570749	0.538994	0	5.54732	5.37588	0.0173847	0.262433	0.442459	5.49556	5.80791
AT1G76450.1		Photosystem II reaction center PsbP family protein	-1.54991	1.88378e-06	1.63877e-05	-1.20159	0.00951833	0.0544361	-1.87986	4.71011e-05	0.000624489	0.262139	0.599159	1	-0.676825	0.296815	0.999987	1137	92	864	113	320	499	1027	351	400	971	23.2503	15.8176	9.49674	8.84247	13.2348	21.5017	14.7376	11.9119	13.3701	8.43828
AT4G19810.1		Glycosyl hydrolase family protein with chitinase insertion domain	3.71077	1.97589e-14	6.0097e-13	3.21667	2.20045e-06	5.03877e-05	4.21966	9.95566e-10	4.56659e-08	-1.20338	0.110226	1	1.00394	0.296965	0.999987	120	59	32	97	2615	3885	116	3226	2467	57	1.61706	1.23941	4.01752	49.9981	70.9318	0.525462	0.586847	6.75765	82.6247	35.0413
AT2G47520.1	HRE2	Integrase-type DNA-binding superfamily protein	6.61544	1.89437e-13	5.03919e-12	5.79426	4.9333e-07	1.35294e-05	7.71712	1.84595e-07	4.95501e-06	-1.95724	0.219853	1	1.92379	0.296983	0.999987	11	6	1	247	462	170	2	78	163	1	0.335664	0.0373842	0.922884	20.8555	7.24969	0.0370685	0.0185243	38.6952	4.82593	5.3227
AT4G36180.1		Leucine-rich receptor-like protein kinase family protein	1.22598	0.000360501	0.00186347	0.878794	0.0721093	0.235294	1.59049	0.00110012	0.00877888	-0.412121	0.436492	1	0.713182	0.297335	0.999987	146	45	60	154	881	696	424	735	932	264	0.672449	1.42938	1.04867	5.69965	4.34899	0.337295	0.920301	3.68038	6.45007	4.56702
AT5G63560.1		HXXXD-type acyl-transferase family protein	3.56139	1.44951e-14	4.45314e-13	3.11738	2.99748e-06	6.6674e-05	4.12246	3.24427e-09	1.32052e-07	-0.770517	0.328623	1	1.00659	0.297342	0.999987	1	6	0	19	1088	1042	144	1024	1076	56	0.0120731	1.38187	0.366117	18.9651	17.1374	0	0.481754	1.18659	23.3587	13.7712
AT2G04410.1		RPM1-interacting protein 4 (RIN4) family protein	-0.583069	0.00385317	0.0146016	-0.364836	0.210671	0.463648	-0.790762	0.00625759	0.0360261	0.438525	0.161106	1	-0.424712	0.297597	0.999987	1261	135	1175	283	1288	959	1233	794	1653	1266	44.2108	33.0806	23.8421	63.5583	44.6761	50.0016	32.6869	50.8444	53.6696	60.7448
AT1G76952.1	IDL5	inflorescence deficient in abscission (IDA)-like 5	2.6467	0.000289809	0.00153915	3.55534	0.00116267	0.0101245	1.9677	0.0679109	0.214687	0.710339	0.560129	1	-1.58448	0.297985	0.999987	1	9	0	5	94	161	24	118	146	33	0.0565364	0.974112	2.55415	8.01515	12.1467	0	1.7225	1.43616	12.8217	9.87313
AT1G47270.1	AtTLP6, TLP6	tubby like protein 6	-1.39867	4.75971e-07	4.63118e-06	-1.71219	4.10429e-05	0.00063641	-1.1178	0.00599505	0.0348511	-0.382187	0.372487	1	0.595683	0.298316	0.999987	322	4	177	30	262	171	412	174	238	236	3.42651	3.22486	0.215177	3.89269	2.3544	2.29636	1.90266	1.65235	3.52647	2.69638
AT4G32990.1		Transducin/WD40 repeat-like superfamily protein	-2.74224	0.00246112	0.00993941	-1.8248	0.143082	0.366686	-3.63427	0.00572378	0.0336431	0.400331	0.73974	1	-1.80797	0.29841	0.999987	16	1	9	1	1	11	21	3	1	27	0.31112	0.296687	0.0981727	0.0222429	0.234245	0.213021	0.380277	0.100282	0.119374	0.0335561
AT3G22183.1		unknown protein; LOCATED IN: endomembrane system; Has 30201 Blast hits to 17322 proteins in 780 species: Archae - 12; Bacteria - 1396; Metazoa - 17338; Fungi - 3422; Plants - 5037; Viruses - 0; Other Eukaryotes - 2996 (source: NCBI BLink).	-1.12375	0.0155442	0.0472487	-0.621713	0.351737	0.616956	-1.57751	0.0162169	0.0752687	0.581516	0.400119	1	-0.954289	0.298478	0.999987	43.1781	9	67	9	98.7115	36	136	36	100	116	7.66769	16.1018	7.85738	21.3549	7.98077	14.0696	13.1415	7.74856	12.2316	19.3494
AT4G12870.1		Gamma interferon responsive lysosomal thiol (GILT) reductase family protein	6.33866	1.08483e-19	5.80312e-18	7.05748	1.41658e-12	1.23216e-10	5.64282	2.49936e-09	1.04956e-07	0.848076	0.472651	1	-1.4128	0.298689	0.999987	2	76	0	84	217	288	3	184	275	6	0.0504982	0.061758	9.68002	8.11931	9.56646	0	0.107636	10.9121	8.64355	6.94882
AT3G54880.1		unknown protein; BEST Arabidopsis thaliana protein match is: unknown protein (TAIR:AT5G25360.2); Has 137 Blast hits to 137 proteins in 19 species: Archae - 0; Bacteria - 0; Metazoa - 0; Fungi - 0; Plants - 136; Viruses - 0; Other Eukaryotes - 1 (source: NCBI BLink).	-2.70229	6.4142e-19	3.11057e-17	-2.37366	5.02207e-08	1.73436e-06	-3.00422	3.10579e-12	2.31498e-10	0.389108	0.398286	1	-0.629436	0.29877	0.999987	1497	32	1128	38	255	375	1074	243	414	1352	36.6581	19.566	3.95333	8.79875	11.9864	33.5914	25.0354	4.78905	11.4275	10.571
AT5G28610.1		BEST Arabidopsis thaliana protein match is: glycine-rich protein (TAIR:AT5G28630.1); Has 1536 Blast hits to 1202 proteins in 136 species: Archae - 0; Bacteria - 8; Metazoa - 888; Fungi - 120; Plants - 71; Viruses - 39; Other Eukaryotes - 410 (source: NCBI BLink).	2.04083	0.000957343	0.00436821	1.45706	0.0927452	0.278549	2.72966	0.00203118	0.0145971	-1.24631	0.19428	1	1.27417	0.298899	0.999987	21	20	10.1352	85.2912	305	116	100	85	157	26	1.01435	3.80414	4.85536	20.0807	7.02574	0.592772	1.04429	20.9982	7.85467	8.53938
AT3G24230.1		Pectate lyase family protein	5.34033	2.28975e-08	2.83378e-07	4.66519	4.4105e-05	0.000675958	6.70212	3.33034e-05	0.000465078	-2.24556	0.224931	1	2.03848	0.299078	0.999987	0	2	0	5	78	59	3	61	42	0	0	0.0297569	0.123505	1.28516	0.990303	0	0.00750015	0.316001	1.34979	0.598695
AT5G35680.3		Nucleic acid-binding, OB-fold-like protein	0.70784	6.22585e-05	0.000390404	0.89595	0.000463538	0.00477698	0.522314	0.0402374	0.148223	0.383528	0.165794	1	-0.37246	0.299689	0.999987	971	239	1114	497.837	3145.96	3629.45	1573	2852.48	4428.06	1225.87	26.0132	31.7959	32.2917	119.21	130.193	36.2784	24.1357	68.5757	144.627	126.69
AT4G18975.1		Pentatricopeptide repeat (PPR) superfamily protein	-0.561117	0.00472779	0.017397	-0.348184	0.225748	0.483255	-0.759082	0.0069243	0.0389984	0.311277	0.295495	1	-0.40982	0.299934	0.999987	258	21	228	46	404	462	402	348	457	370	4.4004	5.11735	1.80895	9.67523	10.7032	4.73553	4.81224	4.05014	11.2287	8.24581
AT4G26720.1	PPX1, PPX-1	protein phosphatase X 1	-0.554482	0.00807414	0.0273811	-0.330019	0.277281	0.542711	-0.770999	0.0105283	0.0539234	0.249249	0.442785	1	-0.439817	0.300111	0.999987	671	93	719	156	820	587	891	509	842	637	8.26071	8.02805	5.78645	14.3003	9.92414	10.7885	5.94703	9.93359	11.6735	10.8164
AT2G07769.1		transposable element gene	0.60704	0.0135268	0.0420921	0.350808	0.325567	0.593134	0.862808	0.0160279	0.0745656	-0.367517	0.336376	1	0.513002	0.300264	0.999987	73	8	43	23	186	151	91	162	200	49	5.88997	5.76625	3.22721	20.9592	15.8684	4.17589	2.69679	9.33737	23.3575	17.253
AT5G16715.1	EMB2247	ATP binding;valine-tRNA ligases;aminoacyl-tRNA ligases;nucleotide binding;ATP binding;aminoacyl-tRNA ligases	-0.552956	0.00029379	0.00155724	-0.387764	0.080221	0.25264	-0.709776	0.00122277	0.009575	0.16575	0.482265	1	-0.320845	0.300299	0.999987	1297	102	989	220	1295	1231	1166	853	1411	1022	6.87441	4.6074	2.7351	9.66032	8.51137	6.39718	4.06779	6.04866	8.38211	7.94976
AT5G09876.1		unknown protein; FUNCTIONS IN: molecular_function unknown; INVOLVED IN: biological_process unknown; LOCATED IN: cellular_component unknown; Has 5 Blast hits to 5 proteins in 2 species: Archae - 0; Bacteria - 0; Metazoa - 0; Fungi - 0; Plants - 5; Viruses - 0; Other Eukaryotes - 0 (source: NCBI BLink).	1.62173	0.0120069	0.0381212	0.895497	0.343127	0.609466	2.28858	0.0196082	0.0868676	-1.0518	0.324799	1	1.39294	0.300692	0.999987	8	0	2	2	145	51	19	60	184	11	0.501137	0.962754	0	12.8685	3.9547	0.151291	0.409919	0.634947	7.18646	12.5978
AT4G03520.1	ATHM2	Thioredoxin superfamily protein	-0.840971	0.00642258	0.0225548	-1.15445	0.00840853	0.0494229	-0.521153	0.232686	0.475879	-0.708919	0.133492	1	0.634611	0.300931	0.999987	1521	81	526	150	661	1154	1519	957	870	855	31.9887	23.7584	8.59873	19.9459	32.4747	13.4616	13.9066	16.2589	37.7678	19.1969
AT4G37430.1	CYP91A2, CYP81F1	cytochrome P450, family 91, subfamily A, polypeptide 2	1.45624	4.15019e-05	0.000271482	1.83697	0.000293405	0.00330876	1.10907	0.0266675	0.109498	0.487943	0.375888	1	-0.726903	0.300934	0.999987	49.1433	11.7928	44.3724	24.2469	159.132	218.561	27.0221	148.199	172.257	33.6754	0.495054	0.19334	0.600597	2.30719	2.89515	0.545027	0.250362	1.26454	2.87542	1.7041
AT1G07180.1	ATNDI1, NDA1	alternative NAD(P)H dehydrogenase 1	-3.20532	9.0757e-20	4.90873e-18	-3.55541	1.66113e-12	1.43417e-10	-2.82909	1.52141e-08	5.40009e-07	-0.682086	0.196593	1	0.727491	0.301778	0.999987	3236	37	1435	44	46	25	330	54	39	154	32.1203	2.37327	1.85677	0.635391	0.304416	17.3681	1.18979	2.26119	0.944152	0.41761
AT4G35570.1	HMGB5, NFD5, HMGD, NFD05	high mobility group B5	0.493498	0.000412663	0.0020971	0.644834	0.00158291	0.0130202	0.348841	0.0834595	0.24732	0.418512	0.0555984	1	-0.294785	0.301902	0.999987	787	133	791	361	2308	2138	1066	1755	3019	999	25.4497	26.2624	21.6735	105.819	93.5348	31.0622	24.139	59.8881	104.923	103.819
AT3G12910.1		NAC (No Apical Meristem) domain transcriptional regulator superfamily protein	3.29263	0.00408397	0.0153404	4.61631	0.0080867	0.0479567	2.1926	0.177601	0.404907	1.23849	0.545828	1	-2.41768	0.301989	0.999987	0	2	0	0	28	9	1	9	19	2	0	0.0123589	0.204398	0.717934	0.221707	0	0.024733	0	0.403937	0.349509
AT4G36600.1		Late embryogenesis abundant (LEA) protein	-3.0848	0.00113772	0.00507915	-2.26419	0.0964643	0.285879	-4.16645	0.00139052	0.0106406	2.26932	0.097353	1	-1.902	0.302143	0.999987	23	0	234	2	29	5	66	4	37	19	0.358409	0.902341	0	0.659346	0.0853333	4.44166	0.257738	0.160984	0.119563	0.65753
AT2G07772.1		unknown protein; Has 30201 Blast hits to 17322 proteins in 780 species: Archae - 12; Bacteria - 1396; Metazoa - 17338; Fungi - 3422; Plants - 5037; Viruses - 0; Other Eukaryotes - 2996 (source: NCBI BLink).	0.811808	0.000535142	0.00263552	0.57334	0.0939733	0.280963	1.06567	0.00203768	0.0146319	-0.455472	0.218841	1	0.493572	0.302187	0.999987	79	15	42	46	273	219	140	196	251	73	3.30481	4.34414	3.15777	16.3852	12.5908	2.12993	2.42138	9.83385	17.0818	11.7172
AT3G30841.1		Cofactor-independent phosphoglycerate mutase	1.16314	6.48675e-07	6.15208e-06	0.910705	0.00924664	0.0532087	1.4126	4.84296e-05	0.000640323	-0.251938	0.504655	1	0.503401	0.302268	0.999987	90	13	59	71	571	523	211	459	583	120	0.930883	1.70555	0.679758	8.6903	7.39776	0.744046	1.0615	3.80145	8.93402	6.1913
AT3G19130.1	ATRBP47B, RBP47B	RNA-binding protein 47B	1.2465	0.00207837	0.00859135	0.846391	0.139111	0.359673	1.67391	0.00344264	0.0224662	-0.360633	0.562314	1	0.829007	0.302344	0.999987	690	251	588	1387	2211	1655	1192	1449	2071	532	7.1051	9.05369	13.0664	31.9701	23.6512	7.38239	4.14502	73.9339	27.6467	22.6562
AT3G23635.1	RTFL13	ROTUNDIFOLIA like 13	-1.83293	0.0105192	0.0341988	-2.51135	0.0123316	0.0663462	-1.04003	0.331129	0.583444	-1.30953	0.224628	1	1.47281	0.302356	0.999987	4	0	1	0	9	6	37	8	10	11	4.51438	17.5233	0	8.21131	4.98282	1.40624	4.90889	0	9.38651	6.21218
AT4G17720.1		RNA-binding (RRM/RBD/RNP motifs) family protein	0.943688	0.000227897	0.00124281	0.680029	0.0642947	0.217972	1.21106	0.000994685	0.00806706	-0.585991	0.1415	1	0.532194	0.302405	0.999987	379	48	189	140	1062	1416	490	1002	1153	231	5.26447	5.23791	3.36892	20.4568	26.669	3.19882	2.40202	10.0519	25.9603	16.576
AT4G30260.1		Integral membrane Yip1 family protein	-0.67844	0.00269636	0.0107647	-0.928594	0.00575522	0.036686	-0.455424	0.167344	0.38968	-0.416444	0.226278	1	0.474476	0.302536	0.999987	174	6	78	23	377	311	407	262	404	269	2.58969	4.56207	0.45115	8.06706	6.14529	1.41425	3.1103	1.7687	7.53661	6.32903
AT4G28270.1	ATRMA2, RMA2	RING membrane-anchor 2	-1.06156	0.000587415	0.00285776	-1.37743	0.00188421	0.015073	-0.743325	0.0892492	0.258566	-0.212607	0.652022	1	0.635166	0.302961	0.999987	780	23	509	77	248	348	465	388	383	280	17.3956	7.52049	2.58866	7.98661	10.7704	13.8104	4.57165	8.84589	16.2603	8.82643
AT1G37130.1	NIA2, B29, NIA2-1, CHL3, NR, NR2, ATNR2	nitrate reductase 2	-1.1443	1.52702e-07	1.63013e-06	-1.37035	1.15923e-05	0.000220055	-0.918095	0.00329664	0.0216615	-0.303294	0.371981	1	0.45341	0.303073	0.999987	62898	2071	38146	8395	19044	13414	27882	12544	15934	15935	343.001	113.969	57.1356	146.991	98.7417	253.859	66.3224	237.461	129.823	91.8575
AT3G42640.1	AHA8, HA8	H(+)-ATPase 8	-0.901847	0.000134509	0.000776769	-1.16767	0.00124742	0.0107579	-0.654675	0.064356	0.206595	-0.189629	0.614909	1	0.514432	0.30334	0.999987	400	12	265	73	222	202	322	186	232	197	2.28489	1.32918	0.346767	1.893	1.49544	1.8472	0.830808	2.16269	2.08539	1.42906
AT1G22620.1	ATSAC1	Phosphoinositide phosphatase family protein	-0.906603	1.0418e-06	9.48945e-06	-1.10079	5.0674e-05	0.000758191	-0.712861	0.00768745	0.0423662	-0.0937718	0.74425	1	0.389192	0.303605	0.999987	992	56	804	198	853	564	1266	639	919	729	5.44808	5.18479	1.55591	6.58965	4.17503	5.38852	3.06692	5.64031	6.58781	5.38707
AT4G26910.1		Dihydrolipoamide succinyltransferase	0.989737	4.89779e-07	4.75037e-06	0.785926	0.00581484	0.0369546	1.19671	2.61504e-05	0.000378253	-0.309156	0.317147	1	0.412099	0.303636	0.999987	670	127	429.509	436	1911	1911.33	881	1607	1835	473	6.54242	6.28507	6.26993	26.4315	24.3891	5.11419	3.54149	22.0441	29.4376	19.1398
AT1G03106.1		unknown protein; Has 35333 Blast hits to 34131 proteins in 2444 species: Archae - 798; Bacteria - 22429; Metazoa - 974; Fungi - 991; Plants - 531; Viruses - 0; Other Eukaryotes - 9610 (source: NCBI BLink).	-2.86462	4.89087e-10	7.90085e-09	-2.46723	0.0002356	0.00276818	-3.37605	2.85404e-07	7.31985e-06	0.830055	0.195281	1	-0.907794	0.303731	0.999987	19	0	42	0	86	124	497	82	127	359	0.394992	7.98417	0	2.49718	3.30113	1.06255	5.47142	0	3.12698	2.76433
AT5G26280.1		TRAF-like family protein	-1.3062	4.3447e-13	1.08586e-11	-1.11253	1.88755e-05	0.000329839	-1.48941	9.05529e-09	3.34345e-07	0.500858	0.0748901	1	-0.375592	0.303989	0.999987	7260.96	359	6129.94	1039	4454	4392.99	6899	3435	5693.28	8480	108.865	76.7511	27.1927	93.3588	88.2948	111.963	96.5615	80.4855	96.1921	90.3924
AT3G21300.1		RNA methyltransferase family protein	-0.590591	0.0144327	0.0444404	-0.329111	0.351723	0.616956	-0.834122	0.016552	0.0764818	0.435223	0.242972	1	-0.503809	0.304134	0.999987	285	43	312	80	221	169	257	159	239	230	2.62961	1.80712	2.00606	2.79481	2.03135	3.51063	1.62846	3.82274	2.85933	2.35207
AT1G13750.1		Purple acid phosphatases superfamily protein	4.45685	1.40727e-41	3.39876e-39	4.09802	2.53058e-17	4.27466e-15	4.81367	1.26143e-21	3.58187e-19	-0.589499	0.298581	1	0.717207	0.304432	0.999987	23	31	5	69	2739	3526	98	3280	3845	80	0.193524	0.66003	1.31901	32.5152	40.5239	0.0513128	0.486631	3.00773	51.503	34.4343
AT1G05810.1	ARA, ARA-1, ATRAB11D, ATRABA5E, RABA5E	RAB GTPase homolog A5E	-1.41836	4.04677e-11	7.76044e-10	-1.19277	0.000106022	0.00142038	-1.62901	8.97906e-08	2.59598e-06	0.0718614	0.81692	1	-0.435184	0.304696	0.999987	343	15	224	30	140	115	201	78	113	181	7.48514	3.22563	1.65208	4.39417	3.3696	5.94753	2.94316	3.37302	3.28257	2.45085
AT5G43350.1	ATPT1, PHT1;1	phosphate transporter 1;1	1.12307	9.22963e-05	0.000553574	0.835177	0.0410011	0.160177	1.42319	0.00051312	0.00463771	-0.494223	0.266712	1	0.589396	0.304849	0.999987	450	119	216	341.352	869.682	708.242	410.365	787.459	667.887	220	4.48036	3.1702	5.99005	12.2473	9.74683	2.62229	1.6769	17.5959	14.6003	7.14146
AT5G49560.1		Putative methyltransferase family protein	1.09901	0.00414565	0.0155506	0.719487	0.186222	0.431856	1.49863	0.00710951	0.0398346	-0.441209	0.462208	1	0.779996	0.305135	0.999987	56	6	29	22	39	49	14	48	59	8	1.35094	0.309666	0.730277	1.2146	1.58503	0.850838	0.132313	2.73183	2.44408	1.50233
AT3G09940.1	MDHAR, ATMDAR3, MDAR3, MDAR2	monodehydroascorbate reductase	1.69709	1.39193e-10	2.45861e-09	1.44248	0.000103731	0.00139532	1.98084	1.55678e-07	4.25829e-06	-0.87039	0.0336504	1	0.539443	0.305233	0.999987	50	26	33	52	2108	2069	799	1302	1868	224	0.603655	7.30629	1.5865	35.073	33.6666	0.485613	2.05301	3.24752	30.6201	23.7961
AT5G42310.1		Pentatricopeptide repeat (PPR-like) superfamily protein	-1.48084	3.86332e-20	2.14177e-18	-1.65194	2.98383e-12	2.47531e-10	-1.31611	1.58036e-08	5.58441e-07	-0.243112	0.325763	1	0.337041	0.305553	0.999987	1670	53.3655	983	146	489	469	1066	433	539	686	11.3663	5.40237	1.83716	4.75257	4.33151	8.16272	3.68875	5.15143	5.54401	3.81
AT2G07779.1		unknown protein; Has 35333 Blast hits to 34131 proteins in 2444 species: Archae - 798; Bacteria - 22429; Metazoa - 974; Fungi - 991; Plants - 531; Viruses - 0; Other Eukaryotes - 9610 (source: NCBI BLink).	0.726045	0.000352097	0.00182622	0.520742	0.0763571	0.244635	0.941111	0.0014054	0.0107372	-0.306695	0.334964	1	0.421571	0.305949	0.999987	271	55	204	142	374	269	203	304	362	93	9.95247	5.56692	10.1722	18.9261	13.3875	9.09059	2.66531	26.7054	21.4848	14.0348
AT3G07720.1		Galactose oxidase/kelch repeat superfamily protein	1.89905	7.42289e-07	6.95073e-06	1.51572	0.00530564	0.0345378	2.29667	2.49485e-05	0.000363292	-0.318893	0.590977	1	0.782001	0.306141	0.999987	330	82	220	424	1350	353	201	672	1179	101	4.81875	2.33118	6.04955	28.2855	6.86091	3.91381	1.1546	31.9937	18.1943	18.7013
AT5G18550.1		Zinc finger C-x8-C-x5-C-x3-H type family protein	1.39363	1.91957e-07	2.00875e-06	1.12982	0.00261971	0.019674	1.66963	1.24306e-05	0.000197007	-0.386681	0.35635	1	0.540661	0.306377	0.999987	24	7	14	11	355	314	118	318	491	63	0.196443	0.761465	0.289746	4.12562	3.54137	0.139772	0.387829	0.466489	4.99754	4.3464
AT1G06430.1	FTSH8	FTSH protease 8	-1.20111	0.0104863	0.0340965	-1.67305	0.0115383	0.062961	-0.722869	0.274862	0.523727	-0.927161	0.197504	1	0.950963	0.30645	0.999987	9030.35	133	3149	283	2607	1843	2226	1937	2595	1139	69.7324	12.9758	5.19405	28.4359	18.9889	29.6624	6.74467	11.3246	28.7146	21.0936
AT2G04515.1		unknown protein; FUNCTIONS IN: molecular_function unknown; INVOLVED IN: biological_process unknown; LOCATED IN: endomembrane system; BEST Arabidopsis thaliana protein match is: unknown protein (TAIR:AT2G04495.1); Has 30201 Blast hits to 17322 proteins in 780 species: Archae - 12; Bacteria - 1396; Metazoa - 17338; Fungi - 3422; Plants - 5037; Viruses - 0; Other Eukaryotes - 2996 (source: NCBI BLin…	5.70594	1.63151e-18	7.48403e-17	6.56676	1.95053e-09	9.14864e-08	5.15867	5.65931e-10	2.71056e-08	2.30002	0.0661933	1	-1.40675	0.306639	0.999987	1	1	2	7	254	320	1	403	692	5	0.0235298	0.02876	0.118725	8.10397	9.97175	0.0572395	0.100411	0.848018	17.6981	16.7037
AT3G20440.2	EMB2729, BE1	Alpha amylase family protein	-1.1028	0.000212822	0.00116738	-0.791083	0.0650629	0.219713	-1.39964	0.00088435	0.00729627	0.73987	0.10158	1	-0.607403	0.306855	0.999987	308	34	529	63	158	95	232	96	233	205	1.65297	0.929159	0.92314	1.12229	0.728964	3.46467	0.876671	1.75382	0.996095	1.26885
AT3G47560.2		alpha/beta-Hydrolases superfamily protein	-1.71472	0.000147157	0.00084263	-1.23359	0.0550909	0.195988	-2.15538	0.000798547	0.00671613	0.193745	0.779229	1	-0.920113	0.306871	0.999987	439.814	56	301	43	115.349	111	428	88	129	381	7.97899	5.85462	5.13018	2.89152	2.74181	6.64846	5.23731	4.02527	3.14613	2.48724
AT1G52780.1		Protein of unknown function (DUF2921)	1.10313	9.75227e-09	1.2769e-07	0.905994	0.00104877	0.00930123	1.29974	2.24506e-06	4.48485e-05	-0.321692	0.280238	1	0.394832	0.30696	0.999987	248	57	126	105	2081	2033	826	1995	2780	542	1.18912	2.93258	1.38279	14.0095	13.4615	0.737361	2.01939	2.61212	17.9675	14.0553
AT1G06690.1		NAD(P)-linked oxidoreductase superfamily protein	-2.13295	2.75893e-08	3.36493e-07	-2.51985	3.85285e-06	8.23981e-05	-1.74568	0.00120843	0.00949073	-0.637729	0.269457	1	0.775127	0.307045	0.999987	1231	18	464	26	163	84	341	139	173	228	16.1593	3.34183	1.19404	3.00177	1.46649	7.42261	2.2469	1.76473	3.40396	2.32568
AT1G30520.1	AAE14	acyl-activating enzyme 14	-2.78484	1.92772e-05	0.000135513	-2.10167	0.023292	0.106693	-3.43121	0.000239278	0.00245897	-0.020754	0.983272	1	-1.32771	0.307085	0.999987	403	23	198	1	35	30	212	36	33	201	3.7611	1.42489	1.08533	0.501384	0.398672	2.25346	1.44621	0.0483313	0.672939	0.304414
AT4G15620.1		Uncharacterised protein family (UPF0497)	2.45875	4.61044e-08	5.41466e-07	2.95548	6.54019e-06	0.000133268	2.0291	0.0013609	0.0104643	0.966263	0.176853	1	-0.924788	0.307163	0.999987	4	12	6	24	742	801	129	824	797	180	0.0999092	2.45878	1.51203	25.6673	26.1204	0.182234	3.33177	3.08452	38.3043	21.4188
AT4G29905.1		unknown protein; BEST Arabidopsis thaliana protein match is: unknown protein (TAIR:AT5G57123.1); Has 73 Blast hits to 73 proteins in 13 species: Archae - 0; Bacteria - 0; Metazoa - 0; Fungi - 0; Plants - 73; Viruses - 0; Other Eukaryotes - 0 (source: NCBI BLink).	-3.81931	1.6353e-18	7.48403e-17	-3.3638	5.05168e-08	1.74201e-06	-4.24599	4.59194e-12	3.25973e-10	0.685043	0.301292	1	-0.880557	0.307269	0.999987	2599	49	1524	75	267	401	3852	257	478	6279	75.4792	83.1437	7.17454	10.638	15.0413	53.7793	136.966	11.189	14.1793	15.11
ATCG00380.1	RPS4	chloroplast ribosomal protein S4	-1.34549	6.7785e-05	0.000420733	-0.992005	0.0384612	0.15305	-1.6806	0.000451754	0.00418294	0.43021	0.408888	1	-0.687082	0.307337	0.999987	12690	1399	11358	1910	10933	8410	23872	7146	14139	24193	453.728	638.632	251.945	544.282	401.044	492.848	640.405	349.855	486.569	536.457
AT1G65250.1		Protein kinase superfamily protein	1.8562	0.00659646	0.0230725	2.62842	0.00798104	0.0475313	1.21302	0.221813	0.462743	0.367112	0.737487	1	-1.41193	0.307803	0.999987	4.02249	9	2	1	64.1566	76	20	54	119	23	0.049521	0.202388	0.559979	1.11409	1.24052	0.0300098	0.211584	0.0636768	1.2278	1.50286
AT4G15630.1		Uncharacterised protein family (UPF0497)	-1.4481	4.4054e-06	3.54539e-05	-1.10889	0.0139357	0.0727885	-1.7505	9.04068e-05	0.00108144	0.356466	0.457913	1	-0.640437	0.308077	0.999987	762	33	472	47	337	473	483	316	430	733	18.008	8.72372	3.93498	11.7629	14.8547	13.5672	13.1241	5.71845	14.5106	10.7899
AT2G01180.1	ATPAP1, PAP1, LPP1, ATLPP1	phosphatidic acid phosphatase 1	1.21942	0.010156	0.033213	0.758587	0.256386	0.5196	1.71488	0.0106357	0.0543071	-1.27714	0.0791211	1	0.957135	0.308317	0.999987	166	13	52	24	2284	3122	633	2133	2130	189	1.97912	5.74132	0.78337	38.6287	49.4911	0.75568	1.70551	1.48024	48.2744	27.0224
AT1G07670.1	ATECA4, ECA4	endomembrane-type CA-ATPase 4	0.695843	0.0128483	0.0403057	0.419544	0.292669	0.559398	0.989204	0.0131195	0.0640009	-0.579764	0.180797	1	0.570794	0.308472	0.999987	1301.72	228.575	790.087	499.624	3370.83	1301.39	1464.03	1961.75	2622.94	566.776	6.24335	5.18191	5.54675	22.4427	8.49573	4.62501	2.09833	12.433	17.8511	13.5024
AT1G60680.1		NAD(P)-linked oxidoreductase superfamily protein	2.12341	5.26416e-06	4.15293e-05	1.67711	0.0110531	0.0609264	2.61936	7.53236e-05	0.000929445	-0.540494	0.453443	1	0.943924	0.308598	0.999987	73	52	25	205	783	666	269	682	815	150	1.02896	2.73077	3.7034	15.4725	12.9523	0.429351	1.52106	14.9347	18.1895	12.4803
AT1G78450.1		SOUL heme-binding family protein	-7.5672	3.73962e-18	1.67377e-16	-6.8275	3.2612e-10	1.79721e-08	-8.55062	7.78871e-11	4.44636e-09	-0.270647	0.669052	1	-1.72187	0.309028	0.999987	166	0	92	0	1	1	89	0	0	58	3.81207	1.48736	0	0.0262752	0.0502953	2.56999	1.03633	0	0.0352496	0
AT1G01070.1		nodulin MtN21 /EamA-like transporter family protein	1.29611	0.00355109	0.0135888	1.77122	0.00544102	0.035154	0.863845	0.173611	0.399246	0.371382	0.591065	1	-0.905733	0.309061	0.999987	30	41	46	36	248	307	141	251	323	102	0.420307	1.52781	2.90239	4.947	5.80024	0.785248	1.13396	2.60694	6.68582	4.61701
AT1G11130.1	SUB, SCM, SRF9	Leucine-rich repeat protein kinase family protein	1.50122	1.20997e-05	8.89945e-05	1.86965	0.000178796	0.00219249	1.16029	0.0192321	0.0857109	0.243683	0.652339	1	-0.707989	0.309086	0.999987	31	25	28	22	542	849	215	583	756	176	0.186112	0.930196	0.759252	4.47319	6.67488	0.205122	0.806446	0.684936	6.42805	4.71749
AT1G10280.1		Core-2/I-branching beta-1,6-N-acetylglucosaminyltransferase family protein	0.650419	0.0136601	0.0424634	0.939234	0.0157209	0.0796849	0.395132	0.299586	0.550391	0.390607	0.342802	1	-0.542988	0.309331	0.999987	41	15	39	24	186	210	100	160	220	94	0.381546	0.673605	0.705796	2.41463	2.69097	0.442594	0.675263	1.15664	2.88392	2.09281
AT1G03000.1	PEX6	peroxin 6	-1.2988	2.35793e-06	2.00757e-05	-1.00969	0.0112892	0.0619486	-1.57397	6.65107e-05	0.000834318	0.22412	0.594808	1	-0.563215	0.309625	0.999987	460	36	420	45	457	230	622	205	437	491	2.53404	2.50996	1.00328	3.59446	1.70166	2.82348	1.99311	1.28579	2.20546	2.56256
AT1G58420.1		Uncharacterised conserved protein UCP031279	1.85656	1.6592e-05	0.000118619	1.44186	0.0190119	0.0918521	2.32081	0.000185411	0.00198049	-0.761105	0.260615	1	0.879956	0.309631	0.999987	33	4	21	26	474	810	152	561	572	40	0.911127	3.12582	0.556919	18.6764	30.2327	0.704705	0.822723	3.68979	29.5023	17.2014
AT2G07827.2		unknown protein; FUNCTIONS IN: molecular_function unknown; INVOLVED IN: biological_process unknown; LOCATED IN: cellular_component unknown; Has 1 Blast hits to 1 proteins in 1 species: Archae - 0; Bacteria - 0; Metazoa - 0; Fungi - 0; Plants - 1; Viruses - 0; Other Eukaryotes - 0 (source: NCBI BLink).	0.91644	4.58385e-05	0.000296904	0.672692	0.0438173	0.168136	1.142	0.000498427	0.00452894	0.0136077	0.969553	1	0.470681	0.309676	0.999987	172	18	116	96	695	582	239	615	948	194	7.19528	7.66008	3.78933	39.4777	32.141	5.88266	6.05345	20.5228	48.0987	41.1013
AT2G36000.1		Mitochondrial transcription termination factor family protein	-1.92227	4.60221e-07	4.49782e-06	-1.5115	0.00634407	0.0397545	-2.29267	2.73223e-05	0.000392585	0.527783	0.362969	1	-0.779605	0.309833	0.999987	229	23	237	27	69	67	270	61	93	279	2.84076	2.58324	1.44197	1.13462	1.2364	3.58326	2.6344	1.73234	1.44655	1.22646
AT1G04180.1	YUC9	YUCCA 9	2.78845	0.000562036	0.00275241	2.04512	0.0688798	0.228329	3.71552	0.00234189	0.0164678	-1.51144	0.258552	1	1.67222	0.310241	0.999987	0	4	0	10	110	81	43	110	69	9	0	0.461843	0.294572	2.36678	1.53255	0	0.125083	0.753221	2.99711	1.20435
AT4G16690.1	ATMES16, MES16	methyl esterase 16	-4.37282	5.24849e-19	2.56566e-17	-4.90432	1.03327e-11	7.64654e-10	-3.93763	3.30733e-09	1.33933e-07	-0.362557	0.575505	1	0.967928	0.310378	0.999987	379	0	183	3	10	12	165	15	16	118	6.15395	2.00956	0	0.204262	0.355662	3.61903	1.40192	0.251549	0.398677	0.251769
AT5G66630.1	DAR5	DA1-related protein 5	1.341	1.17576e-10	2.1042e-09	1.12322	0.00032076	0.00355381	1.56602	6.72624e-07	1.5561e-05	-0.32588	0.341732	1	0.444273	0.310444	0.999987	77.2795	16	47.1991	63.5476	419.455	371.991	140.249	301.361	438.611	76.6885	0.555301	0.713802	0.58149	4.21637	3.60539	0.413756	0.419097	2.36682	4.27189	3.29384
AT1G33090.1		MATE efflux family protein	2.00945	7.48859e-06	5.74612e-05	2.49083	0.00025024	0.00290506	1.56133	0.0140244	0.0673735	0.909987	0.235298	1	-0.927944	0.311346	0.999987	2	2	5	4	69	80	12	68	79	12	0.0195296	0.0831672	0.098739	0.959928	1.08025	0.0595353	0.0720362	0.202239	1.3333	0.804827
AT5G46560.1		CONTAINS InterPro DOMAIN/s: Inner nuclear membrane protein MAN1 (InterPro:IPR018996); Has 58 Blast hits to 58 proteins in 29 species: Archae - 0; Bacteria - 4; Metazoa - 11; Fungi - 15; Plants - 20; Viruses - 0; Other Eukaryotes - 8 (source: NCBI BLink).	-0.5599	0.00118968	0.00528404	-0.374939	0.140051	0.361427	-0.73068	0.00334274	0.0219041	0.240304	0.362904	1	-0.354728	0.311491	0.999987	369	33	297	65	648	671	644	477	786	587	4.32946	5.57829	1.957	10.8516	10.9104	4.24765	5.07182	3.94558	11.0711	9.93232
AT3G04960.3		Domain of unknown function (DUF3444)	-1.84554	0.00483395	0.0177182	-2.49141	0.0112239	0.0616496	-1.17345	0.207206	0.444659	-0.352468	0.710317	1	1.31701	0.31177	0.999987	18	0	6	5	22	9	69	15	19	49	0.155647	0.446979	0	0.266853	0.142071	0.0632774	0.31917	0.223964	0.238779	0.155813
AT1G35290.1		Thioesterase superfamily protein	2.51051	8.80284e-05	0.000530192	1.90829	0.0405608	0.158937	3.21692	0.00044923	0.0041627	-0.0219026	0.982913	1	1.30966	0.312115	0.999987	2	2	3	37	156	201.339	54	172.355	227.369	30.7159	0.0465872	0.896773	0.235075	5.2073	6.33462	0.0850009	0.636479	4.43781	7.23478	5.64639
AT3G54630.1		CONTAINS InterPro DOMAIN/s: Kinetochore protein Ndc80 (InterPro:IPR005550); Has 24780 Blast hits to 15608 proteins in 1321 species: Archae - 545; Bacteria - 2969; Metazoa - 12597; Fungi - 2181; Plants - 1581; Viruses - 39; Other Eukaryotes - 4868 (source: NCBI BLink).	-2.43124	0.00223274	0.00913146	-3.24258	0.00444343	0.0299648	-1.67857	0.126817	0.326445	-0.996384	0.39074	1	1.56401	0.312183	0.999987	160.134	3.01e-08	53.0745	1.79e-07	77.3099	37.5391	106.424	65	124.96	64.242	1.46091	0.715155	1.38784e-09	1.03696	0.433896	0.590498	0.459013	8.45668e-09	1.09392	1.21642
AT1G22430.1		GroES-like zinc-binding dehydrogenase family protein	-1.94591	2.46623e-13	6.4135e-12	-1.66256	1.58689e-05	0.000285652	-2.20535	7.70852e-09	2.92776e-07	0.112422	0.782482	1	-0.541635	0.312226	0.999987	1005	39	571	44	419	471	1000	288	508	1084	12.1425	9.09923	2.38152	7.07232	7.52967	8.40881	10.1688	2.74993	6.74775	6.44939
AT1G66970.2	SVL2	SHV3-like 2	-0.733443	0.0145354	0.0446735	-1.03244	0.0155415	0.0789297	-0.432434	0.306206	0.557278	-0.244955	0.592166	1	0.601267	0.312265	0.999987	908	61	383	99	1227	1246	1953	1767	2361	1693	5.87241	9.36181	1.99556	11.0791	10.7822	3.02227	8.42603	3.31969	21.6771	16.1031
AT3G52840.1	BGAL2	beta-galactosidase 2	-0.768678	0.00343252	0.0132003	-0.493884	0.191049	0.438385	-1.02902	0.00621693	0.0358093	0.319719	0.432574	1	-0.533828	0.312835	0.999987	1322	141	909	195	2936	2030	3068	1917	3311	3449	9.07768	15.7921	4.89712	28.4784	18.2546	7.61516	17.9936	6.94125	24.7009	24.3117
AT4G26610.1	D6PKL1, AGC1-2	D6 protein kinase like 1	-0.805425	0.000128616	0.000746584	-1.02381	0.000870431	0.00798528	-0.594944	0.0492093	0.170875	-0.334068	0.300167	1	0.429996	0.312936	0.999987	560	26	308	73	677	392	737	437	648	448	4.91297	4.86063	1.15342	8.32298	4.64139	3.29554	3.09229	3.3174	7.29481	5.86462
AT2G41010.1	ATCAMBP25, CAMBP25	calmodulin (CAM)-binding protein of 25 kDa	1.53232	7.21931e-05	0.000445937	1.1613	0.0332809	0.137263	1.9384	0.000498966	0.00453212	-1.01706	0.09129	1	0.778285	0.313147	0.999987	83	18	34	43	215	531	125	309	270	39	1.71234	1.902	1.87453	6.13629	14.2788	0.853627	0.655157	4.57282	12.0642	5.69982
AT1G62914.1		pentatricopeptide (PPR) repeat-containing protein	-0.716594	0.0025395	0.0102103	-0.461411	0.191377	0.438788	-0.948019	0.00574744	0.0337525	0.451662	0.211359	1	-0.485772	0.313939	0.999987	118.757	16	147.442	23.5978	223.463	189.401	272.268	153.061	306.397	221.914	1.34385	2.21461	0.91519	3.79091	2.72727	2.03391	1.93524	1.38175	3.43837	3.57029
AT1G48570.1		zinc finger (Ran-binding) family protein	-0.901287	7.03573e-06	5.43282e-05	-0.69316	0.0174132	0.0859454	-1.10065	0.000125642	0.00143388	0.252037	0.405614	1	-0.406393	0.314014	0.999987	432	33	426	65	183	224	271	157	217	204	4.83463	2.32273	1.8668	2.81465	3.38312	5.81188	1.72536	3.76426	3.48559	2.48076
AT5G57500.1		Galactosyltransferase family protein	2.0799	0.00280072	0.0110978	1.40892	0.174127	0.414868	2.85382	0.00496323	0.0299173	-0.0949696	0.933166	1	1.44409	0.314023	0.999987	3	0	2	22	68	91	26	56	107	17	0.0477571	0.310535	0	1.41998	1.98754	0.0387791	0.233993	1.80876	1.80771	1.76868
AT4G02450.1		HSP20-like chaperones superfamily protein	0.980006	0.00478431	0.0175652	1.33964	0.00682033	0.0420605	0.640826	0.193433	0.426529	0.771137	0.151117	1	-0.697302	0.31445	0.999987	233	141	389	382	498	452	234	388	529	241	4.04192	2.95179	12.3528	12.2216	11.0571	8.21711	3.23764	34.2045	12.5655	9.44957
AT3G54320.1	WRI1, WRI, ASML1, ATWRI1	Integrase-type DNA-binding superfamily protein	0.85576	0.000310702	0.00163785	1.09955	0.00152921	0.0126589	0.613284	0.0751348	0.23056	0.172779	0.64292	1	-0.485294	0.314562	0.999987	103	26	95	35	375	419	142	288	423	102	1.269	1.35028	1.61894	6.76118	7.04393	1.42655	0.922597	2.23037	6.8809	5.44409
AT1G31320.1	LBD4	LOB domain-containing protein 4	2.30664	2.24247e-06	1.91864e-05	1.84648	0.00731493	0.0444405	2.82571	7.11145e-05	0.00088345	-0.511986	0.513386	1	0.980723	0.314859	0.999987	14	11	4	39	96	58	24	69	121	15	0.281672	0.368456	1.11725	2.50869	1.65251	0.0979477	0.258107	4.04553	2.53212	2.67437
AT4G16720.1		Ribosomal protein L23/L15e family protein	0.78561	0.000985816	0.00448387	0.549363	0.108371	0.308603	1.0314	0.00259255	0.0178412	-0.290571	0.435044	1	0.483347	0.315328	0.999987	2968	607	2112	1720	1791	2143	1228	2226	1942	617	66.3747	20.5748	68.5056	57.2886	66.6127	57.4609	10.396	198.136	95.222	45.6079
AT3G20760.1		Nse4, component of Smc5/6 DNA repair complex	1.3404	0.00966135	0.0318515	0.854526	0.248494	0.510621	1.8898	0.010027	0.052069	-0.352384	0.659138	1	1.03687	0.315581	0.999987	31	12	16	85	1065	1070	667	817	1156	377	0.219836	3.55606	0.430411	10.6494	10.2068	0.138424	2.13095	3.12447	11.4877	8.62154
AT5G15790.1		RING/U-box superfamily protein	0.868506	0.00205414	0.00850799	1.17042	0.00447493	0.030114	0.596965	0.141092	0.349353	0.359081	0.414414	1	-0.572177	0.31586	0.999987	56	23	45	38	382	464	185	320	464	186	0.657996	1.63801	1.36594	6.27323	7.01384	0.644512	1.63051	2.30997	7.21116	5.65502
AT5G51010.1		Rubredoxin-like superfamily protein	-2.35483	1.4287e-10	2.52172e-09	-1.97559	0.000163361	0.00203063	-2.71247	2.13738e-07	5.6208e-06	0.187077	0.739591	1	-0.735361	0.316251	0.999987	1561.69	71.7368	815.497	74.3868	171.368	231.582	837.433	161.817	198.233	918.106	35.1668	14.4548	8.15211	5.34234	7.05823	22.3403	15.268	8.62785	7.08496	5.15229
AT5G18790.1		Ribosomal protein L33 family protein	1.11653	0.00196787	0.00819208	0.764346	0.129972	0.344959	1.47333	0.00412865	0.0258401	-0.715077	0.196253	1	0.710179	0.316422	0.999987	31	7	11	6	208	235	91	220	324	49	1.62271	3.60788	1.84047	14.9181	17.039	0.696754	2.44554	1.59834	23.1936	18.7373
AT5G48450.1	sks3	SKU5 similar 3	1.12852	0.00123753	0.00546965	0.789014	0.113569	0.317637	1.48755	0.00287297	0.0193741	-0.581228	0.282734	1	0.699971	0.316499	0.999987	97	32	46	98	569	393	296	322	591	142	0.89195	2.11976	1.48782	7.40997	4.84458	0.515838	0.966991	4.66701	5.51584	5.60361
AT2G24545.1		other RNA	-1.98524	0.0114699	0.0367317	-1.20543	0.277115	0.542617	-2.73105	0.0133492	0.0648483	0.727401	0.51858	1	-1.52509	0.316735	0.999987	41.4868	0	51.6489	0	24.5483	23.6952	17.5243	10.3229	20.2006	20.3792	0.901713	0.246271	0	0.716878	0.617881	1.36587	0.366121	0	0.556385	0.408106
AT1G01190.1	CYP78A8	cytochrome P450, family 78, subfamily A, polypeptide 8	2.26985	9.85569e-06	7.38813e-05	2.84287	0.000321119	0.00355611	1.77776	0.0151219	0.0712119	1.00555	0.257432	1	-1.06221	0.317195	0.999987	1	4	4	3	69	52	10	74	64	10	0.0111528	0.0746686	0.225503	1.04549	0.879522	0.0543847	0.0890567	0.173141	1.59136	0.737826
AT1G57610.1		Protein of unknown function (DUF607)	-0.737416	0.00482548	0.0176925	-0.460241	0.229864	0.487811	-0.98912	0.00833612	0.0451402	0.448232	0.261667	1	-0.527865	0.317229	0.999987	153	22	178	34	631	474	772	380	830	669	2.09125	7.90135	1.51945	12.1745	8.86231	2.96459	7.0834	2.40236	10.3816	11.8879
AT1G73220.1	AtOCT1, 1-Oct	organic cation/carnitine transporter1	3.33011	1.34854e-09	2.03306e-08	2.82735	0.000417053	0.00437728	3.96977	1.23169e-06	2.67317e-05	-0.533319	0.564501	1	1.14363	0.317692	0.999987	2	0	3	19	848	837	95	717	770	29	0.0190486	0.683662	0	11.4094	10.8494	0.0348429	0.234241	0.937068	12.6538	7.68555
AT2G05310.1		unknown protein; FUNCTIONS IN: molecular_function unknown; INVOLVED IN: biological_process unknown; LOCATED IN: chloroplast; BEST Arabidopsis thaliana protein match is: unknown protein (TAIR:AT4G13500.1); Has 50 Blast hits to 50 proteins in 20 species: Archae - 0; Bacteria - 0; Metazoa - 0; Fungi - 0; Plants - 50; Viruses - 0; Other Eukaryotes - 0 (source: NCBI BLink).	-2.4765	2.64168e-07	2.7075e-06	-1.98282	0.00369762	0.0258814	-2.93896	1.58883e-05	0.000242773	0.393671	0.591985	1	-0.954411	0.317778	0.999987	774.349	47.6568	401.381	54.586	182.532	291.832	1288.95	166.865	256.33	1557.38	30.5075	39.1239	9.45188	10.3562	15.4669	19.1785	45.6999	11.0009	11.8466	10.8288
AT1G06780.2	GAUT6	galacturonosyltransferase 6	0.589317	0.00085625	0.00396479	0.776045	0.00284763	0.0209934	0.412843	0.10772	0.292701	0.326778	0.239816	1	-0.362014	0.317947	0.999987	276	69	288	166	1282	1097	632	854	1400	511	1.93779	3.3926	2.45028	12.6778	10.1592	2.46689	2.64597	6.04141	11.158	10.3955
AT2G23000.1	scpl10	serine carboxypeptidase-like 10	2.72863	0.00320051	0.0124197	3.71437	0.00451055	0.0303012	1.8877	0.145445	0.356175	2.6797	0.0591307	1	-1.82438	0.31801	0.999987	2	62.7842	6	241.87	702.701	930.53	183	1315.85	2221	843	0.0239504	1.73515	3.80004	12.1669	15.4841	0.0875787	7.40625	14.9834	29.5604	28.4088
AT1G56050.1		GTP-binding protein-related	-0.851975	0.0106279	0.0344927	-0.503363	0.297354	0.564602	-1.17654	0.0140846	0.0675803	0.389954	0.44944	1	-0.671776	0.318301	0.999987	281	48	278	51	261	190	405	199	318	370	3.38499	3.75499	2.92243	4.33821	2.99502	4.08184	3.33525	3.17801	4.288	3.99683
AT2G07735.1		transposable element gene	0.683864	0.0144834	0.0445458	0.391306	0.337483	0.604698	0.955899	0.0186766	0.0838146	-0.451996	0.300081	1	0.565623	0.318361	0.999987	89	8	38	23	343	271	129	242	420	89	6.09208	6.724	2.74384	33.5394	24.0286	3.13772	4.17554	7.95959	32.4737	33.7909
AT5G59780.3	MYB59, ATMYB59-3	myb domain protein 59	-1.38526	4.65568e-10	7.54091e-09	-1.15424	0.000292261	0.00329922	-1.59966	3.74011e-07	9.21582e-06	0.757724	0.0259141	1	-0.444067	0.318372	0.999987	1474	58	1843	286	857	795.229	1309	617	1023	1577	27.8938	18.5568	5.54184	22.5767	20.6257	42.4569	22.4205	27.918	21.6952	19.9806
AT5G24550.1	BGLU32	beta glucosidase 32	6.37565	3.19775e-12	7.19582e-11	7.32607	2.14601e-07	6.45493e-06	5.4957	7.1433e-06	0.00012205	1.32897	0.43603	1	-1.82906	0.318385	0.999987	0	0	0	0	222	201	0	110	201	1	0	0	0	3.39847	2.92555	0	0.0137291	0	2.28052	2.39091
AT5G11070.1		unknown protein; Has 1807 Blast hits to 1807 proteins in 277 species: Archae - 0; Bacteria - 0; Metazoa - 736; Fungi - 347; Plants - 385; Viruses - 0; Other Eukaryotes - 339 (source: NCBI BLink).	-1.27889	4.03965e-05	0.000265533	-1.58083	0.00039249	0.00416205	-0.960604	0.0303108	0.120616	-0.878547	0.0658746	1	0.621372	0.318737	0.999987	967	30	505	77	996	1543	2861	995	873	813	25.0387	55.967	3.91816	36.3594	54.4108	15.8978	15.5735	10.2552	47.9783	24.2098
AT1G14860.1	atnudt18, NUDT18	nudix hydrolase homolog 18	-1.56415	9.81603e-06	7.36293e-05	-1.19997	0.016518	0.0827001	-1.89055	0.000125264	0.00143094	0.424994	0.417997	1	-0.689655	0.319215	0.999987	329	7	307	18	469.33	521.053	545.152	303.167	504.264	588.403	5.47341	6.72701	0.588194	11.1558	11.7894	6.22007	7.37169	1.54614	9.52706	8.56104
AT1G17850.2		Rhodanese/Cell cycle control phosphatase superfamily protein	-0.846926	0.00214618	0.00882978	-0.557534	0.164356	0.400489	-1.10886	0.00470428	0.0285949	0.514921	0.217769	1	-0.550064	0.319502	0.999987	186.192	21.2064	180.211	47.202	167.547	213.309	269.188	139.745	232.464	289.686	1.62646	1.6946	0.936723	2.14398	2.47727	1.91994	1.85401	2.13584	2.31407	2.15992
AT2G21590.1	APL4	Glucose-1-phosphate adenylyltransferase family protein	4.59216	2.68354e-50	1.0228e-47	4.27949	2.64069e-22	7.89193e-20	4.90104	6.82012e-28	3.87318e-25	-0.441955	0.371066	1	0.622684	0.319602	0.999987	88	101	38	352	6466	7129	159	5422	8768	117	0.759323	1.04423	4.40689	79.2348	82.2071	0.399907	0.75908	15.7337	88.7165	79.3619
AT1G48510.1		Surfeit locus 1 cytochrome c oxidase biogenesis protein	2.5922	6.22692e-08	7.14792e-07	2.15661	0.00186969	0.0149774	3.15845	2.29557e-05	0.000338405	-0.773229	0.350566	1	1.0031	0.319801	0.999987	4	6	1	17	115	107	30	95	142	13	0.0512649	0.288775	0.388609	2.11006	1.75463	0.0156192	0.133692	1.12669	2.28111	1.99475
AT4G16210.1	ECHIA, E-COAH-2	enoyl-CoA hydratase/isomerase A	1.12862	5.99839e-05	0.000377694	0.853345	0.0351167	0.142441	1.4175	0.000461585	0.00425743	-0.316602	0.471617	1	0.565355	0.319801	0.999987	267	49	225	206	708	734	321	720	662	125	4.77978	4.53183	4.42969	18.1002	17.8802	4.90426	1.71928	19.0306	24.1766	12.8258
AT2G17430.1	ATMLO7, MLO7, NTA	Seven transmembrane MLO family protein	-1.20649	0.00517445	0.0187633	-0.773256	0.21273	0.466198	-1.6193	0.00835793	0.0452323	0.235612	0.710685	1	-0.845026	0.320012	0.999987	73	3	57	1	156	116	116	77	132	118	0.760376	1.00142	0.157972	2.27424	1.58582	0.723885	0.928126	0.0539176	1.58208	1.52973
AT5G52300.1	RD29B, LTI65	CAP160 protein	-1.91623	0.00249987	0.0100766	-1.3552	0.131836	0.347897	-2.59863	0.00345884	0.0225444	1.30878	0.172427	1	-1.24286	0.32029	0.999987	187	4	631	13	860	227	872	431	618	321	1.53216	5.39543	0.165736	10.0201	2.67441	6.30606	2.00664	0.551859	6.6743	5.44027
AT1G44446.1	CH1, ATCAO, CAO	Pheophorbide a oxygenase family protein with Rieske [2Fe-2S] domain	-2.24787	1.17317e-22	7.84034e-21	-2.01151	1.18681e-09	5.84898e-08	-2.47415	6.66704e-14	6.76691e-12	0.119045	0.738872	1	-0.461286	0.320438	0.999987	7689	252	5014	416	726	983	2886	589	852	2660	68.0079	19.2468	11.2705	8.88639	11.6353	54.0864	17.7089	19.0585	9.81042	7.96968
AT1G78930.1		Mitochondrial transcription termination factor family protein	-1.28094	1.20782e-07	1.31941e-06	-1.03589	0.00316302	0.0228772	-1.5142	9.13776e-06	0.000151097	0.480824	0.17982	1	-0.477339	0.321028	0.999987	282	13	319	28	161	170	240	140	204	214	2.38389	1.50104	0.555723	1.96141	1.95374	3.28907	1.31587	1.22623	2.17871	1.84949
AT5G36140.1	CYP716A2	cytochrome P450, family 716, subfamily A, polypeptide 2	2.25482	0.00318326	0.012363	3.04968	0.00690761	0.0424751	1.55649	0.128701	0.329836	1.51916	0.220893	1	-1.4949	0.321098	0.999987	0	1	0	5	91	47	9	44	45	20	0	0.123126	0.101819	2.2842	1.39155	0	0.283383	0.519935	1.67164	1.02717
AT4G28490.1	RLK5, HAE	Leucine-rich receptor-like protein kinase family protein	1.03819	0.00022868	0.00124541	0.770976	0.054074	0.193569	1.3231	0.00086012	0.00713008	-0.307476	0.475006	1	0.553041	0.321228	0.999987	85	23	67	39	681	405	287	550	967	126	0.446586	1.1681	0.611356	5.15118	2.94088	0.429597	0.485828	1.06292	5.51239	5.42294
AT1G11820.2		O-Glycosyl hydrolases family 17 protein	-1.79815	1.45024e-16	5.54479e-15	-2.01504	1.12549e-10	6.9408e-09	-1.58595	2.72301e-07	7.02154e-06	-0.491756	0.133656	1	0.430198	0.321471	0.999987	1411	44	557	79	375	326	1060	306	416	700	12.9307	7.10133	2.03883	4.86039	4.12554	6.22501	4.92576	3.74949	5.42686	4.09796
AT4G38850.1	SAUR_AC1, ATSAUR15, SAUR15, SAUR-AC1	SAUR-like auxin-responsive protein family	-2.97695	0.00592294	0.0210644	-3.86674	0.0153562	0.0782785	-1.72849	0.248998	0.495024	-0.314794	0.84447	1	2.14021	0.321802	0.999987	15	1	30	24	5	1	62	2	1	30	0.680044	1.97988	0.227983	0.259667	0.04961	1.64773	0.92744	5.55246	0.139097	0.0396299
AT1G06475.1		unknown protein; Has 35333 Blast hits to 34131 proteins in 2444 species: Archae - 798; Bacteria - 22429; Metazoa - 974; Fungi - 991; Plants - 531; Viruses - 0; Other Eukaryotes - 9610 (source: NCBI BLink).	2.39613	3.06718e-12	6.93398e-11	2.76106	2.80618e-08	1.03015e-06	2.08405	1.22846e-05	0.000194952	0.844727	0.122122	1	-0.675907	0.321894	0.999987	19	8	20	28	286	421	29	342	402	47	0.769076	0.8951	1.6299	16.7816	23.3476	0.981632	1.22127	5.79508	25.3535	17.7569
AT1G77480.1		Eukaryotic aspartyl protease family protein	-0.657491	0.00443615	0.0164956	-0.416537	0.215108	0.469247	-0.880839	0.00818193	0.0445154	0.109622	0.758393	1	-0.463198	0.321979	0.999987	516	42	323	59	571	643	546	397	664	546	5.2899	4.25415	2.17676	8.16812	8.92688	4.03741	4.24653	3.13115	7.81697	7.13994
AT3G10550.1	MTM1, AtMTM1	Myotubularin-like phosphatases II superfamily	-0.502906	0.00984333	0.0323378	-0.701474	0.0142693	0.0741817	-0.309986	0.271054	0.519518	-0.289246	0.334615	1	0.392553	0.322173	0.999987	433	26	275	68	584	390	561	407	624	311	2.55517	2.43449	0.776149	4.85533	3.05098	1.98022	1.42908	2.08101	4.43545	3.77205
AT5G65040.1		Protein of unknown function (DUF581)	2.33579	2.02496e-15	6.86038e-14	2.63734	4.22168e-10	2.30306e-08	2.05357	7.86558e-07	1.79531e-05	0.662583	0.150688	1	-0.582383	0.322173	0.999987	47	36	60	140	764	1042	127	623	898	134	1.52595	3.02492	5.88985	34.9433	45.4614	2.36554	3.48444	23.3169	37.74	31.2215
AT1G75460.1		ATP-dependent protease La (LON) domain protein	-5.03125	1.30365e-11	2.68581e-10	-4.23772	4.94173e-05	0.000742725	-5.69987	8.57553e-08	2.49139e-06	-0.190757	0.863642	1	-1.46015	0.32226	0.999987	859	21	387	3	7	12	617	15	7	435	8.07717	4.35271	0.998397	0.118229	0.154489	4.43759	3.22628	0.146081	0.259662	0.0565003
AT4G15093.1		catalytic LigB subunit of aromatic ring-opening dioxygenase family	1.81567	1.29924e-12	3.05911e-11	2.07932	1.81728e-08	6.97902e-07	1.56663	1.94982e-05	0.000292131	0.328529	0.412921	1	-0.511335	0.32258	0.999987	96	68	87	134	2097	2584	548	1546	2740	494	1.65298	6.98311	5.91329	52.1664	59.91	1.82417	6.41719	11.91	50.2851	49.2091
AT5G65750.1		2-oxoglutarate dehydrogenase, E1 component	1.0854	2.40449e-06	2.04436e-05	0.857642	0.00981306	0.0557388	1.31866	7.03926e-05	0.000876307	-0.211802	0.557125	1	0.462103	0.322634	0.999987	1733	256	1262	944	7050	6091	2349	6141	7544	1227	8.472	8.49804	6.33186	48.7165	40.1465	7.52968	4.55766	23.9427	56.4419	38.5047
AT1G68130.1	AtIDD14, IDD14	indeterminate(ID)-domain 14	-1.03719	0.000232231	0.00126193	-1.32792	0.00156666	0.0129229	-0.759988	0.0611566	0.199358	0.112151	0.796056	1	0.56922	0.322728	0.999987	251	9	213	63	179	174	346	230	200	252	2.52068	2.51734	0.456945	2.66328	2.33193	2.60821	1.98144	3.27549	4.11373	1.97474
AT5G56030.2	HSP81-2	heat shock protein 81-2	1.09436	4.5215e-07	4.42765e-06	0.881849	0.00481949	0.0319622	1.31609	2.62294e-05	0.000379165	-0.521393	0.125623	1	0.435486	0.322799	0.999987	7137.45	1620.1	4236.12	3577.29	7600.85	8659.76	3666.98	7744.48	6898.05	1575.95	53.5619	20.6492	61.4883	80.5802	87.555	38.7795	9.04037	139.127	109.739	54.4236
AT1G78100.1		F-box family protein	-0.792513	0.00213153	0.00877689	-1.05094	0.00514304	0.0336484	-0.533589	0.151774	0.366185	-0.19307	0.629767	1	0.518598	0.322897	0.999987	783	38	601	180	247	141	312	170	206	164	10.9042	3.27473	2.67391	5.06368	2.63868	10.198	1.65667	12.9569	4.70111	3.19919
AT1G02810.1		Plant invertase/pectin methylesterase inhibitor superfamily	2.02311	1.15917e-07	1.27024e-06	1.66341	0.00213176	0.0167093	2.41646	9.76978e-06	0.000160157	-0.724389	0.223771	1	0.754432	0.323046	0.999987	34	24	30	82	797	979	322	700	717	92	0.314781	2.22441	1.12349	10.0746	12.2602	0.338713	0.700286	3.93166	12.3145	7.08841
AT2G45050.1	GATA2	GATA transcription factor 2	1.20535	0.0102925	0.0335589	0.774624	0.244759	0.506611	1.70298	0.0131237	0.0640009	-0.866012	0.241784	1	0.929624	0.323194	0.999987	9	4	4	10	98	110	67	113	77	24	0.151122	0.860069	0.339231	2.24683	2.55616	0.081795	0.308354	0.866906	3.47868	1.36004
AT2G26692.1		other RNA	-2.7269	0.0041183	0.0154598	-1.90122	0.142286	0.365049	-3.74211	0.00856276	0.0460205	0.631228	0.589305	1	-1.84148	0.323845	0.999987	10.3007	0	11	1	3	2	7.02257	1	0	8.04167	0.509679	0.274724	0	0.170012	0.162217	0.65889	0.327985	0.252074	0.075892	0.0873874
AT5G20635.1		FUNCTIONS IN: molecular_function unknown; INVOLVED IN: biological_process unknown; LOCATED IN: keratin filament, chloroplast; CONTAINS InterPro DOMAIN/s: Keratin, high sulphur B2 protein (InterPro:IPR002494); Has 6153 Blast hits to 2882 proteins in 265 species: Archae - 6; Bacteria - 47; Metazoa - 4777; Fungi - 68; Plants - 187; Viruses - 30; Other Eukaryotes - 1038 (source: NCBI BLink).	1.1149	0.0150614	0.045992	1.59627	0.0169904	0.0844847	0.696371	0.284247	0.533468	0.625872	0.38375	1	-0.898401	0.324973	0.999987	9	6	7	10	46	64	19	36	58	25	0.167389	0.283697	0.563473	1.10623	1.50728	0.158497	0.318427	0.959512	1.28447	1.0587
AT4G17030.1	ATEXLB1, EXPR, AT-EXPR, ATEXPR1, ATHEXP BETA 3.1, EXLB1	expansin-like B1	2.75826	5.67307e-10	9.06836e-09	3.17221	7.75541e-07	2.01321e-05	2.28927	0.000304773	0.00301762	0.934701	0.181303	1	-0.882014	0.325111	0.999987	27	29	63	34	2879	4265	322	3894	5306	200	0.465889	4.04097	2.52719	70.7491	98.4937	1.32375	2.56594	3.02832	126.999	97.5585
AT1G35612.1		transposable element gene	-1.97599	8.58158e-09	1.13335e-07	-1.63266	0.000771605	0.00727036	-2.27096	1.36731e-06	2.93283e-05	0.609549	0.199256	1	-0.637295	0.325895	0.999987	54	4	57	7	133	132	383	92	176	433	0.975298	5.06819	0.364816	3.69773	3.28346	1.25343	5.95443	0.652383	3.10441	3.42602
AT1G17440.1	EER4, TAF12B	Transcription initiation factor TFIID subunit A	0.688209	0.00211313	0.00871145	0.914465	0.0047929	0.0318402	0.470131	0.143139	0.352665	0.260606	0.453479	1	-0.443235	0.326257	0.999987	204	37	184	74	528	629	212	457	567	178	1.41274	1.14065	1.29601	5.0573	6.08365	1.55459	0.899859	2.65652	6.09776	4.12026
AT3G51670.1		SEC14 cytosolic factor family protein / phosphoglyceride transfer family protein	-0.551637	0.0155382	0.0472373	-0.320414	0.336908	0.604385	-0.779375	0.0186743	0.0838146	0.259052	0.469483	1	-0.457859	0.326298	0.999987	807	104	824	124	2354	2147	2663	1901	3063	1972	9.08772	22.2898	5.91991	36.7545	32.7348	11.3118	16.8556	7.22565	39.9803	35.7904
AT3G08720.1	ATPK19, ATS6K2, S6K2, ATPK2	serine/threonine protein kinase 2	1.2449	0.00345179	0.0132598	0.857382	0.156061	0.387427	1.68858	0.00519917	0.031088	-0.8058	0.219813	1	0.832002	0.326882	0.999987	377.209	38	222	127	7284	5275	1913.56	4599	7033	411	3.68559	13.6926	1.87717	99.8479	69.3915	2.64496	3.15347	6.42494	85.7726	72.3356
AT3G22930.1	CML11	calmodulin-like 11	1.09028	0.00827472	0.0279642	0.680159	0.246244	0.508341	1.48866	0.0120187	0.0600357	-1.23622	0.0536152	1	0.809474	0.327186	0.999987	226.918	21	51.9552	30.9463	572.045	746.281	146.706	422.442	614.627	81.0049	5.50689	2.65514	2.57119	20.3578	24.0525	1.5334	1.43382	3.86548	19.0641	15.7509
AT3G48700.1	ATCXE13, CXE13	carboxyesterase 13	3.11754	2.37167e-10	4.02572e-09	2.67568	9.32565e-05	0.00128178	3.64594	7.85934e-07	1.79531e-05	-0.855533	0.290069	1	0.970862	0.327374	0.999987	38	12	18	48	178	83	9	118	120	2	0.572915	0.128634	0.914001	3.77568	1.73379	0.330596	0.0184771	3.73887	3.42401	1.94694
AT2G45430.1	AHL22	AT-hook motif nuclear-localized protein 22	0.770173	0.000121854	0.000711438	0.979391	0.000953214	0.00860794	0.575618	0.0489762	0.170358	0.302345	0.340161	1	-0.40273	0.327541	0.999987	177	40	136	69	515	512	186	400	646	195	2.35007	1.87612	2.68374	9.488	9.04505	2.20043	1.88145	4.73664	10.0232	8.79326
AT2G41090.1		Calcium-binding EF-hand family protein	4.2414	2.10091e-52	8.96315e-50	3.97375	1.99142e-23	6.63173e-21	4.5223	1.61782e-29	1.01548e-26	-0.388613	0.375208	1	0.549931	0.327571	0.999987	274.095	616	114.225	1011.75	7697.39	8935.37	457	10751	12686	321	5.85558	7.22779	66.4218	232.562	258.548	2.96926	5.08592	111.382	435.19	288.582
AT5G16080.1	AtCXE17, CXE17	carboxyesterase 17	2.7987	0.000705026	0.00335696	3.56371	0.00250128	0.0189617	2.01433	0.0770773	0.234526	0.685773	0.617346	1	-1.54907	0.327832	0.999987	1	4	3	5	9	18	2	6	9	1	0.0140954	0.025762	0.284877	0.177289	0.33963	0.0515221	0.00864238	0.364262	0.173028	0.121286
AT4G21740.1		unknown protein; BEST Arabidopsis thaliana protein match is: unknown protein (TAIR:AT1G30515.1); Has 20 Blast hits to 20 proteins in 4 species: Archae - 0; Bacteria - 0; Metazoa - 0; Fungi - 0; Plants - 20; Viruses - 0; Other Eukaryotes - 0 (source: NCBI BLink).	1.05325	0.00092128	0.00422739	0.777927	0.0745718	0.240768	1.38843	0.00284224	0.0192084	-0.927971	0.0607138	1	0.611619	0.327939	0.999987	26	8	14	8	155	145	80	116	154	23	1.18204	2.76852	1.82894	10.3638	9.00451	0.771075	0.793206	1.85591	9.83382	7.47176
AT1G04560.1		AWPM-19-like family protein	-2.03867	0.012025	0.0381637	-1.46583	0.219006	0.47411	-3.04108	0.00773874	0.0425716	2.01262	0.0951436	1	-1.57402	0.327991	0.999987	23	0	119	0	332	302	508	426	506	164	0.531182	8.59428	0	10.6757	9.12992	3.34306	2.85885	0	19.4977	11.979
AT5G20790.1		unknown protein; FUNCTIONS IN: molecular_function unknown; INVOLVED IN: biological_process unknown; LOCATED IN: endomembrane system; EXPRESSED IN: 11 plant structures; EXPRESSED DURING: LP.04 four leaves visible, 4 anthesis, petal differentiation and expansion stage; BEST Arabidopsis thaliana protein match is: unknown protein (TAIR:AT3G43110.1); Has 30201 Blast hits to 17322 proteins in 780 speci…	5.2615	4.12273e-38	8.38048e-36	5.65693	4.6456e-23	1.44391e-20	4.89125	3.50842e-18	6.33961e-16	0.637194	0.336189	1	-0.764525	0.328251	0.999987	22	150	33	335	452	169	6	254	268	4	0.603315	0.15103	20.744	17.4829	6.57627	1.09995	0.0833937	47.224	13.8094	7.91212
AT1G52855.1		unknown protein; BEST Arabidopsis thaliana protein match is: unknown protein (TAIR:AT3G15534.1); Has 35333 Blast hits to 34131 proteins in 2444 species: Archae - 798; Bacteria - 22429; Metazoa - 974; Fungi - 991; Plants - 531; Viruses - 0; Other Eukaryotes - 9610 (source: NCBI BLink).	2.57139	0.000116644	0.000685521	3.17753	0.00100246	0.00896025	1.87	0.0474077	0.166731	0.938858	0.374981	1	-1.3067	0.328355	0.999987	9	4	17	3	193	244	11	171	211	6	0.364299	0.348095	0.814951	11.265	13.601	0.834387	0.195403	0.620901	13.236	9.77863
AT1G65870.1		Disease resistance-responsive (dirigent-like protein) family protein	-3.41318	4.02816e-05	0.000264849	-4.33574	0.000549685	0.00549945	-2.73415	0.0157979	0.0737546	-0.424101	0.685755	1	1.60263	0.328714	0.999987	44	0	15	0	2	1	13	5	3	14	1.70863	0.333836	0	0.222367	0.0425036	0.706511	0.398747	0	0.536566	0.169208
AT2G27550.1	ATC	centroradialis	3.49854	1.42205e-19	7.50826e-18	3.13581	2.75103e-08	1.01792e-06	3.92662	1.8762e-11	1.20299e-09	-0.770472	0.237038	1	0.792442	0.328741	0.999987	10	16	2	48	1706	1997	208	1444	1714	97	0.227392	3.4316	1.83599	55.1307	61.7552	0.0553241	1.71977	5.6214	63.1759	40.8604
AT3G57630.1		exostosin family protein	1.99839	4.39696e-10	7.15033e-09	2.32323	4.60163e-07	1.27095e-05	1.69094	0.000233507	0.00241213	0.280302	0.576454	1	-0.630843	0.328808	0.999987	79	102	91	135	1830	1926	494	1530	2059	366	0.464667	2.12278	3.03498	15.0495	15.3083	0.65314	1.64192	4.11798	16.7095	12.7861
AT3G01260.1		Galactose mutarotase-like superfamily protein	2.70797	0.00196096	0.00816833	1.9764	0.106377	0.304564	3.65924	0.00320714	0.0211843	-0.740109	0.583976	1	1.68508	0.328875	0.999987	19	115	11	706	58	62	33	67	68	14	0.257746	0.330524	7.88297	1.16331	1.15889	0.181831	0.158084	49.5114	1.74847	0.956903
AT3G11080.1	AtRLP35, RLP35	receptor like protein 35	2.75221	1.09911e-11	2.2915e-10	2.37276	2.75703e-05	0.000451328	3.176	1.88945e-07	5.03544e-06	-0.858706	0.201032	1	0.804258	0.328961	0.999987	25	8.50759	8.46789	14.5836	206.583	258.083	21.1626	212.341	274.964	12.3038	0.149208	0.0917975	0.256859	1.73043	2.09331	0.0616695	0.0763429	0.451376	2.52953	1.71644
AT4G13290.1	CYP71A19	cytochrome P450, family 71, subfamily A, polypeptide 19	1.8456	0.00257411	0.0103344	1.3301	0.182211	0.426262	2.68923	0.00608769	0.0352607	-0.279835	0.799742	1	1.35818	0.328983	0.999987	0	0	0	8	560.285	594.4	240	497	660	127	0	1.53361	0	6.62462	6.80682	0	0.817716	0.353098	7.80315	6.00901
AT1G26220.1		Acyl-CoA N-acyltransferases (NAT) superfamily protein	-7.06309	0.000702592	0.00334798	-3.34497	0.246533	0.508482	-7.42821	0.0152669	0.0717669	-0.245184	0.936965	1	-4.08101	0.329036	0.999987	259.771	15.6812	116.706	0	0	0	25.6731	0	0	16.9068	7.39865	0.779795	2.25193	0	0	4.03934	0.547262	0	0	0
AT5G06940.1		Leucine-rich repeat receptor-like protein kinase family protein	1.80875	0.00111054	0.00498057	2.38189	0.00257236	0.0193871	1.29452	0.106077	0.289989	0.00249206	0.997727	1	-1.08506	0.329071	0.999987	4	13	4	7	150	187	61	93	162	39	0.026331	0.332039	0.43286	1.40677	1.71611	0.0321264	0.202735	0.2389	1.23194	1.16798
AT2G40400.1		Protein of unknown function (DUF399 and DUF3411)	-2.21875	1.1954e-29	1.45071e-27	-2.41346	3.23412e-17	5.35623e-15	-2.02736	5.13296e-13	4.55135e-11	-0.167289	0.575092	1	0.387273	0.329201	0.999987	2107	55	1207	138	231	212	1001	228	294	714	15.0535	5.31979	1.98745	2.31075	2.13645	10.5204	3.80532	5.11049	3.15643	2.21751
AT5G42040.1	RPN12b	regulatory particle non-ATPase 12B	1.6687	0.000220195	0.00120458	1.28536	0.040452	0.158642	2.20571	0.00247879	0.0172154	-1.30079	0.0969748	1	0.921676	0.330043	0.999987	8	1	4	3	93	86	26	55	78	5	0.236133	0.542239	0.148804	4.02083	3.52284	0.143449	0.107575	0.454793	3.0817	2.48335
AT5G47040.1	LON2	lon protease 2	-1.89674	7.54327e-16	2.68617e-14	-2.12466	4.3204e-10	2.33702e-08	-1.66067	9.64559e-07	2.14275e-05	-0.552758	0.131676	1	0.465047	0.330129	0.999987	5017	103	2966	257	1908	1226	4603	1191	1552	1829	29.5628	20.1243	3.07029	15.7771	9.73349	21.3266	8.199	7.8536	13.4136	9.74962
AT4G27530.1		unknown protein; BEST Arabidopsis thaliana protein match is: unknown protein (TAIR:AT5G53895.1); Has 14 Blast hits to 14 proteins in 3 species: Archae - 0; Bacteria - 0; Metazoa - 0; Fungi - 0; Plants - 14; Viruses - 0; Other Eukaryotes - 0 (source: NCBI BLink).	-2.85096	0.00276875	0.0109943	-2.10785	0.125633	0.338341	-3.93573	0.00454912	0.0278648	1.16294	0.387337	1	-1.82555	0.330396	0.999987	9	0	36	0	17	3	37	2	12	13	0.381409	1.06784	0	1.01927	0.139145	1.84929	0.357608	0	0.130059	0.51784
AT2G16970.1	MEE15	Major facilitator superfamily protein	1.1805	0.0116003	0.0370341	1.63507	0.0111519	0.0613416	0.759014	0.235192	0.478571	0.618018	0.402819	1	-0.875969	0.330476	0.999987	1	0	0	2	163	190	44	99	170	54	0.0136568	0.424266	0	3.0762	3.51502	0	0.527671	0.141197	2.57749	2.34972
AT3G21351.1		unknown protein; LOCATED IN: endomembrane system; BEST Arabidopsis thaliana protein match is: unknown protein (TAIR:AT3G21352.1).	-2.69772	1.29312e-07	1.40316e-06	-2.18695	0.00266499	0.0199114	-3.17192	9.38307e-06	0.000154538	0.870563	0.243422	1	-0.984177	0.330569	0.999987	425	3	672	13	15	20	35	10	20	33	22.6855	1.28107	0.804201	1.16047	1.57368	43.3966	1.30988	3.52988	0.900113	1.17006
AT3G21510.1	AHP1	histidine-containing phosphotransmitter 1	1.12288	0.00186491	0.00781627	1.4887	0.00394341	0.0271645	0.783201	0.129582	0.331274	-0.0687846	0.902228	1	-0.704335	0.330634	0.999987	143	41	70	27	1383	1961	343	957	1602	368	3.67344	6.59837	5.31263	50.2118	68.3549	2.18631	7.02233	3.56784	47.0464	43.8066
AT5G37240.1		unknown protein; Has 0 Blast hits to 0 proteins in 0 species (source: NCBI BLink).	-1.48525	0.0151668	0.0462745	-2.12469	0.0197431	0.0944452	-0.943252	0.282564	0.532027	-0.159231	0.858661	1	1.18088	0.330812	0.999987	14	0	4	2	27	8	42	22	40	47	0.699108	1.72058	0	2.00142	0.763976	0.241786	1.70736	0.508704	1.9148	2.40522
AT1G51830.1		Leucine-rich repeat protein kinase family protein	1.7742	1.92824e-06	1.67267e-05	2.15201	4.99257e-05	0.000748918	1.42707	0.00712717	0.0398997	0.194654	0.736018	1	-0.724001	0.330884	0.999987	355	102	255	133	3883.99	3134.99	328	1724	3574.99	369	2.987	2.01079	4.33998	46.3252	35.3627	2.61695	2.37103	5.79752	27.081	31.193
AT4G34210.1	ASK11, SK11	SKP1-like 11	5.84025	7.14505e-07	6.71894e-06	6.97902	6.99666e-05	0.000997548	4.71762	0.00261112	0.0179328	1.92452	0.370246	1	-2.26051	0.331029	0.999987	0	0.5	1	3	48	76.5217	0	42	35.4545	0	0	0	0.132735	3.56903	5.42453	0.0639538	0.0316495	0.806805	3.91683	2.07125
AT2G25450.1		2-oxoglutarate (2OG) and Fe(II)-dependent oxygenase superfamily protein	-2.35215	2.26241e-31	3.13563e-29	-2.14875	2.30103e-13	2.36296e-11	-2.54941	2.779e-18	5.0599e-16	-0.0187465	0.952723	1	-0.399441	0.331632	0.999987	8356	220	5959	339	2018	2719	8120	1678	2042	5864	97.6174	71.4142	12.9905	33.2022	43.3124	84.8576	51.4262	20.4893	37.0491	24.7481
AT4G28330.1		unknown protein; BEST Arabidopsis thaliana protein match is: unknown protein (TAIR:AT4G28340.1); Has 48 Blast hits to 48 proteins in 10 species: Archae - 0; Bacteria - 0; Metazoa - 0; Fungi - 0; Plants - 48; Viruses - 0; Other Eukaryotes - 0 (source: NCBI BLink).	2.53064	1.42576e-13	3.83869e-12	2.87222	8.71338e-09	3.55101e-07	2.20573	4.44608e-06	8.05834e-05	0.62662	0.283605	1	-0.665414	0.331652	0.999987	5	4	6	10	174	146	17	130	171	18	0.180764	0.598994	0.728332	8.8184	7.75706	0.263232	0.415575	1.85179	8.43763	6.82737
AT2G38360.1	PRA1.B4	prenylated RAB acceptor 1.B4	1.78711	0.000385814	0.00197672	2.31476	0.00172967	0.0140147	1.31981	0.0696976	0.218338	0.60184	0.455887	1	-0.992906	0.331668	0.999987	7	16	12	14	64	94	28	75	110	25	0.138099	0.37329	1.59359	1.94081	2.4414	0.288153	0.421919	1.42424	2.90677	2.29839
AT5G23350.1		GRAM domain-containing protein / ABA-responsive protein-related	-1.89845	0.000311881	0.00164278	-2.42188	0.00128728	0.0110526	-1.43609	0.0536428	0.181939	-1.21188	0.105871	1	0.986405	0.331923	0.999987	65	0	18	1	65	127	260	76	85	101	1.07367	3.22285	0	1.56793	2.76784	0.362106	1.27423	0.0852895	2.30671	1.49426
AT1G01880.1		5'-3' exonuclease family protein	-0.957481	0.00772688	0.0263943	-0.616878	0.234855	0.494409	-1.28992	0.0094516	0.0497065	0.848174	0.0995544	1	-0.672166	0.33195	0.999987	18	1	39	7	117	82	138	73	125	123	0.158516	0.915842	0.0445304	1.43941	0.964598	0.418874	0.790887	0.31931	1.21591	1.13356
AT3G05540.1		Methionine sulfoxide reductase (MSS4-like) family protein	5.4113	1.77806e-09	2.63661e-08	6.48105	1.28165e-05	0.000238366	4.6583	0.000102169	0.00120223	1.9232	0.261258	1	-1.82134	0.331957	0.999987	0	0	0	0	135	90	0	77	185	2	0	0	0	8.74545	5.4531	0	0.0550034	0	6.73307	9.03377
AT1G09210.1	CRT1b, AtCRT1b	calreticulin 1b	0.804985	7.35293e-06	5.65092e-05	0.630351	0.0160003	0.0807251	0.986326	0.000163712	0.00178304	-0.340634	0.230783	1	0.357189	0.332136	0.999987	1989	409	1276.64	851.834	3437.4	2879	1737	3238	3269	890	20.2755	13.2607	21.078	49.2956	39.7152	15.8676	6.92296	44.9529	62.6828	34.6304
AT4G19820.1		Glycosyl hydrolase family protein with chitinase insertion domain	-2.12577	0.000329892	0.00172725	-2.70474	0.00139227	0.0117548	-1.58752	0.0536984	0.182011	-0.887708	0.294989	1	1.11833	0.332234	0.999987	158	2	48	1	12	21	47	26	23	30	2.70334	0.62605	0.172824	0.352228	0.54341	1.00009	0.408383	0.0883229	0.813966	0.412868
AT4G10840.1		Tetratricopeptide repeat (TPR)-like superfamily protein	-0.673851	0.00276641	0.0109868	-0.892654	0.00631185	0.0396058	-0.448723	0.168385	0.391149	-0.340391	0.334901	1	0.445047	0.332255	0.999987	2555	133	1777	412	1880	1083	1970	1239	1593	906	20.663	11.8703	5.43946	21.7772	12.0031	17.5293	5.48947	17.264	18.9448	13.3822
AT4G12440.2	APT4	adenine phosphoribosyl transferase 4	1.19457	0.00554838	0.0199343	1.66693	0.0128536	0.068393	0.787551	0.213478	0.452125	0.977351	0.184745	1	-0.877163	0.332414	0.999987	1	2	4	2	87	58	23	61	108	25	0.0379256	0.558762	0.381926	4.60381	2.73979	0.184034	0.756376	0.388239	4.0179	4.19554
AT1G09130.3		ATP-dependent caseinolytic (Clp) protease/crotonase family protein	-0.652175	0.00350405	0.0134351	-0.86787	0.0073194	0.0444561	-0.43003	0.181214	0.409736	-0.311191	0.370636	1	0.438888	0.332633	0.999987	1548	87	970	187	1122	718	1155	916	1173	627	21.1942	12.0347	6.01883	22.5272	13.8557	16.1825	6.72579	13.2351	23.4872	17.232
AT5G40320.1		Cysteine/Histidine-rich C1 domain family protein	3.11907	0.000708818	0.00337172	2.40962	0.0575641	0.202212	4.34983	0.00619089	0.035702	-1.47494	0.405339	1	1.93872	0.332779	0.999987	0	0	0	4	29	22	5	15	30	1	0	0.0544499	0	0.363748	0.261407	0	0.00611261	0.205939	0.305125	0.281767
AT5G22380.1	anac090, NAC090	NAC domain containing protein 90	5.08455	5.69677e-12	1.23302e-10	4.50831	1.10707e-06	2.74542e-05	6.04124	3.11588e-06	5.96947e-05	-1.20518	0.425303	1	1.53444	0.333004	0.999987	0	2	0	5	100	83	4	97	130	1	0	0.0646334	0.213694	2.88186	2.45726	0	0.0129234	0.545463	3.99636	3.07127
AT5G19730.1		Pectin lyase-like superfamily protein	1.53654	3.06908e-07	3.10897e-06	1.2634	0.00275051	0.0204521	1.84502	3.25556e-05	0.000456506	-0.723678	0.130708	1	0.582768	0.333176	0.999987	66	21	24	46	170	100	46	109	119	24	0.905155	0.534671	1.45527	3.30874	1.7424	0.401067	0.227092	3.26117	2.86195	1.78158
AT1G18880.1		Major facilitator superfamily protein	1.4488	0.000331702	0.00173408	1.07157	0.063947	0.217235	1.85368	0.00131731	0.0101964	-0.503581	0.422304	1	0.78363	0.333583	0.999987	82.7242	29.7566	38.4304	131.468	1332.44	1195.73	614.956	1117.6	1006.93	322.634	0.750062	4.12133	1.36423	17.1916	15.0994	0.424949	2.17151	6.17379	19.2459	9.6679
AT1G22220.1		F-box family protein	4.35362	2.04026e-38	4.25369e-36	4.04002	2.04364e-17	3.55517e-15	4.70555	8.94247e-21	2.1545e-18	-0.27264	0.636235	1	0.666701	0.3336	0.999987	16	20	12	107	799	516	27	684	666	13	0.247665	0.301908	1.5639	17.4002	11.4092	0.226262	0.142242	8.55557	19.8337	10.9429
AT2G46970.1	PIL1	phytochrome interacting factor 3-like 1	2.43504	0.00591685	0.0210516	1.60959	0.194291	0.443009	3.32377	0.0100914	0.0522484	-1.66797	0.235636	1	1.71623	0.333789	0.999987	0	6	0	12	170	128	120	127	219	23	0	1.11517	0.358404	2.90493	2.10993	0	0.232203	0.733689	2.84686	2.8136
AT4G37080.2		Protein of unknown function, DUF547	-1.10724	0.000932455	0.00427384	-0.77241	0.108125	0.308092	-1.42309	0.0029319	0.0196769	0.475211	0.358696	1	-0.649205	0.334372	0.999987	732	88	607	145	708	486	1164	439	795	1294	5.48305	6.45687	3.33375	7.57633	4.93106	5.54654	7.25816	5.62895	6.10158	6.51985
AT4G39210.1	APL3	Glucose-1-phosphate adenylyltransferase family protein	6.56342	4.1545e-88	6.33379e-85	6.25333	7.60985e-40	9.85518e-37	6.90381	6.56008e-46	9.93072e-43	-0.567038	0.291438	1	0.652131	0.334512	0.999987	40	536	12	1248	15131	16548	215	14560	20491	126	0.35947	1.50309	24.3563	192.312	201.406	0.131519	0.840154	58.0896	247.75	194.001
AT1G77138.1		other RNA	1.8391	0.00876854	0.0293403	2.59967	0.0132439	0.0701339	1.19187	0.247472	0.493497	0.959301	0.430538	1	-1.40667	0.334728	0.999987	0	0	0	0	47.9662	84.5433	9.1804	49.6289	49.2666	13.3083	0	0.162955	0	1.87174	3.27256	0	0.275459	0	3.01218	1.51253
AT1G17620.1		Late embryogenesis abundant (LEA) hydroxyproline-rich glycoprotein family	1.90696	4.77814e-06	3.80352e-05	1.53372	0.00963795	0.0549842	2.33784	9.06462e-05	0.00108305	-0.987054	0.128315	1	0.805136	0.33482	0.999987	209	53	116	122	851	1265	262	1048	631	51	3.67266	3.53696	4.70339	21.3644	30.3301	2.48206	0.634342	11.0648	34.9771	11.8455
AT5G59050.1		unknown protein; BEST Arabidopsis thaliana protein match is: unknown protein (TAIR:AT3G54000.1); Has 35333 Blast hits to 34131 proteins in 2444 species: Archae - 798; Bacteria - 22429; Metazoa - 974; Fungi - 991; Plants - 531; Viruses - 0; Other Eukaryotes - 9610 (source: NCBI BLink).	1.11808	0.00355329	0.013594	1.49083	0.00684017	0.0421515	0.752101	0.166795	0.388785	0.420282	0.477754	1	-0.737788	0.334875	0.999987	41	7	46	14	374	536	93	305	435	74	0.526712	0.837097	0.454451	6.78586	9.15982	0.720183	0.701564	0.930054	7.4312	5.99853
AT4G01670.1		unknown protein; BEST Arabidopsis thaliana protein match is: unknown protein (TAIR:AT3G62070.1); Has 141 Blast hits to 139 proteins in 15 species: Archae - 0; Bacteria - 0; Metazoa - 0; Fungi - 0; Plants - 138; Viruses - 0; Other Eukaryotes - 3 (source: NCBI BLink).	-1.05384	0.00067022	0.00320814	-0.749448	0.0926776	0.278439	-1.33899	0.00197549	0.0142657	0.573267	0.20594	1	-0.588406	0.33511	0.999987	113	13	193	28	57	38	86	40	53	61	1.83116	0.997823	1.06409	1.40845	0.763147	3.8092	0.724384	2.34313	1.16878	0.921294
AT1G58520.2	RXW8	lipases;hydrolases, acting on ester bonds	-0.771021	0.00926134	0.0307154	-1.07776	0.0133122	0.0703834	-0.499351	0.244349	0.49013	-0.583492	0.199541	1	0.579471	0.33516	0.999987	282	8	96	26	339	317	340	223	398	256	1.32323	1.18838	0.18993	2.3162	2.01487	0.549798	0.908597	0.633008	2.01527	2.00906
AT2G39010.1	PIP2E, PIP2;6	plasma membrane intrinsic protein 2E	-1.57469	0.000356632	0.0018466	-1.98723	0.00153403	0.0126943	-1.14074	0.068552	0.216055	-0.600217	0.377719	1	0.847942	0.335264	0.999987	2649	169	1854	531	2332	658	7252	1184	1946	2785	39.3537	80.6717	12.6842	49.5878	13.2118	33.5544	31.3834	40.7596	33.3283	30.6661
AT4G32605.1		Mitochondrial glycoprotein family protein	0.972418	0.00443312	0.0164893	1.31068	0.00859814	0.050246	0.639857	0.197522	0.431752	0.188946	0.725406	1	-0.669557	0.335916	0.999987	48	29	64	25	354	406	187	359	338	105	1.0082	3.11664	3.07459	10.6209	11.731	1.63581	1.5774	2.70634	14.1849	7.5998
AT1G22900.1		Disease resistance-responsive (dirigent-like protein) family protein	-1.52433	0.00172147	0.00728772	-1.07835	0.116063	0.322472	-2.01266	0.00444177	0.0273831	-0.113568	0.873572	1	-0.933183	0.335957	0.999987	132	8	113	4	10	29	34	10	15	16	3.0836	0.556755	0.942996	0.347484	0.844191	3.21087	0.327584	0.48113	0.394445	0.343357
AT4G26890.1	MAPKKK16	mitogen-activated protein kinase kinase kinase 16	3.03024	5.54433e-08	6.40961e-07	2.61225	0.000423528	0.00443126	3.71515	2.79772e-05	0.000400865	-1.71966	0.0750331	1	1.10577	0.336292	0.999987	5	7	3	2	182	178	31	158	167	3	0.0573392	0.237337	0.405758	2.98914	2.72564	0.0419381	0.0352132	0.118672	3.37822	2.0103
AT5G62170.1		unknown protein; BEST Arabidopsis thaliana protein match is: unknown protein (TAIR:AT5G51850.1); Has 381 Blast hits to 359 proteins in 81 species: Archae - 0; Bacteria - 16; Metazoa - 101; Fungi - 21; Plants - 99; Viruses - 3; Other Eukaryotes - 141 (source: NCBI BLink).	1.69804	0.00162354	0.00694182	1.21638	0.114886	0.320117	2.25301	0.00349799	0.0227283	-0.572841	0.495365	1	1.03826	0.33679	0.999987	34	16	8	81	361	358	172	274	374	101	0.254208	0.981741	0.605021	3.75128	3.75905	0.0729666	0.556942	3.13868	3.92259	2.96217
AT4G16820.1	PLA-I{beta]2	alpha/beta-Hydrolases superfamily protein	5.91934	1.82756e-07	1.92394e-06	7.0665	9.68523e-05	0.00131799	4.80683	0.00172113	0.0127137	1.93042	0.365699	1	-2.25386	0.336862	0.999987	0	1	1	0	101	62	0	91	55	0	0	0	0.0585432	1.61544	1.05293	0.0141186	0	0	1.937	0.696735
AT3G48810.1		Pentatricopeptide repeat (PPR) superfamily protein	-1.01203	0.0021451	0.00882682	-0.687863	0.150065	0.377854	-1.31459	0.00467303	0.0284485	0.545028	0.264161	1	-0.625832	0.33725	0.999987	101	6	113	11	184	97	154	84	202	154	0.69441	0.835739	0.208653	1.81506	0.888659	0.94786	0.808727	0.392054	1.19179	1.44405
ATMG00210.1	RPL5	ribosomal protein L5	24.4858	3.17367e-14	9.38369e-13	6.69545	0.125512	0.338128	0.740756	0.86861	0.945298	0.518106	0.914718	1	-5.95123	0.337326	0.999987	0	60.1964	0	1.1235	0	0	0	0	0	0	0	0	12.1142	0	0	0	0	0.229712	0	0
AT3G58060.1		Cation efflux family protein	2.1821	0.00464582	0.0171342	1.49367	0.198716	0.448517	3.13235	0.0138595	0.0668215	-0.868212	0.541043	1	1.63456	0.337413	0.999987	1	0	0	5	37	22	9	33	22	4	0.0149794	0.0912856	0	0.736552	0.426548	0	0.0550767	0.386967	0.873458	0.361064
[truncated: 32,617 more rows]
