# Supplementary material for: Role of miRNAs in sucrose stress response, reactive oxygen species, and anthocyanin biosynthesis in Arabidopsis thaliana
Source: Front Plant Sci. 2023 Nov 3;14:1278320. doi: 10.3389/fpls.2023.1278320 (PMC10656695; doi:10.3389/fpls.2023.1278320)
Supplement: Supplementary file 7 [file Table_6.xlsx]

## Sheet: Sheet1
Supplementary Dataset S6. Mercator4 MapMan annotation for proteome function terms, and their expression changes in response to sucrose treatment overall, in Col-0 and pap1-D genotypic background and as a result of PAP1.sucrose interaction.
IDENTIFIER	Figure 4A sub-bins	Figure 4B sub-bins	miRNA target	BINCODE	NAME	IDENTIFIER	DESCRIPTION	TYPE
				'1'	'Photosynthesis'	''	''
				'1.1'	'Photosynthesis.photophosphorylation'	''	''
				'1.1.1'	'Photosynthesis.photophosphorylation.photosystem II'	''	''		Overall sucrose (Col-0 + pap1-D)			Col-0 + sucrose			pap1-D + sucrose			pap1-D.sucrose interaction
				'1.1.1.1'	'Photosynthesis.photophosphorylation.photosystem II.LHC-II complex'	''	''		log2FoldChange	pvalue	padj	log2FoldChange	pvalue	padj	log2FoldChange	pvalue	padj	log2FoldChange	pvalue	padj
at1g29910.1				'1.1.1.1.1'	'Photosynthesis.photophosphorylation.photosystem II.LHC-II complex.component *(LHCb1/2/3)'	'at1g29910.1'	'mercator4v5.0: component *(LHCb1/2/3) of LHC-II complex & original description: | Symbols: CAB3, AB180, LHCB1.2 | chlorophyll A/B binding protein 3 | chr1:10472280-10473299 REVERSE LENGTH=1020'	T	-3.43381	9.72922e-09	1.27457e-07	-3.21843	0.000250583	0.00290664	-3.62116	3.80428e-05	0.000522694	-0.400809	0.745287	0.999987
at1g29920.1				'1.1.1.1.1'	'Photosynthesis.photophosphorylation.photosystem II.LHC-II complex.component *(LHCb1/2/3)'	'at1g29920.1'	'mercator4v5.0: component *(LHCb1/2/3) of LHC-II complex & original description: | Symbols: CAB2, AB165, LHCB1.1 | chlorophyll A/B-binding protein 2 | chr1:10474784-10475959 REVERSE LENGTH=1176'	T	-4.39862	1.72284e-16	6.5358e-15	-4.02545	1.98657e-07	6.02196e-06	-4.73897	9.83011e-10	4.51768e-08	-0.711724	0.512969	0.999987
at1g29930.1				'1.1.1.1.1'	'Photosynthesis.photophosphorylation.photosystem II.LHC-II complex.component *(LHCb1/2/3)'	'at1g29930.1'	'mercator4v5.0: component *(LHCb1/2/3) of LHC-II complex & original description: | Symbols: CAB1, AB140, CAB140, LHCB1.3 | chlorophyll A/B binding protein 1 | chr1:10478005-10479048 FORWARD LENGTH=1044'	T	-2.61054	5.67693e-08	6.5417e-07	-2.78704	8.89556e-05	0.00122846	-2.43525	0.000617103	0.00540946	0.353403	0.723433	0.999987
at2g05100.1				'1.1.1.1.1'	'Photosynthesis.photophosphorylation.photosystem II.LHC-II complex.component *(LHCb1/2/3)'	'at2g05100.1'	'mercator4v5.0: component *(LHCb1/2/3) of LHC-II complex & original description: | Symbols: LHCB2.1, LHCB2 | photosystem II light harvesting complex gene 2.1 | chr2:1823240-1824425 REVERSE LENGTH=1101'	T	-3.35095	1.71768e-25	1.43984e-23	-3.12827	4.33357e-11	2.86175e-09	-3.56783	5.81866e-14	5.98218e-12	-0.43802	0.511435	0.999987
at2g05070.1				'1.1.1.1.1'	'Photosynthesis.photophosphorylation.photosystem II.LHC-II complex.component *(LHCb1/2/3)'	'at2g05070.1'	'mercator4v5.0: component *(LHCb1/2/3) of LHC-II complex & original description: | Symbols: LHCB2.2, LHCB2 | photosystem II light harvesting complex gene 2.2 | chr2:1799234-1800392 REVERSE LENGTH=1063'	T	-2.82414	3.1183e-13	8.01525e-12	-2.49256	8.53523e-06	0.0001689	-3.13839	2.18057e-08	7.5378e-07	-0.644221	0.413081	0.999987
at2g34430.1				'1.1.1.1.1'	'Photosynthesis.photophosphorylation.photosystem II.LHC-II complex.component *(LHCb1/2/3)'	'at2g34430.1'	'mercator4v5.0: component *(LHCb1/2/3) of LHC-II complex & original description: | Symbols: LHB1B1, LHCB1.4 | light-harvesting chlorophyll-protein complex II subunit B1 | chr2:14524756-14525763 FORWARD LENGTH=1008'	T	-7.0503	1.10059e-17	4.70996e-16	-6.93562	7.70473e-09	3.16764e-07	-7.16283	2.44955e-09	1.03227e-07	-0.225049	0.893833	0.999987
at2g34420.1				'1.1.1.1.1'	'Photosynthesis.photophosphorylation.photosystem II.LHC-II complex.component *(LHCb1/2/3)'	'at2g34420.1'	'mercator4v5.0: component *(LHCb1/2/3) of LHC-II complex & original description: | Symbols: LHB1B2, LHCB1.5 | photosystem II light harvesting complex gene B1B2 | chr2:14522524-14523568 REVERSE LENGTH=1045'	T	-3.42365	1.07926e-20	6.22375e-19	-3.14563	4.44949e-09	1.91723e-07	-3.69663	5.41257e-12	3.78594e-10	-0.549584	0.465565	0.999987
at3g27690.1				'1.1.1.1.1'	'Photosynthesis.photophosphorylation.photosystem II.LHC-II complex.component *(LHCb1/2/3)'	'at3g27690.1'	'mercator4v5.0: component *(LHCb1/2/3) of LHC-II complex & original description: | Symbols: LHCB2.4, LHCB2.3, LHCB2 | photosystem II light harvesting complex gene 2.3 | chr3:10255947-10257011 FORWARD LENGTH=946'	T	-1.57992	0.000545004	0.00267917	-1.83727	0.00608166	0.0383611	-1.31937	0.0501888	0.173393	0.519594	0.581552	0.999987
at5g54270.1				'1.1.1.1.1'	'Photosynthesis.photophosphorylation.photosystem II.LHC-II complex.component *(LHCb1/2/3)'	'at5g54270.1'	'mercator4v5.0: component *(LHCb1/2/3) of LHC-II complex & original description: | Symbols: LHCB3, LHCB3*1 | light-harvesting chlorophyll B-binding protein 3 | chr5:22038273-22039568 FORWARD LENGTH=1134'	T	-3.22003	4.12835e-15	1.3463e-13	-3.09857	4.25183e-07	1.18842e-05	-3.33615	5.20016e-08	1.61925e-06	-0.235939	0.783904	0.999987
at2g40100.1				'1.1.1.1.2'	'Photosynthesis.photophosphorylation.photosystem II.LHC-II complex.component *(LHCb4)'	'at2g40100.1'	'mercator4v5.0: component *(LHCb4) of LHC-II complex & original description: | Symbols: LHCB4.3 | light harvesting complex photosystem II | chr2:16745803-16747400 FORWARD LENGTH=1122'	T	1.457	0.00708658	0.0244821	1.28647	0.10895	0.3098	1.66301	0.0384684	0.143502	0.377363	0.73718	0.999987
at3g08940.2				'1.1.1.1.2'	'Photosynthesis.photophosphorylation.photosystem II.LHC-II complex.component *(LHCb4)'	'at3g08940.2'	'mercator4v5.0: component *(LHCb4) of LHC-II complex & original description: | Symbols: LHCB4.2 | light harvesting complex photosystem II | chr3:2717675-2718883 FORWARD LENGTH=1124'	T	-2.67319	8.60405e-10	1.33003e-08	-2.64222	5.07679e-05	0.000759108	-2.70357	3.43041e-05	0.000477654	-0.059705	0.948028	0.999987
at5g01530.1				'1.1.1.1.2'	'Photosynthesis.photophosphorylation.photosystem II.LHC-II complex.component *(LHCb4)'	'at5g01530.1'	'mercator4v5.0: component *(LHCb4) of LHC-II complex & original description: | Symbols: LHCB4.1 | light harvesting complex photosystem II | chr5:208937-210445 FORWARD LENGTH=1222'	T	-2.42006	1.34095e-07	1.45377e-06	-2.26296	0.000893404	0.00815272	-2.57233	0.00015911	0.00174247	-0.307634	0.747701	0.999987
at4g10340.1				'1.1.1.1.3'	'Photosynthesis.photophosphorylation.photosystem II.LHC-II complex.component *(LHCb5)'	'at4g10340.1'	'mercator4v5.0: component *(LHCb5) of LHC-II complex & original description: | Symbols: LHCB5 | light harvesting complex of photosystem II 5 | chr4:6408016-6409677 FORWARD LENGTH=1208'	T	-3.10535	1.44957e-10	2.55487e-09	-2.9589	3.76229e-05	0.000591387	-3.24365	6.23618e-06	0.000108494	-0.282958	0.778885	0.999987
at1g15820.1				'1.1.1.1.4'	'Photosynthesis.photophosphorylation.photosystem II.LHC-II complex.component *(LHCb6)'	'at1g15820.1'	'mercator4v5.0: component *(LHCb6) of LHC-II complex & original description: | Symbols: LHCB6, CP24 | light harvesting complex photosystem II subunit 6 | chr1:5446462-5447859 REVERSE LENGTH=1183'	T	-3.14567	4.10496e-08	4.86552e-07	-2.65657	0.00124436	0.0107394	-3.56858	1.45528e-05	0.000225253	-0.910127	0.43075	0.999987
at1g76570.1				'1.1.1.1.5'	'Photosynthesis.photophosphorylation.photosystem II.LHC-II complex.component *(LHCq)'	'at1g76570.1'	'mercator4v5.0: component *(LHCq) of LHC-II complex & original description: | Symbols: | Chlorophyll A-B binding family protein | chr1:28729132-28730825 FORWARD LENGTH=1055'	T	-1.57158	0.00444067	0.0165099	-1.74614	0.03312	0.136837	-1.42825	0.080779	0.242389	0.318785	0.78051	0.999987
				'1.1.1.2'	'Photosynthesis.photophosphorylation.photosystem II.PS-II complex'	''	''
				'1.1.1.2.1'	'Photosynthesis.photophosphorylation.photosystem II.PS-II complex.reaction center complex'	''	''
atcg00020.1				'1.1.1.2.1.1'	'Photosynthesis.photophosphorylation.photosystem II.PS-II complex.reaction center complex.component *(D1/PsbA)'	'atcg00020.1'	'mercator4v5.0: component *(PsbA/D1) of PS-II reaction center complex & original description: | Symbols: PSBA | photosystem II reaction center protein A | chrC:383-1444 REVERSE LENGTH=1062'	T	-2.71253	9.82333e-14	2.71064e-12	-2.65937	1.3092e-06	3.18235e-05	-2.76162	5.05028e-07	1.19979e-05	-0.101277	0.895663	0.999987
atcg00270.1				'1.1.1.2.1.2'	'Photosynthesis.photophosphorylation.photosystem II.PS-II complex.reaction center complex.component *(D2/PsbD)'	'atcg00270.1'	'mercator4v5.0: component *(PsbD/D2) of PS-II reaction center complex & original description: | Symbols: PSBD | photosystem II reaction center protein D | chrC:32711-33772 FORWARD LENGTH=1062'	T	-2.88064	1.10465e-24	8.83467e-23	-2.75541	9.43564e-11	5.94471e-09	-3.00665	1.58594e-12	1.26515e-10	-0.250128	0.675802	0.999987
atcg00680.1				'1.1.1.2.1.3'	'Photosynthesis.photophosphorylation.photosystem II.PS-II complex.reaction center complex.component *(CP47/PsbB)'	'atcg00680.1'	'mercator4v5.0: component *(PsbB/CP47) of PS-II reaction center complex & original description: | Symbols: PSBB | photosystem II reaction center protein B | chrC:72371-73897 FORWARD LENGTH=1527'	T	-1.85113	5.41679e-10	8.6986e-09	-1.80325	7.4614e-05	0.00105515	-1.89872	3.03392e-05	0.000428195	-0.0940804	0.883105	0.999987
atcg00280.1				'1.1.1.2.1.4'	'Photosynthesis.photophosphorylation.photosystem II.PS-II complex.reaction center complex.component *(CP43/PsbC)'	'atcg00280.1'	'mercator4v5.0: component *(PsbC/CP43) of PS-II reaction center complex & original description: | Symbols: PSBC | photosystem II reaction center protein C | chrC:33720-35141 FORWARD LENGTH=1422'	T	-2.89175	5.53555e-07	5.31609e-06	-2.69934	0.00147438	0.0122835	-3.08026	0.000285166	0.00285071	-0.379659	0.75015	0.999987
				'1.1.1.2.1.5'	'Photosynthesis.photophosphorylation.photosystem II.PS-II complex.reaction center complex.cytochrome b559 heterodimer'	''	''
atcg00580.1				'1.1.1.2.1.5.1'	'Photosynthesis.photophosphorylation.photosystem II.PS-II complex.reaction center complex.cytochrome b559 heterodimer.component alpha *(PsbE)'	'atcg00580.1'	'mercator4v5.0: component alpha *(PsbE) of PS-II cytochrome b559 heterodimer & original description: | Symbols: PSBE | photosystem II reaction center protein E | chrC:64071-64322 REVERSE LENGTH=252'	T	-2.08139	4.95739e-08	5.78591e-07	-1.97643	0.000557434	0.00556503	-2.18333	0.000137323	0.00154574	-0.205325	0.798497	0.999987
atcg00570.1				'1.1.1.2.1.5.2'	'Photosynthesis.photophosphorylation.photosystem II.PS-II complex.reaction center complex.cytochrome b559 heterodimer.component beta *(PsbF)'	'atcg00570.1'	'mercator4v5.0: component beta *(PsbF) of PS-II cytochrome b559 heterodimer & original description: | Symbols: PSBF | photosystem II reaction center protein F | chrC:63942-64061 REVERSE LENGTH=120'	T	-2.18096	1.02921e-06	9.38523e-06	-1.80432	0.00502	0.0330569	-2.53955	7.82722e-05	0.000958392	-0.733597	0.416551	0.999987
atcg00080.1				'1.1.1.2.1.6'	'Photosynthesis.photophosphorylation.photosystem II.PS-II complex.reaction center complex.component *(PsbI)'	'atcg00080.1'	'mercator4v5.0: component *(PsbI) of PS-II reaction center complex & original description: | Symbols: PSBI | photosystem II reaction center protein I | chrC:7583-7693 FORWARD LENGTH=111'	T	-1.6193	0.000697674	0.0033265	-0.837467	0.174201	0.414961	-2.3227	0.000163314	0.00177952	-1.48367	0.0863406	0.999987
				'1.1.1.2.2'	'Photosynthesis.photophosphorylation.photosystem II.PS-II complex.oxygen-evolving center (OEC) extrinsic components'	''	''
at3g50820.1				'1.1.1.2.2.1'	'Photosynthesis.photophosphorylation.photosystem II.PS-II complex.oxygen-evolving center (OEC) extrinsic components.component *(OEC33/PsbO)'	'at3g50820.1'	'mercator4v5.0: component *(PsbO/OEC33) of PS-II oxygen-evolving center & original description: | Symbols: PSBO2, PSBO-2, OEC33 | photosystem II subunit O-2 | chr3:18890876-18892426 REVERSE LENGTH=1243'	T	-3.01969	1.61214e-06	1.42019e-05	-3.33358	0.000282512	0.00320469	-2.7255	0.00300008	0.0200386	0.610003	0.636006	0.999987
at5g66570.1				'1.1.1.2.2.1'	'Photosynthesis.photophosphorylation.photosystem II.PS-II complex.oxygen-evolving center (OEC) extrinsic components.component *(OEC33/PsbO)'	'at5g66570.1'	'mercator4v5.0: component *(PsbO/OEC33) of PS-II oxygen-evolving center & original description: | Symbols: PSBO-1, OEE1, OEE33, OE33, PSBO1, MSP-1 | PS II oxygen-evolving complex 1 | chr5:26568653-26570278 FORWARD LENGTH=1244'	T	-2.48035	3.61237e-06	2.95334e-05	-2.65702	0.000764863	0.00721267	-2.30559	0.00350128	0.0227431	0.353231	0.74998	0.999987
at1g06680.1				'1.1.1.2.2.2'	'Photosynthesis.photophosphorylation.photosystem II.PS-II complex.oxygen-evolving center (OEC) extrinsic components.component *(OEC23/PsbP)'	'at1g06680.1'	'mercator4v5.0: component *(PsbP) of PS-II oxygen-evolving center & original description: | Symbols: PSBP-1, OEE2, PSII-P, OE23 | photosystem II subunit P-1 | chr1:2047825-2049418 FORWARD LENGTH=1139'	T	-3.08006	1.92895e-08	2.40434e-07	-3.11302	0.00012548	0.00164007	-3.05038	0.000171348	0.00185183	0.064513	0.954846	0.999987
at2g30790.1				'1.1.1.2.2.2'	'Photosynthesis.photophosphorylation.photosystem II.PS-II complex.oxygen-evolving center (OEC) extrinsic components.component *(OEC23/PsbP)'	'at2g30790.1'	'mercator4v5.0: component *(PsbP) of PS-II oxygen-evolving center & original description: | Symbols: PSBP-2 | photosystem II subunit P-2 | chr2:13118937-13120090 REVERSE LENGTH=901'	T	0.388491	0.44752	0.608323	0.459323	0.552421	0.775472	0.316766	0.676475	0.846894	-0.141262	0.894646	0.999987
at4g05180.1				'1.1.1.2.2.3'	'Photosynthesis.photophosphorylation.photosystem II.PS-II complex.oxygen-evolving center (OEC) extrinsic components.component *(OEC16/PsbQ)'	'at4g05180.1'	'mercator4v5.0: component *(PsbQ) of PS-II oxygen-evolving center & original description: | Symbols: PSBQ, PSBQ-2, PSII-Q | photosystem II subunit Q-2 | chr4:2671822-2673243 REVERSE LENGTH=1037'	T	-2.36176	8.516e-06	6.46935e-05	-2.0984	0.00700589	0.0429662	-2.60673	0.000808562	0.00677409	-0.506471	0.642865	0.999987
at4g21280.2				'1.1.1.2.2.3'	'Photosynthesis.photophosphorylation.photosystem II.PS-II complex.oxygen-evolving center (OEC) extrinsic components.component *(OEC16/PsbQ)'	'at4g21280.2'	'mercator4v5.0: component *(PsbQ) of PS-II oxygen-evolving center & original description: | Symbols: PSBQ, PSBQA, PSBQ-1 | photosystem II subunit QA | chr4:11334402-11335773 FORWARD LENGTH=905'	T	-3.49539	1.38847e-07	1.49996e-06	-3.34826	0.000587577	0.00580627	-3.62845	0.000194796	0.00206961	-0.278148	0.838724	0.999987
atcg00710.1				'1.1.1.2.3'	'Photosynthesis.photophosphorylation.photosystem II.PS-II complex.component *(PsbH)'	'atcg00710.1'	'mercator4v5.0: component *(PsbH) of PS-II complex & original description: | Symbols: PSBH | photosystem II reaction center protein H | chrC:74485-74706 FORWARD LENGTH=222'	T	-2.07298	5.10024e-21	3.04181e-19	-1.94447	7.54812e-09	3.10873e-07	-2.1986	6.29863e-11	3.71665e-09	-0.252799	0.593146	0.999987
atcg00550.1				'1.1.1.2.4'	'Photosynthesis.photophosphorylation.photosystem II.PS-II complex.component *(PsbJ)'	'atcg00550.1'	'mercator4v5.0: component *(PsbJ) of PS-II complex & original description: | Symbols: PSBJ | photosystem II reaction center protein J | chrC:63538-63660 REVERSE LENGTH=123'	T	-2.96968	4.34147e-14	1.25774e-12	-2.91768	7.92093e-07	2.04933e-05	-3.02033	3.17864e-07	8.03146e-06	-0.101362	0.902766	0.999987
atcg00070.1				'1.1.1.2.5'	'Photosynthesis.photophosphorylation.photosystem II.PS-II complex.component *(PsbK)'	'atcg00070.1'	'mercator4v5.0: component *(PsbK) of PS-II complex & original description: | Symbols: PSBK | photosystem II reaction center protein K precursor | chrC:7017-7202 FORWARD LENGTH=186'	T	-1.15722	0.00159394	0.006832	-0.732507	0.152028	0.380904	-1.55621	0.00231727	0.0163187	-0.82226	0.251919	0.999987
atcg00560.1				'1.1.1.2.6'	'Photosynthesis.photophosphorylation.photosystem II.PS-II complex.component *(PsbL)'	'atcg00560.1'	'mercator4v5.0: component *(PsbL) of PS-II complex & original description: | Symbols: PSBL | photosystem II reaction center protein L | chrC:63804-63920 REVERSE LENGTH=117'	T	-2.66322	3.28495e-09	4.6506e-08	-2.05518	0.000757972	0.00716217	-3.22041	1.29907e-07	3.62826e-06	-1.16382	0.174259	0.999987
atcg00220.1				'1.1.1.2.7'	'Photosynthesis.photophosphorylation.photosystem II.PS-II complex.component *(PsbM)'	'atcg00220.1'	'mercator4v5.0: component *(PsbM) of PS-II complex & original description: | Symbols: PSBM | photosystem II reaction center protein M | chrC:28707-28811 REVERSE LENGTH=105'	T	-1.21418	0.075017	0.165488	0.302252	0.710129	0.870337	-2.42551	0.00281667	0.0190916	-2.72675	0.0167847	0.999987
at1g79040.1				'1.1.1.2.8'	'Photosynthesis.photophosphorylation.photosystem II.PS-II complex.component *(PsbR)'	'at1g79040.1'	'mercator4v5.0: component *(PsbR) of PS-II complex & original description: | Symbols: PSBR | photosystem II subunit R | chr1:29736016-29737009 FORWARD LENGTH=720'	T	-2.27383	5.31287e-06	4.1873e-05	-2.26347	0.00230413	0.0177383	-2.28393	0.00210033	0.0150171	-0.0186576	0.985722	0.999987
atcg00690.1				'1.1.1.2.9'	'Photosynthesis.photophosphorylation.photosystem II.PS-II complex.component *(PsbTc)'	'atcg00690.1'	'mercator4v5.0: component *(PsbTc) of PS-II complex & original description: | Symbols: PSBT, PSBTC | photosystem II reaction center protein T | chrC:74082-74183 FORWARD LENGTH=102'	T	-1.236	0.0275622	0.0749436	-0.232397	0.747163	0.88802	-2.07055	0.00406334	0.0254983	-1.83653	0.0695161	0.999987
at1g51400.1				'1.1.1.2.10'	'Photosynthesis.photophosphorylation.photosystem II.PS-II complex.component *(PsbTn)'	'at1g51400.1'	'mercator4v5.0: component *(PsbTn) of PS-II complex & original description: | Symbols: | Photosystem II 5 kD protein | chr1:19052023-19052582 REVERSE LENGTH=560'	T	-3.14986	7.7768e-10	1.21291e-08	-2.86817	0.000133346	0.00171812	-3.40328	5.89747e-06	0.000103507	-0.533302	0.612937	0.999987
at1g51402.1				'1.1.1.2.10'	'Photosynthesis.photophosphorylation.photosystem II.PS-II complex.component *(PsbTn)'	'at1g51402.1'	'mercator4v5.0: component *(PsbTn) of PS-II complex & original description: | Symbols: | unknown protein; FUNCTIONS IN: molecular_function unknown; INVOLVED IN: biological_process unknown; LOCATED IN: endomembrane system; Has 30201 Blast hits to 17322 proteins in 780 species: Archae - 12; Bacteria - 1396; Metazoa - 17338; Fungi - 3422; Plants - 5037; Viruses - 0; Other Eukaryotes - 2996 (source: …	T	0.895017	0.101589	0.209172	1.46807	0.0609002	0.209852	0.369706	0.633657	0.820419	-1.09677	0.311464	0.999987
at3g21055.1				'1.1.1.2.10'	'Photosynthesis.photophosphorylation.photosystem II.PS-II complex.component *(PsbTn)'	'at3g21055.1'	'mercator4v5.0: component *(PsbTn) of PS-II complex & original description: | Symbols: PSBTN | photosystem II subunit T | chr3:7376635-7377186 REVERSE LENGTH=552'	T	-2.47979	0.000420647	0.00212925	-1.9571	0.0527228	0.190559	-2.94975	0.00351001	0.0227811	-0.99058	0.484788	0.999987
at2g30570.1				'1.1.1.2.11'	'Photosynthesis.photophosphorylation.photosystem II.PS-II complex.component *(PsbW)'	'at2g30570.1'	'mercator4v5.0: component *(PsbW) of PS-II complex & original description: | Symbols: PSBW | photosystem II reaction center W | chr2:13019028-13020194 REVERSE LENGTH=841'	T	-3.15863	1.27984e-11	2.64194e-10	-2.75074	4.05101e-05	0.000629554	-3.54142	1.24634e-07	3.50222e-06	-0.788973	0.401477	0.999987
at2g06520.1				'1.1.1.2.12'	'Photosynthesis.photophosphorylation.photosystem II.PS-II complex.component *(PsbX)'	'at2g06520.1'	'mercator4v5.0: component *(PsbX) of PS-II complex & original description: | Symbols: PSBX | photosystem II subunit X | chr2:2587729-2588358 REVERSE LENGTH=630'	T	-2.19259	3.29199e-07	3.31551e-06	-2.21498	0.000573058	0.00568691	-2.17012	0.000740671	0.00630496	0.0465185	0.958904	0.999987
at1g67740.1				'1.1.1.2.13'	'Photosynthesis.photophosphorylation.photosystem II.PS-II complex.component *(PsbY)'	'at1g67740.1'	'mercator4v5.0: component *(PsbY) of PS-II complex & original description: | Symbols: PSBY, YCF32 | photosystem II BY | chr1:25394068-25395154 REVERSE LENGTH=1087'	T	-1.62184	0.000484576	0.00241822	-1.5642	0.0241782	0.109653	-1.67963	0.015442	0.0724194	-0.113692	0.907034	0.999987
atcg00300.1				'1.1.1.2.14'	'Photosynthesis.photophosphorylation.photosystem II.PS-II complex.component *(PsbZ)'	'atcg00300.1'	'mercator4v5.0: component *(PsbZ) of PS-II complex & original description: | Symbols: YCF9 | YCF9 | chrC:35751-35939 FORWARD LENGTH=189'	T	-2.88191	4.05885e-09	5.65758e-08	-2.42556	0.000521053	0.00525812	-3.30836	2.20484e-06	4.41561e-05	-0.881255	0.369082	0.999987
				'1.1.1.3'	'Photosynthesis.photophosphorylation.photosystem II.assembly'	''	''
at1g02910.1				'1.1.1.3.1'	'Photosynthesis.photophosphorylation.photosystem II.assembly.assembly factor *(LPA1)'	'at1g02910.1'	'mercator4v5.0: protein involved in PS-II assembly *(LPA1) & original description: | Symbols: LPA1 | tetratricopeptide repeat (TPR)-containing protein | chr1:655577-658148 REVERSE LENGTH=1557'	T	-1.62069	1.15646e-23	8.54831e-22	-1.64239	5.56349e-10	2.95422e-08	-1.59159	1.09764e-09	5.00589e-08	0.0517609	0.888086	0.999987
at5g51545.1				'1.1.1.3.2'	'Photosynthesis.photophosphorylation.photosystem II.assembly.assembly factor *(LPA2)'	'at5g51545.1'	'mercator4v5.0: protein involved in PS-II assembly *(LPA2) & original description: | Symbols: LPA2 | low psii accumulation2 | chr5:20936426-20937413 FORWARD LENGTH=736'	T	-2.17885	6.52619e-09	8.8147e-08	-2.03338	0.00192108	0.0153311	-2.30658	0.00039501	0.00373435	-0.271745	0.767375	0.999987
at1g73060.1				'1.1.1.3.3'	'Photosynthesis.photophosphorylation.photosystem II.assembly.assembly factor *(LPA3)'	'at1g73060.1'	'mercator4v5.0: protein involved in PS-II assembly *(LPA3) & original description: | Symbols: LPA3 | Low PSII Accumulation 3 | chr1:27478970-27481448 FORWARD LENGTH=1324'	T	-0.717679	0.000470663	0.00235699	-0.756041	0.0196044	0.0940277	-0.674599	0.0362869	0.137521	0.0826668	0.855295	0.999987
at5g52440.1				'1.1.1.3.4'	'Photosynthesis.photophosphorylation.photosystem II.assembly.assembly factor *(HCF106)'	'at5g52440.1'	'mercator4v5.0: protein involved in PS-II assembly *(HCF106) & original description: | Symbols: HCF106 | Bacterial sec-independent translocation protein mttA/Hcf106 | chr5:21286760-21288904 FORWARD LENGTH=1210'	T	-1.36465	1.93646e-06	1.67861e-05	-1.18453	0.00608234	0.0383611	-1.53513	0.000355949	0.0034359	-0.349188	0.562952	0.999987
at5g23120.1				'1.1.1.3.5'	'Photosynthesis.photophosphorylation.photosystem II.assembly.assembly factor *(HCF136)'	'at5g23120.1'	'mercator4v5.0: protein involved in PS-II assembly *(HCF136) & original description: | Symbols: HCF136 | photosystem II stability/assembly factor, chloroplast (HCF136) | chr5:7778121-7780628 FORWARD LENGTH=1410'	T	-2.68888	2.29333e-10	3.90378e-09	-2.7266	1.78801e-05	0.000316368	-2.65107	2.96359e-05	0.000420509	0.0771991	0.931015	0.999987
at3g15095.1				'1.1.1.3.6'	'Photosynthesis.photophosphorylation.photosystem II.assembly.assembly factor *(HCF243/PAP90)'	'at3g15095.1'	'mercator4v5.0: protein involved in PS-II assembly *(HCF243/PAP90) & original description: | Symbols: | unknown protein; FUNCTIONS IN: molecular_function unknown; INVOLVED IN: biological_process unknown; LOCATED IN: chloroplast; EXPRESSED IN: 22 plant structures; EXPRESSED DURING: 13 growth stages; Has 9762 Blast hits to 6439 proteins in 764 species: Archae - 77; Bacteria - 1339; Metazoa - 3211; …	T	0.097451	0.848902	0.909139	-0.180038	0.810196	0.921696	0.381485	0.610864	0.807041	0.563025	0.592448	0.999987
				'1.1.1.3.7'	'Photosynthesis.photophosphorylation.photosystem II.assembly.HCF244-OHP assembly factor complex'	''	''
at4g35250.1				'1.1.1.3.7.1'	'Photosynthesis.photophosphorylation.photosystem II.assembly.HCF244-OHP assembly factor complex.scaffold component *(HCF244)'	'at4g35250.1'	'mercator4v5.0: protein involved in PS-II assembly *(HCF244) & original description: | Symbols: | NAD(P)-binding Rossmann-fold superfamily protein | chr4:16771171-16773364 REVERSE LENGTH=1513'	T	-2.51944	6.66519e-19	3.21949e-17	-2.472	1.59573e-08	6.19968e-07	-2.56484	3.94135e-09	1.56682e-07	-0.0916646	0.880947	0.999987
at5g02120.1				'1.1.1.3.7.2'	'Photosynthesis.photophosphorylation.photosystem II.assembly.HCF244-OHP assembly factor complex.component *(OHP1)'	'at5g02120.1'	'mercator4v5.0: LHC-related protein *(OHP1) & original description: | Symbols: OHP | one helix protein | chr5:419091-419773 FORWARD LENGTH=526'	T	-2.81393	5.99477e-15	1.91903e-13	-2.58846	1.43698e-06	3.43917e-05	-3.02736	1.63493e-08	5.76868e-07	-0.437478	0.560436	0.999987
at1g34000.1				'1.1.1.3.7.3'	'Photosynthesis.photophosphorylation.photosystem II.assembly.HCF244-OHP assembly factor complex.component *(OHP2)'	'at1g34000.1'	'mercator4v5.0: LHC-related protein *(OHP2) & original description: | Symbols: OHP2 | one-helix protein 2 | chr1:12357910-12358966 REVERSE LENGTH=824'	T	-2.57797	2.60954e-11	5.12928e-10	-2.54957	1.32166e-05	0.000244324	-2.60843	7.0713e-06	0.000120993	-0.0576842	0.943512	0.999987
at1g03600.1				'1.1.1.3.8'	'Photosynthesis.photophosphorylation.photosystem II.assembly.regulatory protein *(Psb27)'	'at1g03600.1'	'mercator4v5.0: protein involved in PS-II assembly *(Psb27) & original description: | Symbols: PSB27 | photosystem II family protein | chr1:898876-899655 FORWARD LENGTH=780'	T	-2.97993	2.41716e-12	5.51045e-11	-2.50748	2.73886e-05	0.0004493	-3.424	1.02624e-08	3.74279e-07	-0.914894	0.275093	0.999987
at4g28660.2				'1.1.1.3.9'	'Photosynthesis.photophosphorylation.photosystem II.assembly.regulatory protein *(Psb28)'	'at4g28660.2'	'mercator4v5.0: protein involved in PS-II assembly *(Psb28) & original description: | Symbols: PSB28 | photosystem II reaction center PSB28 protein | chr4:14149880-14151098 FORWARD LENGTH=890'	T	-0.77735	0.0202705	0.0584881	-0.755808	0.137554	0.357192	-0.798482	0.117385	0.3102	-0.0411729	0.954073	0.999987
				'1.1.1.3.10'	'Photosynthesis.photophosphorylation.photosystem II.assembly.assembly factor *(Psb30)'	''	''
at1g54780.1				'1.1.1.3.11'	'Photosynthesis.photophosphorylation.photosystem II.assembly.assembly factor *(Psb32)'	'at1g54780.1'	'mercator4v5.0: protein involved in PS-II assembly *(Psb32) & original description: | Symbols: TLP18.3 | thylakoid lumen 18.3 kDa protein | chr1:20439434-20441159 FORWARD LENGTH=1163'	T	-2.51544	7.01039e-08	7.99086e-07	-2.15672	0.00147412	0.0122835	-2.84996	2.57799e-05	0.000373574	-0.691493	0.466984	0.999987
at1g71500.1				'1.1.1.3.12'	'Photosynthesis.photophosphorylation.photosystem II.assembly.stabilizing factor *(Psb33)'	'at1g71500.1'	'mercator4v5.0: protein involved in PS-II assembly *(Psb33) & original description: | Symbols: | Rieske (2Fe-2S) domain-containing protein | chr1:26935982-26937607 FORWARD LENGTH=1242'	T	-2.62664	2.60037e-08	3.19054e-07	-2.43214	0.000495802	0.00504503	-2.81724	5.41348e-05	0.000703664	-0.383327	0.695596	0.999987
at4g19100.1				'1.1.1.3.13'	'Photosynthesis.photophosphorylation.photosystem II.assembly.assembly factor *(PAM68)'	'at4g19100.1'	'mercator4v5.0: protein involved in PS-II assembly *(PAM68) & original description: | Symbols: PAM68 | Protein of unknown function (DUF3464) | chr4:10453415-10454359 FORWARD LENGTH=683'	T	-2.30368	1.07829e-05	8.00937e-05	-2.14226	0.00611465	0.038524	-2.45563	0.00150229	0.0113574	-0.311567	0.774659	0.999987
at5g52780.1				'1.1.1.3.13'	'Photosynthesis.photophosphorylation.photosystem II.assembly.assembly factor *(PAM68)'	'at5g52780.1'	'mercator4v5.0: protein involved in PS-II assembly *(PAM68) & original description: | Symbols: | Protein of unknown function (DUF3464) | chr5:21390873-21391474 REVERSE LENGTH=602'	T	-2.89993	2.68464e-07	2.74692e-06	-2.4644	0.00257195	0.0193871	-3.2943	5.55153e-05	0.000719647	-0.828041	0.469128	0.999987
at1g54500.1				'1.1.1.3.14'	'Photosynthesis.photophosphorylation.photosystem II.assembly.assembly factor *(RBD1)'	'at1g54500.1'	'mercator4v5.0: protein involved in PS-II assembly *(RBD1) & original description: | Symbols: | Rubredoxin-like superfamily protein | chr1:20356954-20357788 REVERSE LENGTH=835'	T	-2.36472	3.12826e-06	2.59638e-05	-2.10713	0.00478549	0.0318091	-2.61488	0.00044702	0.00414519	-0.505931	0.628474	0.999987
at5g12130.1				'1.1.1.3.15'	'Photosynthesis.photophosphorylation.photosystem II.assembly.assembly factor *(TerC)'	'at5g12130.1'	'mercator4v5.0: protein involved in PS-II assembly *(TerC) & original description: | Symbols: PDE149, ATTERC | integral membrane TerC family protein | chr5:3919594-3922485 FORWARD LENGTH=1505'	T	-0.673667	0.00122935	0.00543943	-0.630367	0.0562314	0.198909	-0.726091	0.0244497	0.102545	-0.0945256	0.835448	0.999987
at4g35760.1				'1.1.1.3.16'	'Photosynthesis.photophosphorylation.photosystem II.assembly.assembly factor *(LTO1)'	'at4g35760.1'	'mercator4v5.0: protein involved in PS-II assembly *(LTO1) & original description: | Symbols: | NAD(P)H dehydrogenase (quinone)s | chr4:16942321-16944677 REVERSE LENGTH=1598'	T	-1.54804	3.22301e-13	8.24963e-12	-1.47517	9.19181e-06	0.000179006	-1.62575	6.87637e-07	1.58776e-05	-0.149443	0.746289	0.999987
at1g16720.1				'1.1.1.3.17'	'Photosynthesis.photophosphorylation.photosystem II.assembly.psbA-translation activator *(HCF173)'	'at1g16720.1'	'mercator4v5.0: protein involved in PS-II assembly *(HCF173) & original description: | Symbols: HCF173 | high chlorophyll fluorescence phenotype 173 | chr1:5723088-5726478 FORWARD LENGTH=2100'	T	-2.48651	5.5039e-14	1.57393e-12	-2.7241	2.2084e-08	8.34358e-07	-2.24839	3.61122e-06	6.72747e-05	0.476769	0.484671	0.999987
at3g46610.1				'1.1.1.3.18'	'Photosynthesis.photophosphorylation.photosystem II.assembly.psbJ/psbN-translation activator *(LPE1)'	'at3g46610.1'	'mercator4v5.0: psbJ/psbN-translation activator *(LPE1) & original description: | Symbols: | Pentatricopeptide repeat (PPR-like) superfamily protein | chr3:17160005-17162475 REVERSE LENGTH=2471'	T	-1.63464	0.00180651	0.00760946	-1.42446	0.0659334	0.221493	-1.83998	0.0171712	0.0786116	-0.41397	0.702659	0.999987
atcg00700.1				'1.1.1.3.19'	'Photosynthesis.photophosphorylation.photosystem II.assembly.assembly factor *(PsbN)'	'atcg00700.1'	'mercator4v5.0: assembly factor PsbN of PS-II complex & original description: | Symbols: PSBN | photosystem II reaction center protein N | chrC:74249-74380 REVERSE LENGTH=132'	T	-2.10523	1.35612e-33	2.13418e-31	-2.31664	6.29645e-22	1.78996e-19	-1.89353	3.5194e-15	4.3978e-13	0.424325	0.211368	0.999987
at1g03680.1				'1.1.1.3.20'	'Photosynthesis.photophosphorylation.photosystem II.assembly.thioredoxin *(TRX-M)'	'at1g03680.1'	'mercator4v5.0: thioredoxin *(TRX-M) & original description: | Symbols: ATHM1, TRX-M1, ATM1, THM1 | thioredoxin M-type 1 | chr1:916819-918064 REVERSE LENGTH=910'	T	-1.75993	3.07793e-10	5.12142e-09	-2.00769	7.73459e-07	2.01004e-05	-1.51626	0.000163038	0.00177931	0.492704	0.383749	0.999987
at2g15570.2				'1.1.1.3.20'	'Photosynthesis.photophosphorylation.photosystem II.assembly.thioredoxin *(TRX-M)'	'at2g15570.2'	'mercator4v5.0: thioredoxin *(TRX-M) & original description: | Symbols: ATHM3, ATM3, TRX-M3, GAT1 | Thioredoxin superfamily protein | chr2:6791290-6792933 REVERSE LENGTH=822'	T	-0.400349	0.18023	0.3213	-0.465991	0.313388	0.580468	-0.353417	0.440196	0.681491	0.113654	0.859762	0.999987
at3g15360.1				'1.1.1.3.20'	'Photosynthesis.photophosphorylation.photosystem II.assembly.thioredoxin *(TRX-M)'	'at3g15360.1'	'mercator4v5.0: thioredoxin *(TRX-M) & original description: | Symbols: ATHM4, TRX-M4, ATM4 | thioredoxin M-type 4 | chr3:5188374-5189697 FORWARD LENGTH=896'	T	-1.36169	2.80893e-09	4.02103e-08	-1.48216	2.36528e-05	0.000396384	-1.23795	0.000391198	0.00371008	0.245491	0.617227	0.999987
at4g03520.1				'1.1.1.3.20'	'Photosynthesis.photophosphorylation.photosystem II.assembly.thioredoxin *(TRX-M)'	'at4g03520.1'	'mercator4v5.0: thioredoxin *(TRX-M) & original description: | Symbols: ATHM2 | Thioredoxin superfamily protein | chr4:1562359-1564192 REVERSE LENGTH=924'	T	-0.840971	0.00642258	0.0225548	-1.15445	0.00840853	0.0494229	-0.521153	0.232686	0.475879	0.634611	0.300931	0.999987
at4g17600.1				'1.1.1.3.21'	'Photosynthesis.photophosphorylation.photosystem II.assembly.LHCII-stabilizing factor *(SEP3)'	'at4g17600.1'	'mercator4v5.0: LHCII-stabilizing factor *(SEP3) & original description: | Symbols: LIL3:1 | Chlorophyll A-B binding family protein | chr4:9803705-9804872 FORWARD LENGTH=1001'	T	-2.15203	0.000228378	0.0012446	-1.60311	0.0544415	0.194317	-2.63199	0.00158386	0.0118501	-1.02705	0.379613	0.999987
at5g47110.1				'1.1.1.3.21'	'Photosynthesis.photophosphorylation.photosystem II.assembly.LHCII-stabilizing factor *(SEP3)'	'at5g47110.1'	'mercator4v5.0: LHCII-stabilizing factor *(SEP3) & original description: | Symbols: LIL3:2 | Chlorophyll A-B binding family protein | chr5:19133986-19135317 REVERSE LENGTH=1088'	T	-1.5669	2.08189e-08	2.58572e-07	-1.61244	0.000173479	0.00213966	-1.52357	0.000369064	0.0035397	0.0901992	0.880865	0.999987
at3g60370.1				'1.1.1.3.22'	'Photosynthesis.photophosphorylation.photosystem II.assembly.protein-folding catalyst *(FKBP20-2)'	'at3g60370.1'	'mercator4v5.0: protein-folding catalyst *(FKBP20-2) & original description: | Symbols: | FKBP-like peptidyl-prolyl cis-trans isomerase family protein | chr3:22314732-22316550 REVERSE LENGTH=1014'	T	-2.00484	3.45645e-06	2.83787e-05	-1.64272	0.00932731	0.0535407	-2.34018	0.000197954	0.00209605	-0.695782	0.430173	0.999987
at1g14345.1				'1.1.1.3.23'	'Photosynthesis.photophosphorylation.photosystem II.assembly.assembly factor *(SLR1470)'	'at1g14345.1'	'mercator4v5.0: protein involved in PS-II assembly *(SLR1470) & original description: | Symbols: | NAD(P)-linked oxidoreductase superfamily protein | chr1:4899145-4899979 FORWARD LENGTH=835'	T	-2.5979	5.28356e-08	6.12266e-07	-2.31678	0.00100196	0.00895919	-2.86387	4.71921e-05	0.00062533	-0.545336	0.579742	0.999987
				'1.1.1.4'	'Photosynthesis.photophosphorylation.photosystem II.repair and reassembly cycle'	''	''
at1g50250.1				'1.1.1.4.1'	'Photosynthesis.photophosphorylation.photosystem II.repair and reassembly cycle.protease *(FtsH1/5)'	'at1g50250.1'	'mercator4v5.0: protease *(FtsH1/5) & original description: | Symbols: FTSH1 | FTSH protease 1 | chr1:18614209-18617063 REVERSE LENGTH=2473'	T	-2.13424	4.84043e-14	1.39566e-12	-2.36324	1.23207e-08	4.85971e-07	-1.89455	4.66038e-06	8.40759e-05	0.46976	0.41957	0.999987
at5g42270.1				'1.1.1.4.1'	'Photosynthesis.photophosphorylation.photosystem II.repair and reassembly cycle.protease *(FtsH1/5)'	'at5g42270.1'	'mercator4v5.0: protease *(FtsH1/5) & original description: | Symbols: VAR1, FTSH5 | FtsH extracellular protease family | chr5:16902486-16905294 FORWARD LENGTH=2480'	T	-1.74374	4.73246e-08	5.54195e-07	-1.84812	0.00013126	0.00169989	-1.63795	0.000692213	0.00595837	0.211467	0.755315	0.999987
at1g06430.1				'1.1.1.4.2'	'Photosynthesis.photophosphorylation.photosystem II.repair and reassembly cycle.protease *(FtsH2/8)'	'at1g06430.1'	'mercator4v5.0: protease *(FtsH2/8) & original description: | Symbols: FTSH8 | FTSH protease 8 | chr1:1960058-1963011 REVERSE LENGTH=2255'	T	-1.20111	0.0104863	0.0340965	-1.67305	0.0115383	0.062961	-0.722869	0.274862	0.523727	0.950963	0.30645	0.999987
at2g30950.1				'1.1.1.4.2'	'Photosynthesis.photophosphorylation.photosystem II.repair and reassembly cycle.protease *(FtsH2/8)'	'at2g30950.1'	'mercator4v5.0: protease *(FtsH2/8) & original description: | Symbols: VAR2, FTSH2 | FtsH extracellular protease family | chr2:13174321-13177223 FORWARD LENGTH=2337'	T	-1.79574	5.49659e-14	1.57393e-12	-2.0522	1.10996e-09	5.50516e-08	-1.52737	5.58367e-06	9.86531e-05	0.52591	0.26653	0.999987
at3g22840.1				'1.1.1.4.3'	'Photosynthesis.photophosphorylation.photosystem II.repair and reassembly cycle.stabilizing factor *(ELIP)'	'at3g22840.1'	'mercator4v5.0: LHC-related protein *(ELIP) & original description: | Symbols: ELIP1, ELIP | Chlorophyll A-B binding family protein | chr3:8084447-8085560 REVERSE LENGTH=884'	T	5.50005	8.53261e-09	1.12933e-07	4.72721	0.000483038	0.00494949	6.23919	4.66344e-06	8.40759e-05	1.51239	0.427624	0.999987
at4g14690.1				'1.1.1.4.3'	'Photosynthesis.photophosphorylation.photosystem II.repair and reassembly cycle.stabilizing factor *(ELIP)'	'at4g14690.1'	'mercator4v5.0: LHC-related protein *(ELIP) & original description: | Symbols: ELIP2 | Chlorophyll A-B binding family protein | chr4:8418283-8419263 FORWARD LENGTH=806'	T	1.17752	0.421843	0.583433	0.27162	0.89659	0.95891	2.80574	0.181923	0.410677	2.53441	0.388964	0.999987
at3g55330.1				'1.1.1.4.4'	'Photosynthesis.photophosphorylation.photosystem II.repair and reassembly cycle.repair factor *(PPL1)'	'at3g55330.1'	'mercator4v5.0: protein involved in PS-II repair *(PPL1) & original description: | Symbols: PPL1 | PsbP-like protein 1 | chr3:20513825-20515351 REVERSE LENGTH=975'	T	-3.43557	8.64048e-11	1.5776e-09	-3.19113	4.53218e-05	0.000693239	-3.66919	2.17413e-06	4.3651e-05	-0.476216	0.661876	0.999987
at5g07020.1				'1.1.1.4.5'	'Photosynthesis.photophosphorylation.photosystem II.repair and reassembly cycle.photoprotective factor *(MPH1)'	'at5g07020.1'	'mercator4v5.0: protein involved in photoprotection *(MPH1) & original description: | Symbols: | proline-rich family protein | chr5:2180502-2182418 REVERSE LENGTH=1009'	T	-1.54158	4.40384e-08	5.187e-07	-1.51823	0.000482066	0.00494469	-1.55855	0.000330332	0.00322517	-0.0389657	0.948945	0.999987
at1g67700.2				'1.1.1.4.6'	'Photosynthesis.photophosphorylation.photosystem II.repair and reassembly cycle.assembly factor *(HHL1)'	'at1g67700.2'	'mercator4v5.0: protein involved in PS-II assembly *(HHL1) & original description: | Symbols: | unknown protein; FUNCTIONS IN: molecular_function unknown; INVOLVED IN: biological_process unknown; LOCATED IN: chloroplast, chloroplast envelope; EXPRESSED IN: 22 plant structures; EXPRESSED DURING: 13 growth stages; Has 49 Blast hits to 49 proteins in 20 species: Archae - 0; Bacteria - 0; Metazoa - 0…	T	-2.57176	1.57256e-07	1.67435e-06	-2.60499	0.000360667	0.00388697	-2.53963	0.000497593	0.00452525	0.067127	0.947751	0.999987
at1g55480.1				'1.1.1.4.7'	'Photosynthesis.photophosphorylation.photosystem II.repair and reassembly cycle.assembly factor *(MET1)'	'at1g55480.1'	'mercator4v5.0: protein involved in PS-II assembly *(MET1) & original description: | Symbols: ZKT | protein containing PDZ domain, a K-box domain, and a TPR region | chr1:20713684-20715547 FORWARD LENGTH=1342'	T	-0.482336	0.0295156	0.0791529	-0.4357	0.208847	0.461157	-0.528986	0.125961	0.325049	-0.0921313	0.849707	0.999987
at3g01480.1				'1.1.1.4.8'	'Photosynthesis.photophosphorylation.photosystem II.repair and reassembly cycle.assembly factor *(CYP38)'	'at3g01480.1'	'mercator4v5.0: protein involved in PS-II assembly *(CYP38) & original description: | Symbols: CYP38, ATCYP38 | cyclophilin 38 | chr3:188384-190851 FORWARD LENGTH=1676'	T	-3.28286	7.21883e-09	9.68586e-08	-3.2488	0.000109914	0.00146538	-3.31643	7.73835e-05	0.000948972	-0.0657497	0.955488	0.999987
at1g75690.1				'1.1.1.4.9'	'Photosynthesis.photophosphorylation.photosystem II.repair and reassembly cycle.assembly factor *(LQY1)'	'at1g75690.1'	'mercator4v5.0: protein involved in PS-II assembly *(LQY1) & original description: | Symbols: | DnaJ/Hsp40 cysteine-rich domain superfamily protein | chr1:28422110-28423285 REVERSE LENGTH=743'	T	-3.28761	5.36587e-12	1.16657e-10	-3.24072	5.59803e-06	0.000115585	-3.33205	2.55928e-06	5.02005e-05	-0.0895637	0.928371	0.999987
				'1.1.1.5'	'Photosynthesis.photophosphorylation.photosystem II.photosynthetic acclimation'	''	''
				'1.1.1.5.1'	'Photosynthesis.photophosphorylation.photosystem II.photosynthetic acclimation.regulatory phosphorylation'	''	''
at1g68830.1				'1.1.1.5.1.1'	'Photosynthesis.photophosphorylation.photosystem II.photosynthetic acclimation.regulatory phosphorylation.protein kinase *(STN7)'	'at1g68830.1'	'mercator4v5.0: photosynthetic acclimation STN7 kinase & original description: | Symbols: STN7 | STT7 homolog STN7 | chr1:25872445-25875550 REVERSE LENGTH=1975'	T	-1.75403	2.88963e-14	8.61846e-13	-1.90057	6.81496e-08	2.28252e-06	-1.61563	3.95042e-06	7.29299e-05	0.286016	0.562206	0.999987
at5g01920.1				'1.1.1.5.1.2'	'Photosynthesis.photophosphorylation.photosystem II.photosynthetic acclimation.regulatory phosphorylation.protein kinase *(STN8)'	'at5g01920.1'	'mercator4v5.0: photosynthetic acclimation STN8 kinase & original description: | Symbols: STN8 | Protein kinase superfamily protein | chr5:359107-362904 FORWARD LENGTH=3489'	T	-1.60882	4.83939e-09	6.67688e-08	-2.06865	8.03096e-10	4.13267e-08	-1.16187	0.000315662	0.00310737	0.907932	0.0473807	0.999987
at4g27800.1				'1.1.1.5.1.3'	'Photosynthesis.photophosphorylation.photosystem II.photosynthetic acclimation.regulatory phosphorylation.phosphatase *(PPH1/TAP38)'	'at4g27800.1'	'mercator4v5.0: phosphatase *(PPH1/TAP38) & original description: | Symbols: TAP38, PPH1 | thylakoid-associated phosphatase 38 | chr4:13851862-13854191 REVERSE LENGTH=1418'	T	-1.44942	2.7833e-19	1.40565e-17	-1.62385	3.33344e-12	2.73612e-10	-1.27858	2.59659e-08	8.74773e-07	0.346418	0.285854	0.999987
at2g30170.1				'1.1.1.5.1.4'	'Photosynthesis.photophosphorylation.photosystem II.photosynthetic acclimation.regulatory phosphorylation.phosphatase *(PBCP)'	'at2g30170.1'	'mercator4v5.0: phosphatase *(PBCP) & original description: | Symbols: | Protein phosphatase 2C family protein | chr2:12879675-12881498 REVERSE LENGTH=1048'	T	-1.54482	7.32241e-10	1.14718e-08	-1.33014	0.000452489	0.00468175	-1.73327	3.3963e-06	6.38869e-05	-0.401909	0.443626	0.999987
				'1.1.1.5.2'	'Photosynthesis.photophosphorylation.photosystem II.photosynthetic acclimation.regulatory acetylation'	''	''
at1g32070.2				'1.1.1.5.2.1'	'Photosynthesis.photophosphorylation.photosystem II.photosynthetic acclimation.regulatory acetylation.lysine acetyltransferase *(NSI)'	'at1g32070.2'	'mercator4v5.0: lysine acetyltransferase *(NSI) & original description: | Symbols: ATNSI, NSI | nuclear shuttle interacting | chr1:11534684-11536338 REVERSE LENGTH=993'	T	-1.12853	4.80123e-05	0.000309259	-0.896733	0.0311787	0.131299	-1.33793	0.00112005	0.00890221	-0.439984	0.44647	0.999987
				'1.1.1.5.3'	'Photosynthesis.photophosphorylation.photosystem II.photosynthetic acclimation.non-photochemical quenching (NPQ)'	''	''
				'1.1.1.5.3.1'	'Photosynthesis.photophosphorylation.photosystem II.photosynthetic acclimation.non-photochemical quenching (NPQ).qE/qZ-type quenching'	''	''
at1g44575.1				'1.1.1.5.3.1.1'	'Photosynthesis.photophosphorylation.photosystem II.photosynthetic acclimation.non-photochemical quenching (NPQ).qE/qZ-type quenching.pH-sensor protein *(PsbS)'	'at1g44575.1'	'mercator4v5.0: non-photochemical quenching PsbS protein & original description: | Symbols: NPQ4, PSBS | Chlorophyll A-B binding family protein | chr1:16871696-16873383 FORWARD LENGTH=1059'	T	-1.57591	7.53751e-05	0.00046348	-1.51127	0.0114823	0.0627808	-1.63864	0.00610339	0.0353143	-0.125729	0.880894	0.999987
				'1.1.1.5.3.1.2'	'Photosynthesis.photophosphorylation.photosystem II.photosynthetic acclimation.non-photochemical quenching (NPQ).qE/qZ-type quenching.xanthophyll cycle'	''	''
at1g08550.1				'1.1.1.5.3.1.2.1'	'Photosynthesis.photophosphorylation.photosystem II.photosynthetic acclimation.non-photochemical quenching (NPQ).qE/qZ-type quenching.xanthophyll cycle.violaxanthin de-epoxidase *(VDE)'	'at1g08550.1'	'mercator4v5.0: violaxanthin de-epoxidase *(VDE) & original description: | Symbols: NPQ1, AVDE1 | non-photochemical quenching 1 | chr1:2706924-2709531 FORWARD LENGTH=1776'	T	-1.94655	0.000317912	0.00167058	-1.83088	0.0223747	0.103665	-2.06115	0.00995921	0.0518322	-0.228497	0.838778	0.999987
at5g67030.1				'1.1.1.5.3.1.2.2'	'Photosynthesis.photophosphorylation.photosystem II.photosynthetic acclimation.non-photochemical quenching (NPQ).qE/qZ-type quenching.xanthophyll cycle.zeaxanthin epoxidase *(ZEP)'	'at5g67030.1'	'mercator4v5.0: zeaxanthin epoxidase *(ZEP) & original description: | Symbols: ABA1, LOS6, NPQ2, ATABA1, ZEP, IBS3, ATZEP | zeaxanthin epoxidase (ZEP) (ABA1) | chr5:26753510-26757236 REVERSE LENGTH=2385'	T	-1.69572	2.74849e-06	2.30629e-05	-1.66889	0.00226616	0.0175154	-1.72295	0.00160741	0.011996	-0.0530648	0.944882	0.999987
				'1.1.1.5.3.1.3'	'Photosynthesis.photophosphorylation.photosystem II.photosynthetic acclimation.non-photochemical quenching (NPQ).qE/qZ-type quenching.LhcSR-dependent machinery'	''	''
				'1.1.1.5.3.1.3.1'	'Photosynthesis.photophosphorylation.photosystem II.photosynthetic acclimation.non-photochemical quenching (NPQ).qE/qZ-type quenching.LhcSR-dependent machinery.light stress-responsive protein *(LhcSR)'	''	''
at1g54520.1				'1.1.1.5.3.1.4'	'Photosynthesis.photophosphorylation.photosystem II.photosynthetic acclimation.non-photochemical quenching (NPQ).qE/qZ-type quenching.regulatory protein *(FLAP1)'	'at1g54520.1'	'mercator4v5.0: regulatory protein *(FLAP1) of non-photochemical quenching & original description: | Symbols: | unknown protein; FUNCTIONS IN: molecular_function unknown; INVOLVED IN: biological_process unknown; LOCATED IN: chloroplast; EXPRESSED IN: 24 plant structures; EXPRESSED DURING: 15 growth stages; CONTAINS InterPro DOMAIN/s: Protein of unknown function DUF1517 (InterPro:IPR010903); Has 2…	T	-1.37844	3.23213e-05	0.000217613	-1.2017	0.0157364	0.0797288	-1.54883	0.00177032	0.0130046	-0.345863	0.619523	0.999987
at4g31040.1				'1.1.1.5.3.1.5'	'Photosynthesis.photophosphorylation.photosystem II.photosynthetic acclimation.non-photochemical quenching (NPQ).qE/qZ-type quenching.regulatory protein *(DLDG1)'	'at4g31040.1'	'mercator4v5.0: regulatory protein *(DLDG1) of non-photochemical quenching & original description: | Symbols: | CemA-like proton extrusion protein-related | chr4:15111477-15114126 REVERSE LENGTH=1896'	T	-1.44687	2.34893e-05	0.000162873	-1.31704	0.0107554	0.0597703	-1.57144	0.00225199	0.0159154	-0.252942	0.726526	0.999987
atcg00530.1				'1.1.1.5.3.1.6'	'Photosynthesis.photophosphorylation.photosystem II.photosynthetic acclimation.non-photochemical quenching (NPQ).qE/qZ-type quenching.regulatory protein *(YCF10)'	'atcg00530.1'	'mercator4v5.0: regulatory protein *(YCF10) of non-photochemical quenching & original description: | Symbols: YCF10 | CemA-like proton extrusion protein-related | chrC:60741-61430 FORWARD LENGTH=690'	T	-1.79092	1.12598e-05	8.33565e-05	-1.12198	0.0310013	0.130729	-2.40268	3.82252e-06	7.07878e-05	-1.2792	0.0798488	0.999987
at5g43050.1				'1.1.1.5.3.1.7'	'Photosynthesis.photophosphorylation.photosystem II.photosynthetic acclimation.non-photochemical quenching (NPQ).qE/qZ-type quenching.regulatory protein *(NPQ6)'	'at5g43050.1'	'mercator4v5.0: regulatory protein *(NPQ6) of non-photochemical quenching & original description: | Symbols: NPQ6 | Protein of unknown function (DUF565) | chr5:17268025-17269024 FORWARD LENGTH=696'	T	-0.255194	0.358938	0.522689	-0.0147561	0.972092	0.988502	-0.475418	0.258481	0.505767	-0.459418	0.43296	0.999987
at1g65420.1				'1.1.1.5.3.1.8'	'Photosynthesis.photophosphorylation.photosystem II.photosynthetic acclimation.non-photochemical quenching (NPQ).qE/qZ-type quenching.regulatory protein *(NPQ7)'	'at1g65420.1'	'mercator4v5.0: regulatory protein *(NPQ7) of non-photochemical quenching & original description: | Symbols: NPQ7 | Protein of unknown function (DUF565) | chr1:24297480-24298570 REVERSE LENGTH=979'	T	-0.90305	0.00449024	0.0166586	-1.07792	0.033652	0.138182	-0.749607	0.126814	0.326445	0.328992	0.629939	0.999987
				'1.1.1.5.3.2'	'Photosynthesis.photophosphorylation.photosystem II.photosynthetic acclimation.non-photochemical quenching (NPQ).qH-type antenna quenching'	''	''
at3g47860.1				'1.1.1.5.3.2.1'	'Photosynthesis.photophosphorylation.photosystem II.photosynthetic acclimation.non-photochemical quenching (NPQ).qH-type antenna quenching.regulatory protein *(LCNP)'	'at3g47860.1'	'mercator4v5.0: regulatory protein lipocalin *(LCNP) of non-photochemical quenching & original description: | Symbols: CHL | chloroplastic lipocalin | chr3:17656670-17658316 REVERSE LENGTH=1217'	T	-0.46702	0.308176	0.470864	-0.502381	0.463424	0.709036	-0.430062	0.529581	0.750105	0.0740723	0.938537	0.999987
at1g56500.1				'1.1.1.5.3.2.2'	'Photosynthesis.photophosphorylation.photosystem II.photosynthetic acclimation.non-photochemical quenching (NPQ).qH-type antenna quenching.regulatory protein *(SOQ1)'	'at1g56500.1'	'mercator4v5.0: regulatory protein *(SOQ1) of non-photochemical quenching & original description: | Symbols: | haloacid dehalogenase-like hydrolase family protein | chr1:21159744-21167321 FORWARD LENGTH=3428'	T	-2.13876	4.66628e-18	2.07331e-16	-2.12188	3.4047e-08	1.22859e-06	-2.15099	1.84402e-08	6.41158e-07	-0.0277295	0.958871	0.999987
at4g31530.2				'1.1.1.5.3.2.3'	'Photosynthesis.photophosphorylation.photosystem II.photosynthetic acclimation.non-photochemical quenching (NPQ).qH-type antenna quenching.regulatory protein *(ROQH1)'	'at4g31530.2'	'mercator4v5.0: regulatory protein *(ROQH1) of non-photochemical quenching & original description: | Symbols: | NAD(P)-binding Rossmann-fold superfamily protein | chr4:15282230-15284216 FORWARD LENGTH=1220'	T	-1.40555	4.66476e-26	4.09307e-24	-1.41279	6.37519e-10	3.36226e-08	-1.41276	2.20436e-10	1.148e-08	0.0014246	0.996393	0.999987
				'1.1.1.5.4'	'Photosynthesis.photophosphorylation.photosystem II.photosynthetic acclimation.thylakoid grana stacking'	''	''
at1g74730.1				'1.1.1.5.4.1'	'Photosynthesis.photophosphorylation.photosystem II.photosynthetic acclimation.thylakoid grana stacking.regulatory factor *(RIQ)'	'at1g74730.1'	'mercator4v5.0: regulatory factor *(RIQ) of thylakoid grana stacking & original description: | Symbols: | Protein of unknown function (DUF1118) | chr1:28078857-28079987 FORWARD LENGTH=891'	T	-2.20493	5.19727e-09	7.15446e-08	-2.13908	0.000176147	0.00216456	-2.27043	6.66848e-05	0.00083582	-0.129764	0.871053	0.999987
at5g08050.1				'1.1.1.5.4.1'	'Photosynthesis.photophosphorylation.photosystem II.photosynthetic acclimation.thylakoid grana stacking.regulatory factor *(RIQ)'	'at5g08050.1'	'mercator4v5.0: regulatory factor *(RIQ) of thylakoid grana stacking & original description: | Symbols: | Protein of unknown function (DUF1118) | chr5:2578345-2579163 FORWARD LENGTH=749'	T	-2.14336	6.30135e-09	8.53938e-08	-1.88154	0.000562401	0.00560262	-2.3917	1.08e-05	0.000174291	-0.508628	0.505059	0.999987
at1g52220.1				'1.1.1.5.4.2'	'Photosynthesis.photophosphorylation.photosystem II.photosynthetic acclimation.thylakoid grana stacking.regulatory factor *(CURT)'	'at1g52220.1'	'mercator4v5.0: regulatory factor *(CURT) of thylakoid grana stacking & original description: | Symbols: | FUNCTIONS IN: molecular_function unknown; INVOLVED IN: biological_process unknown; LOCATED IN: chloroplast thylakoid membrane, chloroplast; EXPRESSED IN: 23 plant structures; EXPRESSED DURING: 13 growth stages; BEST Arabidopsis thaliana protein match is: photosystem I P subunit (TAIR:AT2G468…	T	-2.85772	1.0924e-08	1.41739e-07	-2.2906	0.00107678	0.00951874	-3.36786	1.50682e-06	3.19472e-05	-1.0755	0.273672	0.999987
at2g46820.1				'1.1.1.5.4.2'	'Photosynthesis.photophosphorylation.photosystem II.photosynthetic acclimation.thylakoid grana stacking.regulatory factor *(CURT)'	'at2g46820.1'	'mercator4v5.0: regulatory factor *(CURT) of thylakoid grana stacking & original description: | Symbols: PTAC8, TMP14, PSAP, PSI-P | photosystem I P subunit | chr2:19243589-19245141 FORWARD LENGTH=936'	T	-2.5495	2.4976e-08	3.07386e-07	-2.33152	0.000560696	0.00559041	-2.75967	4.38987e-05	0.000587253	-0.426396	0.65292	0.999987
at4g01150.1				'1.1.1.5.4.2'	'Photosynthesis.photophosphorylation.photosystem II.photosynthetic acclimation.thylakoid grana stacking.regulatory factor *(CURT)'	'at4g01150.1'	'mercator4v5.0: regulatory factor *(CURT) of thylakoid grana stacking & original description: | Symbols: | unknown protein; FUNCTIONS IN: molecular_function unknown; INVOLVED IN: biological_process unknown; LOCATED IN: thylakoid, chloroplast thylakoid membrane, chloroplast, plastoglobule, chloroplast envelope; EXPRESSED IN: 23 plant structures; EXPRESSED DURING: 14 growth stages; BEST Arabidopsis…	T	-1.70315	0.000544559	0.00267757	-1.41117	0.0503251	0.184454	-1.97786	0.00605929	0.0351303	-0.564978	0.576534	0.999987
at4g38100.1				'1.1.1.5.4.2'	'Photosynthesis.photophosphorylation.photosystem II.photosynthetic acclimation.thylakoid grana stacking.regulatory factor *(CURT)'	'at4g38100.1'	'mercator4v5.0: regulatory factor *(CURT) of thylakoid grana stacking & original description: | Symbols: | unknown protein; LOCATED IN: chloroplast thylakoid membrane; EXPRESSED IN: 23 plant structures; EXPRESSED DURING: 13 growth stages; BEST Arabidopsis thaliana protein match is: unknown protein (TAIR:AT4G01150.1); Has 30201 Blast hits to 17322 proteins in 780 species: Archae - 12; Bacteria - 1…	T	-0.595205	0.0659128	0.149759	-0.40835	0.402951	0.66112	-0.78155	0.104741	0.287358	-0.372235	0.582635	0.999987
				'1.1.1.5.5'	'Photosynthesis.photophosphorylation.photosystem II.photosynthetic acclimation.acclimation factor activities'	''	''
at4g02530.1				'1.1.1.5.5.1'	'Photosynthesis.photophosphorylation.photosystem II.photosynthetic acclimation.acclimation factor activities.acclimation factor *(MPH2)'	'at4g02530.1'	'mercator4v5.0: photosynthetic acclimation MPH2 acclimation factor & original description: | Symbols: | chloroplast thylakoid lumen protein | chr4:1112141-1114029 REVERSE LENGTH=869'	T	-1.53854	0.000315627	0.00166	-1.43991	0.0242177	0.109769	-1.63553	0.0103728	0.0533119	-0.193894	0.828684	0.999987
at5g38660.1				'1.1.1.5.5.2'	'Photosynthesis.photophosphorylation.photosystem II.photosynthetic acclimation.acclimation factor activities.acclimation factor *(APE)'	'at5g38660.1'	'mercator4v5.0: photosynthetic acclimation APE acclimation factor & original description: | Symbols: APE1 | acclimation of photosynthesis to environment | chr5:15473109-15475552 REVERSE LENGTH=1092'	T	-1.10528	1.232e-08	1.58503e-07	-1.07914	0.00049014	0.00500686	-1.12725	0.000245408	0.00251114	-0.04692	0.913607	0.999987
at4g34190.1				'1.1.1.5.5.3'	'Photosynthesis.photophosphorylation.photosystem II.photosynthetic acclimation.acclimation factor activities.light-responsive regulatory protein *(SEP1)'	'at4g34190.1'	'mercator4v5.0: light-responsive regulatory protein *(SEP1) & original description: | Symbols: SEP1 | stress enhanced protein 1 | chr4:16372388-16373626 REVERSE LENGTH=774'	T	-2.19564	1.10431e-10	1.99094e-09	-2.12588	4.046e-05	0.000629195	-2.25868	1.1513e-05	0.000184424	-0.131263	0.85605	0.999987
at2g21970.1				'1.1.1.5.5.4'	'Photosynthesis.photophosphorylation.photosystem II.photosynthetic acclimation.acclimation factor activities.light-responsive regulatory protein *(SEP2)'	'at2g21970.1'	'mercator4v5.0: light-responsive regulatory protein *(SEP2) & original description: | Symbols: SEP2 | stress enhanced protein 2 | chr2:9356983-9357916 REVERSE LENGTH=856'	T	-0.780377	0.01145	0.036692	-1.04644	0.0197782	0.0945498	-0.509362	0.25543	0.502015	0.538134	0.392424	0.999987
at3g12345.1				'1.1.1.5.5.5'	'Photosynthesis.photophosphorylation.photosystem II.photosynthetic acclimation.acclimation factor activities.light-responsive regulatory protein *(SEP4)'	'at3g12345.1'	'mercator4v5.0: light-responsive regulatory protein *(SEP4) & original description: | Symbols: | unknown protein; LOCATED IN: chloroplast; Has 35333 Blast hits to 34131 proteins in 2444 species: Archae - 798; Bacteria - 22429; Metazoa - 974; Fungi - 991; Plants - 531; Viruses - 0; Other Eukaryotes - 9610 (source: NCBI BLink). | chr3:3930180-3930992 REVERSE LENGTH=813'	T	-2.46589	9.32662e-10	1.43536e-08	-2.42001	6.52332e-05	0.000939253	-2.51158	3.2924e-05	0.000460589	-0.0899319	0.915716	0.999987
at4g28025.1				'1.1.1.5.5.6'	'Photosynthesis.photophosphorylation.photosystem II.photosynthetic acclimation.acclimation factor activities.light-responsive regulatory protein *(SEP5)'	'at4g28025.1'	'mercator4v5.0: light-responsive regulatory protein *(SEP5) & original description: | Symbols: | unknown protein; FUNCTIONS IN: molecular_function unknown; INVOLVED IN: biological_process unknown; LOCATED IN: chloroplast thylakoid membrane; EXPRESSED IN: 23 plant structures; EXPRESSED DURING: 13 growth stages; Has 30201 Blast hits to 17322 proteins in 780 species: Archae - 12; Bacteria - 1396; Me…	T	-1.55329	7.65219e-25	6.20133e-23	-1.45171	1.29339e-09	6.30757e-08	-1.64678	2.28088e-12	1.73147e-10	-0.19394	0.559141	0.999987
				'1.1.2'	'Photosynthesis.photophosphorylation.cytochrome b6/f complex'	''	''
atcg00540.1				'1.1.2.1'	'Photosynthesis.photophosphorylation.cytochrome b6/f complex.apocytochrome f component *(PetA)'	'atcg00540.1'	'mercator4v5.0: apocytochrome f component *(PetA) of cytochrome b6/f complex & original description: | Symbols: PETA | photosynthetic electron transfer A | chrC:61657-62619 FORWARD LENGTH=963'	T	-1.85462	1.13462e-11	2.36151e-10	-1.70747	3.46514e-05	0.000550244	-1.99859	1.2508e-06	2.70481e-05	-0.289647	0.617159	0.999987
atcg00720.1				'1.1.2.2'	'Photosynthesis.photophosphorylation.cytochrome b6/f complex.apocytochrome b component *(PetB)'	'atcg00720.1'	'mercator4v5.0: apocytochrome b component *(PetB) of cytochrome b6/f complex & original description: | Symbols: PETB | photosynthetic electron transfer B | chrC:74841-76292 FORWARD LENGTH=648'	T	-2.06253	2.48507e-15	8.31528e-14	-1.89823	1.24952e-06	3.05902e-05	-2.22192	1.38736e-08	4.9464e-07	-0.322586	0.557886	0.999987
at4g03280.1				'1.1.2.3'	'Photosynthesis.photophosphorylation.cytochrome b6/f complex.Rieske iron-sulfur component *(PetC)'	'at4g03280.1'	'mercator4v5.0: Rieske iron-sulfur component *(PetC) of cytochrome b6/f complex & original description: | Symbols: PETC, PGR1 | photosynthetic electron transfer C | chr4:1440146-1441863 FORWARD LENGTH=1004'	T	-2.65959	8.16138e-08	9.18692e-07	-2.70107	0.000249301	0.0028956	-2.62011	0.000380137	0.00362247	0.082761	0.936271	0.999987
atcg00730.1				'1.1.2.4'	'Photosynthesis.photophosphorylation.cytochrome b6/f complex.component *(PetD/IV)'	'atcg00730.1'	'mercator4v5.0: component *(PetD/IV) of cytochrome b6/f complex & original description: | Symbols: PETD | photosynthetic electron transfer D | chrC:76481-77672 FORWARD LENGTH=483'	T	-1.88332	5.96598e-11	1.11005e-09	-1.70229	7.43202e-05	0.0010519	-2.06362	1.55958e-06	3.28905e-05	-0.360165	0.550852	0.999987
atcg00600.1				'1.1.2.5'	'Photosynthesis.photophosphorylation.cytochrome b6/f complex.component *(PetG/V)'	'atcg00600.1'	'mercator4v5.0: component *(PetG/V) of cytochrome b6/f complex & original description: | Symbols: PETG | PETG | chrC:65998-66111 FORWARD LENGTH=114'	T	-1.78263	7.2191e-06	5.55682e-05	-1.24022	0.020655	0.0975067	-2.29148	1.84366e-05	0.000277971	-1.04997	0.162358	0.999987
atcg00590.1				'1.1.2.6'	'Photosynthesis.photophosphorylation.cytochrome b6/f complex.component *(PetL/VI)'	'atcg00590.1'	'mercator4v5.0: component *(PetL/VI) of cytochrome b6/f complex & original description: | Symbols: ORF31 | electron carriers | chrC:65712-65807 FORWARD LENGTH=96'	T	-0.487689	0.5316	0.681984	2.1953	0.000536406	0.00538972	-2.41019	0.000140656	0.00157509	-4.60414	2.26255e-07	0.0031842
at2g26500.2				'1.1.2.7'	'Photosynthesis.photophosphorylation.cytochrome b6/f complex.component *(PetM/VII)'	'at2g26500.2'	'mercator4v5.0: component *(PetM/VII) of cytochrome b6/f complex & original description: | Symbols: | cytochrome b6f complex subunit (petM), putative | chr2:11270218-11270874 FORWARD LENGTH=557'	T	-3.4212	3.1966e-15	1.05514e-13	-3.25372	4.50999e-07	1.2486e-05	-3.58485	2.67889e-08	8.9869e-07	-0.3294	0.71591	0.999987
atcg00210.1				'1.1.2.8'	'Photosynthesis.photophosphorylation.cytochrome b6/f complex.component *(PetN)'	'atcg00210.1'	'mercator4v5.0: component *(PetN) of cytochrome b6/f complex & original description: | Symbols: YCF6 | electron transporter, transferring electrons within cytochrome b6/f complex of photosystem IIs | chrC:28089-28178 FORWARD LENGTH=90'	T	-2.02449	4.05243e-11	7.7652e-10	-1.68669	9.373e-05	0.00128601	-2.35546	4.74402e-08	1.49873e-06	-0.667552	0.270702	0.999987
				'1.1.2.9'	'Photosynthesis.photophosphorylation.cytochrome b6/f complex.assembly'	''	''
				'1.1.2.9.1'	'Photosynthesis.photophosphorylation.cytochrome b6/f complex.assembly.CCB cytochrome b6 maturation system (system IV)'	''	''
at3g26710.1				'1.1.2.9.1.1'	'Photosynthesis.photophosphorylation.cytochrome b6/f complex.assembly.CCB cytochrome b6 maturation system (system IV).assembly factor *(CCB1)'	'at3g26710.1'	'mercator4v5.0: assembly factor CCB1 of CCB cytochrome b6 maturation system (system IV) & original description: | Symbols: CCB1 | cofactor assembly of complex C | chr3:9813371-9814750 FORWARD LENGTH=1127'	T	-1.99209	3.83121e-06	3.11412e-05	-1.64719	0.00850455	0.0498992	-2.32337	0.000197988	0.00209605	-0.674501	0.441862	0.999987
at5g52110.1				'1.1.2.9.1.2'	'Photosynthesis.photophosphorylation.cytochrome b6/f complex.assembly.CCB cytochrome b6 maturation system (system IV).assembly factor *(CCB2)'	'at5g52110.1'	'mercator4v5.0: assembly factor CCB2 of CCB cytochrome b6 maturation system (system IV) & original description: | Symbols: HCF208, CCB2 | Protein of unknown function (DUF2930) | chr5:21172421-21174005 REVERSE LENGTH=1112'	T	-0.483873	0.231826	0.385679	-0.00900039	0.987639	0.994806	-0.920873	0.111326	0.299939	-0.910267	0.259875	0.999987
at5g36120.1				'1.1.2.9.1.3'	'Photosynthesis.photophosphorylation.cytochrome b6/f complex.assembly.CCB cytochrome b6 maturation system (system IV).assembly factor *(CCB3)'	'at5g36120.1'	'mercator4v5.0: assembly factor CCB3 of CCB cytochrome b6 maturation system (system IV) & original description: | Symbols: CCB3, YLMG3, atylmg3 | cofactor assembly, complex C (B6F) | chr5:14198587-14199243 REVERSE LENGTH=657'	T	-2.88342	0.000340264	0.001772	-2.68792	0.0231443	0.106302	-3.05323	0.00957494	0.0502269	-0.362996	0.826067	0.999987
at1g59840.1				'1.1.2.9.1.4'	'Photosynthesis.photophosphorylation.cytochrome b6/f complex.assembly.CCB cytochrome b6 maturation system (system IV).assembly factor *(CCB4)'	'at1g59840.1'	'mercator4v5.0: assembly factor CCB4 of CCB cytochrome b6 maturation system (system IV) & original description: | Symbols: CCB4 | cofactor assembly of complex C | chr1:22026546-22028419 FORWARD LENGTH=1162'	T	-2.10499	6.84283e-09	9.21177e-08	-1.84051	0.000621341	0.00608064	-2.32397	8.99066e-06	0.000149127	-0.482167	0.509915	0.999987
				'1.1.2.9.2'	'Photosynthesis.photophosphorylation.cytochrome b6/f complex.assembly.CCS cytochrome f/c6 maturation system (system II)'	''	''
atcg01040.1				'1.1.2.9.2.1'	'Photosynthesis.photophosphorylation.cytochrome b6/f complex.assembly.CCS cytochrome f/c6 maturation system (system II).assembly factor *(CcsA/YCF5)'	'atcg01040.1'	'mercator4v5.0: assembly factor CcsA of CCS cytochrome f/c6 maturation system (system II) & original description: | Symbols: YCF5 | Cytochrome C assembly protein | chrC:114461-115447 FORWARD LENGTH=987'	T	-1.85437	7.11338e-07	6.69174e-06	-1.2688	0.00868986	0.0506582	-2.39531	7.03692e-07	1.61962e-05	-1.12505	0.0973291	0.999987
at1g49380.1				'1.1.2.9.2.2'	'Photosynthesis.photophosphorylation.cytochrome b6/f complex.assembly.CCS cytochrome f/c6 maturation system (system II).assembly factor *(Ccs1/CcsB)'	'at1g49380.1'	'mercator4v5.0: assembly factor CcsB of CCS cytochrome f/c6 maturation system (system II) & original description: | Symbols: | cytochrome c biogenesis protein family | chr1:18276707-18279528 FORWARD LENGTH=2055'	T	-1.82352	4.01096e-09	5.60043e-08	-1.65908	0.000415712	0.00436713	-1.97653	2.05325e-05	0.000305515	-0.316006	0.62905	0.999987
at5g54290.2				'1.1.2.9.2.3'	'Photosynthesis.photophosphorylation.cytochrome b6/f complex.assembly.CCS cytochrome f/c6 maturation system (system II).assembly factor *(Ccs5/CcdA)'	'at5g54290.2'	'mercator4v5.0: assembly factor CcdA of CCS cytochrome f/c6 maturation system (system II) & original description: | Symbols: CcdA | cytochrome c biogenesis protein family | chr5:22051034-22053974 FORWARD LENGTH=1182'	T	-0.644962	0.0210971	0.060352	-0.618244	0.151248	0.379642	-0.669059	0.118949	0.313293	-0.0494482	0.934663	0.999987
at4g31560.1				'1.1.2.9.3'	'Photosynthesis.photophosphorylation.cytochrome b6/f complex.assembly.assembly factor *(HCF153)'	'at4g31560.1'	'mercator4v5.0: protein involved in cytochrome b6/f complex assembly *(HCF153) & original description: | Symbols: HCF153 | high chlorophyll fluorescence 153 | chr4:15295201-15296241 FORWARD LENGTH=645'	T	-1.3002	2.56684e-06	2.17104e-05	-1.18547	0.00496869	0.03281	-1.41126	0.00075918	0.00643496	-0.224564	0.702528	0.999987
at5g15802.1				'1.1.2.9.4'	'Photosynthesis.photophosphorylation.cytochrome b6/f complex.assembly.assembly factor *(HCF222)'	'at5g15802.1'	'mercator4v5.0: protein involved in cytochrome b6/f complex assembly *(HCF222) & original description: | Symbols: | unknown protein; FUNCTIONS IN: molecular_function unknown; INVOLVED IN: biological_process unknown; LOCATED IN: endomembrane system; Has 35 Blast hits to 35 proteins in 15 species: Archae - 0; Bacteria - 4; Metazoa - 0; Fungi - 0; Plants - 31; Viruses - 0; Other Eukaryotes - 0 (sour…	T	-0.761137	0.0531709	0.126549	-0.6036	0.311609	0.578798	-0.901712	0.12353	0.321299	-0.296708	0.718494	0.999987
at4g37200.1				'1.1.2.9.5'	'Photosynthesis.photophosphorylation.cytochrome b6/f complex.assembly.assembly factor *(HCF164)'	'at4g37200.1'	'mercator4v5.0: protein involved in cytochrome b6/f complex assembly *(HCF164) & original description: | Symbols: HCF164 | Thioredoxin superfamily protein | chr4:17509621-17511364 REVERSE LENGTH=1135'	T	-1.6672	1.24452e-12	2.93878e-11	-1.93031	5.06663e-09	2.16316e-07	-1.40456	1.61551e-05	0.000246218	0.526783	0.251075	0.999987
at3g17930.1				'1.1.2.9.6'	'Photosynthesis.photophosphorylation.cytochrome b6/f complex.assembly.assembly factor *(DAC)'	'at3g17930.1'	'mercator4v5.0: protein involved in cytochrome b6/f complex assembly *(DAC) & original description: | Symbols: | unknown protein; FUNCTIONS IN: molecular_function unknown; INVOLVED IN: biological_process unknown; LOCATED IN: chloroplast thylakoid membrane; EXPRESSED IN: 22 plant structures; EXPRESSED DURING: 13 growth stages; CONTAINS InterPro DOMAIN/s: Protein of unknown function DUF3007 (InterP…	T	-0.686863	0.14755	0.277074	-0.734066	0.299731	0.566807	-0.639592	0.365759	0.615802	0.0959369	0.923035	0.999987
				'1.1.3'	'Photosynthesis.photophosphorylation.Cytb6/f to PS-I electron carriers'	''	''
at1g76100.1				'1.1.3.1'	'Photosynthesis.photophosphorylation.Cytb6/f to PS-I electron carriers.plastocyanin copper-protein *(PetE)'	'at1g76100.1'	'mercator4v5.0: plastocyanin electron carrier & original description: | Symbols: PETE1 | plastocyanin 1 | chr1:28553987-28554768 REVERSE LENGTH=782'	T	-1.78726	4.25383e-05	0.00027774	-1.61419	0.0129152	0.0686592	-1.95574	0.00258031	0.0177724	-0.339829	0.709113	0.999987
at1g20340.1				'1.1.3.1'	'Photosynthesis.photophosphorylation.Cytb6/f to PS-I electron carriers.plastocyanin copper-protein *(PetE)'	'at1g20340.1'	'mercator4v5.0: plastocyanin electron carrier & original description: | Symbols: DRT112, PETE2 | Cupredoxin superfamily protein | chr1:7042429-7043363 REVERSE LENGTH=935'	T	-3.59725	4.19121e-08	4.9557e-07	-3.33529	0.00050404	0.00511277	-3.83703	6.2887e-05	0.000797438	-0.499716	0.710375	0.999987
at5g45030.1				'1.1.3.2'	'Photosynthesis.photophosphorylation.Cytb6/f to PS-I electron carriers.cytochrome hemoprotein *(Cytc6a)'	'at5g45030.1'	'mercator4v5.0: cytochrome electron carrier *(Cytc6a) & original description: | Symbols: | Trypsin family protein | chr5:18172471-18176207 FORWARD LENGTH=2816'	T	0.606745	0.0110767	0.0357447	0.593815	0.110738	0.312974	0.623793	0.0914163	0.262709	0.0310468	0.952372	0.999987
at5g45040.1				'1.1.3.2'	'Photosynthesis.photophosphorylation.Cytb6/f to PS-I electron carriers.cytochrome hemoprotein *(Cytc6a)'	'at5g45040.1'	'mercator4v5.0: cytochrome electron carrier *(Cytc6a) & original description: | Symbols: | Cytochrome c | chr5:18175371-18176888 REVERSE LENGTH=760'	T	-3.71065	2.26255e-26	2.02163e-24	-3.67417	8.22555e-11	5.26774e-09	-3.73913	5.17891e-12	3.64388e-10	-0.0642622	0.932309	0.999987
				'1.1.4'	'Photosynthesis.photophosphorylation.photosystem I'	''	''
				'1.1.4.1'	'Photosynthesis.photophosphorylation.photosystem I.LHC-I complex'	''	''
at3g54890.1				'1.1.4.1.1'	'Photosynthesis.photophosphorylation.photosystem I.LHC-I complex.component *(LHCa1)'	'at3g54890.1'	'mercator4v5.0: component *(LHCa1) of LHC-I complex & original description: | Symbols: LHCA1 | photosystem I light harvesting complex gene 1 | chr3:20339504-20341103 REVERSE LENGTH=1109'	T	-3.25415	9.63476e-19	4.5813e-17	-3.19839	8.34581e-09	3.41914e-07	-3.30854	2.52564e-09	1.05438e-07	-0.108639	0.88918	0.999987
at3g61470.1				'1.1.4.1.2'	'Photosynthesis.photophosphorylation.photosystem I.LHC-I complex.component *(LHCa2)'	'at3g61470.1'	'mercator4v5.0: component *(LHCa2) of LHC-I complex & original description: | Symbols: LHCA2 | photosystem I light harvesting complex gene 2 | chr3:22745653-22747282 FORWARD LENGTH=1107'	T	-2.91701	3.07426e-10	5.11881e-09	-3.01426	1.24799e-05	0.000234232	-2.82289	4.28712e-05	0.000575767	0.193069	0.84203	0.999987
at1g61520.1				'1.1.4.1.3'	'Photosynthesis.photophosphorylation.photosystem I.LHC-I complex.component *(LHCa3)'	'at1g61520.1'	'mercator4v5.0: component *(LHCa3) of LHC-I complex & original description: | Symbols: LHCA3 | photosystem I light harvesting complex gene 3 | chr1:22700010-22701383 FORWARD LENGTH=1198'	T	-3.31039	5.06884e-17	2.01048e-15	-3.3964	9.67608e-09	3.90241e-07	-3.22477	5.1145e-08	1.60093e-06	0.173254	0.834934	0.999987
at3g47470.1				'1.1.4.1.4'	'Photosynthesis.photophosphorylation.photosystem I.LHC-I complex.component *(LHCa4)'	'at3g47470.1'	'mercator4v5.0: component *(LHCa4) of LHC-I complex & original description: | Symbols: LHCA4, CAB4 | light-harvesting chlorophyll-protein complex I subunit A4 | chr3:17493372-17495033 REVERSE LENGTH=1266'	T	-3.55409	3.82763e-16	1.39771e-14	-3.27512	3.05581e-07	8.83795e-06	-3.81735	2.40374e-09	1.01656e-07	-0.540509	0.547316	0.999987
				'1.1.4.2'	'Photosynthesis.photophosphorylation.photosystem I.PS-I complex'	''	''
atcg00350.1				'1.1.4.2.1'	'Photosynthesis.photophosphorylation.photosystem I.PS-I complex.apoprotein component *(PsaA)'	'atcg00350.1'	'mercator4v5.0: apoprotein PsaA of PS-I complex & original description: | Symbols: PSAA | Photosystem I, PsaA/PsaB protein | chrC:39605-41857 REVERSE LENGTH=2253'	T	-2.07074	1.6985e-08	2.14116e-07	-1.84757	0.000660821	0.00638392	-2.28739	2.48621e-05	0.000362255	-0.438426	0.565129	0.999987
atcg00340.1				'1.1.4.2.2'	'Photosynthesis.photophosphorylation.photosystem I.PS-I complex.apoprotein component *(PsaB)'	'atcg00340.1'	'mercator4v5.0: apoprotein PsaB of PS-I complex & original description: | Symbols: PSAB | Photosystem I, PsaA/PsaB protein | chrC:37375-39579 REVERSE LENGTH=2205'	T	-1.9888	3.40154e-05	0.000227325	-1.70231	0.01536	0.0782808	-2.26182	0.00127995	0.00995666	-0.558026	0.571483	0.999987
atcg01060.1				'1.1.4.2.3'	'Photosynthesis.photophosphorylation.photosystem I.PS-I complex.component *(PsaC)'	'atcg01060.1'	'mercator4v5.0: component *(PsaC) of PS-I complex & original description: | Symbols: PSAC | iron-sulfur cluster binding;electron carriers;4 iron, 4 sulfur cluster binding | chrC:117318-117563 REVERSE LENGTH=246'	T	-2.07412	1.55639e-18	7.16323e-17	-1.79997	5.107e-08	1.75848e-06	-2.33693	1.49432e-12	1.20823e-10	-0.535701	0.24877	0.999987
at1g03130.1				'1.1.4.2.4'	'Photosynthesis.photophosphorylation.photosystem I.PS-I complex.component *(PsaD)'	'at1g03130.1'	'mercator4v5.0: component *(PsaD) of PS-I complex & original description: | Symbols: PSAD-2 | photosystem I subunit D-2 | chr1:753307-754198 REVERSE LENGTH=892'	T	-3.82403	6.19937e-11	1.14997e-09	-3.40961	5.53082e-05	0.000814974	-4.20946	6.43058e-07	1.4935e-05	-0.797915	0.501349	0.999987
at4g02770.1				'1.1.4.2.4'	'Photosynthesis.photophosphorylation.photosystem I.PS-I complex.component *(PsaD)'	'at4g02770.1'	'mercator4v5.0: component *(PsaD) of PS-I complex & original description: | Symbols: PSAD-1 | photosystem I subunit D-1 | chr4:1229111-1229945 REVERSE LENGTH=835'	T	-2.92489	3.85795e-06	3.13481e-05	-2.63294	0.00441549	0.0298174	-3.19123	0.000557889	0.00496144	-0.55633	0.668143	0.999987
at2g20260.1				'1.1.4.2.5'	'Photosynthesis.photophosphorylation.photosystem I.PS-I complex.component *(PsaE)'	'at2g20260.1'	'mercator4v5.0: component *(PsaE) of PS-I complex & original description: | Symbols: PSAE-2 | photosystem I subunit E-2 | chr2:8736734-8737767 FORWARD LENGTH=607'	T	-2.30701	5.34241e-07	5.14885e-06	-2.31451	0.000756746	0.00715639	-2.30014	0.000813675	0.00680497	0.0160719	0.986708	0.999987
at4g28750.1				'1.1.4.2.5'	'Photosynthesis.photophosphorylation.photosystem I.PS-I complex.component *(PsaE)'	'at4g28750.1'	'mercator4v5.0: component *(PsaE) of PS-I complex & original description: | Symbols: PSAE-1 | Photosystem I reaction centre subunit IV / PsaE protein | chr4:14202758-14203961 REVERSE LENGTH=698'	T	-2.7246	1.58881e-06	1.40267e-05	-2.64303	0.00162406	0.0132977	-2.80399	0.00082713	0.00690015	-0.159046	0.892522	0.999987
at1g31330.1				'1.1.4.2.6'	'Photosynthesis.photophosphorylation.photosystem I.PS-I complex.component *(PsaF)'	'at1g31330.1'	'mercator4v5.0: component *(PsaF) of PS-I complex & original description: | Symbols: PSAF | photosystem I subunit F | chr1:11214824-11216037 REVERSE LENGTH=951'	T	-3.43899	9.18147e-09	1.20865e-07	-3.32002	0.000166728	0.00206514	-3.54473	5.84061e-05	0.000749785	-0.222787	0.857143	0.999987
at1g55670.1				'1.1.4.2.7'	'Photosynthesis.photophosphorylation.photosystem I.PS-I complex.component *(PsaG)'	'at1g55670.1'	'mercator4v5.0: component *(PsaG) of PS-I complex & original description: | Symbols: PSAG | photosystem I subunit G | chr1:20802670-20803449 REVERSE LENGTH=780'	T	-2.391	8.36681e-06	6.3699e-05	-2.11967	0.00702722	0.0430605	-2.66059	0.000711134	0.00609047	-0.539065	0.625101	0.999987
at1g52230.1				'1.1.4.2.8'	'Photosynthesis.photophosphorylation.photosystem I.PS-I complex.component *(PsaH)'	'at1g52230.1'	'mercator4v5.0: component *(PsaH) of PS-I complex & original description: | Symbols: PSAH2, PSAH-2, PSI-H | photosystem I subunit H2 | chr1:19454836-19455668 FORWARD LENGTH=664'	T	-2.56237	1.1975e-05	8.81696e-05	-2.0787	0.0134616	0.0710124	-2.98456	0.000388314	0.00368713	-0.903952	0.443788	0.999987
at3g16140.1				'1.1.4.2.8'	'Photosynthesis.photophosphorylation.photosystem I.PS-I complex.component *(PsaH)'	'at3g16140.1'	'mercator4v5.0: component *(PsaH) of PS-I complex & original description: | Symbols: PSAH-1 | photosystem I subunit H-1 | chr3:5468509-5469481 REVERSE LENGTH=665'	T	-2.11989	1.91393e-07	2.00371e-06	-1.84829	0.00196422	0.0156272	-2.38065	6.80392e-05	0.000850561	-0.530743	0.526747	0.999987
atcg00510.1				'1.1.4.2.9'	'Photosynthesis.photophosphorylation.photosystem I.PS-I complex.component *(PsaI)'	'atcg00510.1'	'mercator4v5.0: component *(PsaI) of PS-I complex & original description: | Symbols: PSAI | photsystem I subunit I | chrC:59247-59360 FORWARD LENGTH=114'	T	-1.39189	0.0169636	0.0507287	0.229558	0.662231	0.842608	-2.78741	1.1202e-07	3.16953e-06	-3.01569	4.37386e-05	0.123111
atcg00630.1				'1.1.4.2.10'	'Photosynthesis.photophosphorylation.photosystem I.PS-I complex.component *(PsaJ)'	'atcg00630.1'	'mercator4v5.0: component *(PsaJ) of PS-I complex & original description: | Symbols: PSAJ | PSAJ | chrC:66929-67063 FORWARD LENGTH=135'	T	-1.85219	0.000863055	0.00398948	-1.49169	0.0646838	0.218782	-2.18953	0.00669155	0.0379625	-0.696121	0.539104	0.999987
at1g30380.1				'1.1.4.2.11'	'Photosynthesis.photophosphorylation.photosystem I.PS-I complex.component *(PsaK)'	'at1g30380.1'	'mercator4v5.0: component *(PsaK) of PS-I complex & original description: | Symbols: PSAK | photosystem I subunit K | chr1:10722197-10723247 FORWARD LENGTH=755'	T	-2.94758	5.16427e-07	4.99097e-06	-2.75308	0.00142312	0.0119289	-3.12936	0.000288256	0.00287797	-0.374339	0.757304	0.999987
at4g12800.1				'1.1.4.2.12'	'Photosynthesis.photophosphorylation.photosystem I.PS-I complex.component *(PsaL)'	'at4g12800.1'	'mercator4v5.0: component *(PsaL) of PS-I complex & original description: | Symbols: PSAL | photosystem I subunit l | chr4:7521322-7522670 FORWARD LENGTH=984'	T	-2.34061	5.3251e-07	5.1342e-06	-2.04042	0.00278549	0.020645	-2.62606	0.000118189	0.00136303	-0.583865	0.542054	0.999987
				'1.1.4.2.13'	'Photosynthesis.photophosphorylation.photosystem I.PS-I complex.component *(PsaM)'	''	''
at5g64040.2				'1.1.4.2.14'	'Photosynthesis.photophosphorylation.photosystem I.PS-I complex.component *(PsaN)'	'at5g64040.2'	'mercator4v5.0: component *(PsaN) of PS-I complex & original description: | Symbols: PSAN | photosystem I reaction center subunit PSI-N, chloroplast, putative / PSI-N, putative (PSAN) | chr5:25628588-25629615 REVERSE LENGTH=854'	T	-3.57345	9.84524e-14	2.71362e-12	-3.29469	2.82978e-06	6.35541e-05	-3.83852	4.84878e-08	1.52376e-06	-0.542054	0.583047	0.999987
at1g08380.1				'1.1.4.2.15'	'Photosynthesis.photophosphorylation.photosystem I.PS-I complex.component *(PsaO)'	'at1g08380.1'	'mercator4v5.0: component *(PsaO) of PS-I complex & original description: | Symbols: PSAO | photosystem I subunit O | chr1:2640813-2641828 REVERSE LENGTH=703'	T	-2.96454	6.6631e-10	1.04928e-08	-2.89462	5.09742e-05	0.000761705	-3.02964	2.23567e-05	0.000330392	-0.13328	0.894274	0.999987
				'1.1.4.3'	'Photosynthesis.photophosphorylation.photosystem I.assembly and maintenance'	''	''
at3g24430.1				'1.1.4.3.1'	'Photosynthesis.photophosphorylation.photosystem I.assembly and maintenance.assembly factor *(HCF101)'	'at3g24430.1'	'mercator4v5.0: protein involved in PS-I assembly *(HCF101) & original description: | Symbols: HCF101 | ATP binding | chr3:8868583-8872201 REVERSE LENGTH=1794'	T	-0.918785	9.6524e-05	0.00057638	-0.768611	0.0318039	0.133146	-1.06436	0.00289144	0.0194695	-0.294424	0.557555	0.999987
at4g15510.1				'1.1.4.3.2'	'Photosynthesis.photophosphorylation.photosystem I.assembly and maintenance.assembly factor *(PPD1)'	'at4g15510.1'	'mercator4v5.0: protein involved in PS-I assembly *(PPD1) & original description: | Symbols: | Photosystem II reaction center PsbP family protein | chr4:8860616-8862665 FORWARD LENGTH=1085'	T	-2.10724	4.54582e-10	7.37525e-09	-2.20414	1.68488e-05	0.000300506	-2.00324	5.94277e-05	0.000759223	0.202288	0.77344	0.999987
atcg00360.1				'1.1.4.3.3'	'Photosynthesis.photophosphorylation.photosystem I.assembly and maintenance.assembly factor *(YCF3)'	'atcg00360.1'	'mercator4v5.0: protein involved in PS-I assembly *(YCF3) & original description: | Symbols: YCF3 | Tetratricopeptide repeat (TPR)-like superfamily protein | chrC:42584-43751 REVERSE LENGTH=381'	T	-0.775414	4.68232e-05	0.000302816	-0.72478	0.0160685	0.0809364	-0.825066	0.00610114	0.0353143	-0.0989262	0.81524	0.999987
atcg00520.1				'1.1.4.3.4'	'Photosynthesis.photophosphorylation.photosystem I.assembly and maintenance.assembly factor *(YCF4)'	'atcg00520.1'	'mercator4v5.0: protein involved in PS-I assembly *(YCF4) & original description: | Symbols: YCF4 | unfolded protein binding | chrC:59772-60326 FORWARD LENGTH=555'	T	-2.10784	2.54638e-14	7.66838e-13	-1.87359	3.79811e-06	8.13766e-05	-2.33426	8.28484e-09	3.1218e-07	-0.459267	0.419823	0.999987
at1g22700.1				'1.1.4.3.5'	'Photosynthesis.photophosphorylation.photosystem I.assembly and maintenance.assembly factor *(PYG7)'	'at1g22700.1'	'mercator4v5.0: protein involved in PS-I assembly *(PYG7) & original description: | Symbols: | Tetratricopeptide repeat (TPR)-like superfamily protein | chr1:8028158-8029962 REVERSE LENGTH=1155'	T	-1.14204	0.000159504	0.000905042	-0.981456	0.0319339	0.133526	-1.2944	0.0044646	0.027467	-0.311488	0.626365	0.999987
at5g44650.1				'1.1.4.3.6'	'Photosynthesis.photophosphorylation.photosystem I.assembly and maintenance.assembly factor *(Y3IP1)'	'at5g44650.1'	'mercator4v5.0: protein involved in PS-I assembly *(Y3IP1) & original description: | Symbols: CEST, AtCEST, Y3IP1 | Encodes a nucleus-encoded thylakoid protein, cooperates with the plastid-encoded Ycf3 protein in photosystem i assembly. Also induces tolerance to multiple environmental stresses and reduces photooxidative damage. | chr5:18013149-18015403 FORWARD LENGTH=1201'	T	-1.46004	1.29979e-07	1.40977e-06	-1.3121	0.0017967	0.0144823	-1.60098	0.000132159	0.00149538	-0.287439	0.625269	0.999987
at2g34860.1				'1.1.4.3.7'	'Photosynthesis.photophosphorylation.photosystem I.assembly and maintenance.assembly factor *(PSA2)'	'at2g34860.1'	'mercator4v5.0: protein involved in PS-I assembly *(PSA2) & original description: | Symbols: EDA3 | DnaJ/Hsp40 cysteine-rich domain superfamily protein | chr2:14708360-14710197 FORWARD LENGTH=852'	T	-1.41592	1.36099e-08	1.74271e-07	-1.37432	0.000392016	0.00416133	-1.45362	0.000164648	0.00179078	-0.0779082	0.885847	0.999987
at3g55250.1				'1.1.4.3.8'	'Photosynthesis.photophosphorylation.photosystem I.assembly and maintenance.assembly factor *(PSA3)'	'at3g55250.1'	'mercator4v5.0: assembly factor PSA3 involved in PS-I assembly & original description: | Symbols: | unknown protein; FUNCTIONS IN: molecular_function unknown; INVOLVED IN: biological_process unknown; LOCATED IN: mitochondrion, chloroplast, nucleus; EXPRESSED IN: 23 plant structures; EXPRESSED DURING: 13 growth stages; Has 46 Blast hits to 46 proteins in 17 species: Archae - 0; Bacteria - 0; Metaz…	T	-1.17225	0.00112096	0.00501624	-0.92726	0.0817701	0.25634	-1.40467	0.00821138	0.0446247	-0.475858	0.523571	0.999987
				'1.1.5'	'Photosynthesis.photophosphorylation.linear electron flow'	''	''
				'1.1.5.1'	'Photosynthesis.photophosphorylation.linear electron flow.ferredoxin electron carrier activities'	''	''
at1g10960.1				'1.1.5.1.1'	'Photosynthesis.photophosphorylation.linear electron flow.ferredoxin electron carrier activities.ferredoxin targeted to NADP reduction'	'at1g10960.1'	'mercator4v5.0: ferredoxin targeted to NADP reduction & original description: | Symbols: ATFD1, FD1 | ferredoxin 1 | chr1:3664386-3665039 FORWARD LENGTH=654'	T	-0.801274	0.0315199	0.083492	-0.547518	0.318503	0.585237	-1.04739	0.0564277	0.188609	-0.498435	0.517553	0.999987
at1g60950.1				'1.1.5.1.1'	'Photosynthesis.photophosphorylation.linear electron flow.ferredoxin electron carrier activities.ferredoxin targeted to NADP reduction'	'at1g60950.1'	'mercator4v5.0: ferredoxin targeted to NADP reduction & original description: | Symbols: FED A, ATFD2 | 2Fe-2S ferredoxin-like superfamily protein | chr1:22444390-22445222 FORWARD LENGTH=833'	T	-2.79547	7.43822e-14	2.07836e-12	-2.48977	4.53276e-06	9.55364e-05	-3.09028	1.23826e-08	4.46822e-07	-0.59891	0.43198	0.999987
at2g27510.1				'1.1.5.1.1'	'Photosynthesis.photophosphorylation.linear electron flow.ferredoxin electron carrier activities.ferredoxin targeted to NADP reduction'	'at2g27510.1'	'mercator4v5.0: ferredoxin targeted to NADP reduction & original description: | Symbols: ATFD3, FD3 | ferredoxin 3 | chr2:11758079-11759476 REVERSE LENGTH=754'	T	1.5874	3.50717e-10	5.78825e-09	1.20056	0.000166625	0.00206496	1.9847	5.10655e-10	2.46063e-08	0.785423	0.0795474	0.999987
at5g10000.1				'1.1.5.1.1'	'Photosynthesis.photophosphorylation.linear electron flow.ferredoxin electron carrier activities.ferredoxin targeted to NADP reduction'	'at5g10000.1'	'mercator4v5.0: ferredoxin targeted to NADP reduction & original description: | Symbols: ATFD4, FD4 | ferredoxin 4 | chr5:3126709-3127155 FORWARD LENGTH=447'	T	2.69193	0.0448578	0.110516	1.96187	0.298341	0.565416	3.98411	0.0698138	0.218587	2.02701	0.474309	0.999987
at1g32550.2				'1.1.5.1.2'	'Photosynthesis.photophosphorylation.linear electron flow.ferredoxin electron carrier activities.ferredoxin targeted to non-NADP reduction'	'at1g32550.2'	'mercator4v5.0: ferredoxin targeted to non-NADP reduction & original description: | Symbols: FdC1 | 2Fe-2S ferredoxin-like superfamily protein | chr1:11771969-11774117 REVERSE LENGTH=585'	T	-0.824917	0.0384666	0.0978636	-0.763327	0.20448	0.455679	-0.88228	0.141197	0.349504	-0.117332	0.889165	0.999987
at4g14890.1				'1.1.5.1.2'	'Photosynthesis.photophosphorylation.linear electron flow.ferredoxin electron carrier activities.ferredoxin targeted to non-NADP reduction'	'at4g14890.1'	'mercator4v5.0: ferredoxin targeted to non-NADP reduction & original description: | Symbols: FdC2 | 2Fe-2S ferredoxin-like superfamily protein | chr4:8520832-8521456 FORWARD LENGTH=625'	T	-1.82836	0.00186303	0.00780972	-1.47272	0.0861103	0.265428	-2.172	0.0122382	0.0607292	-0.697351	0.56351	0.999987
				'1.1.5.2'	'Photosynthesis.photophosphorylation.linear electron flow.ferredoxin-NADP reductase (FNR) activity'	''	''
at1g20020.1				'1.1.5.2.1'	'Photosynthesis.photophosphorylation.linear electron flow.ferredoxin-NADP reductase (FNR) activity.ferredoxin-NADP oxidoreductase'	'at1g20020.1'	'mercator4v5.0: ferredoxin-NADP oxidoreductase & original description: | Symbols: ATLFNR2, FNR2 | ferredoxin-NADP(+)-oxidoreductase 2 | chr1:6942717-6945018 FORWARD LENGTH=1394'	T	-2.84762	1.01821e-06	9.30585e-06	-2.62785	0.00213267	0.0167108	-3.04821	0.000366046	0.00351495	-0.418427	0.727459	0.999987
at5g66190.1				'1.1.5.2.1'	'Photosynthesis.photophosphorylation.linear electron flow.ferredoxin-NADP reductase (FNR) activity.ferredoxin-NADP oxidoreductase'	'at5g66190.1'	'mercator4v5.0: ferredoxin-NADP oxidoreductase & original description: | Symbols: ATLFNR1, FNR1 | ferredoxin-NADP(+)-oxidoreductase 1 | chr5:26450964-26453199 REVERSE LENGTH=1509'	T	-2.26088	7.0306e-05	0.000435052	-2.3253	0.00566644	0.0362686	-2.19789	0.00891309	0.0474966	0.129327	0.912701	0.999987
				'1.1.5.2.2'	'Photosynthesis.photophosphorylation.linear electron flow.ferredoxin-NADP reductase (FNR) activity.FNR membrane-tethering'	''	''
at4g01050.1				'1.1.5.2.2.1'	'Photosynthesis.photophosphorylation.linear electron flow.ferredoxin-NADP reductase (FNR) activity.FNR membrane-tethering.FNR-recruitment protein *(TROL)'	'at4g01050.1'	'mercator4v5.0: protein involved in ferredoxin-NADP oxidoreductase membrane-tethering *(TROL) & original description: | Symbols: TROL | thylakoid rhodanese-like | chr4:455768-458510 FORWARD LENGTH=1842'	T	-1.34465	1.1492e-06	1.03824e-05	-1.31066	0.00205465	0.0162194	-1.3779	0.00118072	0.0093099	-0.0657405	0.912346	0.999987
at3g18890.1				'1.1.5.2.2.2'	'Photosynthesis.photophosphorylation.linear electron flow.ferredoxin-NADP reductase (FNR) activity.FNR membrane-tethering.FNR-interacting protein *(TIC62)'	'at3g18890.1'	'mercator4v5.0: protein involved in ferredoxin-NADP oxidoreductase membrane-tethering *(TIC62) & original description: | Symbols: | NAD(P)-binding Rossmann-fold superfamily protein | chr3:6511023-6514994 FORWARD LENGTH=2337'	T	-2.25223	1.15046e-05	8.50656e-05	-2.1257	0.00530361	0.0345342	-2.37607	0.00178046	0.013075	-0.248534	0.815933	0.999987
at3g26740.1				'1.1.5.2.3'	'Photosynthesis.photophosphorylation.linear electron flow.ferredoxin-NADP reductase (FNR) activity.regulatory protein *(LIR1) of FNR activity'	'at3g26740.1'	'mercator4v5.0: regulatory protein *(LIR1) of ferredoxin-NADP oxidoreductase activity & original description: | Symbols: CCL | CCR-like | chr3:9827801-9828680 FORWARD LENGTH=712'	T	-1.96866	8.2117e-08	9.23504e-07	-1.8071	0.00113169	0.00989528	-2.13518	0.000105811	0.00124081	-0.326964	0.672478	0.999987
				'1.1.6'	'Photosynthesis.photophosphorylation.cyclic electron flow'	''	''
				'1.1.6.1'	'Photosynthesis.photophosphorylation.cyclic electron flow.PGR5-PGRL1 complex'	''	''
at2g05620.1				'1.1.6.1.1'	'Photosynthesis.photophosphorylation.cyclic electron flow.PGR5-PGRL1 complex.component *(PGR5)'	'at2g05620.1'	'mercator4v5.0: component *(PGR5) of cyclic electron flow PGR5-PGRL1 complex & original description: | Symbols: PGR5 | proton gradient regulation 5 | chr2:2081009-2081858 REVERSE LENGTH=768'	T	-2.29333	6.31954e-39	1.34046e-36	-2.28624	6.4053e-16	8.94095e-14	-2.29479	2.55439e-16	3.73787e-14	-0.00732772	0.985195	0.999987
at4g22890.1				'1.1.6.1.2'	'Photosynthesis.photophosphorylation.cyclic electron flow.PGR5-PGRL1 complex.component *(PGRL1)'	'at4g22890.1'	'mercator4v5.0: component *(PGRL1) of cyclic electron flow PGR5-PGRL1 complex & original description: | Symbols: PGR5-LIKE A | PGR5-LIKE A | chr4:12006986-12009520 FORWARD LENGTH=1419'	T	-2.14802	2.82666e-20	1.58144e-18	-2.10837	6.58026e-09	2.74897e-07	-2.18402	1.57601e-09	6.89745e-08	-0.0743237	0.88387	0.999987
at4g11960.1				'1.1.6.1.2'	'Photosynthesis.photophosphorylation.cyclic electron flow.PGR5-PGRL1 complex.component *(PGRL1)'	'at4g11960.1'	'mercator4v5.0: component *(PGRL1) of cyclic electron flow PGR5-PGRL1 complex & original description: | Symbols: PGRL1B | PGR5-like B | chr4:7174886-7177840 REVERSE LENGTH=1439'	T	-0.788866	3.14979e-06	2.61336e-05	-0.67683	0.0115082	0.062841	-0.891493	0.000756122	0.00641587	-0.213571	0.567449	0.999987
at5g59400.2				'1.1.6.2'	'Photosynthesis.photophosphorylation.cyclic electron flow.regulatory protein *(PGRL2)'	'at5g59400.2'	'mercator4v5.0: regulatory protein *(PGRL2) of cyclic electron flow & original description: | Symbols: | FUNCTIONS IN: molecular_function unknown; INVOLVED IN: biological_process unknown; LOCATED IN: chloroplast; EXPRESSED IN: 23 plant structures; EXPRESSED DURING: 13 growth stages; BEST Arabidopsis thaliana protein match is: PGR5-like B (TAIR:AT4G11960.1); Has 30201 Blast hits to 17322 proteins …	T	-2.12184	0.000420509	0.00212899	-2.13229	0.0183777	0.0894555	-2.17701	0.0150868	0.0711169	-0.0441965	0.971913	0.999987
				'1.1.7'	'Photosynthesis.photophosphorylation.pseudo-cyclic electron flow'	''	''
				'1.1.7.1'	'Photosynthesis.photophosphorylation.pseudo-cyclic electron flow.flavodiiron protein heterodimer'	''	''
				'1.1.7.1.1'	'Photosynthesis.photophosphorylation.pseudo-cyclic electron flow.flavodiiron protein heterodimer.component *(FLVa)'	''	''
				'1.1.7.1.2'	'Photosynthesis.photophosphorylation.pseudo-cyclic electron flow.flavodiiron protein heterodimer.component *(FLVb)'	''	''
				'1.1.8'	'Photosynthesis.photophosphorylation.chlororespiration'	''	''
				'1.1.8.1'	'Photosynthesis.photophosphorylation.chlororespiration.NADH dehydrogenase-like (NDH) complex'	''	''
				'1.1.8.1.1'	'Photosynthesis.photophosphorylation.chlororespiration.NADH dehydrogenase-like (NDH) complex.membrane subcomplex M'	''	''
atcg01100.1				'1.1.8.1.1.1'	'Photosynthesis.photophosphorylation.chlororespiration.NADH dehydrogenase-like (NDH) complex.membrane subcomplex M.component *(NdhA)'	'atcg01100.1'	'mercator4v5.0: component *(NdhA) of NDH membrane subcomplex M & original description: | Symbols: NDHA | NADH dehydrogenase family protein | chrC:119847-122009 REVERSE LENGTH=1083'	T	-2.19903	1.12491e-12	2.66665e-11	-1.77448	1.78874e-05	0.000316368	-2.60053	3.19978e-10	1.61355e-08	-0.824628	0.155872	0.999987
atcg00890.1				'1.1.8.1.1.2'	'Photosynthesis.photophosphorylation.chlororespiration.NADH dehydrogenase-like (NDH) complex.membrane subcomplex M.component *(NdhB)'	'atcg00890.1'	'mercator4v5.0: component *(NdhB) of NDH membrane subcomplex M & original description: | Symbols: NDHB.1 | NADH-Ubiquinone/plastoquinone (complex I) protein | chrC:94941-96795 REVERSE LENGTH=1170'	T	-1.39921	7.47709e-07	6.98807e-06	-1.19388	0.00441149	0.029799	-1.59771	0.000137912	0.00155091	-0.402365	0.494601	0.999987
atcg01250.1				'1.1.8.1.1.2'	'Photosynthesis.photophosphorylation.chlororespiration.NADH dehydrogenase-like (NDH) complex.membrane subcomplex M.component *(NdhB)'	'atcg01250.1'	'mercator4v5.0: component *(NdhB) of NDH membrane subcomplex M & original description: | Symbols: NDHB.2 | NADH-Ubiquinone/plastoquinone (complex I) protein | chrC:141854-143708 FORWARD LENGTH=1170'	T	-1.39921	7.47709e-07	6.98807e-06	-1.19388	0.00441149	0.029799	-1.59771	0.000137912	0.00155091	-0.402365	0.494601	0.999987
atcg00440.1				'1.1.8.1.1.3'	'Photosynthesis.photophosphorylation.chlororespiration.NADH dehydrogenase-like (NDH) complex.membrane subcomplex M.component *(NdhC)'	'atcg00440.1'	'mercator4v5.0: component *(NdhC) of NDH membrane subcomplex M & original description: | Symbols: NDHC | NADH:ubiquinone/plastoquinone oxidoreductase, chain 3 protein | chrC:50001-50363 REVERSE LENGTH=363'	T	-2.14165	6.54545e-11	1.20904e-09	-1.99966	5.00188e-05	0.00074935	-2.28036	3.67301e-06	6.83375e-05	-0.279214	0.686753	0.999987
atcg01050.1				'1.1.8.1.1.4'	'Photosynthesis.photophosphorylation.chlororespiration.NADH dehydrogenase-like (NDH) complex.membrane subcomplex M.component *(NdhD)'	'atcg01050.1'	'mercator4v5.0: component *(NdhD) of NDH membrane subcomplex M & original description: | Symbols: NDHD | NADH-Ubiquinone/plastoquinone (complex I) protein | chrC:115665-117185 REVERSE LENGTH=1521'	T	-1.50774	3.84637e-08	4.60282e-07	-1.04653	0.00166518	0.0135914	-1.94027	5.50106e-09	2.15454e-07	-0.892452	0.0565001	0.999987
atcg01070.1				'1.1.8.1.1.5'	'Photosynthesis.photophosphorylation.chlororespiration.NADH dehydrogenase-like (NDH) complex.membrane subcomplex M.component *(NdhE)'	'atcg01070.1'	'mercator4v5.0: component *(NdhE) of NDH membrane subcomplex M & original description: | Symbols: NDHE | NADH-ubiquinone/plastoquinone oxidoreductase chain 4L | chrC:117804-118109 REVERSE LENGTH=306'	T	-1.66731	5.49144e-05	0.000348744	-0.86298	0.0753571	0.242582	-2.39252	8.05564e-07	1.83041e-05	-1.52808	0.0248977	0.999987
atcg01010.1				'1.1.8.1.1.6'	'Photosynthesis.photophosphorylation.chlororespiration.NADH dehydrogenase-like (NDH) complex.membrane subcomplex M.component *(NdhF)'	'atcg01010.1'	'mercator4v5.0: component *(NdhF) of NDH membrane subcomplex M & original description: | Symbols: NDHF | NADH-Ubiquinone oxidoreductase (complex I), chain 5 protein | chrC:110398-112638 REVERSE LENGTH=2241'	T	-2.06684	3.64153e-07	3.62859e-06	-1.36965	0.00707918	0.0433358	-2.7019	1.05953e-07	3.01935e-06	-1.33071	0.0623463	0.999987
atcg01080.1				'1.1.8.1.1.7'	'Photosynthesis.photophosphorylation.chlororespiration.NADH dehydrogenase-like (NDH) complex.membrane subcomplex M.component *(NdhG)'	'atcg01080.1'	'mercator4v5.0: component *(NdhG) of NDH membrane subcomplex M & original description: | Symbols: NDHG | NADH:ubiquinone/plastoquinone oxidoreductase, chain 6 | chrC:118377-118907 REVERSE LENGTH=531'	T	-1.96602	6.23209e-09	8.45022e-08	-1.46374	0.000946962	0.0085627	-2.43766	3.60413e-08	1.17543e-06	-0.972551	0.117767	0.999987
				'1.1.8.1.2'	'Photosynthesis.photophosphorylation.chlororespiration.NADH dehydrogenase-like (NDH) complex.subcomplex A'	''	''
atcg01110.1				'1.1.8.1.2.1'	'Photosynthesis.photophosphorylation.chlororespiration.NADH dehydrogenase-like (NDH) complex.subcomplex A.component *(NdhH)'	'atcg01110.1'	'mercator4v5.0: component *(NdhH) of NDH subcomplex A & original description: | Symbols: NDHH | NAD(P)H dehydrogenase subunit H | chrC:122011-123192 REVERSE LENGTH=1182'	T	-2.09182	1.39715e-07	1.50732e-06	-1.83498	0.00166959	0.0136178	-2.33821	6.15746e-05	0.000782878	-0.501678	0.540495	0.999987
atcg01090.1				'1.1.8.1.2.2'	'Photosynthesis.photophosphorylation.chlororespiration.NADH dehydrogenase-like (NDH) complex.subcomplex A.component *(NdhI)'	'atcg01090.1'	'mercator4v5.0: component *(NdhI) of NDH subcomplex A & original description: | Symbols: NDHI | NADPH dehydrogenases | chrC:119244-119762 REVERSE LENGTH=519'	T	-1.97956	8.25381e-10	1.28239e-08	-1.50947	0.000371213	0.00397855	-2.42195	1.0734e-08	3.89099e-07	-0.911146	0.125839	0.999987
atcg00420.1				'1.1.8.1.2.3'	'Photosynthesis.photophosphorylation.chlororespiration.NADH dehydrogenase-like (NDH) complex.subcomplex A.component *(NdhJ)'	'atcg00420.1'	'mercator4v5.0: component *(NdhJ) of NDH subcomplex A & original description: | Symbols: NDHJ | NADH dehydrogenase subunit J | chrC:48677-49153 REVERSE LENGTH=477'	T	-2.49596	3.20166e-37	6.05412e-35	-2.34215	2.19893e-15	2.92911e-13	-2.64791	2.81027e-19	5.9319e-17	-0.304534	0.463115	0.999987
atcg00430.1				'1.1.8.1.2.4'	'Photosynthesis.photophosphorylation.chlororespiration.NADH dehydrogenase-like (NDH) complex.subcomplex A.component *(NdhK)'	'atcg00430.1'	'mercator4v5.0: component *(NdhK) of NDH subcomplex A & original description: | Symbols: PSBG | photosystem II reaction center protein G | chrC:49257-49934 REVERSE LENGTH=678'	T	-2.24787	1.39985e-15	4.82295e-14	-2.0691	8.84236e-07	2.25027e-05	-2.42231	8.55507e-09	3.19836e-07	-0.351732	0.552094	0.999987
at1g70760.1				'1.1.8.1.2.5'	'Photosynthesis.photophosphorylation.chlororespiration.NADH dehydrogenase-like (NDH) complex.subcomplex A.component *(NdhL)'	'at1g70760.1'	'mercator4v5.0: component *(NdhL) of NDH subcomplex A & original description: | Symbols: CRR23 | inorganic carbon transport protein-related | chr1:26687230-26688384 FORWARD LENGTH=796'	T	-2.45397	6.95195e-08	7.93537e-07	-2.23625	0.000912134	0.00830252	-2.66116	7.62714e-05	0.000937746	-0.42317	0.654059	0.999987
at4g37925.1				'1.1.8.1.2.6'	'Photosynthesis.photophosphorylation.chlororespiration.NADH dehydrogenase-like (NDH) complex.subcomplex A.component *(NdhM)'	'at4g37925.1'	'mercator4v5.0: component *(NdhM) of NDH subcomplex A & original description: | Symbols: NDH-M | subunit NDH-M of NAD(P)H:plastoquinone dehydrogenase complex | chr4:17830562-17831554 REVERSE LENGTH=909'	T	-3.50593	9.12322e-06	6.88134e-05	-3.01514	0.00825377	0.0487453	-3.92107	0.000587538	0.00519036	-0.903829	0.572293	0.999987
at5g58260.1				'1.1.8.1.2.7'	'Photosynthesis.photophosphorylation.chlororespiration.NADH dehydrogenase-like (NDH) complex.subcomplex A.component *(NdhN)'	'at5g58260.1'	'mercator4v5.0: component *(NdhN) of NDH subcomplex A & original description: | Symbols: | oxidoreductases, acting on NADH or NADPH, quinone or similar compound as acceptor | chr5:23560876-23561944 REVERSE LENGTH=844'	T	-2.61105	3.90578e-08	4.6657e-07	-2.59377	0.000281141	0.00319536	-2.62179	0.000213646	0.0022321	-0.0262601	0.97895	0.999987
at1g74880.1				'1.1.8.1.2.8'	'Photosynthesis.photophosphorylation.chlororespiration.NADH dehydrogenase-like (NDH) complex.subcomplex A.component *(NdhO)'	'at1g74880.1'	'mercator4v5.0: component *(NdhO) of NDH subcomplex A & original description: | Symbols: NDH-O | NAD(P)H:plastoquinone dehydrogenase complex subunit O | chr1:28129858-28131077 REVERSE LENGTH=788'	T	-1.17879	5.14908e-06	4.06741e-05	-1.05725	0.00738997	0.0448147	-1.29438	0.000946148	0.0077339	-0.235792	0.668766	0.999987
				'1.1.8.1.3'	'Photosynthesis.photophosphorylation.chlororespiration.NADH dehydrogenase-like (NDH) complex.subcomplex B'	''	''
at1g15980.1				'1.1.8.1.3.1'	'Photosynthesis.photophosphorylation.chlororespiration.NADH dehydrogenase-like (NDH) complex.subcomplex B.component *(PnsB1/NDF1)'	'at1g15980.1'	'mercator4v5.0: component *(PnsB1/NDF1) of NDH subcomplex B & original description: | Symbols: NDF1, NDH48 | NDH-dependent cyclic electron flow 1 | chr1:5489298-5491363 FORWARD LENGTH=1566'	T	-3.60121	6.07093e-10	9.66002e-09	-3.63134	2.47946e-05	0.000412553	-3.57123	3.21558e-05	0.00045143	0.0620533	0.95899	0.999987
at1g64770.3				'1.1.8.1.3.2'	'Photosynthesis.photophosphorylation.chlororespiration.NADH dehydrogenase-like (NDH) complex.subcomplex B.component *(PnsB2/NDF2)'	'at1g64770.3'	'mercator4v5.0: component *(PnsB2/NDF2) of NDH subcomplex B & original description: | Symbols: NDF2 | NDH-dependent cyclic electron flow 1 | chr1:24057063-24059561 FORWARD LENGTH=1746'	T	-2.17608	2.37321e-10	4.02572e-09	-2.07728	6.72036e-05	0.000964051	-2.26957	1.20506e-05	0.000191877	-0.190872	0.793435	0.999987
at3g16250.1				'1.1.8.1.3.3'	'Photosynthesis.photophosphorylation.chlororespiration.NADH dehydrogenase-like (NDH) complex.subcomplex B.component *(PnsB3/NDF4)'	'at3g16250.1'	'mercator4v5.0: component *(PnsB3/NDF4) of NDH subcomplex B & original description: | Symbols: NDF4 | NDH-dependent cyclic electron flow 1 | chr3:5506931-5508414 REVERSE LENGTH=869'	T	-2.75113	0.0017001	0.00721101	-1.96459	0.115152	0.320668	-3.42857	0.005954	0.0346788	-1.46175	0.403099	0.999987
at1g18730.1				'1.1.8.1.3.4'	'Photosynthesis.photophosphorylation.chlororespiration.NADH dehydrogenase-like (NDH) complex.subcomplex B.component *(PnsB4/NDF6)'	'at1g18730.1'	'mercator4v5.0: component *(PnsB4/NDF6) of NDH subcomplex B & original description: | Symbols: NDF6 | NDH dependent flow 6 | chr1:6460598-6462224 FORWARD LENGTH=672'	T	-2.78742	8.44419e-08	9.47466e-07	-2.51675	0.000991562	0.00887987	-3.04422	6.57558e-05	0.000826347	-0.525648	0.623567	0.999987
at1g18735.1				'1.1.8.1.3.4'	'Photosynthesis.photophosphorylation.chlororespiration.NADH dehydrogenase-like (NDH) complex.subcomplex B.component *(PnsB4/NDF6)'	'at1g18735.1'	'mercator4v5.0: component *(PnsB4/NDF6) of NDH subcomplex B & original description: | Symbols: | other RNA | chr1:6461232-6461752 REVERSE LENGTH=442'	T	-2.27953	0.000131719	0.000762167	-2.19177	0.0193441	0.0930521	-2.31302	0.00586018	0.0342285	-0.121623	0.919873	0.999987
at5g43750.1				'1.1.8.1.3.5'	'Photosynthesis.photophosphorylation.chlororespiration.NADH dehydrogenase-like (NDH) complex.subcomplex B.component *(PnsB5/NDH18)'	'at5g43750.1'	'mercator4v5.0: component *(PnsB5/NDH18) of NDH subcomplex B & original description: | Symbols: NDH18 | NAD(P)H dehydrogenase 18 | chr5:17579966-17581222 REVERSE LENGTH=850'	T	-1.52533	0.00121902	0.00540057	-1.14664	0.0937137	0.280437	-1.87516	0.00602775	0.03497	-0.726774	0.448324	0.999987
				'1.1.8.1.4'	'Photosynthesis.photophosphorylation.chlororespiration.NADH dehydrogenase-like (NDH) complex.lumen subcomplex L'	''	''
at2g39470.1				'1.1.8.1.4.1'	'Photosynthesis.photophosphorylation.chlororespiration.NADH dehydrogenase-like (NDH) complex.lumen subcomplex L.component *(PnsL1)'	'at2g39470.1'	'mercator4v5.0: component *(PnsL1) of NDH lumen subcomplex L & original description: | Symbols: PPL2 | PsbP-like protein 2 | chr2:16476216-16477843 FORWARD LENGTH=1026'	T	-3.12579	4.52898e-05	0.000293505	-2.68819	0.0154337	0.0785363	-3.51689	0.00151743	0.0114415	-0.826577	0.595207	0.999987
at1g14150.1				'1.1.8.1.4.2'	'Photosynthesis.photophosphorylation.chlororespiration.NADH dehydrogenase-like (NDH) complex.lumen subcomplex L.component *(PnsL2/PQL1)'	'at1g14150.1'	'mercator4v5.0: component *(PnsL2/PQL1) of NDH lumen subcomplex L & original description: | Symbols: PQL1, PQL2 | PsbQ-like 2 | chr1:4839853-4840751 FORWARD LENGTH=724'	T	-3.59569	1.42829e-07	1.53617e-06	-3.02257	0.0020779	0.0163531	-4.10133	2.98705e-05	0.000423334	-1.07682	0.433548	0.999987
at3g01440.1				'1.1.8.1.4.3'	'Photosynthesis.photophosphorylation.chlororespiration.NADH dehydrogenase-like (NDH) complex.lumen subcomplex L.component *(PnsL3/PQL2)'	'at3g01440.1'	'mercator4v5.0: component *(PnsL3/PQL2) of NDH lumen subcomplex L & original description: | Symbols: PQL1, PQL2 | PsbQ-like 1 | chr3:168435-169618 FORWARD LENGTH=917'	T	-3.59862	6.76945e-06	5.24546e-05	-2.58031	0.0210904	0.0992985	-4.35852	9.72498e-05	0.00115346	-1.77598	0.256065	0.999987
at4g39710.1				'1.1.8.1.4.4'	'Photosynthesis.photophosphorylation.chlororespiration.NADH dehydrogenase-like (NDH) complex.lumen subcomplex L.component *(PnsL4)'	'at4g39710.1'	'mercator4v5.0: component *(PnsL4) of NDH lumen subcomplex L & original description: | Symbols: FKBP16-2 | FK506-binding protein 16-2 | chr4:18427039-18428375 REVERSE LENGTH=914'	T	-3.20196	6.46812e-14	1.83248e-12	-3.00559	3.94123e-06	8.41336e-05	-3.34078	2.05703e-07	5.42145e-06	-0.333367	0.70951	0.999987
at5g13120.1				'1.1.8.1.4.5'	'Photosynthesis.photophosphorylation.chlororespiration.NADH dehydrogenase-like (NDH) complex.lumen subcomplex L.component *(PnsL5)'	'at5g13120.1'	'mercator4v5.0: component *(PnsL5) of NDH lumen subcomplex L & original description: | Symbols: ATCYP20-2, CYP20-2 | cyclophilin 20-2 | chr5:4162503-4164784 REVERSE LENGTH=1055'	T	-0.436965	0.0137381	0.0426734	-0.519626	0.064013	0.217364	-0.349918	0.20698	0.444443	0.170919	0.662228	0.999987
				'1.1.8.1.5'	'Photosynthesis.photophosphorylation.chlororespiration.NADH dehydrogenase-like (NDH) complex.electron donor-binding subcomplex E'	''	''
at4g23890.1				'1.1.8.1.5.1'	'Photosynthesis.photophosphorylation.chlororespiration.NADH dehydrogenase-like (NDH) complex.electron donor-binding subcomplex E.component *(NdhS)'	'at4g23890.1'	'mercator4v5.0: component *(NdhS) of NDH electron donor-binding subcomplex E & original description: | Symbols: | unknown protein; FUNCTIONS IN: molecular_function unknown; INVOLVED IN: biological_process unknown; LOCATED IN: chloroplast thylakoid membrane, chloroplast; EXPRESSED IN: 22 plant structures; EXPRESSED DURING: 13 growth stages; CONTAINS InterPro DOMAIN/s: Protein of unknown function D…	T	-1.68918	1.95115e-13	5.17562e-12	-1.76711	7.23406e-07	1.89475e-05	-1.60904	5.62451e-06	9.93011e-05	0.159447	0.749288	0.999987
at4g09350.1				'1.1.8.1.5.2'	'Photosynthesis.photophosphorylation.chlororespiration.NADH dehydrogenase-like (NDH) complex.electron donor-binding subcomplex E.component *(NdhT)'	'at4g09350.1'	'mercator4v5.0: component *(NdhT) of NDH electron donor-binding subcomplex E & original description: | Symbols: | Chaperone DnaJ-domain superfamily protein | chr4:5931251-5932152 REVERSE LENGTH=816'	T	-2.43554	1.52128e-08	1.92672e-07	-2.27291	0.000486748	0.00498094	-2.58357	5.77518e-05	0.000743789	-0.308978	0.732692	0.999987
at5g21430.1				'1.1.8.1.5.3'	'Photosynthesis.photophosphorylation.chlororespiration.NADH dehydrogenase-like (NDH) complex.electron donor-binding subcomplex E.component *(NdhU)'	'at5g21430.1'	'mercator4v5.0: component *(NdhU) of NDH electron donor-binding subcomplex E & original description: | Symbols: | Chaperone DnaJ-domain superfamily protein | chr5:7222226-7223621 FORWARD LENGTH=946'	T	-3.96738	5.03217e-21	3.00857e-19	-3.75685	2.87448e-09	1.29858e-07	-4.15463	3.5335e-11	2.16661e-09	-0.396212	0.652714	0.999987
at2g04039.3				'1.1.8.1.5.4'	'Photosynthesis.photophosphorylation.chlororespiration.NADH dehydrogenase-like (NDH) complex.electron donor-binding subcomplex E.component *(NdhV)'	'at2g04039.3'	'mercator4v5.0: component *(NdhV) of NDH electron donor-binding subcomplex E & original description: | Symbols: | unknown protein; FUNCTIONS IN: molecular_function unknown; LOCATED IN: chloroplast; EXPRESSED IN: 21 plant structures; EXPRESSED DURING: 13 growth stages; CONTAINS InterPro DOMAIN/s: Protein of unknown function DUF2996 (InterPro:IPR021374); Has 38 Blast hits to 38 proteins in 13 speci…	T	-2.54762	2.98182e-17	1.20823e-15	-2.33043	2.42799e-07	7.19949e-06	-2.74537	8.29431e-10	3.85645e-08	-0.413625	0.509941	0.999987
				'1.1.8.1.6'	'Photosynthesis.photophosphorylation.chlororespiration.NADH dehydrogenase-like (NDH) complex.assembly and maintenance'	''	''
at2g35130.2				'1.1.8.1.6.1'	'Photosynthesis.photophosphorylation.chlororespiration.NADH dehydrogenase-like (NDH) complex.assembly and maintenance.ndhA-specific mRNA splicing factor'	'at2g35130.2'	'mercator4v5.0: ndhA-specific mRNA splicing factor & original description: | Symbols: | Tetratricopeptide repeat (TPR)-like superfamily protein | chr2:14807449-14810229 REVERSE LENGTH=2139'	T	-2.3041	1.11586e-10	2.0088e-09	-2.17748	0.000797508	0.00746757	-2.38786	0.000174017	0.00187812	-0.208845	0.815846	0.999987
				'1.1.8.1.6.2'	'Photosynthesis.photophosphorylation.chlororespiration.NADH dehydrogenase-like (NDH) complex.assembly and maintenance.Cpn60 chaperonin heterodimer'	''	''
at2g28000.1				'1.1.8.1.6.2.1'	'Photosynthesis.photophosphorylation.chlororespiration.NADH dehydrogenase-like (NDH) complex.assembly and maintenance.Cpn60 chaperonin heterodimer.subunit alpha'	'at2g28000.1'	'mercator4v5.0: subunit alpha of Cpn60 chaperonin complex & original description: | Symbols: CPN60A, CH-CPN60A, SLP | chaperonin-60alpha | chr2:11926449-11929389 FORWARD LENGTH=2120'	T	-0.112982	0.729187	0.830899	-0.125585	0.800193	0.916753	-0.100473	0.839529	0.930807	0.0266644	0.969486	0.999987
at5g18820.1				'1.1.8.1.6.2.1'	'Photosynthesis.photophosphorylation.chlororespiration.NADH dehydrogenase-like (NDH) complex.assembly and maintenance.Cpn60 chaperonin heterodimer.subunit alpha'	'at5g18820.1'	'mercator4v5.0: subunit alpha of Cpn60 chaperonin complex & original description: | Symbols: EMB3007 | TCP-1/cpn60 chaperonin family protein | chr5:6271489-6274327 FORWARD LENGTH=1962'	T	-0.404693	0.11352	0.227348	-0.105316	0.769801	0.899715	-0.695455	0.048024	0.168278	-0.589092	0.235588	0.999987
at1g26230.1				'1.1.8.1.6.2.2'	'Photosynthesis.photophosphorylation.chlororespiration.NADH dehydrogenase-like (NDH) complex.assembly and maintenance.Cpn60 chaperonin heterodimer.subunit beta'	'at1g26230.1'	'mercator4v5.0: subunit beta of Cpn60 chaperonin complex & original description: | Symbols: | TCP-1/cpn60 chaperonin family protein | chr1:9072256-9075307 REVERSE LENGTH=2003'	T	-1.49276	0.000792452	0.00370871	-1.24135	0.0594338	0.20648	-1.73575	0.00810633	0.0442147	-0.492691	0.59248	0.999987
at1g55490.1				'1.1.8.1.6.2.2'	'Photosynthesis.photophosphorylation.chlororespiration.NADH dehydrogenase-like (NDH) complex.assembly and maintenance.Cpn60 chaperonin heterodimer.subunit beta'	'at1g55490.1'	'mercator4v5.0: subunit beta of Cpn60 chaperonin complex & original description: | Symbols: CPN60B, LEN1 | chaperonin 60 beta | chr1:20715563-20719165 REVERSE LENGTH=2087'	T	-1.29497	0.0441374	0.109094	-1.31606	0.164577	0.400508	-1.27449	0.178286	0.405763	0.0435112	0.97388	0.999987
at3g13470.1				'1.1.8.1.6.2.2'	'Photosynthesis.photophosphorylation.chlororespiration.NADH dehydrogenase-like (NDH) complex.assembly and maintenance.Cpn60 chaperonin heterodimer.subunit beta'	'at3g13470.1'	'mercator4v5.0: subunit beta of Cpn60 chaperonin complex & original description: | Symbols: | TCP-1/cpn60 chaperonin family protein | chr3:4389256-4392801 FORWARD LENGTH=2093'	T	-0.175387	0.690142	0.804099	-0.121137	0.853871	0.940067	-0.228169	0.728782	0.874523	-0.105394	0.90914	0.999987
at5g56500.1				'1.1.8.1.6.2.2'	'Photosynthesis.photophosphorylation.chlororespiration.NADH dehydrogenase-like (NDH) complex.assembly and maintenance.Cpn60 chaperonin heterodimer.subunit beta'	'at5g56500.1'	'mercator4v5.0: subunit beta of Cpn60 chaperonin complex & original description: | Symbols: | TCP-1/cpn60 chaperonin family protein | chr5:22873791-22877396 FORWARD LENGTH=2318'	T	2.00329	2.5054e-09	3.62911e-08	1.91603	0.000163419	0.00203063	2.09218	3.87056e-05	0.000529969	0.177671	0.803476	0.999987
at5g52100.1				'1.1.8.1.6.3'	'Photosynthesis.photophosphorylation.chlororespiration.NADH dehydrogenase-like (NDH) complex.assembly and maintenance.assembly factor *(CRR1)'	'at5g52100.1'	'mercator4v5.0: assembly factor CRR1 involved in NDH complex assembly & original description: | Symbols: crr1 | Dihydrodipicolinate reductase, bacterial/plant | chr5:21170145-21172346 FORWARD LENGTH=1194'	T	-2.15774	1.54374e-13	4.13352e-12	-1.89179	0.00026016	0.00300059	-2.37912	3.36998e-06	6.3542e-05	-0.486215	0.501535	0.999987
at2g01590.1				'1.1.8.1.6.4'	'Photosynthesis.photophosphorylation.chlororespiration.NADH dehydrogenase-like (NDH) complex.assembly and maintenance.assembly factor *(CRR3)'	'at2g01590.1'	'mercator4v5.0: assembly factor CRR3 involved in NDH complex assembly & original description: | Symbols: CRR3 | chlororespiratory reduction 3 | chr2:266630-267798 FORWARD LENGTH=989'	T	-1.60311	0.018606	0.0546289	-1.11049	0.259339	0.522828	-2.08297	0.0350112	0.133807	-0.970439	0.482137	0.999987
at2g47910.1				'1.1.8.1.6.5'	'Photosynthesis.photophosphorylation.chlororespiration.NADH dehydrogenase-like (NDH) complex.assembly and maintenance.assembly factor *(CRR6)'	'at2g47910.1'	'mercator4v5.0: assembly factor CRR6 involved in NDH complex assembly & original description: | Symbols: CRR6 | chlororespiratory reduction 6 | chr2:19614729-19615769 FORWARD LENGTH=963'	T	-1.75993	2.29562e-06	1.96e-05	-1.78783	0.00170615	0.0138724	-1.73159	0.00192285	0.0139446	0.0577571	0.941656	0.999987
at5g39210.1				'1.1.8.1.6.6'	'Photosynthesis.photophosphorylation.chlororespiration.NADH dehydrogenase-like (NDH) complex.assembly and maintenance.assembly factor *(CRR7)'	'at5g39210.1'	'mercator4v5.0: assembly factor CRR7 involved in NDH complex assembly & original description: | Symbols: CRR7 | chlororespiratory reduction 7 | chr5:15703121-15704104 FORWARD LENGTH=686'	T	-3.50873	1.41111e-05	0.000102383	-2.83223	0.014799	0.0762046	-4.0519	0.000466077	0.00429554	-1.21754	0.453729	0.999987
at1g55370.2				'1.1.8.1.6.7'	'Photosynthesis.photophosphorylation.chlororespiration.NADH dehydrogenase-like (NDH) complex.assembly and maintenance.assembly factor *(NDF5)'	'at1g55370.2'	'mercator4v5.0: assembly factor NDF5 involved in NDH complex assembly & original description: | Symbols: NDF5 | NDH-dependent cyclic electron flow 5 | chr1:20674783-20676351 FORWARD LENGTH=1414'	T	-2.79139	1.32095e-05	9.64152e-05	-2.21395	0.0156423	0.0793209	-3.34075	0.000263173	0.00266322	-1.12489	0.381002	0.999987
at1g51100.1				'1.1.8.1.6.8'	'Photosynthesis.photophosphorylation.chlororespiration.NADH dehydrogenase-like (NDH) complex.assembly and maintenance.assembly factor *(CRR41)'	'at1g51100.1'	'mercator4v5.0: assembly factor CRR41 involved in NDH complex assembly & original description: | Symbols: | unknown protein; FUNCTIONS IN: molecular_function unknown; INVOLVED IN: biological_process unknown; LOCATED IN: chloroplast, chloroplast stroma; EXPRESSED IN: 22 plant structures; EXPRESSED DURING: 13 growth stages; Has 26 Blast hits to 26 proteins in 9 species: Archae - 0; Bacteria - 0; Me…	T	-0.983331	0.0111934	0.0360117	-0.619888	0.270856	0.535832	-1.32156	0.0177301	0.0805337	-0.700095	0.371716	0.999987
at5g20935.1				'1.1.8.1.6.9'	'Photosynthesis.photophosphorylation.chlororespiration.NADH dehydrogenase-like (NDH) complex.assembly and maintenance.assembly factor *(CRR42)'	'at5g20935.1'	'mercator4v5.0: assembly factor CRR42 involved in NDH complex assembly & original description: | Symbols: | unknown protein; CONTAINS InterPro DOMAIN/s: Protein of unknown function DUF3148 (InterPro:IPR021495); Has 30201 Blast hits to 17322 proteins in 780 species: Archae - 12; Bacteria - 1396; Metazoa - 17338; Fungi - 3422; Plants - 5037; Viruses - 0; Other Eukaryotes - 2996 (source: NCBI BLink)…	T	-1.83185	0.00266334	0.0106573	-1.31968	0.140739	0.362476	-2.28423	0.0112101	0.0567454	-0.962146	0.440022	0.999987
at4g21445.1				'1.1.8.1.6.10'	'Photosynthesis.photophosphorylation.chlororespiration.NADH dehydrogenase-like (NDH) complex.assembly and maintenance.assembly factor *(CRR9)'	'at4g21445.1'	'mercator4v5.0: assembly factor CRR9 involved in NDH complex assembly & original description: | Symbols: | unknown protein; FUNCTIONS IN: molecular_function unknown; INVOLVED IN: biological_process unknown; LOCATED IN: chloroplast, chloroplast stroma; Has 30201 Blast hits to 17322 proteins in 780 species: Archae - 12; Bacteria - 1396; Metazoa - 17338; Fungi - 3422; Plants - 5037; Viruses - 0; Oth…	T	-4.96553	2.93244e-21	1.77938e-19	-4.64472	1.47444e-09	7.13576e-08	-5.22573	3.21221e-12	2.37943e-10	-0.579158	0.581659	0.999987
at2g01918.1				'1.1.8.1.6.11'	'Photosynthesis.photophosphorylation.chlororespiration.NADH dehydrogenase-like (NDH) complex.assembly and maintenance.assembly factor *(PQL3)'	'at2g01918.1'	'mercator4v5.0: assembly factor (PQL3) involved in NDH complex assembly & original description: | Symbols: PQL3 | PsbQ-like 3 | chr2:424110-425713 REVERSE LENGTH=743'	T	-1.15264	0.016472	0.0495561	-0.617737	0.371878	0.634801	-1.57332	0.0204406	0.0895078	-0.953914	0.313545	0.999987
				'1.1.8.1.7'	'Photosynthesis.photophosphorylation.chlororespiration.NADH dehydrogenase-like (NDH) complex.link between NDH complex and photosystem I'	''	''
at1g45474.1				'1.1.8.1.7.1'	'Photosynthesis.photophosphorylation.chlororespiration.NADH dehydrogenase-like (NDH) complex.link between NDH complex and photosystem I.linker protein *(LHCa5)'	'at1g45474.1'	'mercator4v5.0: linker protein *(LHCa5) between PS-I complex and NDH complex & original description: | Symbols: LHCA5 | photosystem I light harvesting complex gene 5 | chr1:17179302-17180530 FORWARD LENGTH=913'	T	-2.80312	2.18691e-34	3.67898e-32	-2.81885	5.05779e-15	6.40773e-13	-2.78996	4.48537e-15	5.45842e-13	0.0299182	0.952276	0.999987
at1g19150.1				'1.1.8.1.7.2'	'Photosynthesis.photophosphorylation.chlororespiration.NADH dehydrogenase-like (NDH) complex.link between NDH complex and photosystem I.linker protein *(LHCa6)'	'at1g19150.1'	'mercator4v5.0: linker protein *(LHCa6) between PS-I complex and NDH complex & original description: | Symbols: LHCA6, LHCA2*1 | photosystem I light harvesting complex gene 6 | chr1:6612749-6613972 FORWARD LENGTH=1043'	T	-3.66577	2.04373e-07	2.12682e-06	-3.14284	0.00200721	0.015915	-4.09515	6.4328e-05	0.000812687	-0.950314	0.506381	0.999987
at4g22260.1				'1.1.8.2'	'Photosynthesis.photophosphorylation.chlororespiration.non-heme diiron quinol oxidase *(PTOX)'	'at4g22260.1'	'mercator4v5.0: non-heme diiron quinol oxidase *(PTOX) & original description: | Symbols: IM, IM1 | Alternative oxidase family protein | chr4:11769754-11772516 REVERSE LENGTH=1435'	T	-0.263213	0.386108	0.548912	-0.202656	0.662825	0.842758	-0.328036	0.477999	0.712131	-0.12441	0.84834	0.999987
				'1.1.9'	'Photosynthesis.photophosphorylation.ATP synthase complex'	''	''
				'1.1.9.1'	'Photosynthesis.photophosphorylation.ATP synthase complex.membrane CF0 subcomplex'	''	''
at3g33000.1				'1.1.9.1.1'	'Photosynthesis.photophosphorylation.ATP synthase complex.membrane CF0 subcomplex.subunit a'	'at3g33000.1'	'mercator4v5.0: subunit a of membrane CF0 subcomplex of ATP synthase complex & original description: | Symbols: | pseudogene, ATP synthase A subunit, blastp match of 68% identity and 1.3e-82 P-value to SP|P06288|ATPI_TOBAC ATP synthase A chain precursor (EC 3.6.3.14) (Subunit IV). (Belladonna, Deadly nightshade) {Atropa belladonna} | chr3:13537077-13537851 REVERSE LENGTH=775'	T	-2.92432	5.00825e-06	3.96901e-05	-2.24986	0.0130789	0.0694153	-3.3876	9.36573e-05	0.0011164	-1.13744	0.350379	0.999987
atcg00150.1				'1.1.9.1.1'	'Photosynthesis.photophosphorylation.ATP synthase complex.membrane CF0 subcomplex.subunit a'	'atcg00150.1'	'mercator4v5.0: subunit a of membrane CF0 subcomplex of ATP synthase complex & original description: | Symbols: ATPI | ATPase, F0 complex, subunit A protein | chrC:14021-14770 REVERSE LENGTH=750'	T	-2.05183	1.37243e-05	9.98562e-05	-1.69804	0.0130889	0.0694391	-2.38537	0.00049009	0.00447464	-0.685735	0.475391	0.999987
atcg00130.1				'1.1.9.1.2'	'Photosynthesis.photophosphorylation.ATP synthase complex.membrane CF0 subcomplex.subunit b'	'atcg00130.1'	'mercator4v5.0: subunit b of membrane CF0 subcomplex of ATP synthase complex & original description: | Symbols: ATPF | ATPase, F0 complex, subunit B/B', bacterial/chloroplast | chrC:11529-12798 REVERSE LENGTH=555'	T	-1.79426	4.07877e-05	0.000267887	-1.38691	0.0266339	0.117632	-2.1763	0.000503754	0.00456517	-0.78783	0.369775	0.999987
at4g32260.1				'1.1.9.1.3'	'Photosynthesis.photophosphorylation.ATP synthase complex.membrane CF0 subcomplex.subunit b_'	'at4g32260.1'	'mercator4v5.0: subunit b_ of membrane CF0 subcomplex of ATP synthase complex & original description: | Symbols: | ATPase, F0 complex, subunit B/B', bacterial/chloroplast | chr4:15573636-15574737 REVERSE LENGTH=1034'	T	-1.61164	5.71248e-06	4.47909e-05	-1.47677	0.00553368	0.0356243	-1.74263	0.00104899	0.00844143	-0.264347	0.723291	0.999987
atcg00140.1				'1.1.9.1.4'	'Photosynthesis.photophosphorylation.ATP synthase complex.membrane CF0 subcomplex.subunit c'	'atcg00140.1'	'mercator4v5.0: subunit c of membrane CF0 subcomplex of ATP synthase complex & original description: | Symbols: ATPH | ATP synthase subunit C family protein | chrC:13262-13507 REVERSE LENGTH=246'	T	-1.57775	0.000111382	0.000657693	-1.29595	0.0301048	0.128295	-1.84475	0.0020205	0.0145334	-0.547182	0.514403	0.999987
				'1.1.9.2'	'Photosynthesis.photophosphorylation.ATP synthase complex.peripheral CF1 subcomplex'	''	''
atcg00120.1				'1.1.9.2.1'	'Photosynthesis.photophosphorylation.ATP synthase complex.peripheral CF1 subcomplex.subunit alpha'	'atcg00120.1'	'mercator4v5.0: subunit alpha of peripheral CF1 subcomplex of ATP synthase complex & original description: | Symbols: ATPA | ATP synthase subunit alpha | chrC:9938-11461 REVERSE LENGTH=1524'	T	-1.56869	1.48105e-05	0.000106949	-1.47011	0.00696662	0.0427478	-1.66526	0.00223757	0.0158275	-0.193587	0.800294	0.999987
atcg00480.1				'1.1.9.2.2'	'Photosynthesis.photophosphorylation.ATP synthase complex.peripheral CF1 subcomplex.subunit beta'	'atcg00480.1'	'mercator4v5.0: subunit beta of peripheral CF1 subcomplex of ATP synthase complex & original description: | Symbols: ATPB, PB | ATP synthase subunit beta | chrC:52660-54156 REVERSE LENGTH=1497'	T	-1.81782	1.67243e-06	1.47064e-05	-1.67923	0.00310138	0.0224872	-1.95135	0.000588382	0.00519555	-0.270584	0.734382	0.999987
at1g15700.1				'1.1.9.2.3'	'Photosynthesis.photophosphorylation.ATP synthase complex.peripheral CF1 subcomplex.subunit gamma'	'at1g15700.1'	'mercator4v5.0: subunit gamma of peripheral CF1 subcomplex of ATP synthase complex & original description: | Symbols: ATPC2 | ATPase, F1 complex, gamma subunit protein | chr1:5402569-5403818 REVERSE LENGTH=1250'	T	-0.743061	0.00243937	0.00987121	-0.783269	0.0482752	0.179223	-0.717031	0.061457	0.20001	0.0675492	0.901001	0.999987
at4g04640.1				'1.1.9.2.3'	'Photosynthesis.photophosphorylation.ATP synthase complex.peripheral CF1 subcomplex.subunit gamma'	'at4g04640.1'	'mercator4v5.0: subunit gamma of peripheral CF1 subcomplex of ATP synthase complex & original description: | Symbols: ATPC1 | ATPase, F1 complex, gamma subunit protein | chr4:2350498-2352018 REVERSE LENGTH=1521'	T	-2.50642	4.36309e-08	5.14647e-07	-2.28452	0.000722231	0.00688586	-2.7195	5.6721e-05	0.000732888	-0.433242	0.647756	0.999987
at4g09650.1				'1.1.9.2.4'	'Photosynthesis.photophosphorylation.ATP synthase complex.peripheral CF1 subcomplex.subunit delta'	'at4g09650.1'	'mercator4v5.0: subunit delta of peripheral CF1 subcomplex of ATP synthase complex & original description: | Symbols: ATPD | ATP synthase delta-subunit gene | chr4:6100743-6101708 FORWARD LENGTH=966'	T	-2.44719	2.03746e-05	0.000142529	-2.18271	0.00950545	0.0543797	-2.692	0.0013808	0.0105832	-0.507378	0.667502	0.999987
atcg00470.1				'1.1.9.2.5'	'Photosynthesis.photophosphorylation.ATP synthase complex.peripheral CF1 subcomplex.subunit epsilon'	'atcg00470.1'	'mercator4v5.0: subunit epsilon of peripheral CF1 subcomplex of ATP synthase complex & original description: | Symbols: ATPE | ATP synthase epsilon chain | chrC:52265-52663 REVERSE LENGTH=399'	T	-1.76394	2.47541e-06	2.10027e-05	-1.53043	0.00562568	0.0360572	-1.98798	0.000321944	0.0031549	-0.455971	0.556965	0.999987
				'1.1.9.3'	'Photosynthesis.photophosphorylation.ATP synthase complex.assembly'	''	''
at2g31040.1				'1.1.9.3.1'	'Photosynthesis.photophosphorylation.ATP synthase complex.assembly.assembly factor *(CGL160)'	'at2g31040.1'	'mercator4v5.0: factor involved in ATP synthase complex assembly *(CGL160) & original description: | Symbols: | ATP synthase protein I -related | chr2:13208906-13211085 REVERSE LENGTH=1314'	T	-0.637188	0.023991	0.0670644	-0.649597	0.135615	0.354447	-0.621029	0.150347	0.363889	0.0300088	0.960626	0.999987
at3g29185.2				'1.1.9.3.2'	'Photosynthesis.photophosphorylation.ATP synthase complex.assembly.assembly factor *(BFA1)'	'at3g29185.2'	'mercator4v5.0: ATP synthase complex assembly factor *(BFA1) & original description: | Symbols: | Domain of unknown function (DUF3598) | chr3:11154929-11157207 REVERSE LENGTH=1399'	T	-1.65482	5.75376e-08	6.62661e-07	-1.50422	0.0012378	0.0106888	-1.79225	0.000101541	0.00119721	-0.286577	0.658769	0.999987
at2g21385.4				'1.1.9.3.3'	'Photosynthesis.photophosphorylation.ATP synthase complex.assembly.assembly factor *(BFA3)'	'at2g21385.4'	'mercator4v5.0: ATP synthase complex assembly factor *(BFA3) & original description: | Symbols: | unknown protein. | chr2:9149639-9151913 FORWARD LENGTH=1370'	T	-0.90396	0.00366622	0.0139746	-0.664601	0.148583	0.375581	-1.13168	0.0136049	0.0657688	-0.465601	0.470016	0.999987
				'1.2'	'Photosynthesis.calvin cycle'	''	''
				'1.2.1'	'Photosynthesis.calvin cycle.ribulose-1,5-bisphosphat carboxylase/oxygenase (RuBisCo) activity'	''	''
				'1.2.1.1'	'Photosynthesis.calvin cycle.ribulose-1,5-bisphosphat carboxylase/oxygenase (RuBisCo) activity.RuBisCo heterodimer'	''	''
atcg00490.1				'1.2.1.1.1'	'Photosynthesis.calvin cycle.ribulose-1,5-bisphosphat carboxylase/oxygenase (RuBisCo) activity.RuBisCo heterodimer.large subunit'	'atcg00490.1'	'mercator4v5.0: large subunit of ribulose-1,5-bisphosphat carboxylase/oxygenase heterodimer & original description: | Symbols: RBCL | ribulose-bisphosphate carboxylases | chrC:54958-56397 FORWARD LENGTH=1440'	T	-2.31122	4.61585e-06	3.69647e-05	-2.22207	0.00300237	0.0219538	-2.39761	0.00136514	0.0104901	-0.173716	0.868748	0.999987
at1g67090.1				'1.2.1.1.2'	'Photosynthesis.calvin cycle.ribulose-1,5-bisphosphat carboxylase/oxygenase (RuBisCo) activity.RuBisCo heterodimer.small subunit'	'at1g67090.1'	'mercator4v5.0: small subunit of ribulose-1,5-bisphosphat carboxylase/oxygenase heterodimer & original description: | Symbols: RBCS1A | ribulose bisphosphate carboxylase small chain 1A | chr1:25048158-25049424 REVERSE LENGTH=1025'	T	-2.13694	8.07602e-05	0.000492004	-2.14043	0.00769232	0.0461848	-2.13258	0.00791648	0.043348	0.00973212	0.993112	0.999987
at5g38430.1				'1.2.1.1.2'	'Photosynthesis.calvin cycle.ribulose-1,5-bisphosphat carboxylase/oxygenase (RuBisCo) activity.RuBisCo heterodimer.small subunit'	'at5g38430.1'	'mercator4v5.0: small subunit of ribulose-1,5-bisphosphat carboxylase/oxygenase heterodimer & original description: | Symbols: | Ribulose bisphosphate carboxylase (small chain) family protein | chr5:15384117-15385247 REVERSE LENGTH=808'	T	-4.45371	3.37345e-07	3.39194e-06	-4.36314	0.000599251	0.00590411	-4.53344	0.000362101	0.00348259	-0.168048	0.924943	0.999987
at5g38420.1				'1.2.1.1.2'	'Photosynthesis.calvin cycle.ribulose-1,5-bisphosphat carboxylase/oxygenase (RuBisCo) activity.RuBisCo heterodimer.small subunit'	'at5g38420.1'	'mercator4v5.0: small subunit of ribulose-1,5-bisphosphat carboxylase/oxygenase heterodimer & original description: | Symbols: | Ribulose bisphosphate carboxylase (small chain) family protein | chr5:15380945-15382035 REVERSE LENGTH=861'	T	-3.5778	4.04852e-07	3.99173e-06	-3.40661	0.000979747	0.00879772	-3.7233	0.000315016	0.0031023	-0.314607	0.828254	0.999987
at5g38410.3				'1.2.1.1.2'	'Photosynthesis.calvin cycle.ribulose-1,5-bisphosphat carboxylase/oxygenase (RuBisCo) activity.RuBisCo heterodimer.small subunit'	'at5g38410.3'	'mercator4v5.0: small subunit of ribulose-1,5-bisphosphat carboxylase/oxygenase heterodimer & original description: | Symbols: | Ribulose bisphosphate carboxylase (small chain) family protein | chr5:15377173-15378416 REVERSE LENGTH=999'	T	-3.70192	6.54158e-08	7.48797e-07	-3.49257	0.000493775	0.00503516	-3.88093	0.00010818	0.00126548	-0.386302	0.783609	0.999987
				'1.2.1.2'	'Photosynthesis.calvin cycle.ribulose-1,5-bisphosphat carboxylase/oxygenase (RuBisCo) activity.RuBisCo assembly'	''	''
				'1.2.1.2.1'	'Photosynthesis.calvin cycle.ribulose-1,5-bisphosphat carboxylase/oxygenase (RuBisCo) activity.RuBisCo assembly.CPN60 chaperonin heterodimer'	''	''
at2g28000.1				'1.2.1.2.1.1'	'Photosynthesis.calvin cycle.ribulose-1,5-bisphosphat carboxylase/oxygenase (RuBisCo) activity.RuBisCo assembly.CPN60 chaperonin heterodimer.subunit alpha'	'at2g28000.1'	'mercator4v5.0: subunit alpha of CPN60 assembly chaperone heterodimer & original description: | Symbols: CPN60A, CH-CPN60A, SLP | chaperonin-60alpha | chr2:11926449-11929389 FORWARD LENGTH=2120'	T	-0.112982	0.729187	0.830899	-0.125585	0.800193	0.916753	-0.100473	0.839529	0.930807	0.0266644	0.969486	0.999987
at5g18820.1				'1.2.1.2.1.1'	'Photosynthesis.calvin cycle.ribulose-1,5-bisphosphat carboxylase/oxygenase (RuBisCo) activity.RuBisCo assembly.CPN60 chaperonin heterodimer.subunit alpha'	'at5g18820.1'	'mercator4v5.0: subunit alpha of CPN60 assembly chaperone heterodimer & original description: | Symbols: EMB3007 | TCP-1/cpn60 chaperonin family protein | chr5:6271489-6274327 FORWARD LENGTH=1962'	T	-0.404693	0.11352	0.227348	-0.105316	0.769801	0.899715	-0.695455	0.048024	0.168278	-0.589092	0.235588	0.999987
at1g26230.1				'1.2.1.2.1.2'	'Photosynthesis.calvin cycle.ribulose-1,5-bisphosphat carboxylase/oxygenase (RuBisCo) activity.RuBisCo assembly.CPN60 chaperonin heterodimer.subunit beta'	'at1g26230.1'	'mercator4v5.0: subunit beta of CPN60 assembly chaperone heterodimer & original description: | Symbols: | TCP-1/cpn60 chaperonin family protein | chr1:9072256-9075307 REVERSE LENGTH=2003'	T	-1.49276	0.000792452	0.00370871	-1.24135	0.0594338	0.20648	-1.73575	0.00810633	0.0442147	-0.492691	0.59248	0.999987
at1g55490.1				'1.2.1.2.1.2'	'Photosynthesis.calvin cycle.ribulose-1,5-bisphosphat carboxylase/oxygenase (RuBisCo) activity.RuBisCo assembly.CPN60 chaperonin heterodimer.subunit beta'	'at1g55490.1'	'mercator4v5.0: subunit beta of CPN60 assembly chaperone heterodimer & original description: | Symbols: CPN60B, LEN1 | chaperonin 60 beta | chr1:20715563-20719165 REVERSE LENGTH=2087'	T	-1.29497	0.0441374	0.109094	-1.31606	0.164577	0.400508	-1.27449	0.178286	0.405763	0.0435112	0.97388	0.999987
at3g13470.1				'1.2.1.2.1.2'	'Photosynthesis.calvin cycle.ribulose-1,5-bisphosphat carboxylase/oxygenase (RuBisCo) activity.RuBisCo assembly.CPN60 chaperonin heterodimer.subunit beta'	'at3g13470.1'	'mercator4v5.0: subunit beta of CPN60 assembly chaperone heterodimer & original description: | Symbols: | TCP-1/cpn60 chaperonin family protein | chr3:4389256-4392801 FORWARD LENGTH=2093'	T	-0.175387	0.690142	0.804099	-0.121137	0.853871	0.940067	-0.228169	0.728782	0.874523	-0.105394	0.90914	0.999987
at5g56500.1				'1.2.1.2.1.2'	'Photosynthesis.calvin cycle.ribulose-1,5-bisphosphat carboxylase/oxygenase (RuBisCo) activity.RuBisCo assembly.CPN60 chaperonin heterodimer.subunit beta'	'at5g56500.1'	'mercator4v5.0: subunit beta of CPN60 assembly chaperone heterodimer & original description: | Symbols: | TCP-1/cpn60 chaperonin family protein | chr5:22873791-22877396 FORWARD LENGTH=2318'	T	2.00329	2.5054e-09	3.62911e-08	1.91603	0.000163419	0.00203063	2.09218	3.87056e-05	0.000529969	0.177671	0.803476	0.999987
at5g20720.1				'1.2.1.2.2'	'Photosynthesis.calvin cycle.ribulose-1,5-bisphosphat carboxylase/oxygenase (RuBisCo) activity.RuBisCo assembly.auxiliary co-chaperone *(CPN20)'	'at5g20720.1'	'mercator4v5.0: auxiliary co-chaperone involved in RuBisCo assembly *(CPN20) & original description: | Symbols: CPN20, CPN10, CHCPN10, ATCPN21, CPN21 | chaperonin 20 | chr5:7014669-7016481 FORWARD LENGTH=975'	T	-0.463345	0.24808	0.404933	-0.443565	0.461816	0.707505	-0.482809	0.423053	0.667593	-0.0375724	0.96459	0.999987
at2g44650.1				'1.2.1.2.3'	'Photosynthesis.calvin cycle.ribulose-1,5-bisphosphat carboxylase/oxygenase (RuBisCo) activity.RuBisCo assembly.auxiliary co-chaperone *(CPN10)'	'at2g44650.1'	'mercator4v5.0: auxiliary co-chaperone involved in RuBisCo assembly *(CPN10) & original description: | Symbols: CHL-CPN10, CPN10 | chloroplast chaperonin 10 | chr2:18419370-18421110 REVERSE LENGTH=1171'	T	-0.774985	0.000720864	0.00342368	-0.697182	0.0516315	0.187972	-0.843769	0.017593	0.080036	-0.145315	0.771148	0.999987
at3g60210.1				'1.2.1.2.3'	'Photosynthesis.calvin cycle.ribulose-1,5-bisphosphat carboxylase/oxygenase (RuBisCo) activity.RuBisCo assembly.auxiliary co-chaperone *(CPN10)'	'at3g60210.1'	'mercator4v5.0: auxiliary co-chaperone involved in RuBisCo assembly *(CPN10) & original description: | Symbols: | GroES-like family protein | chr3:22251223-22252898 REVERSE LENGTH=826'	T	-0.198613	0.531111	0.681647	-0.0156458	0.973896	0.989232	-0.376249	0.429536	0.67307	-0.359346	0.590518	0.999987
at4g04330.1				'1.2.1.2.4'	'Photosynthesis.calvin cycle.ribulose-1,5-bisphosphat carboxylase/oxygenase (RuBisCo) activity.RuBisCo assembly.assembly factor *(RbcX)'	'at4g04330.1'	'mercator4v5.0: assembly factor involved in RuBisCo assembly *(RbcX) & original description: | Symbols: | Chaperonin-like RbcX protein | chr4:2116553-2118597 REVERSE LENGTH=706'	T	-3.83145	1.03713e-14	3.24757e-13	-3.54069	8.13849e-07	2.09863e-05	-4.04859	9.46751e-09	3.4688e-07	-0.506237	0.601749	0.999987
at5g19855.1				'1.2.1.2.4'	'Photosynthesis.calvin cycle.ribulose-1,5-bisphosphat carboxylase/oxygenase (RuBisCo) activity.RuBisCo assembly.assembly factor *(RbcX)'	'at5g19855.1'	'mercator4v5.0: assembly factor involved in RuBisCo assembly *(RbcX) & original description: | Symbols: | Chaperonin-like RbcX protein | chr5:6711972-6713636 REVERSE LENGTH=997'	T	-0.345308	0.267024	0.426138	-0.427465	0.368042	0.630516	-0.272215	0.565389	0.776108	0.156242	0.814399	0.999987
at3g04550.1				'1.2.1.2.5'	'Photosynthesis.calvin cycle.ribulose-1,5-bisphosphat carboxylase/oxygenase (RuBisCo) activity.RuBisCo assembly.assembly factor *(RAF1)'	'at3g04550.1'	'mercator4v5.0: assembly factor involved in RuBisCo assembly *(RAF1) & original description: | Symbols: | unknown protein; INVOLVED IN: biological_process unknown; LOCATED IN: chloroplast stroma, chloroplast; EXPRESSED IN: 22 plant structures; EXPRESSED DURING: 13 growth stages; BEST Arabidopsis thaliana protein match is: unknown protein (TAIR:AT5G28500.1); Has 110 Blast hits to 110 proteins in 5…	T	-1.22338	0.0250905	0.0695256	-1.31554	0.10422	0.300878	-1.13476	0.160487	0.37968	0.182596	0.872195	0.999987
at5g28500.1				'1.2.1.2.5'	'Photosynthesis.calvin cycle.ribulose-1,5-bisphosphat carboxylase/oxygenase (RuBisCo) activity.RuBisCo assembly.assembly factor *(RAF1)'	'at5g28500.1'	'mercator4v5.0: assembly factor involved in RuBisCo assembly *(RAF1) & original description: | Symbols: | unknown protein; FUNCTIONS IN: molecular_function unknown; INVOLVED IN: biological_process unknown; LOCATED IN: chloroplast stroma, chloroplast; EXPRESSED IN: 23 plant structures; EXPRESSED DURING: 13 growth stages; BEST Arabidopsis thaliana protein match is: unknown protein (TAIR:AT3G04550.1…	T	-0.895269	0.0571432	0.133947	-0.930181	0.185253	0.430541	-0.861767	0.219595	0.460291	0.0700967	0.943293	0.999987
at5g51110.1				'1.2.1.2.6'	'Photosynthesis.calvin cycle.ribulose-1,5-bisphosphat carboxylase/oxygenase (RuBisCo) activity.RuBisCo assembly.assembly factor *(RAF2)'	'at5g51110.1'	'mercator4v5.0: assembly factor involved in RuBisCo assembly *(RAF2) & original description: | Symbols: | Transcriptional coactivator/pterin dehydratase | chr5:20778132-20779464 REVERSE LENGTH=931'	T	-2.77172	1.95992e-07	2.04834e-06	-2.53216	0.00125207	0.010794	-3.00366	0.000125174	0.0014306	-0.469668	0.669235	0.999987
at3g47650.1				'1.2.1.2.7'	'Photosynthesis.calvin cycle.ribulose-1,5-bisphosphat carboxylase/oxygenase (RuBisCo) activity.RuBisCo assembly.assembly factor *(BSD2)'	'at3g47650.1'	'mercator4v5.0: assembly factor involved in RuBisCo assembly *(BSD2) & original description: | Symbols: | DnaJ/Hsp40 cysteine-rich domain superfamily protein | chr3:17569505-17570567 FORWARD LENGTH=787'	T	-1.68688	0.0025817	0.0103612	-1.20032	0.134508	0.352424	-2.1347	0.00773879	0.0425716	-0.932489	0.407154	0.999987
				'1.2.1.3'	'Photosynthesis.calvin cycle.ribulose-1,5-bisphosphat carboxylase/oxygenase (RuBisCo) activity.RuBisCo regulation'	''	''
at1g14030.1				'1.2.1.3.1'	'Photosynthesis.calvin cycle.ribulose-1,5-bisphosphat carboxylase/oxygenase (RuBisCo) activity.RuBisCo regulation.lysine N-methyltransferase *(RbcMT)'	'at1g14030.1'	'mercator4v5.0: lysine N-methyltransferase involved in RuBisCo regulation & original description: | Symbols: | Rubisco methyltransferase family protein | chr1:4805306-4807517 REVERSE LENGTH=1713'	T	-1.69985	2.10917e-05	0.000147208	-1.30283	0.0237407	0.108111	-2.06677	0.000317283	0.0031188	-0.762348	0.34375	0.999987
at3g07670.1				'1.2.1.3.1'	'Photosynthesis.calvin cycle.ribulose-1,5-bisphosphat carboxylase/oxygenase (RuBisCo) activity.RuBisCo regulation.lysine N-methyltransferase *(RbcMT)'	'at3g07670.1'	'mercator4v5.0: lysine N-methyltransferase involved in RuBisCo regulation & original description: | Symbols: | Rubisco methyltransferase family protein | chr3:2451608-2454860 FORWARD LENGTH=1801'	T	-1.59151	1.29251e-15	4.49118e-14	-1.63808	2.29061e-07	6.84569e-06	-1.5374	5.87519e-07	1.37522e-05	0.101732	0.814905	0.999987
at2g39730.1				'1.2.1.3.2'	'Photosynthesis.calvin cycle.ribulose-1,5-bisphosphat carboxylase/oxygenase (RuBisCo) activity.RuBisCo regulation.ATP-dependent activase *(RCA)'	'at2g39730.1'	'mercator4v5.0: ATP-dependent activase involved in RuBisCo regulation & original description: | Symbols: RCA | rubisco activase | chr2:16570746-16573548 REVERSE LENGTH=1833'	T	-3.65008	1.98488e-08	2.469e-07	-3.80636	6.6335e-05	0.000953351	-3.49918	0.000245398	0.00251114	0.309122	0.817453	0.999987
at3g48420.1				'1.2.1.3.3'	'Photosynthesis.calvin cycle.ribulose-1,5-bisphosphat carboxylase/oxygenase (RuBisCo) activity.RuBisCo regulation.xylulose-1,5-bisphosphate phosphatase *(CbbY)'	'at3g48420.1'	'mercator4v5.0: xylulose-1,5-bisphosphate phosphatase *(CbbY) & original description: | Symbols: | Haloacid dehalogenase-like hydrolase (HAD) superfamily protein | chr3:17929647-17931701 FORWARD LENGTH=1206'	T	-2.35949	2.80555e-07	2.86103e-06	-2.22542	0.00116514	0.0101346	-2.48545	0.000277792	0.00278165	-0.258297	0.78778	0.999987
at5g22620.1				'1.2.1.3.4'	'Photosynthesis.calvin cycle.ribulose-1,5-bisphosphat carboxylase/oxygenase (RuBisCo) activity.RuBisCo regulation.carboxy-D-arabinitol-1-phosphatase *(CA1PP)'	'at5g22620.1'	'mercator4v5.0: carboxy-D-arabinitol-1-phosphatase *(CA1PP) & original description: | Symbols: | phosphoglycerate/bisphosphoglycerate mutase family protein | chr5:7517591-7520253 REVERSE LENGTH=1619'	T	-1.27598	6.60472e-11	1.21868e-09	-1.40879	1.9874e-06	4.61898e-05	-1.14142	9.01736e-05	0.00107973	0.268363	0.513766	0.999987
at4g34830.1				'1.2.1.3.5'	'Photosynthesis.calvin cycle.ribulose-1,5-bisphosphat carboxylase/oxygenase (RuBisCo) activity.RuBisCo regulation.rbcL-mRNA stability factor *(MRL1)'	'at4g34830.1'	'mercator4v5.0: rbcL-mRNA stability factor *(MRL1) & original description: | Symbols: MRL1 | Pentatricopeptide repeat (PPR) superfamily protein | chr4:16599605-16606027 REVERSE LENGTH=3674'	T	-2.15473	4.0317e-10	6.60922e-09	-1.97096	0.000131346	0.00170006	-2.33155	5.77386e-06	0.000101487	-0.359025	0.619223	0.999987
at1g56190.1				'1.2.2'	'Photosynthesis.calvin cycle.phosphoglycerate kinase'	'at1g56190.1'	'mercator4v5.0: phosphoglycerate kinase & original description: | Symbols: | Phosphoglycerate kinase family protein | chr1:21028238-21030649 FORWARD LENGTH=1797'	T	0.180737	0.691366	0.80495	0.0101364	0.988022	0.994806	0.355723	0.59826	0.798797	0.347303	0.713983	0.999987
at3g12780.1				'1.2.2'	'Photosynthesis.calvin cycle.phosphoglycerate kinase'	'at3g12780.1'	'mercator4v5.0: phosphoglycerate kinase & original description: | Symbols: PGK1 | phosphoglycerate kinase 1 | chr3:4060971-4063306 REVERSE LENGTH=1768'	T	-1.03258	0.0202303	0.0583927	-1.24087	0.0588706	0.205224	-0.818195	0.212803	0.451302	0.424413	0.645326	0.999987
				'1.2.3'	'Photosynthesis.calvin cycle.glyceraldehyde 3-phosphate dehydrogenase (GAPDH) activity'	''	''
at1g12900.1				'1.2.3.1'	'Photosynthesis.calvin cycle.glyceraldehyde 3-phosphate dehydrogenase (GAPDH) activity.glyceraldehyde 3-phosphate dehydrogenase *(GAPDH)'	'at1g12900.1'	'mercator4v5.0: glyceraldehyde 3-phosphate dehydrogenase *(GAPDH) & original description: | Symbols: GAPA-2 | glyceraldehyde 3-phosphate dehydrogenase A subunit 2 | chr1:4392450-4394400 REVERSE LENGTH=1501'	T	-3.37413	2.81567e-11	5.49461e-10	-3.27386	1.34013e-05	0.000247542	-3.47231	3.8551e-06	7.12805e-05	-0.196613	0.852207	0.999987
at1g42970.1				'1.2.3.1'	'Photosynthesis.calvin cycle.glyceraldehyde 3-phosphate dehydrogenase (GAPDH) activity.glyceraldehyde 3-phosphate dehydrogenase *(GAPDH)'	'at1g42970.1'	'mercator4v5.0: glyceraldehyde 3-phosphate dehydrogenase *(GAPDH) & original description: | Symbols: GAPB | glyceraldehyde-3-phosphate dehydrogenase B subunit | chr1:16127381-16129843 FORWARD LENGTH=1774'	T	-2.18198	3.99432e-06	3.23699e-05	-2.3409	0.000840522	0.00776688	-2.02179	0.00392292	0.0248129	0.320883	0.744393	0.999987
at3g26650.1				'1.2.3.1'	'Photosynthesis.calvin cycle.glyceraldehyde 3-phosphate dehydrogenase (GAPDH) activity.glyceraldehyde 3-phosphate dehydrogenase *(GAPDH)'	'at3g26650.1'	'mercator4v5.0: glyceraldehyde 3-phosphate dehydrogenase *(GAPDH) & original description: | Symbols: GAPA, GAPA-1 | glyceraldehyde 3-phosphate dehydrogenase A subunit | chr3:9795071-9797045 FORWARD LENGTH=1543'	T	-2.65409	5.68552e-14	1.62017e-12	-2.59699	1.13714e-06	2.81699e-05	-2.71098	3.73917e-07	9.21582e-06	-0.112378	0.880793	0.999987
at1g76560.1				'1.2.3.2'	'Photosynthesis.calvin cycle.glyceraldehyde 3-phosphate dehydrogenase (GAPDH) activity.regulatory protein *(CP12) of GAPDH activity'	'at1g76560.1'	'mercator4v5.0: regulatory protein *(CP12) of GAPDH activity & original description: | Symbols: CP12-3 | CP12 domain-containing protein 3 | chr1:28728253-28728853 FORWARD LENGTH=601'	T	-1.37224	0.0202914	0.0585414	-1.10124	0.20199	0.452235	-1.64803	0.0613691	0.199778	-0.545536	0.65503	0.999987
at2g47400.1				'1.2.3.2'	'Photosynthesis.calvin cycle.glyceraldehyde 3-phosphate dehydrogenase (GAPDH) activity.regulatory protein *(CP12) of GAPDH activity'	'at2g47400.1'	'mercator4v5.0: regulatory protein *(CP12) of GAPDH activity & original description: | Symbols: CP12-1, CP12 | CP12 domain-containing protein 1 | chr2:19446854-19447438 FORWARD LENGTH=585'	T	-2.43019	0.00333219	0.0128672	-2.10479	0.0797168	0.251622	-2.78834	0.0201592	0.0886338	-0.681524	0.685849	0.999987
at3g62410.1				'1.2.3.2'	'Photosynthesis.calvin cycle.glyceraldehyde 3-phosphate dehydrogenase (GAPDH) activity.regulatory protein *(CP12) of GAPDH activity'	'at3g62410.1'	'mercator4v5.0: regulatory protein *(CP12) of GAPDH activity & original description: | Symbols: CP12-2, CP12 | CP12 domain-containing protein 2 | chr3:23090944-23091566 FORWARD LENGTH=623'	T	-4.72374	7.71924e-15	2.44857e-13	-4.47712	5.36702e-07	1.46328e-05	-4.96201	2.40897e-08	8.20839e-07	-0.482946	0.699054	0.999987
at2g21170.1				'1.2.4'	'Photosynthesis.calvin cycle.triosephosphate isomerase'	'at2g21170.1'	'mercator4v5.0: triosephosphate isomerase & original description: | Symbols: TIM, PDTPI | triosephosphate isomerase | chr2:9070754-9073233 REVERSE LENGTH=1368'	T	-0.443154	0.017223	0.051345	-0.531861	0.0674586	0.224936	-0.353329	0.223749	0.465045	0.17989	0.659967	0.999987
at2g21330.1				'1.2.5'	'Photosynthesis.calvin cycle.fructose 1,6-bisphosphate aldolase'	'at2g21330.1'	'mercator4v5.0: fructose 1,6-bisphosphate aldolase & original description: | Symbols: FBA1 | fructose-bisphosphate aldolase 1 | chr2:9128151-9130240 REVERSE LENGTH=1553'	T	-2.14098	4.09516e-07	4.03446e-06	-2.01973	0.00137243	0.0116379	-2.26004	0.000341815	0.00332096	-0.238635	0.787688	0.999987
at2g01140.1				'1.2.5'	'Photosynthesis.calvin cycle.fructose 1,6-bisphosphate aldolase'	'at2g01140.1'	'mercator4v5.0: fructose 1,6-bisphosphate aldolase & original description: | Symbols: | Aldolase superfamily protein | chr2:94811-96655 REVERSE LENGTH=1535'	T	1.69066	3.09087e-09	4.39624e-08	1.63389	0.000179422	0.002199	1.74809	6.18233e-05	0.000785202	0.11558	0.850451	0.999987
at4g38970.1				'1.2.5'	'Photosynthesis.calvin cycle.fructose 1,6-bisphosphate aldolase'	'at4g38970.1'	'mercator4v5.0: fructose 1,6-bisphosphate aldolase & original description: | Symbols: FBA2 | fructose-bisphosphate aldolase 2 | chr4:18163496-18165762 REVERSE LENGTH=1518'	T	-2.29571	6.91988e-07	6.52733e-06	-2.40939	0.00046228	0.00476612	-2.18246	0.00151607	0.0114381	0.228651	0.812923	0.999987
at3g54050.1				'1.2.6'	'Photosynthesis.calvin cycle.fructose-1,6-bisphosphatase'	'at3g54050.1'	'mercator4v5.0: fructose-1,6-bisphosphatase & original description: | Symbols: HCEF1 | high cyclic electron flow 1 | chr3:20016905-20018780 FORWARD LENGTH=1553'	T	-1.0793	0.000313228	0.00164845	-1.09972	0.0163695	0.0821683	-1.05847	0.0207421	0.0904514	0.042737	0.947024	0.999987
at2g45290.1				'1.2.7'	'Photosynthesis.calvin cycle.transketolase'	'at2g45290.1'	'mercator4v5.0: transketolase & original description: | Symbols: | Transketolase | chr2:18672682-18675906 FORWARD LENGTH=2598'	T	2.61686	7.55804e-09	1.00635e-07	2.48224	0.000230229	0.00271466	2.75599	4.34556e-05	0.000581979	0.275433	0.770997	0.999987
at3g60750.1				'1.2.7'	'Photosynthesis.calvin cycle.transketolase'	'at3g60750.1'	'mercator4v5.0: transketolase & original description: | Symbols: | Transketolase | chr3:22453719-22457152 FORWARD LENGTH=2839'	T	-0.643199	0.00359957	0.0137474	-0.843743	0.0089959	0.0521002	-0.438257	0.174642	0.40065	0.406822	0.370395	0.999987
at3g55800.1				'1.2.8'	'Photosynthesis.calvin cycle.sedoheptulose-1,7-bisphosphatase'	'at3g55800.1'	'mercator4v5.0: sedoheptulose-1,7-bisphosphatase & original description: | Symbols: SBPASE | sedoheptulose-bisphosphatase | chr3:20709386-20711640 FORWARD LENGTH=1655'	T	-2.37288	6.74053e-06	5.22638e-05	-2.26552	0.00370353	0.0259103	-2.47754	0.00150023	0.0113473	-0.210162	0.847852	0.999987
at3g04790.1				'1.2.9'	'Photosynthesis.calvin cycle.ribose 5-phosphate isomerase'	'at3g04790.1'	'mercator4v5.0: ribose 5-phosphate isomerase & original description: | Symbols: | Ribose 5-phosphate isomerase, type A protein | chr3:1313316-1315243 FORWARD LENGTH=1928'	T	-1.43528	0.000705377	0.00335797	-1.4105	0.0267773	0.118131	-1.4586	0.0216187	0.0935038	-0.0464673	0.958457	0.999987
at5g61410.1				'1.2.10'	'Photosynthesis.calvin cycle.phosphopentose epimerase'	'at5g61410.1'	'mercator4v5.0: phosphopentose epimerase & original description: | Symbols: RPE, EMB2728 | D-ribulose-5-phosphate-3-epimerase | chr5:24683606-24686105 REVERSE LENGTH=1408'	T	-2.08957	1.70135e-27	1.70712e-25	-2.16391	7.50302e-13	6.83215e-11	-2.01498	2.19012e-11	1.3747e-09	0.150299	0.723046	0.999987
at1g32060.1				'1.2.11'	'Photosynthesis.calvin cycle.phosphoribulokinase *(PRK)'	'at1g32060.1'	'mercator4v5.0: phosphoribulokinase *(PRK) & original description: | Symbols: PRK | phosphoribulokinase | chr1:11532533-11534639 FORWARD LENGTH=1556'	T	-2.81212	4.22843e-10	6.91314e-09	-2.59999	9.31991e-05	0.00128175	-3.01758	5.72617e-06	0.000100798	-0.415843	0.656136	0.999987
at5g58330.1				'1.2.12'	'Photosynthesis.calvin cycle.NADPH-dependent malate dehydrogenase *(NADP-MDH)'	'at5g58330.1'	'mercator4v5.0: NADPH-dependent malate dehydrogenase *(NADP-MDH) & original description: | Symbols: | lactate/malate dehydrogenase family protein | chr5:23579722-23582395 REVERSE LENGTH=1728'	T	-0.714766	0.00229281	0.00934789	-0.676765	0.0636223	0.216418	-0.750984	0.0390731	0.145077	-0.0728827	0.886763	0.999987
				'1.3'	'Photosynthesis.photorespiration'	''	''
at5g36790.1				'1.3.1'	'Photosynthesis.photorespiration.phosphoglycolate phosphatase'	'at5g36790.1'	'mercator4v5.0: phosphoglycolate phosphatase & original description: | Symbols: | Haloacid dehalogenase-like hydrolase (HAD) superfamily protein | chr5:14480935-14483790 REVERSE LENGTH=1443'	T	-2.92402	3.82779e-06	3.11341e-05	-2.5245	0.00598482	0.0378357	-3.28141	0.000348794	0.00337914	-0.754926	0.557724	0.999987
at5g36700.1				'1.3.1'	'Photosynthesis.photorespiration.phosphoglycolate phosphatase'	'at5g36700.1'	'mercator4v5.0: phosphoglycolate phosphatase & original description: | Symbols: ATPGLP1, PGLP1 | 2-phosphoglycolate phosphatase 1 | chr5:14421635-14424490 REVERSE LENGTH=1443'	T	-2.92402	3.82779e-06	3.11341e-05	-2.5245	0.00598482	0.0378357	-3.28141	0.000348794	0.00337914	-0.754926	0.557724	0.999987
at5g47760.1				'1.3.1'	'Photosynthesis.photorespiration.phosphoglycolate phosphatase'	'at5g47760.1'	'mercator4v5.0: phosphoglycolate phosphatase & original description: | Symbols: PGLP2, ATPGLP2, ATPK5 | 2-phosphoglycolate phosphatase 2 | chr5:19342884-19345039 REVERSE LENGTH=1203'	T	0.70808	0.000318404	0.00167244	0.820248	0.00747052	0.0451739	0.601267	0.0481797	0.168601	-0.217936	0.610494	0.999987
at3g14420.1				'1.3.2'	'Photosynthesis.photorespiration.glycolate oxidase'	'at3g14420.1'	'mercator4v5.0: glycolate oxidase & original description: | Symbols: | Aldolase-type TIM barrel family protein | chr3:4821523-4824178 FORWARD LENGTH=1515'	T	-2.80584	7.48805e-18	3.26171e-16	-2.89951	4.16309e-09	1.81056e-07	-2.71079	3.81467e-08	1.23289e-06	0.190284	0.78353	0.999987
at3g14415.2				'1.3.2'	'Photosynthesis.photorespiration.glycolate oxidase'	'at3g14415.2'	'mercator4v5.0: glycolate oxidase & original description: | Symbols: | Aldolase-type TIM barrel family protein | chr3:4818298-4821006 FORWARD LENGTH=1635'	T	-2.83798	8.38739e-21	4.90632e-19	-2.82991	1.0422e-09	5.22465e-08	-2.84524	8.1563e-10	3.79969e-08	-0.01382	0.983061	0.999987
at4g18360.1				'1.3.2'	'Photosynthesis.photorespiration.glycolate oxidase'	'at4g18360.1'	'mercator4v5.0: glycolate oxidase & original description: | Symbols: | Aldolase-type TIM barrel family protein | chr4:10145919-10148682 REVERSE LENGTH=1380'	T	3.30597	1.72693e-53	7.65908e-51	3.23836	5.29677e-22	1.52436e-19	3.38744	5.71118e-24	2.06399e-21	0.150448	0.750858	0.999987
				'1.3.3'	'Photosynthesis.photorespiration.aminotransferase activities'	''	''
at1g70580.1				'1.3.3.1'	'Photosynthesis.photorespiration.aminotransferase activities.glutamate-glyoxylate transaminase'	'at1g70580.1'	'mercator4v5.0: glutamate-glyoxylate transaminase & original description: | Symbols: AOAT2, GGT2 | alanine-2-oxoglutarate aminotransferase 2 | chr1:26612719-26616069 FORWARD LENGTH=1795'	T	-0.00960624	0.966714	0.981154	-0.0881868	0.805656	0.919254	0.0582732	0.870252	0.946048	0.147583	0.768506	0.999987
at1g23310.1				'1.3.3.1'	'Photosynthesis.photorespiration.aminotransferase activities.glutamate-glyoxylate transaminase'	'at1g23310.1'	'mercator4v5.0: glutamate-glyoxylate transaminase & original description: | Symbols: GGT1, AOAT1, GGAT1 | glutamate:glyoxylate aminotransferase | chr1:8268416-8271933 REVERSE LENGTH=2086'	T	-2.84292	2.30734e-60	1.48113e-57	-2.99003	1.47456e-30	9.29012e-28	-2.69332	3.45864e-25	1.39823e-22	0.297917	0.415469	0.999987
at2g13360.1				'1.3.3.2'	'Photosynthesis.photorespiration.aminotransferase activities.serine-glyoxylate transaminase'	'at2g13360.1'	'mercator4v5.0: serine-glyoxylate transaminase & original description: | Symbols: AGT, AGT1, SGAT | alanine:glyoxylate aminotransferase | chr2:5539240-5541358 REVERSE LENGTH=1540'	T	-3.73183	3.59708e-35	6.2674e-33	-3.56856	3.29207e-15	4.27375e-13	-3.8927	8.10913e-18	1.4222e-15	-0.322729	0.611838	0.999987
				'1.3.4'	'Photosynthesis.photorespiration.glycine decarboxylase complex'	''	''
at2g26080.1				'1.3.4.1'	'Photosynthesis.photorespiration.glycine decarboxylase complex.glycine dehydrogenase component *(P-protein)'	'at2g26080.1'	'mercator4v5.0: glycine dehydrogenase component *(P-protein) of glycine cleavage system & original description: | Symbols: AtGLDP2, GLDP2 | glycine decarboxylase P-protein 2 | chr2:11109003-11113828 REVERSE LENGTH=3504'	T	-1.58254	0.00022645	0.00123575	-1.96454	0.00143697	0.0120191	-1.21594	0.0484853	0.169298	0.749491	0.386563	0.999987
at4g33010.1				'1.3.4.1'	'Photosynthesis.photorespiration.glycine decarboxylase complex.glycine dehydrogenase component *(P-protein)'	'at4g33010.1'	'mercator4v5.0: glycine dehydrogenase component *(P-protein) of glycine cleavage system & original description: | Symbols: AtGLDP1, GLDP1 | glycine decarboxylase P-protein 1 | chr4:15926670-15931332 REVERSE LENGTH=3478'	T	-1.49981	3.63817e-06	2.97033e-05	-1.77305	0.000162211	0.00201885	-1.22182	0.00932699	0.0491551	0.552371	0.402824	0.999987
at1g11860.1				'1.3.4.2'	'Photosynthesis.photorespiration.glycine decarboxylase complex.aminomethyltransferase component *(T-protein)'	'at1g11860.1'	'mercator4v5.0: aminomethyltransferase component *(T-protein) of glycine cleavage system & original description: | Symbols: | Glycine cleavage T-protein family | chr1:4001280-4003442 FORWARD LENGTH=1600'	T	-1.78006	7.37704e-05	0.000454759	-1.7108	0.0107101	0.0596027	-1.84713	0.00585663	0.0342285	-0.134649	0.886229	0.999987
at1g48030.1				'1.3.4.3'	'Photosynthesis.photorespiration.glycine decarboxylase complex.dihydrolipoyl dehydrogenase component *(L-protein)'	'at1g48030.1'	'mercator4v5.0: dihydrolipoyl dehydrogenase component *(L-protein) of glycine cleavage system & original description: | Symbols: mtLPD1 | mitochondrial lipoamide dehydrogenase 1 | chr1:17717139-17719141 REVERSE LENGTH=1717'	T	-0.17252	0.652206	0.776365	-0.157457	0.78497	0.908472	-0.187282	0.74545	0.883897	-0.0283582	0.972075	0.999987
at3g17240.1				'1.3.4.3'	'Photosynthesis.photorespiration.glycine decarboxylase complex.dihydrolipoyl dehydrogenase component *(L-protein)'	'at3g17240.1'	'mercator4v5.0: dihydrolipoyl dehydrogenase component *(L-protein) of glycine cleavage system & original description: | Symbols: mtLPD2 | lipoamide dehydrogenase 2 | chr3:5889872-5892252 REVERSE LENGTH=1919'	T	1.2225	7.40327e-09	9.89524e-08	1.00473	0.000893578	0.00815272	1.45142	1.63187e-06	3.4324e-05	0.447877	0.293132	0.999987
at1g32470.1				'1.3.4.4'	'Photosynthesis.photorespiration.glycine decarboxylase complex.lipoamide-containing component *(H-protein)'	'at1g32470.1'	'mercator4v5.0: lipoamide-containing component *(H-protein) of glycine cleavage system & original description: | Symbols: | Single hybrid motif superfamily protein | chr1:11739304-11740361 REVERSE LENGTH=791'	T	-2.12814	0.000131405	0.000760647	-1.84271	0.0237002	0.10799	-2.39851	0.0032325	0.0213223	-0.553918	0.627934	0.999987
at2g35370.1				'1.3.4.4'	'Photosynthesis.photorespiration.glycine decarboxylase complex.lipoamide-containing component *(H-protein)'	'at2g35370.1'	'mercator4v5.0: lipoamide-containing component *(H-protein) of glycine cleavage system & original description: | Symbols: GDCH | glycine decarboxylase complex H | chr2:14891102-14892218 FORWARD LENGTH=803'	T	-2.15693	2.76705e-07	2.82413e-06	-1.85097	0.00255158	0.0192492	-2.4455	6.59846e-05	0.000828787	-0.592927	0.490675	0.999987
at2g35120.1				'1.3.4.4'	'Photosynthesis.photorespiration.glycine decarboxylase complex.lipoamide-containing component *(H-protein)'	'at2g35120.1'	'mercator4v5.0: lipoamide-containing component *(H-protein) of glycine cleavage system & original description: | Symbols: | Single hybrid motif superfamily protein | chr2:14805639-14807369 REVERSE LENGTH=840'	T	2.08389	3.37956e-06	2.77942e-05	1.99882	0.00282481	0.0208582	2.16896	0.00121587	0.00953664	0.171775	0.855033	0.999987
at4g37930.1				'1.3.5'	'Photosynthesis.photorespiration.serine hydroxymethyltransferase *(SHM)'	'at4g37930.1'	'mercator4v5.0: serine hydroxymethyltransferase & original description: | Symbols: SHM1, STM, SHMT1 | serine transhydroxymethyltransferase 1 | chr4:17831731-17834927 REVERSE LENGTH=1899'	T	-2.75579	2.92963e-19	1.47345e-17	-2.85048	9.58329e-10	4.8459e-08	-2.65945	1.12888e-08	4.0797e-07	0.192502	0.768584	0.999987
at5g26780.3				'1.3.5'	'Photosynthesis.photorespiration.serine hydroxymethyltransferase *(SHM)'	'at5g26780.3'	'mercator4v5.0: serine hydroxymethyltransferase & original description: | Symbols: SHM2 | serine hydroxymethyltransferase 2 | chr5:9418195-9422091 FORWARD LENGTH=2072'	T	1.2151	0.000211797	0.00116255	1.32512	0.0076154	0.0458359	1.10948	0.0252678	0.105069	-0.214072	0.758616	0.999987
				'1.3.6'	'Photosynthesis.photorespiration.hydroxypyruvate reductase activities'	''	''
at1g68010.2				'1.3.6.1'	'Photosynthesis.photorespiration.hydroxypyruvate reductase activities.peroxisomal hydroxypyruvate reductase *(HPR1)'	'at1g68010.2'	'mercator4v5.0: peroxisomal hydroxypyruvate reductase *(HPR1) & original description: | Symbols: HPR | hydroxypyruvate reductase | chr1:25493196-25495783 FORWARD LENGTH=1449'	T	-3.07587	7.60046e-29	8.62316e-27	-3.23895	5.4042e-15	6.77297e-13	-2.90885	1.98482e-12	1.53708e-10	0.331507	0.568501	0.999987
at1g79870.1				'1.3.6.2'	'Photosynthesis.photorespiration.hydroxypyruvate reductase activities.non-peroxisomal hydroxypyruvate reductase *(HPR)'	'at1g79870.1'	'mercator4v5.0: non-peroxisomal hydroxypyruvate reductase *(HPR) & original description: | Symbols: | D-isomer specific 2-hydroxyacid dehydrogenase family protein | chr1:30044746-30046027 FORWARD LENGTH=1166'	T	0.136852	0.569911	0.713866	0.321037	0.374859	0.637742	-0.0455173	0.899625	0.960395	-0.365372	0.470678	0.999987
at1g12550.1				'1.3.6.2'	'Photosynthesis.photorespiration.hydroxypyruvate reductase activities.non-peroxisomal hydroxypyruvate reductase *(HPR)'	'at1g12550.1'	'mercator4v5.0: non-peroxisomal hydroxypyruvate reductase *(HPR) & original description: | Symbols: | D-isomer specific 2-hydroxyacid dehydrogenase family protein | chr1:4274594-4275981 FORWARD LENGTH=1177'	T	0.528641	0.135822	0.260322	0.484901	0.380722	0.643491	0.587608	0.274941	0.523781	0.103724	0.89071	0.999987
at2g45630.2				'1.3.6.2'	'Photosynthesis.photorespiration.hydroxypyruvate reductase activities.non-peroxisomal hydroxypyruvate reductase *(HPR)'	'at2g45630.2'	'mercator4v5.0: non-peroxisomal hydroxypyruvate reductase *(HPR) & original description: | Symbols: | D-isomer specific 2-hydroxyacid dehydrogenase family protein | chr2:18796000-18797089 FORWARD LENGTH=1017'	T	-1.27597	3.1701e-07	3.20465e-06	-1.40946	0.000499595	0.00507897	-1.15193	0.00303323	0.0202078	0.25873	0.637153	0.999987
at1g80380.2				'1.3.7'	'Photosynthesis.photorespiration.glycerate kinase'	'at1g80380.2'	'mercator4v5.0: glycerate kinase & original description: | Symbols: | P-loop containing nucleoside triphosphate hydrolases superfamily protein | chr1:30217219-30220004 FORWARD LENGTH=1704'	T	-3.48886	2.97468e-79	3.45531e-76	-3.5298	2.16473e-33	1.80222e-30	-3.44673	1.89679e-32	1.37098e-29	0.0842548	0.836934	0.999987
at1g32080.1				'1.3.8'	'Photosynthesis.photorespiration.glycerate:glycolate transporter'	'at1g32080.1'	'mercator4v5.0: glycerate:glycolate transporter & original description: | Symbols: | membrane protein, putative | chr1:11537342-11539800 REVERSE LENGTH=1813'	T	-2.91846	8.83913e-12	1.86678e-10	-2.81971	1.09145e-05	0.000208376	-3.00963	2.54435e-06	4.99488e-05	-0.188264	0.833834	0.999987
				'1.4'	'Photosynthesis.CAM/C4 photosynthesis'	''	''
				'1.4.1'	'Photosynthesis.CAM/C4 photosynthesis.carbon dioxide-bicarbonate equilibrium'	''	''
at1g08080.1				'1.4.1.1'	'Photosynthesis.CAM/C4 photosynthesis.carbon dioxide-bicarbonate equilibrium.alpha-type carbonic anhydrase'	'at1g08080.1'	'mercator4v5.0: alpha-type carbonic anhydrase & original description: | Symbols: ATACA7, ACA7 | alpha carbonic anhydrase 7 | chr1:2516991-2518546 REVERSE LENGTH=859'	T	3.47859	0.0867802	0.185232	3.57323	0.286434	NA	3.36276	0.315499	NA	-0.207394	0.964297	0.999987
at1g08065.1				'1.4.1.1'	'Photosynthesis.CAM/C4 photosynthesis.carbon dioxide-bicarbonate equilibrium.alpha-type carbonic anhydrase'	'at1g08065.1'	'mercator4v5.0: alpha-type carbonic anhydrase & original description: | Symbols: ATACA5, ACA5 | alpha carbonic anhydrase 5 | chr1:2511647-2513454 REVERSE LENGTH=1088'	T	NA	NA	NA	NA	NA	NA	NA	NA	NA	NA	NA	NA
at2g28210.1				'1.4.1.1'	'Photosynthesis.CAM/C4 photosynthesis.carbon dioxide-bicarbonate equilibrium.alpha-type carbonic anhydrase'	'at2g28210.1'	'mercator4v5.0: alpha-type carbonic anhydrase & original description: | Symbols: ATACA2, ACA2 | alpha carbonic anhydrase 2 | chr2:12029997-12032420 FORWARD LENGTH=736'	T	1.63069	0.134966	0.258946	1.89502	0.177782	0.420014	1.00989	0.601782	0.801032	-0.884073	0.702962	0.999987
at3g52720.1				'1.4.1.1'	'Photosynthesis.CAM/C4 photosynthesis.carbon dioxide-bicarbonate equilibrium.alpha-type carbonic anhydrase'	'at3g52720.1'	'mercator4v5.0: alpha-type carbonic anhydrase & original description: | Symbols: CAH1, ATACA1, ACA1 | alpha carbonic anhydrase 1 | chr3:19538690-19541284 REVERSE LENGTH=1031'	T	2.03824	1.4441e-07	1.55167e-06	2.35699	3.06977e-05	0.00049694	1.74105	0.00202189	0.0145391	-0.614326	0.438341	0.999987
at4g20990.1				'1.4.1.1'	'Photosynthesis.CAM/C4 photosynthesis.carbon dioxide-bicarbonate equilibrium.alpha-type carbonic anhydrase'	'at4g20990.1'	'mercator4v5.0: alpha-type carbonic anhydrase & original description: | Symbols: ATACA4, ACA4 | alpha carbonic anhydrase 4 | chr4:11219772-11221126 FORWARD LENGTH=804'	T	-0.272435	0.79988	0.878302	-0.928467	0.547809	0.772812	0.792362	0.627045	0.815723	1.72518	0.429387	0.999987
at4g21000.1				'1.4.1.1'	'Photosynthesis.CAM/C4 photosynthesis.carbon dioxide-bicarbonate equilibrium.alpha-type carbonic anhydrase'	'at4g21000.1'	'mercator4v5.0: alpha-type carbonic anhydrase & original description: | Symbols: ATACA6, ACA6 | alpha carbonic anhydrase 6 | chr4:11222529-11223756 FORWARD LENGTH=783'	T	NA	NA	NA	NA	NA	NA	NA	NA	NA	NA	NA	NA
at5g04180.1				'1.4.1.1'	'Photosynthesis.CAM/C4 photosynthesis.carbon dioxide-bicarbonate equilibrium.alpha-type carbonic anhydrase'	'at5g04180.1'	'mercator4v5.0: alpha-type carbonic anhydrase & original description: | Symbols: ATACA3, ACA3 | alpha carbonic anhydrase 3 | chr5:1147648-1149284 REVERSE LENGTH=1140'	T	0.661623	0.20537	0.352739	0.858847	0.308045	0.574466	0.421637	0.601345	0.800965	-0.435249	0.701079	0.999987
at1g23730.1				'1.4.1.2'	'Photosynthesis.CAM/C4 photosynthesis.carbon dioxide-bicarbonate equilibrium.beta-type carbonic anhydrase'	'at1g23730.1'	'mercator4v5.0: beta-type carbonic anhydrase & original description: | Symbols: ATBCA3, BCA3 | beta carbonic anhydrase 3 | chr1:8395557-8398144 FORWARD LENGTH=996'	T	3.34139	1.95671e-26	1.76358e-24	3.6266	7.39088e-16	1.02553e-13	3.04241	1.50646e-11	9.95347e-10	-0.583188	0.359421	0.999987
at1g70410.2				'1.4.1.2'	'Photosynthesis.CAM/C4 photosynthesis.carbon dioxide-bicarbonate equilibrium.beta-type carbonic anhydrase'	'at1g70410.2'	'mercator4v5.0: beta-type carbonic anhydrase & original description: | Symbols: ATBCA4, BCA4 | beta carbonic anhydrase 4 | chr1:26533926-26538333 REVERSE LENGTH=1336'	T	-0.754793	0.00304936	0.0119337	-0.718598	0.068729	0.228095	-0.787465	0.0456958	0.16275	-0.0674716	0.90297	0.999987
at1g58180.2				'1.4.1.2'	'Photosynthesis.CAM/C4 photosynthesis.carbon dioxide-bicarbonate equilibrium.beta-type carbonic anhydrase'	'at1g58180.2'	'mercator4v5.0: beta-type carbonic anhydrase & original description: | Symbols: ATBCA6, BCA6 | beta carbonic anhydrase 6 | chr1:21537852-21539914 REVERSE LENGTH=1234'	T	-2.45925	2.63983e-27	2.55529e-25	-2.25106	1.82474e-11	1.27737e-09	-2.65685	9.8773e-16	1.35399e-13	-0.404743	0.385572	0.999987
at3g01500.2				'1.4.1.2'	'Photosynthesis.CAM/C4 photosynthesis.carbon dioxide-bicarbonate equilibrium.beta-type carbonic anhydrase'	'at3g01500.2'	'mercator4v5.0: beta-type carbonic anhydrase & original description: | Symbols: CA1 | carbonic anhydrase 1 | chr3:194724-198019 REVERSE LENGTH=1319'	T	-3.26603	9.63984e-06	7.24413e-05	-2.70964	0.0107632	0.0597703	-3.70802	0.000489646	0.00447464	-0.996458	0.503934	0.999987
at4g33580.2				'1.4.1.2'	'Photosynthesis.CAM/C4 photosynthesis.carbon dioxide-bicarbonate equilibrium.beta-type carbonic anhydrase'	'at4g33580.2'	'mercator4v5.0: beta-type carbonic anhydrase & original description: | Symbols: ATBCA5, BCA5 | beta carbonic anhydrase 5 | chr4:16138360-16141624 FORWARD LENGTH=1361'	T	-1.37616	8.4533e-06	6.42572e-05	-1.35168	0.00432422	0.0293712	-1.40724	0.00282219	0.0191018	-0.0545463	0.934344	0.999987
at5g14740.1				'1.4.1.2'	'Photosynthesis.CAM/C4 photosynthesis.carbon dioxide-bicarbonate equilibrium.beta-type carbonic anhydrase'	'at5g14740.1'	'mercator4v5.0: beta-type carbonic anhydrase & original description: | Symbols: CA2, CA18, BETA CA2 | carbonic anhydrase 2 | chr5:4757972-4762615 FORWARD LENGTH=1514'	T	-4.9838	1.43673e-11	2.93518e-10	-4.2938	4.38304e-05	0.000673023	-5.52609	1.48901e-07	4.08699e-06	-1.23026	0.404244	0.999987
				'1.4.2'	'Photosynthesis.CAM/C4 photosynthesis.phosphoenolpyruvate (PEP) carboxylase activity'	''	''
at1g68750.1				'1.4.2.1'	'Photosynthesis.CAM/C4 photosynthesis.phosphoenolpyruvate (PEP) carboxylase activity.PEP carboxylase *(PPC)'	'at1g68750.1'	'mercator4v5.0: PEP carboxylase *(PPC) & original description: | Symbols: ATPPC4, PPC4 | phosphoenolpyruvate carboxylase 4 | chr1:25822942-25828107 REVERSE LENGTH=3102'	T	4.31936	3.15624e-10	5.24456e-09	4.2533	1.69189e-05	0.000301527	4.33291	7.80271e-05	0.000955938	0.0814326	0.955436	0.999987
at1g53310.1				'1.4.2.1'	'Photosynthesis.CAM/C4 photosynthesis.phosphoenolpyruvate (PEP) carboxylase activity.PEP carboxylase *(PPC)'	'at1g53310.1'	'mercator4v5.0: PEP carboxylase *(PPC) & original description: | Symbols: ATPPC1, PEPC1, ATPEPC1, PPC1 | phosphoenolpyruvate carboxylase 1 | chr1:19884027-19888276 REVERSE LENGTH=3204'	T	2.61144	4.13575e-40	9.34105e-38	2.5176	1.64337e-16	2.52029e-14	2.70887	8.21994e-19	1.62035e-16	0.192556	0.654204	0.999987
at2g42600.2				'1.4.2.1'	'Photosynthesis.CAM/C4 photosynthesis.phosphoenolpyruvate (PEP) carboxylase activity.PEP carboxylase *(PPC)'	'at2g42600.2'	'mercator4v5.0: PEP carboxylase *(PPC) & original description: | Symbols: ATPPC2, PPC2 | phosphoenolpyruvate carboxylase 2 | chr2:17734369-17738973 REVERSE LENGTH=3160'	T	-0.145206	0.659785	0.78218	-0.330912	0.500292	0.740148	0.0518519	0.915854	0.966719	0.383862	0.577671	0.999987
at3g14940.1				'1.4.2.1'	'Photosynthesis.CAM/C4 photosynthesis.phosphoenolpyruvate (PEP) carboxylase activity.PEP carboxylase *(PPC)'	'at3g14940.1'	'mercator4v5.0: PEP carboxylase *(PPC) & original description: | Symbols: ATPPC3, PPC3 | phosphoenolpyruvate carboxylase 3 | chr3:5025238-5029710 FORWARD LENGTH=3314'	T	3.61608	3.41106e-48	1.17192e-45	3.40691	5.63313e-21	1.45904e-18	3.83668	9.41042e-26	4.15662e-23	0.431212	0.399973	0.999987
at1g08650.1				'1.4.2.2'	'Photosynthesis.CAM/C4 photosynthesis.phosphoenolpyruvate (PEP) carboxylase activity.regulatory PPC-phosphorylating kinase *(PPCK)'	'at1g08650.1'	'mercator4v5.0: regulatory PEP carboxylase-phosphorylating kinase *(PPCK) & original description: | Symbols: PPCK1, ATPPCK1 | phosphoenolpyruvate carboxylase kinase 1 | chr1:2752156-2753703 FORWARD LENGTH=1376'	T	3.19936	3.32734e-29	3.90211e-27	3.28188	5.61018e-14	6.16882e-12	3.1247	8.56751e-13	7.22912e-11	-0.15573	0.799776	0.999987
at3g04530.1				'1.4.2.2'	'Photosynthesis.CAM/C4 photosynthesis.phosphoenolpyruvate (PEP) carboxylase activity.regulatory PPC-phosphorylating kinase *(PPCK)'	'at3g04530.1'	'mercator4v5.0: regulatory PEP carboxylase-phosphorylating kinase *(PPCK) & original description: | Symbols: PPCK2, PEPCK2, ATPPCK2 | phosphoenolpyruvate carboxylase kinase 2 | chr3:1221546-1222655 FORWARD LENGTH=1036'	T	3.08017	9.26262e-10	1.42731e-08	3.65432	2.39816e-07	7.13966e-06	2.54768	0.000262593	0.00265847	-1.10586	0.261567	0.999987
at1g04410.1				'1.4.3'	'Photosynthesis.CAM/C4 photosynthesis.NAD-dependent malate dehydrogenase'	'at1g04410.1'	'mercator4v5.0: NAD-dependent malate dehydrogenase & original description: | Symbols: | Lactate/malate dehydrogenase family protein | chr1:1189078-1191412 REVERSE LENGTH=1484'	T	0.253727	0.151194	0.282179	0.152113	0.580231	0.794387	0.35677	0.194441	0.427796	0.205942	0.594715	0.999987
at5g43330.1				'1.4.3'	'Photosynthesis.CAM/C4 photosynthesis.NAD-dependent malate dehydrogenase'	'at5g43330.1'	'mercator4v5.0: NAD-dependent malate dehydrogenase & original description: | Symbols: | Lactate/malate dehydrogenase family protein | chr5:17390433-17392645 FORWARD LENGTH=1314'	T	1.43909	2.32326e-06	1.98082e-05	1.18656	0.00752623	0.0454308	1.702	0.000127746	0.00145233	0.516817	0.407377	0.999987
at5g56720.1				'1.4.3'	'Photosynthesis.CAM/C4 photosynthesis.NAD-dependent malate dehydrogenase'	'at5g56720.1'	'mercator4v5.0: NAD-dependent malate dehydrogenase & original description: | Symbols: | Lactate/malate dehydrogenase family protein | chr5:22945537-22946718 FORWARD LENGTH=1020'	T	0.390545	0.189998	0.333763	0.552641	0.261077	0.524883	0.341443	0.479807	0.713534	-0.21001	0.754632	0.999987
				'2'	'Cellular respiration'	''	''
				'2.1'	'Cellular respiration.glycolysis'	''	''
				'2.1.1'	'Cellular respiration.glycolysis.cytosolic glycolysis'	''	''
				'2.1.1.1'	'Cellular respiration.glycolysis.cytosolic glycolysis.phosphofructokinase activities'	''	''
at4g26270.1				'2.1.1.1.1'	'Cellular respiration.glycolysis.cytosolic glycolysis.phosphofructokinase activities.ATP-dependent phosphofructokinase'	'at4g26270.1'	'mercator4v5.0: ATP-dependent phosphofructokinase & original description: | Symbols: PFK3 | phosphofructokinase 3 | chr4:13300795-13304347 REVERSE LENGTH=2086'	T	3.8356	4.14167e-33	6.31424e-31	3.73658	1.51316e-14	1.77253e-12	3.93705	4.77447e-16	6.77861e-14	0.201803	0.767913	0.999987
at4g29220.1				'2.1.1.1.1'	'Cellular respiration.glycolysis.cytosolic glycolysis.phosphofructokinase activities.ATP-dependent phosphofructokinase'	'at4g29220.1'	'mercator4v5.0: ATP-dependent phosphofructokinase & original description: | Symbols: PFK1 | phosphofructokinase 1 | chr4:14403347-14406592 REVERSE LENGTH=2068'	T	-0.288618	0.279377	0.439653	-0.410179	0.312788	0.58011	-0.164261	0.684637	0.851044	0.247312	0.663915	0.999987
at4g32840.1				'2.1.1.1.1'	'Cellular respiration.glycolysis.cytosolic glycolysis.phosphofructokinase activities.ATP-dependent phosphofructokinase'	'at4g32840.1'	'mercator4v5.0: ATP-dependent phosphofructokinase & original description: | Symbols: PFK6 | phosphofructokinase 6 | chr4:15844780-15848441 REVERSE LENGTH=1755'	T	0.758468	0.000568998	0.00278259	0.77608	0.0256934	0.114695	0.740081	0.0315232	0.123992	-0.0347063	0.942728	0.999987
at5g56630.1				'2.1.1.1.1'	'Cellular respiration.glycolysis.cytosolic glycolysis.phosphofructokinase activities.ATP-dependent phosphofructokinase'	'at5g56630.1'	'mercator4v5.0: ATP-dependent phosphofructokinase & original description: | Symbols: PFK7 | phosphofructokinase 7 | chr5:22923922-22926963 FORWARD LENGTH=2082'	T	3.06366	4.13136e-20	2.28517e-18	3.03485	2.09114e-09	9.76885e-08	3.08858	1.12883e-09	5.12853e-08	0.054672	0.938838	0.999987
at5g61580.1				'2.1.1.1.1'	'Cellular respiration.glycolysis.cytosolic glycolysis.phosphofructokinase activities.ATP-dependent phosphofructokinase'	'at5g61580.1'	'mercator4v5.0: ATP-dependent phosphofructokinase & original description: | Symbols: PFK4 | phosphofructokinase 4 | chr5:24761079-24764012 FORWARD LENGTH=1849'	T	-0.302082	0.383643	0.546815	-0.316458	0.548555	0.773212	-0.287473	0.583954	0.788299	0.0302504	0.967314	0.999987
at1g20950.1				'2.1.1.1.2'	'Cellular respiration.glycolysis.cytosolic glycolysis.phosphofructokinase activities.pyrophosphate-dependent phosphofructokinase'	'at1g20950.1'	'mercator4v5.0: pyrophosphate-dependent phosphofructokinase & original description: | Symbols: | Phosphofructokinase family protein | chr1:7297239-7301415 REVERSE LENGTH=2152'	T	1.06567	0.000446322	0.00224616	0.928415	0.0425567	0.164572	1.20771	0.00832397	0.0451132	0.280809	0.662073	0.999987
at1g76550.1				'2.1.1.1.2'	'Cellular respiration.glycolysis.cytosolic glycolysis.phosphofructokinase activities.pyrophosphate-dependent phosphofructokinase'	'at1g76550.1'	'mercator4v5.0: pyrophosphate-dependent phosphofructokinase & original description: | Symbols: | Phosphofructokinase family protein | chr1:28722702-28727006 REVERSE LENGTH=2129'	T	0.532236	0.00455867	0.0168714	0.580806	0.0520167	0.18899	0.488102	0.100816	0.280623	-0.0915512	0.826636	0.999987
at1g12000.1				'2.1.1.1.2'	'Cellular respiration.glycolysis.cytosolic glycolysis.phosphofructokinase activities.pyrophosphate-dependent phosphofructokinase'	'at1g12000.1'	'mercator4v5.0: pyrophosphate-dependent phosphofructokinase & original description: | Symbols: | Phosphofructokinase family protein | chr1:4049896-4053835 REVERSE LENGTH=2072'	T	0.758089	0.00672269	0.02343	0.758455	0.0780288	0.248183	0.760124	0.077031	0.234475	0.00309955	0.995906	0.999987
at4g04040.1				'2.1.1.1.2'	'Cellular respiration.glycolysis.cytosolic glycolysis.phosphofructokinase activities.pyrophosphate-dependent phosphofructokinase'	'at4g04040.1'	'mercator4v5.0: pyrophosphate-dependent phosphofructokinase & original description: | Symbols: MEE51 | Phosphofructokinase family protein | chr4:1939250-1942954 FORWARD LENGTH=1899'	T	-1.35463	7.3401e-08	8.33165e-07	-1.23039	0.00140488	0.0118357	-1.47395	0.000118233	0.00136303	-0.242459	0.652633	0.999987
at2g36460.1				'2.1.1.2'	'Cellular respiration.glycolysis.cytosolic glycolysis.fructose-bisphosphate aldolase *(FBA)'	'at2g36460.1'	'mercator4v5.0: fructose-bisphosphate aldolase *(FBA) & original description: | Symbols: | Aldolase superfamily protein | chr2:15296701-15298514 REVERSE LENGTH=1432'	T	0.876908	0.00426807	0.0159386	0.70614	0.124295	0.336287	1.04542	0.0229864	0.0980105	0.340466	0.598301	0.999987
at3g52930.1				'2.1.1.2'	'Cellular respiration.glycolysis.cytosolic glycolysis.fructose-bisphosphate aldolase *(FBA)'	'at3g52930.1'	'mercator4v5.0: fructose-bisphosphate aldolase *(FBA) & original description: | Symbols: | Aldolase superfamily protein | chr3:19626748-19629073 REVERSE LENGTH=1911'	T	1.72635	3.2585e-14	9.59959e-13	1.46945	3.61362e-06	7.80696e-05	1.99487	3.47198e-10	1.73613e-08	0.52672	0.238497	0.999987
at4g26520.1				'2.1.1.2'	'Cellular respiration.glycolysis.cytosolic glycolysis.fructose-bisphosphate aldolase *(FBA)'	'at4g26520.1'	'mercator4v5.0: fructose-bisphosphate aldolase *(FBA) & original description: | Symbols: | Aldolase superfamily protein | chr4:13388386-13390374 FORWARD LENGTH=1550'	T	-1.16582	0.00227957	0.00930474	-1.00273	0.0833639	0.259868	-1.32206	0.0218412	0.0942227	-0.317778	0.693728	0.999987
at4g26530.1				'2.1.1.2'	'Cellular respiration.glycolysis.cytosolic glycolysis.fructose-bisphosphate aldolase *(FBA)'	'at4g26530.1'	'mercator4v5.0: fructose-bisphosphate aldolase *(FBA) & original description: | Symbols: | Aldolase superfamily protein | chr4:13391344-13393107 FORWARD LENGTH=1372'	T	-6.24953	2.85087e-16	1.05526e-14	-5.89802	1.90382e-07	5.80889e-06	-6.50869	9.5518e-09	3.49432e-07	-0.60757	0.699196	0.999987
at5g03690.1				'2.1.1.2'	'Cellular respiration.glycolysis.cytosolic glycolysis.fructose-bisphosphate aldolase *(FBA)'	'at5g03690.1'	'mercator4v5.0: fructose-bisphosphate aldolase *(FBA) & original description: | Symbols: | Aldolase superfamily protein | chr5:963148-965050 REVERSE LENGTH=1491'	T	-0.512895	0.0722742	0.160893	-0.596405	0.177982	0.420359	-0.439567	0.314675	0.565988	0.157986	0.797058	0.999987
at3g55440.1				'2.1.1.3'	'Cellular respiration.glycolysis.cytosolic glycolysis.triose-phosphate isomerase'	'at3g55440.1'	'mercator4v5.0: triose-phosphate isomerase & original description: | Symbols: ATCTIMC, TPI, CYTOTPI | triosephosphate isomerase | chr3:20553690-20556560 FORWARD LENGTH=1351'	T	0.89663	2.30266e-05	0.00015998	0.72475	0.0214158	0.100407	1.07313	0.000656969	0.00570442	0.349735	0.430259	0.999987
				'2.1.1.4'	'Cellular respiration.glycolysis.cytosolic glycolysis.glyceraldehyde 3-phosphate dehydrogenase activities'	''	''
at1g13440.1				'2.1.1.4.1'	'Cellular respiration.glycolysis.cytosolic glycolysis.glyceraldehyde 3-phosphate dehydrogenase activities.NAD-dependent glyceraldehyde 3-phosphate dehydrogenase'	'at1g13440.1'	'mercator4v5.0: NAD-dependent glyceraldehyde 3-phosphate dehydrogenase & original description: | Symbols: GAPC-2, GAPC2 | glyceraldehyde-3-phosphate dehydrogenase C2 | chr1:4608196-4610647 REVERSE LENGTH=1439'	T	1.11649	5.52118e-05	0.000350451	0.934553	0.0235849	0.107689	1.30293	0.00160021	0.0119534	0.369802	0.524065	0.999987
at3g04120.1				'2.1.1.4.1'	'Cellular respiration.glycolysis.cytosolic glycolysis.glyceraldehyde 3-phosphate dehydrogenase activities.NAD-dependent glyceraldehyde 3-phosphate dehydrogenase'	'at3g04120.1'	'mercator4v5.0: NAD-dependent glyceraldehyde 3-phosphate dehydrogenase & original description: | Symbols: GAPC, GAPC-1, GAPC1 | glyceraldehyde-3-phosphate dehydrogenase C subunit 1 | chr3:1080950-1083530 FORWARD LENGTH=1543'	T	0.898206	0.00878324	0.0293694	0.586896	0.233925	0.493353	1.21193	0.0139866	0.0672597	0.626089	0.366241	0.999987
at2g24270.4				'2.1.1.4.2'	'Cellular respiration.glycolysis.cytosolic glycolysis.glyceraldehyde 3-phosphate dehydrogenase activities.NADP-dependent glyceraldehyde 3-phosphate dehydrogenase'	'at2g24270.4'	'mercator4v5.0: NADP-dependent glyceraldehyde 3-phosphate dehydrogenase & original description: | Symbols: ALDH11A3 | aldehyde dehydrogenase 11A3 | chr2:10327035-10329941 REVERSE LENGTH=1823'	T	-1.24106	1.64496e-10	2.86406e-09	-1.33441	1.00877e-05	0.000195148	-1.14722	0.000140906	0.0015764	0.188335	0.657186	0.999987
at1g79550.1				'2.1.1.5'	'Cellular respiration.glycolysis.cytosolic glycolysis.phosphoglycerate kinase'	'at1g79550.1'	'mercator4v5.0: phosphoglycerate kinase & original description: | Symbols: PGK | phosphoglycerate kinase | chr1:29924023-29926442 REVERSE LENGTH=1677'	T	1.67511	1.00644e-08	1.31636e-07	1.48628	0.000632559	0.00615939	1.87073	1.71351e-05	0.000260157	0.385514	0.52843	0.999987
at1g08940.1				'2.1.1.6'	'Cellular respiration.glycolysis.cytosolic glycolysis.phosphoglycerate mutase'	'at1g08940.1'	'mercator4v5.0: phosphoglycerate mutase & original description: | Symbols: | Phosphoglycerate mutase family protein | chr1:2877692-2879169 FORWARD LENGTH=913'	T	-0.237111	0.624203	0.755267	-0.491001	0.499351	0.73924	0.00774988	0.991403	0.996658	0.499426	0.621445	0.999987
at3g05170.1				'2.1.1.6'	'Cellular respiration.glycolysis.cytosolic glycolysis.phosphoglycerate mutase'	'at3g05170.1'	'mercator4v5.0: phosphoglycerate mutase & original description: | Symbols: | Phosphoglycerate mutase family protein | chr3:1466573-1468400 FORWARD LENGTH=1297'	T	0.0926081	0.821886	0.892224	0.216288	0.72886	0.879241	-0.0241734	0.968512	0.988958	-0.2393	0.78148	0.999987
at2g36530.1				'2.1.1.7'	'Cellular respiration.glycolysis.cytosolic glycolysis.enolase'	'at2g36530.1'	'mercator4v5.0: enolase & original description: | Symbols: LOS2, ENO2 | Enolase | chr2:15320756-15323869 REVERSE LENGTH=1743'	T	1.1472	4.42657e-08	5.20874e-07	0.982753	0.00171021	0.0139006	1.31514	2.70968e-05	0.000389904	0.333593	0.449814	0.999987
at2g29560.1				'2.1.1.7'	'Cellular respiration.glycolysis.cytosolic glycolysis.enolase'	'at2g29560.1'	'mercator4v5.0: enolase & original description: | Symbols: ENOC | cytosolic enolase | chr2:12646560-12649906 FORWARD LENGTH=1715'	T	0.200154	0.25202	0.409289	0.265417	0.34726	0.612929	0.146354	0.600296	0.799993	-0.117942	0.764531	0.999987
at3g25960.1				'2.1.1.8'	'Cellular respiration.glycolysis.cytosolic glycolysis.pyruvate kinase'	'at3g25960.1'	'mercator4v5.0: pyruvate kinase & original description: | Symbols: | Pyruvate kinase family protein | chr3:9498439-9499932 FORWARD LENGTH=1494'	T	NA	NA	NA	NA	NA	NA	NA	NA	NA	NA	NA	NA
at3g04050.1				'2.1.1.8'	'Cellular respiration.glycolysis.cytosolic glycolysis.pyruvate kinase'	'at3g04050.1'	'mercator4v5.0: pyruvate kinase & original description: | Symbols: | Pyruvate kinase family protein | chr3:1049795-1051522 FORWARD LENGTH=1533'	T	2.97128	6.73639e-07	6.37149e-06	2.75055	0.00169014	0.013747	3.15931	0.000790498	0.00665783	0.408901	0.747364	0.999987
at3g55810.1				'2.1.1.8'	'Cellular respiration.glycolysis.cytosolic glycolysis.pyruvate kinase'	'at3g55810.1'	'mercator4v5.0: pyruvate kinase & original description: | Symbols: | Pyruvate kinase family protein | chr3:20711705-20713236 REVERSE LENGTH=1479'	T	2.00766	0.432703	0.593975	16.7775	4.58481e-05	0.000698996	-0.515871	0.899085	0.960238	-17.1982	0.00246722	0.999987
at3g55650.1				'2.1.1.8'	'Cellular respiration.glycolysis.cytosolic glycolysis.pyruvate kinase'	'at3g55650.1'	'mercator4v5.0: pyruvate kinase & original description: | Symbols: | Pyruvate kinase family protein | chr3:20647085-20648617 FORWARD LENGTH=1533'	T	1.00049	0.654393	NA	1.42326	0.689648	NA	0.701951	0.845333	NA	-0.720901	0.884949	0.999987
at4g26390.1				'2.1.1.8'	'Cellular respiration.glycolysis.cytosolic glycolysis.pyruvate kinase'	'at4g26390.1'	'mercator4v5.0: pyruvate kinase & original description: | Symbols: | Pyruvate kinase family protein | chr4:13342207-13344418 FORWARD LENGTH=1494'	T	0.162531	0.862469	0.918366	-0.516865	0.702059	0.865681	0.885142	0.555072	0.769612	1.40271	0.472553	0.999987
at5g56350.1				'2.1.1.8'	'Cellular respiration.glycolysis.cytosolic glycolysis.pyruvate kinase'	'at5g56350.1'	'mercator4v5.0: pyruvate kinase & original description: | Symbols: | Pyruvate kinase family protein | chr5:22820006-22822766 REVERSE LENGTH=1982'	T	0.733345	0.0208873	0.0598852	0.333115	0.442452	0.692911	1.13025	0.00922914	0.0487776	0.798173	0.1904	0.999987
at5g63680.1				'2.1.1.8'	'Cellular respiration.glycolysis.cytosolic glycolysis.pyruvate kinase'	'at5g63680.1'	'mercator4v5.0: pyruvate kinase & original description: | Symbols: | Pyruvate kinase family protein | chr5:25490073-25492752 FORWARD LENGTH=1880'	T	2.37811	6.00524e-16	2.16056e-14	2.48137	2.77541e-08	1.02113e-06	2.27758	3.39395e-07	8.49449e-06	-0.202756	0.746744	0.999987
at5g08570.1				'2.1.1.8'	'Cellular respiration.glycolysis.cytosolic glycolysis.pyruvate kinase'	'at5g08570.1'	'mercator4v5.0: pyruvate kinase & original description: | Symbols: | Pyruvate kinase family protein | chr5:2778000-2780441 FORWARD LENGTH=1819'	T	2.09874	2.40507e-15	8.09198e-14	1.74751	8.08833e-07	2.08801e-05	2.45777	4.34508e-12	3.09369e-10	0.711452	0.153856	0.999987
				'2.1.2'	'Cellular respiration.glycolysis.methylglyoxal degradation'	''	''
at1g67280.1				'2.1.2.1'	'Cellular respiration.glycolysis.methylglyoxal degradation.lactoyl-glutathione lyase *(GLX1)'	'at1g67280.1'	'mercator4v5.0: lactoyl-glutathione lyase *(GLX1) & original description: | Symbols: | Glyoxalase/Bleomycin resistance protein/Dioxygenase superfamily protein | chr1:25188274-25190694 REVERSE LENGTH=1489'	T	-0.0644731	0.637627	0.766076	-0.120518	0.591612	0.8012	-0.00855352	0.969477	0.989514	0.113229	0.720179	0.999987
at1g08110.4				'2.1.2.1'	'Cellular respiration.glycolysis.methylglyoxal degradation.lactoyl-glutathione lyase *(GLX1)'	'at1g08110.4'	'mercator4v5.0: lactoyl-glutathione lyase *(GLX1) & original description: | Symbols: | lactoylglutathione lyase family protein / glyoxalase I family protein | chr1:2535370-2537931 FORWARD LENGTH=1102'	T	-0.469022	0.0243286	0.0677529	-0.561708	0.0834684	0.260022	-0.376842	0.243997	0.489686	0.186014	0.683159	0.999987
at1g11840.6				'2.1.2.1'	'Cellular respiration.glycolysis.methylglyoxal degradation.lactoyl-glutathione lyase *(GLX1)'	'at1g11840.6'	'mercator4v5.0: lactoyl-glutathione lyase *(GLX1) & original description: | Symbols: GLX1 | glyoxalase I homolog | chr1:3995393-3997907 FORWARD LENGTH=1459'	T	3.38791	3.80439e-20	2.11391e-18	3.21136	4.82127e-09	2.07359e-07	3.57031	7.73941e-11	4.44636e-09	0.360563	0.639982	0.999987
at1g06130.1				'2.1.2.2'	'Cellular respiration.glycolysis.methylglyoxal degradation.hydroxy-acyl-glutathione hydrolase *(GLX2)'	'at1g06130.1'	'mercator4v5.0: hydroxy-acyl-glutathione hydrolase *(GLX2) & original description: | Symbols: GLX2-4 | glyoxalase 2-4 | chr1:1857767-1860730 REVERSE LENGTH=1353'	T	0.686722	0.00358357	0.013697	0.71553	0.0521121	0.189219	0.651168	0.0758653	0.231904	-0.0632711	0.902471	0.999987
at2g43430.1				'2.1.2.2'	'Cellular respiration.glycolysis.methylglyoxal degradation.hydroxy-acyl-glutathione hydrolase *(GLX2)'	'at2g43430.1'	'mercator4v5.0: hydroxy-acyl-glutathione hydrolase *(GLX2) & original description: | Symbols: GLX2-1, GLY1 | glyoxalase 2-1 | chr2:18035369-18038255 REVERSE LENGTH=1387'	T	-0.106558	0.708072	0.816527	-0.237731	0.589884	0.800023	0.00522569	0.990463	0.996456	0.244038	0.691852	0.999987
at2g31350.1				'2.1.2.2'	'Cellular respiration.glycolysis.methylglyoxal degradation.hydroxy-acyl-glutathione hydrolase *(GLX2)'	'at2g31350.1'	'mercator4v5.0: hydroxy-acyl-glutathione hydrolase *(GLX2) & original description: | Symbols: GLX2-5 | glyoxalase 2-5 | chr2:13368292-13371057 FORWARD LENGTH=1389'	T	0.242011	0.339065	0.502637	0.248919	0.527418	0.758741	0.230267	0.557838	0.771113	-0.0175641	0.974655	0.999987
at3g10850.1				'2.1.2.2'	'Cellular respiration.glycolysis.methylglyoxal degradation.hydroxy-acyl-glutathione hydrolase *(GLX2)'	'at3g10850.1'	'mercator4v5.0: hydroxy-acyl-glutathione hydrolase *(GLX2) & original description: | Symbols: GLX2-2, GLY2 | Metallo-hydrolase/oxidoreductase superfamily protein | chr3:3397549-3399574 REVERSE LENGTH=1036'	T	-0.192584	0.616379	0.749489	-0.165456	0.775152	0.902531	-0.219159	0.704983	0.861968	-0.0522562	0.948761	0.999987
at3g02720.1				'2.1.2.3'	'Cellular respiration.glycolysis.methylglyoxal degradation.glutathione-independent glyoxalase *(GLY-III)'	'at3g02720.1'	'mercator4v5.0: glutathione-independent glyoxalase *(GLY-III) & original description: | Symbols: | Class I glutamine amidotransferase-like superfamily protein | chr3:586224-588365 FORWARD LENGTH=1556'	T	0.141491	0.559641	0.706115	-0.126227	0.713041	0.871067	0.410998	0.230404	0.473065	0.538347	0.262956	0.999987
at5g06580.1				'2.1.2.4'	'Cellular respiration.glycolysis.methylglyoxal degradation.D-lactate dehydrogenase'	'at5g06580.1'	'mercator4v5.0: D-lactate dehydrogenase & original description: | Symbols: | FAD-linked oxidases family protein | chr5:2011288-2016539 REVERSE LENGTH=1968'	T	-0.279481	0.105225	0.214837	-0.333595	0.229595	0.487483	-0.22062	0.419977	0.664369	0.114211	0.7674	0.999987
				'2.2'	'Cellular respiration.pyruvate oxidation'	''	''
				'2.2.1'	'Cellular respiration.pyruvate oxidation.mitochondrial pyruvate dehydrogenase complex'	''	''
				'2.2.1.1'	'Cellular respiration.pyruvate oxidation.mitochondrial pyruvate dehydrogenase complex.component E1 heterodimer'	''	''
at1g59900.1				'2.2.1.1.1'	'Cellular respiration.pyruvate oxidation.mitochondrial pyruvate dehydrogenase complex.component E1 heterodimer.subunit alpha'	'at1g59900.1'	'mercator4v5.0: subunit alpha of E1 subcomplex of pyruvate dehydrogenase complex & original description: | Symbols: AT-E1 ALPHA, E1 ALPHA | pyruvate dehydrogenase complex E1 alpha subunit | chr1:22051295-22053885 FORWARD LENGTH=1468'	T	-0.0861047	0.714042	0.820327	-0.132758	0.716417	0.872288	-0.0393086	0.914129	0.965944	0.0947519	0.853563	0.999987
at1g24180.1				'2.2.1.1.1'	'Cellular respiration.pyruvate oxidation.mitochondrial pyruvate dehydrogenase complex.component E1 heterodimer.subunit alpha'	'at1g24180.1'	'mercator4v5.0: subunit alpha of E1 subcomplex of pyruvate dehydrogenase complex & original description: | Symbols: IAR4 | Thiamin diphosphate-binding fold (THDP-binding) superfamily protein | chr1:8560525-8563495 REVERSE LENGTH=1547'	T	1.14101	3.53112e-05	0.000235148	1.01748	0.0150372	0.0771078	1.26705	0.00244931	0.0170473	0.250834	0.66971	0.999987
at5g50850.1				'2.2.1.1.2'	'Cellular respiration.pyruvate oxidation.mitochondrial pyruvate dehydrogenase complex.component E1 heterodimer.subunit beta'	'at5g50850.1'	'mercator4v5.0: subunit beta of E1 subcomplex of pyruvate dehydrogenase complex & original description: | Symbols: MAB1 | Transketolase family protein | chr5:20689390-20693285 FORWARD LENGTH=1547'	T	0.190408	0.231863	0.385679	0.146451	0.569241	0.787463	0.232073	0.365164	0.615236	0.0868441	0.810049	0.999987
at1g54220.1				'2.2.1.2'	'Cellular respiration.pyruvate oxidation.mitochondrial pyruvate dehydrogenase complex.E2 component'	'at1g54220.1'	'mercator4v5.0: E2 component of mitochondrial pyruvate dehydrogenase complex & original description: | Symbols: | Dihydrolipoamide acetyltransferase, long form protein | chr1:20246130-20250310 REVERSE LENGTH=2052'	T	0.589345	0.0108623	0.0351411	0.586469	0.106088	0.304185	0.597849	0.0985386	0.276283	0.0127324	0.980012	0.999987
at3g13930.1				'2.2.1.2'	'Cellular respiration.pyruvate oxidation.mitochondrial pyruvate dehydrogenase complex.E2 component'	'at3g13930.1'	'mercator4v5.0: E2 component of mitochondrial pyruvate dehydrogenase complex & original description: | Symbols: | Dihydrolipoamide acetyltransferase, long form protein | chr3:4595876-4600469 FORWARD LENGTH=2147'	T	1.07713	3.89683e-08	4.65729e-07	0.954083	0.00148259	0.012344	1.20356	6.03033e-05	0.000768762	0.25082	0.552267	0.999987
at3g52200.2				'2.2.1.2'	'Cellular respiration.pyruvate oxidation.mitochondrial pyruvate dehydrogenase complex.E2 component'	'at3g52200.2'	'mercator4v5.0: E2 component of mitochondrial pyruvate dehydrogenase complex & original description: | Symbols: LTA3 | Dihydrolipoamide acetyltransferase, long form protein | chr3:19360206-19366387 FORWARD LENGTH=2549'	T	0.834597	1.17453e-05	8.66978e-05	0.777805	0.00977103	0.0555453	0.893003	0.00292825	0.0196579	0.116541	0.782817	0.999987
at1g48030.1				'2.2.1.3'	'Cellular respiration.pyruvate oxidation.mitochondrial pyruvate dehydrogenase complex.E3 dihydrolipoamide dehydrogenase component'	'at1g48030.1'	'mercator4v5.0: dihydrolipoamide dehydrogenase component of mitochondrial pyruvate dehydrogenase complex & original description: | Symbols: mtLPD1 | mitochondrial lipoamide dehydrogenase 1 | chr1:17717139-17719141 REVERSE LENGTH=1717'	T	-0.17252	0.652206	0.776365	-0.157457	0.78497	0.908472	-0.187282	0.74545	0.883897	-0.0283582	0.972075	0.999987
at3g17240.1				'2.2.1.3'	'Cellular respiration.pyruvate oxidation.mitochondrial pyruvate dehydrogenase complex.E3 dihydrolipoamide dehydrogenase component'	'at3g17240.1'	'mercator4v5.0: dihydrolipoamide dehydrogenase component of mitochondrial pyruvate dehydrogenase complex & original description: | Symbols: mtLPD2 | lipoamide dehydrogenase 2 | chr3:5889872-5892252 REVERSE LENGTH=1919'	T	1.2225	7.40327e-09	9.89524e-08	1.00473	0.000893578	0.00815272	1.45142	1.63187e-06	3.4324e-05	0.447877	0.293132	0.999987
				'2.2.1.4'	'Cellular respiration.pyruvate oxidation.mitochondrial pyruvate dehydrogenase complex.regulation'	''	''
at3g06483.1				'2.2.1.4.1'	'Cellular respiration.pyruvate oxidation.mitochondrial pyruvate dehydrogenase complex.regulation.pyruvate dehydrogenase kinase'	'at3g06483.1'	'mercator4v5.0: pyruvate dehydrogenase kinase & original description: | Symbols: PDK, ATPDHK | pyruvate dehydrogenase kinase | chr3:1990416-1992744 REVERSE LENGTH=1575'	T	-1.34251	1.57576e-11	3.20847e-10	-1.45551	2.21807e-06	5.07414e-05	-1.23809	4.33017e-05	0.000580242	0.218421	0.607987	0.999987
				'2.3'	'Cellular respiration.tricarboxylic acid cycle'	''	''
at2g44350.2				'2.3.1'	'Cellular respiration.tricarboxylic acid cycle.citrate synthase *(CSY4/5)'	'at2g44350.2'	'mercator4v5.0: citrate synthase *(CSY4/5) & original description: | Symbols: ATCS, CSY4 | Citrate synthase family protein | chr2:18316278-18320789 FORWARD LENGTH=1822'	T	0.533449	0.124715	0.24428	0.396994	0.446683	0.696624	0.673787	0.196293	0.430132	0.27772	0.704644	0.999987
at3g60100.1				'2.3.1'	'Cellular respiration.tricarboxylic acid cycle.citrate synthase *(CSY4/5)'	'at3g60100.1'	'mercator4v5.0: citrate synthase *(CSY4/5) & original description: | Symbols: CSY5 | citrate synthase 5 | chr3:22192730-22196447 FORWARD LENGTH=1754'	T	2.2829	0.23989	NA	3.19487	0.300547	NA	1.5392	0.610374	NA	-1.65307	0.696318	0.999987
at2g05710.1				'2.3.2'	'Cellular respiration.tricarboxylic acid cycle.aconitase *(ACO)'	'at2g05710.1'	'mercator4v5.0: aconitase *(ACO) & original description: | Symbols: ACO3 | aconitase 3 | chr2:2141399-2146678 FORWARD LENGTH=3493'	T	1.20786	1.21339e-07	1.3249e-06	1.05652	0.00219518	0.0170629	1.35826	8.23947e-05	0.00100269	0.302828	0.532845	0.999987
at4g35830.1				'2.3.2'	'Cellular respiration.tricarboxylic acid cycle.aconitase *(ACO)'	'at4g35830.1'	'mercator4v5.0: aconitase *(ACO) & original description: | Symbols: ACO1 | aconitase 1 | chr4:16972598-16978057 REVERSE LENGTH=3214'	T	-0.128858	0.608146	0.743472	-0.240634	0.530581	0.761397	-0.0151064	0.968583	0.988958	0.226883	0.674153	0.999987
at4g26970.1				'2.3.2'	'Cellular respiration.tricarboxylic acid cycle.aconitase *(ACO)'	'at4g26970.1'	'mercator4v5.0: aconitase *(ACO) & original description: | Symbols: ACO2 | aconitase 2 | chr4:13542918-13548629 FORWARD LENGTH=3349'	T	0.729276	0.00019534	0.0010822	0.616298	0.041124	0.16055	0.84477	0.00509392	0.0305738	0.229693	0.588783	0.999987
				'2.3.3'	'Cellular respiration.tricarboxylic acid cycle.isocitrate dehydrogenase heterodimer'	''	''
at3g09810.1				'2.3.3.1'	'Cellular respiration.tricarboxylic acid cycle.isocitrate dehydrogenase heterodimer.catalytic component'	'at3g09810.1'	'mercator4v5.0: catalytic component of isocitrate dehydrogenase heterodimer & original description: | Symbols: IDH-VI | isocitrate dehydrogenase VI | chr3:3008694-3011437 FORWARD LENGTH=1551'	T	1.25692	1.46879e-08	1.868e-07	1.34164	0.000104964	0.00140864	1.1798	0.000625954	0.00547096	-0.160574	0.74028	0.999987
at5g03290.1				'2.3.3.1'	'Cellular respiration.tricarboxylic acid cycle.isocitrate dehydrogenase heterodimer.catalytic component'	'at5g03290.1'	'mercator4v5.0: catalytic component of isocitrate dehydrogenase heterodimer & original description: | Symbols: IDH-V | isocitrate dehydrogenase V | chr5:793974-796182 FORWARD LENGTH=1437'	T	0.985726	3.63216e-07	3.62073e-06	0.895676	0.00303746	0.0221477	1.07469	0.000370219	0.00354353	0.180236	0.671344	0.999987
at2g17130.1				'2.3.3.2'	'Cellular respiration.tricarboxylic acid cycle.isocitrate dehydrogenase heterodimer.regulatory component'	'at2g17130.1'	'mercator4v5.0: regulatory component of isocitrate dehydrogenase heterodimer & original description: | Symbols: IDH2, IDH-II | isocitrate dehydrogenase subunit 2 | chr2:7460814-7462554 REVERSE LENGTH=1440'	T	0.916938	0.0216945	0.0617568	0.611731	0.292757	0.559479	1.23576	0.0332607	0.129088	0.625431	0.443128	0.999987
at4g35260.1				'2.3.3.2'	'Cellular respiration.tricarboxylic acid cycle.isocitrate dehydrogenase heterodimer.regulatory component'	'at4g35260.1'	'mercator4v5.0: regulatory component of isocitrate dehydrogenase heterodimer & original description: | Symbols: IDH1, IDH-I | isocitrate dehydrogenase 1 | chr4:16774195-16776325 REVERSE LENGTH=1495'	T	0.977007	0.000647126	0.0031098	0.770685	0.0690118	0.228546	1.19061	0.00497532	0.0299751	0.421307	0.479343	0.999987
at4g35650.1				'2.3.3.2'	'Cellular respiration.tricarboxylic acid cycle.isocitrate dehydrogenase heterodimer.regulatory component'	'at4g35650.1'	'mercator4v5.0: regulatory component of isocitrate dehydrogenase heterodimer & original description: | Symbols: IDH-III | isocitrate dehydrogenase III | chr4:16908519-16910190 FORWARD LENGTH=1389'	T	3.27	0.141367	NA	3.71574	0.312122	NA	2.80745	0.445762	NA	-0.906237	0.858854	0.999987
				'2.3.4'	'Cellular respiration.tricarboxylic acid cycle.2-oxoglutarate dehydrogenase complex'	''	''
at3g55410.1				'2.3.4.1'	'Cellular respiration.tricarboxylic acid cycle.2-oxoglutarate dehydrogenase complex.E1 component'	'at3g55410.1'	'mercator4v5.0: E1 component of 2-oxoglutarate dehydrogenase complex & original description: | Symbols: | 2-oxoglutarate dehydrogenase, E1 component | chr3:20541435-20546034 FORWARD LENGTH=3494'	T	0.633965	3.18528e-06	2.64011e-05	0.543303	0.0116994	0.0636462	0.727497	0.00072589	0.00620126	0.185367	0.54151	0.999987
at5g65750.1				'2.3.4.1'	'Cellular respiration.tricarboxylic acid cycle.2-oxoglutarate dehydrogenase complex.E1 component'	'at5g65750.1'	'mercator4v5.0: E1 component of 2-oxoglutarate dehydrogenase complex & original description: | Symbols: | 2-oxoglutarate dehydrogenase, E1 component | chr5:26303693-26308189 FORWARD LENGTH=3474'	T	1.0854	2.40449e-06	2.04436e-05	0.857642	0.00981306	0.0557388	1.31866	7.03926e-05	0.000876307	0.462103	0.322634	0.999987
at4g26910.1				'2.3.4.2'	'Cellular respiration.tricarboxylic acid cycle.2-oxoglutarate dehydrogenase complex.E2 component'	'at4g26910.1'	'mercator4v5.0: E2 component of 2-oxoglutarate dehydrogenase complex & original description: | Symbols: | Dihydrolipoamide succinyltransferase | chr4:13519811-13523222 REVERSE LENGTH=1815'	T	0.989737	4.89779e-07	4.75037e-06	0.785926	0.00581484	0.0369546	1.19671	2.61504e-05	0.000378253	0.412099	0.303636	0.999987
at5g55070.1				'2.3.4.2'	'Cellular respiration.tricarboxylic acid cycle.2-oxoglutarate dehydrogenase complex.E2 component'	'at5g55070.1'	'mercator4v5.0: E2 component of 2-oxoglutarate dehydrogenase complex & original description: | Symbols: | Dihydrolipoamide succinyltransferase | chr5:22347211-22350817 FORWARD LENGTH=1998'	T	1.0898	4.51109e-11	8.56336e-10	0.972793	0.000132809	0.00171515	1.20768	2.09518e-06	4.22299e-05	0.236032	0.509591	0.999987
at1g48030.1				'2.3.4.3'	'Cellular respiration.tricarboxylic acid cycle.2-oxoglutarate dehydrogenase complex.E3 dihydrolipoamide dehydrogenase component'	'at1g48030.1'	'mercator4v5.0: dihydrolipoamide dehydrogenase component of 2-oxoglutarate dehydrogenase complex & original description: | Symbols: mtLPD1 | mitochondrial lipoamide dehydrogenase 1 | chr1:17717139-17719141 REVERSE LENGTH=1717'	T	-0.17252	0.652206	0.776365	-0.157457	0.78497	0.908472	-0.187282	0.74545	0.883897	-0.0283582	0.972075	0.999987
at3g17240.1				'2.3.4.3'	'Cellular respiration.tricarboxylic acid cycle.2-oxoglutarate dehydrogenase complex.E3 dihydrolipoamide dehydrogenase component'	'at3g17240.1'	'mercator4v5.0: dihydrolipoamide dehydrogenase component of 2-oxoglutarate dehydrogenase complex & original description: | Symbols: mtLPD2 | lipoamide dehydrogenase 2 | chr3:5889872-5892252 REVERSE LENGTH=1919'	T	1.2225	7.40327e-09	9.89524e-08	1.00473	0.000893578	0.00815272	1.45142	1.63187e-06	3.4324e-05	0.447877	0.293132	0.999987
				'2.3.5'	'Cellular respiration.tricarboxylic acid cycle.succinyl-CoA ligase heterodimer'	''	''
at5g08300.1				'2.3.5.1'	'Cellular respiration.tricarboxylic acid cycle.succinyl-CoA ligase heterodimer.subunit alpha'	'at5g08300.1'	'mercator4v5.0: subunit alpha of succinyl-CoA ligase heterodimer & original description: | Symbols: | Succinyl-CoA ligase, alpha subunit | chr5:2667412-2669923 FORWARD LENGTH=1462'	T	1.12846	1.76676e-11	3.57055e-10	1.0632	6.79405e-05	0.000972826	1.19776	6.97861e-06	0.000119837	0.135824	0.717212	0.999987
at5g23250.1				'2.3.5.1'	'Cellular respiration.tricarboxylic acid cycle.succinyl-CoA ligase heterodimer.subunit alpha'	'at5g23250.1'	'mercator4v5.0: subunit alpha of succinyl-CoA ligase heterodimer & original description: | Symbols: | Succinyl-CoA ligase, alpha subunit | chr5:7830360-7832843 FORWARD LENGTH=1478'	T	0.127424	0.538763	0.688083	0.160405	0.625533	0.821001	0.0887698	0.784914	0.906052	-0.0703804	0.878024	0.999987
at2g20420.1				'2.3.5.2'	'Cellular respiration.tricarboxylic acid cycle.succinyl-CoA ligase heterodimer.subunit beta'	'at2g20420.1'	'mercator4v5.0: subunit beta of succinyl-CoA ligase heterodimer & original description: | Symbols: | ATP citrate lyase (ACL) family protein | chr2:8805453-8808120 FORWARD LENGTH=1649'	T	0.742521	2.22176e-06	1.90226e-05	0.736235	0.00391945	0.0270554	0.74976	0.00326101	0.021457	0.0147558	0.967232	0.999987
				'2.3.6'	'Cellular respiration.tricarboxylic acid cycle.succinate dehydrogenase complex'	''	''
				'2.3.6.1'	'Cellular respiration.tricarboxylic acid cycle.succinate dehydrogenase complex.components'	''	''
at2g18450.1				'2.3.6.1.1'	'Cellular respiration.tricarboxylic acid cycle.succinate dehydrogenase complex.components.flavoprotein component *(SDH1)'	'at2g18450.1'	'mercator4v5.0: flavoprotein component *(SDH1) of succinate dehydrogenase complex & original description: | Symbols: SDH1-2 | succinate dehydrogenase 1-2 | chr2:7997392-8000804 REVERSE LENGTH=2020'	T	1.05017	0.0836978	0.180293	0.189187	0.819125	0.925989	2.01552	0.0183104	0.0826218	1.82634	0.118523	0.999987
at5g66760.1				'2.3.6.1.1'	'Cellular respiration.tricarboxylic acid cycle.succinate dehydrogenase complex.components.flavoprotein component *(SDH1)'	'at5g66760.1'	'mercator4v5.0: flavoprotein component *(SDH1) of succinate dehydrogenase complex & original description: | Symbols: SDH1-1 | succinate dehydrogenase 1-1 | chr5:26653658-26657536 FORWARD LENGTH=2335'	T	1.71813	2.76534e-09	3.96932e-08	1.50661	0.000413208	0.00434278	1.9381	5.56797e-06	9.84487e-05	0.432509	0.471021	0.999987
at3g27380.1				'2.3.6.1.2'	'Cellular respiration.tricarboxylic acid cycle.succinate dehydrogenase complex.components.iron-sulphur component *(SDH2)'	'at3g27380.1'	'mercator4v5.0: iron-sulphur component *(SDH2) of succinate dehydrogenase complex & original description: | Symbols: SDH2-1 | succinate dehydrogenase 2-1 | chr3:10129610-10132760 REVERSE LENGTH=2424'	T	0.649293	0.00147649	0.00638695	0.527447	0.0920483	0.27737	0.770052	0.0138118	0.0666207	0.243759	0.579293	0.999987
at5g40650.1				'2.3.6.1.2'	'Cellular respiration.tricarboxylic acid cycle.succinate dehydrogenase complex.components.iron-sulphur component *(SDH2)'	'at5g40650.1'	'mercator4v5.0: iron-sulphur component *(SDH2) of succinate dehydrogenase complex & original description: | Symbols: SDH2-2 | succinate dehydrogenase 2-2 | chr5:16281404-16283527 FORWARD LENGTH=1132'	T	0.168447	0.449143	0.609715	0.20203	0.565481	0.784377	0.127442	0.714255	0.867149	-0.0735823	0.880612	0.999987
at5g65165.1				'2.3.6.1.2'	'Cellular respiration.tricarboxylic acid cycle.succinate dehydrogenase complex.components.iron-sulphur component *(SDH2)'	'at5g65165.1'	'mercator4v5.0: iron-sulphur component *(SDH2) of succinate dehydrogenase complex & original description: | Symbols: SDH2-3 | succinate dehydrogenase 2-3 | chr5:26034422-26035927 REVERSE LENGTH=1028'	T	-0.768087	0.236527	0.391213	-0.416705	0.672391	0.848671	-1.32418	0.159033	0.377364	-0.905723	0.492322	0.999987
at4g32210.1				'2.3.6.1.3'	'Cellular respiration.tricarboxylic acid cycle.succinate dehydrogenase complex.components.membrane-anchor component *(SDH3)'	'at4g32210.1'	'mercator4v5.0: membrane-anchor component *(SDH3) of succinate dehydrogenase complex & original description: | Symbols: SDH3-2 | succinate dehydrogenase 3-2 | chr4:15556415-15558125 REVERSE LENGTH=1043'	T	1.69299	1.55313e-05	0.000111559	1.43746	0.012011	0.0650229	1.98431	0.000551627	0.00491498	0.54787	0.496111	0.999987
at5g09600.1				'2.3.6.1.3'	'Cellular respiration.tricarboxylic acid cycle.succinate dehydrogenase complex.components.membrane-anchor component *(SDH3)'	'at5g09600.1'	'mercator4v5.0: membrane-anchor component *(SDH3) of succinate dehydrogenase complex & original description: | Symbols: SDH3-1 | succinate dehydrogenase 3-1 | chr5:2979144-2980844 FORWARD LENGTH=1035'	T	0.671297	0.167599	0.304865	0.13824	0.841801	0.933797	1.15333	0.0949802	0.269141	1.01616	0.295138	0.999987
at2g46505.1				'2.3.6.1.4'	'Cellular respiration.tricarboxylic acid cycle.succinate dehydrogenase complex.components.membrane-anchor component *(SDH4)'	'at2g46505.1'	'mercator4v5.0: membrane-anchor component *(SDH4) of succinate dehydrogenase complex & original description: | Symbols: SDH4 | succinate dehydrogenase subunit 4 | chr2:19089729-19090549 REVERSE LENGTH=821'	T	1.64314	1.11832e-06	1.01296e-05	1.94695	7.30596e-05	0.00103594	1.35593	0.00553813	0.0327455	-0.58951	0.391021	0.999987
at2g07687.1				'2.3.6.1.4'	'Cellular respiration.tricarboxylic acid cycle.succinate dehydrogenase complex.components.membrane-anchor component *(SDH4)'	'at2g07687.1'	'mercator4v5.0: membrane-anchor component *(SDH4) of succinate dehydrogenase complex & original description: | Symbols: | Cytochrome c oxidase, subunit III | chr2:3311654-3312651 REVERSE LENGTH=998'	T	0.392159	0.0700423	0.157006	0.312046	0.353461	0.617915	0.469308	0.162507	0.382583	0.15842	0.737592	0.999987
at1g47420.1				'2.3.6.1.5'	'Cellular respiration.tricarboxylic acid cycle.succinate dehydrogenase complex.components.component *(SDH5)'	'at1g47420.1'	'mercator4v5.0: component *(SDH5) of succinate dehydrogenase complex & original description: | Symbols: SDH5 | succinate dehydrogenase 5 | chr1:17395518-17397255 REVERSE LENGTH=1109'	T	0.631799	0.00471674	0.0173616	0.493	0.146819	0.373149	0.772488	0.0227913	0.0972778	0.28063	0.556894	0.999987
at1g08480.1				'2.3.6.1.6'	'Cellular respiration.tricarboxylic acid cycle.succinate dehydrogenase complex.components.component *(SDH6)'	'at1g08480.1'	'mercator4v5.0: component *(SDH6) of succinate dehydrogenase complex & original description: | Symbols: | unknown protein; FUNCTIONS IN: molecular_function unknown; INVOLVED IN: biological_process unknown; LOCATED IN: mitochondrion, plasma membrane, plastid, vacuole; EXPRESSED IN: 27 plant structures; EXPRESSED DURING: 15 growth stages; Has 39 Blast hits to 39 proteins in 13 species: Archae - 0; …	T	0.892973	3.65201e-07	3.63755e-06	0.969246	0.000484721	0.00496238	0.820926	0.00300156	0.0200429	-0.14712	0.705323	0.999987
at3g47833.1				'2.3.6.1.7'	'Cellular respiration.tricarboxylic acid cycle.succinate dehydrogenase complex.components.component *(SDH7)'	'at3g47833.1'	'mercator4v5.0: component *(SDH7) of succinate dehydrogenase complex & original description: | Symbols: | unknown protein; BEST Arabidopsis thaliana protein match is: unknown protein (TAIR:AT5G62575.2); Has 42 Blast hits to 42 proteins in 12 species: Archae - 0; Bacteria - 0; Metazoa - 0; Fungi - 0; Plants - 42; Viruses - 0; Other Eukaryotes - 0 (source: NCBI BLink). | chr3:17648623-17650140 FORW…	T	1.32409	0.000146548	0.000839341	1.38281	0.00905356	0.0523302	1.26728	0.0169292	0.0776829	-0.114265	0.877782	0.999987
at5g62575.2				'2.3.6.1.7'	'Cellular respiration.tricarboxylic acid cycle.succinate dehydrogenase complex.components.component *(SDH7)'	'at5g62575.2'	'mercator4v5.0: component *(SDH7) of succinate dehydrogenase complex & original description: | Symbols: | unknown protein; FUNCTIONS IN: molecular_function unknown; INVOLVED IN: biological_process unknown; EXPRESSED IN: 25 plant structures; EXPRESSED DURING: 15 growth stages; BEST Arabidopsis thaliana protein match is: unknown protein (TAIR:AT3G47833.1); Has 35333 Blast hits to 34131 proteins in …	T	0.756493	0.00331134	0.0127988	0.7664	0.054232	0.193845	0.737976	0.0623135	0.202135	-0.0272832	0.960822	0.999987
at2g46390.1				'2.3.6.1.8'	'Cellular respiration.tricarboxylic acid cycle.succinate dehydrogenase complex.components.component *(SDH8)'	'at2g46390.1'	'mercator4v5.0: component *(SDH8) of succinate dehydrogenase complex & original description: | Symbols: | unknown protein; FUNCTIONS IN: molecular_function unknown; INVOLVED IN: biological_process unknown; LOCATED IN: endomembrane system; EXPRESSED IN: 24 plant structures; EXPRESSED DURING: 15 growth stages; Has 4 Blast hits to 4 proteins in 2 species: Archae - 0; Bacteria - 0; Metazoa - 0; Fungi…	T	1.44452	0.000108379	0.000640895	1.62428	0.00349289	0.0247855	1.26966	0.0222516	0.0956343	-0.353143	0.650857	0.999987
				'2.3.6.2'	'Cellular respiration.tricarboxylic acid cycle.succinate dehydrogenase complex.assembly'	''	''
at2g39725.1				'2.3.6.2.1'	'Cellular respiration.tricarboxylic acid cycle.succinate dehydrogenase complex.assembly.assembly factor *(SDHAF1)'	'at2g39725.1'	'mercator4v5.0: assembly factor (SDHAF1) of succinate dehydrogenase complex & original description: | Symbols: | LYR family of Fe/S cluster biogenesis protein | chr2:16569469-16570549 FORWARD LENGTH=602'	T	0.457857	0.21898	0.369785	0.70657	0.202268	0.452589	0.216428	0.691069	0.854677	-0.489294	0.52143	0.999987
at5g51040.3				'2.3.6.2.2'	'Cellular respiration.tricarboxylic acid cycle.succinate dehydrogenase complex.assembly.flavinylation factor *(SDHAF2)'	'at5g51040.3'	'mercator4v5.0: succinate dehydrogenase flavinylation factor *(SDHAF2) & original description: | Symbols: | unknown protein; FUNCTIONS IN: molecular_function unknown; INVOLVED IN: biological_process unknown; LOCATED IN: cellular_component unknown; EXPRESSED IN: 24 plant structures; EXPRESSED DURING: 15 growth stages; CONTAINS InterPro DOMAIN/s: Protein of unknown function DUF339 (InterPro:IPR0056…	T	0.567834	0.152469	0.28382	0.45842	0.441169	0.691925	0.670858	0.25944	0.506811	0.213311	0.798466	0.999987
at5g67490.1				'2.3.6.2.3'	'Cellular respiration.tricarboxylic acid cycle.succinate dehydrogenase complex.assembly.assembly factor *(SDHAF4)'	'at5g67490.1'	'mercator4v5.0: succinate dehydrogenase assembly factor *(SDHAF4) & original description: | Symbols: | unknown protein; CONTAINS InterPro DOMAIN/s: Protein of unknown function DUF1674 (InterPro:IPR012875); Has 30201 Blast hits to 17322 proteins in 780 species: Archae - 12; Bacteria - 1396; Metazoa - 17338; Fungi - 3422; Plants - 5037; Viruses - 0; Other Eukaryotes - 2996 (source: NCBI BLink). | c…	T	0.234616	0.351565	0.515738	0.498201	0.165309	0.401658	-0.0300602	0.932749	0.974547	-0.527168	0.293948	0.999987
at5g67488.1				'2.3.6.2.3'	'Cellular respiration.tricarboxylic acid cycle.succinate dehydrogenase complex.assembly.assembly factor *(SDHAF4)'	'at5g67488.1'	'mercator4v5.0: succinate dehydrogenase assembly factor *(SDHAF4) & original description: | Symbols: | other RNA | chr5:26933950-26934867 FORWARD LENGTH=643'	T	-1.13905	0.137075	0.262226	-2.23776	0.0310453	0.130868	-0.115645	0.910558	0.964886	2.12265	0.141922	0.999987
at2g47510.1				'2.3.7'	'Cellular respiration.tricarboxylic acid cycle.fumarase'	'at2g47510.1'	'mercator4v5.0: fumarase & original description: | Symbols: FUM1 | fumarase 1 | chr2:19498368-19502246 FORWARD LENGTH=1850'	T	0.656723	0.000330415	0.00172957	0.557907	0.0498561	0.183167	0.758186	0.00762899	0.0421415	0.201597	0.614095	0.999987
at5g50950.1				'2.3.7'	'Cellular respiration.tricarboxylic acid cycle.fumarase'	'at5g50950.1'	'mercator4v5.0: fumarase & original description: | Symbols: FUM2 | FUMARASE 2 | chr5:20729612-20733516 FORWARD LENGTH=1648'	T	-2.64488	1.30388e-13	3.53003e-12	-2.44783	6.62664e-06	0.000134676	-2.78329	1.45597e-07	4.00551e-06	-0.334172	0.651459	0.999987
at1g53240.1				'2.3.8'	'Cellular respiration.tricarboxylic acid cycle.mitochondrial NAD-dependent malate dehydrogenase'	'at1g53240.1'	'mercator4v5.0: mitochondrial NAD-dependent malate dehydrogenase & original description: | Symbols: mMDH1 | Lactate/malate dehydrogenase family protein | chr1:19854615-19856937 REVERSE LENGTH=1512'	T	0.747874	0.00374305	0.0142219	0.799303	0.0448591	0.1707	0.698636	0.079339	0.239422	-0.0992211	0.859203	0.999987
at3g15020.1				'2.3.8'	'Cellular respiration.tricarboxylic acid cycle.mitochondrial NAD-dependent malate dehydrogenase'	'at3g15020.1'	'mercator4v5.0: mitochondrial NAD-dependent malate dehydrogenase & original description: | Symbols: mMDH2 | Lactate/malate dehydrogenase family protein | chr3:5056068-5058248 FORWARD LENGTH=1404'	T	2.21525	6.97898e-08	7.96251e-07	1.9643	0.00119667	0.0103662	2.48654	4.15314e-05	0.000561251	0.523813	0.537941	0.999987
at2g13560.1				'2.3.9'	'Cellular respiration.tricarboxylic acid cycle.mitochondrial NAD-dependent malic enzyme'	'at2g13560.1'	'mercator4v5.0: mitochondrial NAD-dependent malic enzyme & original description: | Symbols: NAD-ME1 | NAD-dependent malic enzyme 1 | chr2:5649964-5655320 FORWARD LENGTH=2214'	T	0.11317	0.615751	0.749179	0.040532	0.907727	0.963987	0.187432	0.591559	0.7934	0.148128	0.76318	0.999987
at4g00570.1				'2.3.9'	'Cellular respiration.tricarboxylic acid cycle.mitochondrial NAD-dependent malic enzyme'	'at4g00570.1'	'mercator4v5.0: mitochondrial NAD-dependent malic enzyme & original description: | Symbols: NAD-ME2 | NAD-dependent malic enzyme 2 | chr4:242515-246771 REVERSE LENGTH=2253'	T	0.868692	2.19939e-06	1.88443e-05	0.784349	0.00629195	0.0395235	0.955303	0.000852097	0.00707422	0.172064	0.669704	0.999987
				'2.4'	'Cellular respiration.oxidative phosphorylation'	''	''
				'2.4.1'	'Cellular respiration.oxidative phosphorylation.NADH dehydrogenase complex'	''	''
				'2.4.1.1'	'Cellular respiration.oxidative phosphorylation.NADH dehydrogenase complex.module N (electron input)'	''	''
at5g08530.1				'2.4.1.1.1'	'Cellular respiration.oxidative phosphorylation.NADH dehydrogenase complex.module N (electron input).component *(NQO1/51kDa)'	'at5g08530.1'	'mercator4v5.0: component *(NQO1/51kDa) of NADH dehydrogenase electron input (module N) & original description: | Symbols: CI51 | 51 kDa subunit of complex I | chr5:2759317-2761875 REVERSE LENGTH=1923'	T	0.335811	0.198108	0.343428	0.118815	0.756202	0.892548	0.559544	0.143469	0.353386	0.442029	0.411366	0.999987
at4g02580.1				'2.4.1.1.2'	'Cellular respiration.oxidative phosphorylation.NADH dehydrogenase complex.module N (electron input).component *(NQO2/24kDa)'	'at4g02580.1'	'mercator4v5.0: component *(NQO2/24kDa) of NADH dehydrogenase electron input (module N) & original description: | Symbols: | NADH-ubiquinone oxidoreductase 24 kDa subunit, putative | chr4:1134467-1137156 FORWARD LENGTH=1137'	T	0.881339	2.03868e-06	1.75909e-05	0.895242	0.00245587	0.0186721	0.869652	0.00323853	0.0213385	-0.0243052	0.953335	0.999987
at5g37510.2				'2.4.1.1.3'	'Cellular respiration.oxidative phosphorylation.NADH dehydrogenase complex.module N (electron input).component *(NQO3/75kDa)'	'at5g37510.2'	'mercator4v5.0: component *(NQO3/75kDa) of NADH dehydrogenase electron input (module N) & original description: | Symbols: EMB1467, CI76 | NADH-ubiquinone dehydrogenase, mitochondrial, putative | chr5:14897410-14900647 FORWARD LENGTH=2527'	T	0.911143	6.81155e-06	5.27306e-05	0.74953	0.0132907	0.0703175	1.07768	0.000369671	0.0035397	0.329282	0.439523	0.999987
				'2.4.1.2'	'Cellular respiration.oxidative phosphorylation.NADH dehydrogenase complex.module Q (electron output)'	''	''
atmg00510.1				'2.4.1.2.1'	'Cellular respiration.oxidative phosphorylation.NADH dehydrogenase complex.module Q (electron output).component *(NQO4/ND7)'	'atmg00510.1'	'mercator4v5.0: component *(NQO4/ND7) of NADH dehydrogenase electron output (module Q) & original description: | Symbols: NAD7 | NADH dehydrogenase subunit 7 | chrM:132071-138153 FORWARD LENGTH=1185'	T	0.361864	0.0696288	0.156332	0.403702	0.198785	0.448616	0.3198	0.308584	0.559845	-0.0827557	0.851606	0.999987
atmg00070.1				'2.4.1.2.2'	'Cellular respiration.oxidative phosphorylation.NADH dehydrogenase complex.module Q (electron output).component *(NQO5/ND9)'	'atmg00070.1'	'mercator4v5.0: component *(NQO5/ND9) of NADH dehydrogenase electron output (module Q) & original description: | Symbols: NAD9 | NADH dehydrogenase subunit 9 | chrM:23663-24235 REVERSE LENGTH=573'	T	-0.38213	0.184967	0.327257	-0.475682	0.278601	0.544244	-0.29152	0.506456	0.733037	0.185169	0.764055	0.999987
at5g11770.1				'2.4.1.2.3'	'Cellular respiration.oxidative phosphorylation.NADH dehydrogenase complex.module Q (electron output).component *(NQO6/PSST)'	'at5g11770.1'	'mercator4v5.0: component *(NQO6/PSST) of NADH dehydrogenase electron output (module Q) & original description: | Symbols: | NADH-ubiquinone oxidoreductase 20 kDa subunit, mitochondrial | chr5:3790806-3793000 REVERSE LENGTH=1070'	T	0.620409	0.00622691	0.0219762	0.681684	0.0537026	0.192641	0.560681	0.112206	0.301594	-0.119757	0.8092	0.999987
at1g16700.1				'2.4.1.2.4'	'Cellular respiration.oxidative phosphorylation.NADH dehydrogenase complex.module Q (electron output).component *(NQO9/TYKY)'	'at1g16700.1'	'mercator4v5.0: component *(NQO9/TYKY) of NADH dehydrogenase electron output (module Q) & original description: | Symbols: | Alpha-helical ferredoxin | chr1:5709725-5711902 FORWARD LENGTH=1061'	T	0.696588	0.00305326	0.0119452	0.504828	0.147619	0.374278	0.892959	0.0102374	0.0528532	0.389224	0.426061	0.999987
at1g79010.1				'2.4.1.2.4'	'Cellular respiration.oxidative phosphorylation.NADH dehydrogenase complex.module Q (electron output).component *(NQO9/TYKY)'	'at1g79010.1'	'mercator4v5.0: component *(NQO9/TYKY) of NADH dehydrogenase electron output (module Q) & original description: | Symbols: | Alpha-helical ferredoxin | chr1:29724879-29727028 REVERSE LENGTH=1023'	T	0.358621	0.0699001	0.156731	0.365365	0.243298	0.505122	0.353233	0.258285	0.505554	-0.0108359	0.98034	0.999987
				'2.4.1.3'	'Cellular respiration.oxidative phosphorylation.NADH dehydrogenase complex.module P (proton translocation)'	''	''
				'2.4.1.3.1'	'Cellular respiration.oxidative phosphorylation.NADH dehydrogenase complex.module P (proton translocation).component *(ND1/NQO8)'	''	''
				'2.4.1.3.2'	'Cellular respiration.oxidative phosphorylation.NADH dehydrogenase complex.module P (proton translocation).component *(ND2/NQO14)'	''	''
at2g07751.1				'2.4.1.3.3'	'Cellular respiration.oxidative phosphorylation.NADH dehydrogenase complex.module P (proton translocation).component *(ND3/NQO7)'	'at2g07751.1'	'mercator4v5.0: component *(ND3/NQO7) of NADH dehydrogenase proton translocation (module P) & original description: | Symbols: | NADH:ubiquinone/plastoquinone oxidoreductase, chain 3 protein | chr2:3270008-3270364 FORWARD LENGTH=357'	T	0.136383	0.705935	0.814989	0.252633	0.641932	0.831366	0.0248479	0.96346	0.987175	-0.226491	0.766377	0.999987
atmg00990.1				'2.4.1.3.3'	'Cellular respiration.oxidative phosphorylation.NADH dehydrogenase complex.module P (proton translocation).component *(ND3/NQO7)'	'atmg00990.1'	'mercator4v5.0: component *(ND3/NQO7) of NADH dehydrogenase proton translocation (module P) & original description: | Symbols: NAD3 | NADH dehydrogenase 3 | chrM:260647-261006 REVERSE LENGTH=360'	T	-2.79099	0.117265	0.23301	0.37942	0.867201	0.945481	-7.11735	0.00113406	0.00899552	-7.49609	0.0156689	0.999987
atmg00580.1				'2.4.1.3.4'	'Cellular respiration.oxidative phosphorylation.NADH dehydrogenase complex.module P (proton translocation).component *(ND4/NQO13)'	'atmg00580.1'	'mercator4v5.0: component *(ND4/NQO13) of NADH dehydrogenase proton translocation (module P) & original description: | Symbols: NAD4 | NADH dehydrogenase subunit 4 | chrM:161693-169674 FORWARD LENGTH=1488'	T	-0.173175	0.6013	0.738546	-0.201922	0.688201	0.858218	-0.146365	0.771073	0.898532	0.0565742	0.9362	0.999987
atmg00650.1				'2.4.1.3.5'	'Cellular respiration.oxidative phosphorylation.NADH dehydrogenase complex.module P (proton translocation).component *(ND4L/NQO11)'	'atmg00650.1'	'mercator4v5.0: component *(ND4L/NQO11) of NADH dehydrogenase proton translocation (module P) & original description: | Symbols: NAD4L | NADH dehydrogenase subunit 4L | chrM:188929-189231 REVERSE LENGTH=303'	T	0.0604092	0.818757	0.890257	0.0781187	0.847686	0.936701	0.0417173	0.918188	0.967941	-0.0353648	0.95065	0.999987
at2g07711.1				'2.4.1.3.6'	'Cellular respiration.oxidative phosphorylation.NADH dehydrogenase complex.module P (proton translocation).component *(ND5/NQO12)'	'at2g07711.1'	'mercator4v5.0: component *(ND5/NQO12) of NADH dehydrogenase proton translocation (module P) & original description: | Symbols: | pseudogene, similar to NADH dehydrogenase subunit 5, blastp match of 97% identity and 2.2e-244 P-value to GP|1066145|dbj|BAA07176.1||D37958 NADH dehydrogenase subunit 5 {Malus x domestica} | chr2:3397158-3399434 REVERSE LENGTH=2277'	T	1.10944	3.84518e-12	8.54239e-11	0.984645	5.92149e-05	0.000863264	1.23432	4.68073e-07	1.12093e-05	0.250887	0.467664	0.999987
atmg00513.1				'2.4.1.3.6'	'Cellular respiration.oxidative phosphorylation.NADH dehydrogenase complex.module P (proton translocation).component *(ND5/NQO12)'	'atmg00513.1'	'mercator4v5.0: component *(ND5/NQO12) of NADH dehydrogenase proton translocation (module P) & original description: | Symbols: NAD5A, NAD5.1, NAD5 | NADH dehydrogenase 5A | chrM:140724-142998 REVERSE LENGTH=1446'	T	0.1799	0.638769	0.766997	-0.0989038	0.860139	0.942338	0.441192	0.431588	0.674729	0.541062	0.492362	0.999987
at2g07731.1				'2.4.1.3.7'	'Cellular respiration.oxidative phosphorylation.NADH dehydrogenase complex.module P (proton translocation).component *(ND6/NQO10)'	'at2g07731.1'	'mercator4v5.0: component *(ND6/NQO10) of NADH dehydrogenase proton translocation (module P) & original description: | Symbols: | pseudogene, similar to NADH-ubiquinone oxidoreductase chain 6 (EC 1.6.5.3). (Field mustard), blastp match of 96% identity and 3.7e-99 P-value to SP|Q01825|NU6M_ARATH NADH-ubiquinone oxidoreductase chain 6 (EC 1.6.5.3). (Field mustard) {Brassica campestris} | chr2:34671…	T	0.186677	0.450575	0.611113	0.218652	0.568242	0.786685	0.153007	0.689546	0.853932	-0.064617	0.904535	0.999987
atmg00270.1				'2.4.1.3.7'	'Cellular respiration.oxidative phosphorylation.NADH dehydrogenase complex.module P (proton translocation).component *(ND6/NQO10)'	'atmg00270.1'	'mercator4v5.0: component *(ND6/NQO10) of NADH dehydrogenase proton translocation (module P) & original description: | Symbols: NAD6 | NADH dehydrogenase 6 | chrM:76642-77259 REVERSE LENGTH=618'	T	0.12905	0.700159	0.811022	0.451596	0.348578	0.61442	-0.169011	0.725511	0.872443	-0.619361	0.359899	0.999987
				'2.4.1.4'	'Cellular respiration.oxidative phosphorylation.NADH dehydrogenase complex.non-core modules'	''	''
				'2.4.1.4.1'	'Cellular respiration.oxidative phosphorylation.NADH dehydrogenase complex.non-core modules.alpha subcomplex'	''	''
at3g08610.1				'2.4.1.4.1.1'	'Cellular respiration.oxidative phosphorylation.NADH dehydrogenase complex.non-core modules.alpha subcomplex.component *(NDUFA1/MWFE)'	'at3g08610.1'	'mercator4v5.0: component *(NDUFA1/MWFE) of NADH dehydrogenase alpha subcomplex & original description: | Symbols: | unknown protein; Has 40 Blast hits to 40 proteins in 15 species: Archae - 0; Bacteria - 0; Metazoa - 0; Fungi - 0; Plants - 40; Viruses - 0; Other Eukaryotes - 0 (source: NCBI BLink). | chr3:2615426-2616803 REVERSE LENGTH=522'	T	0.761683	0.000537054	0.00264387	0.854157	0.0122341	0.0660051	0.674311	0.0469577	0.165637	-0.178499	0.7087	0.999987
at5g47890.1				'2.4.1.4.1.2'	'Cellular respiration.oxidative phosphorylation.NADH dehydrogenase complex.non-core modules.alpha subcomplex.component *(NDUFA2/B8)'	'at5g47890.1'	'mercator4v5.0: component *(NDUFA2/B8) of NADH dehydrogenase alpha subcomplex & original description: | Symbols: | NADH-ubiquinone oxidoreductase B8 subunit, putative | chr5:19388737-19390629 FORWARD LENGTH=583'	T	-0.181118	0.420827	0.582259	-0.21731	0.5366	0.764402	-0.14943	0.669463	0.843219	0.0690251	0.888541	0.999987
at2g46540.1				'2.4.1.4.1.3'	'Cellular respiration.oxidative phosphorylation.NADH dehydrogenase complex.non-core modules.alpha subcomplex.component *(NDUFA3/B9)'	'at2g46540.1'	'mercator4v5.0: component *(NDUFA3/B9) of NADH dehydrogenase complex & original description: | Symbols: | unknown protein; FUNCTIONS IN: molecular_function unknown; INVOLVED IN: biological_process unknown; LOCATED IN: mitochondrion, membrane; EXPRESSED IN: 25 plant structures; EXPRESSED DURING: 16 growth stages; Has 42 Blast hits to 42 proteins in 11 species: Archae - 0; Bacteria - 0; Metazoa - 0…	T	0.741622	0.00189393	0.007927	0.955445	0.00754779	0.045523	0.547393	0.12097	0.317038	-0.406811	0.413205	0.999987
at4g28005.1				'2.4.1.4.1.4'	'Cellular respiration.oxidative phosphorylation.NADH dehydrogenase complex.non-core modules.alpha subcomplex.component *(NDUFA5/B13)'	'at4g28005.1'	'mercator4v5.0: component *(NDUFA5/B13) of NADH dehydrogenase alpha subcomplex & original description: | Symbols: | BEST Arabidopsis thaliana protein match is: NADH-ubiquinone oxidoreductase-related (TAIR:AT5G52840.1); Has 37 Blast hits to 37 proteins in 15 species: Archae - 0; Bacteria - 0; Metazoa - 2; Fungi - 0; Plants - 33; Viruses - 0; Other Eukaryotes - 2 (source: NCBI BLink). | chr4:139296…	T	-0.0733334	0.952185	0.973487	-1.19905	0.523623	0.755613	1.05311	0.544203	0.761997	2.25206	0.367645	0.999987
at5g52840.1				'2.4.1.4.1.4'	'Cellular respiration.oxidative phosphorylation.NADH dehydrogenase complex.non-core modules.alpha subcomplex.component *(NDUFA5/B13)'	'at5g52840.1'	'mercator4v5.0: component *(NDUFA5/B13) of NADH dehydrogenase alpha subcomplex & original description: | Symbols: | NADH-ubiquinone oxidoreductase-related | chr5:21413646-21415006 FORWARD LENGTH=794'	T	0.866653	0.000326056	0.00170896	0.858179	0.022191	0.103026	0.875283	0.0194429	0.0863759	0.0184651	0.972032	0.999987
at3g12260.1				'2.4.1.4.1.5'	'Cellular respiration.oxidative phosphorylation.NADH dehydrogenase complex.non-core modules.alpha subcomplex.component *(NDUFA6/B14)'	'at3g12260.1'	'mercator4v5.0: component *(NDUFA6/B14) of NADH dehydrogenase alpha subcomplex & original description: | Symbols: | LYR family of Fe/S cluster biogenesis protein | chr3:3908940-3910420 REVERSE LENGTH=797'	T	0.784243	0.0015644	0.00671955	0.885106	0.0202046	0.0960419	0.686309	0.0706725	0.220697	-0.197567	0.711312	0.999987
at5g08060.1				'2.4.1.4.1.6'	'Cellular respiration.oxidative phosphorylation.NADH dehydrogenase complex.non-core modules.alpha subcomplex.component *(NDUFA7/B14.5a)'	'at5g08060.1'	'mercator4v5.0: component *(NDUFA7/B14.5a) of NADH dehydrogenase complex & original description: | Symbols: | unknown protein; FUNCTIONS IN: molecular_function unknown; INVOLVED IN: biological_process unknown; LOCATED IN: mitochondrion; EXPRESSED IN: 24 plant structures; EXPRESSED DURING: 16 growth stages; Has 42 Blast hits to 42 proteins in 17 species: Archae - 0; Bacteria - 0; Metazoa - 0; Fung…	T	0.962527	4.707e-06	3.75467e-05	1.02219	0.00187107	0.0149782	0.904176	0.0058198	0.034069	-0.116716	0.800189	0.999987
at3g06310.1				'2.4.1.4.1.7'	'Cellular respiration.oxidative phosphorylation.NADH dehydrogenase complex.non-core modules.alpha subcomplex.component *(NDUFA8/PGIV)'	'at3g06310.1'	'mercator4v5.0: component *(NDUFA8/PGIV) of NADH dehydrogenase alpha subcomplex & original description: | Symbols: | Cox19-like CHCH family protein | chr3:1912968-1914392 REVERSE LENGTH=754'	T	0.111086	0.655534	0.778661	0.0597791	0.877633	0.950239	0.173243	0.650823	0.831063	0.114618	0.831307	0.999987
at5g18800.1				'2.4.1.4.1.7'	'Cellular respiration.oxidative phosphorylation.NADH dehydrogenase complex.non-core modules.alpha subcomplex.component *(NDUFA8/PGIV)'	'at5g18800.1'	'mercator4v5.0: component *(NDUFA8/PGIV) of NADH dehydrogenase alpha subcomplex & original description: | Symbols: | Cox19-like CHCH family protein | chr5:6267078-6268638 FORWARD LENGTH=670'	T	0.686727	0.00280322	0.0111059	0.778023	0.029597	0.126757	0.601973	0.0903481	0.260641	-0.174714	0.726755	0.999987
at2g20360.1				'2.4.1.4.1.8'	'Cellular respiration.oxidative phosphorylation.NADH dehydrogenase complex.non-core modules.alpha subcomplex.component *(NDUFA9/39kDa)'	'at2g20360.1'	'mercator4v5.0: component *(NDUFA9/39kDa) of NADH dehydrogenase alpha subcomplex & original description: | Symbols: | NAD(P)-binding Rossmann-fold superfamily protein | chr2:8785988-8789473 FORWARD LENGTH=1666'	T	0.744079	1.46502e-06	1.30187e-05	0.667041	0.00671371	0.0415415	0.823952	0.000783449	0.00661247	0.15818	0.647174	0.999987
at2g42210.2				'2.4.1.4.1.9'	'Cellular respiration.oxidative phosphorylation.NADH dehydrogenase complex.non-core modules.alpha subcomplex.component *(NDUFA11/B14.7)'	'at2g42210.2'	'mercator4v5.0: component *(NDUFA11/B14.7) of NADH dehydrogenase alpha subcomplex & original description: | Symbols: ATOEP16-3, OEP16-3 | Mitochondrial import inner membrane translocase subunit Tim17/Tim22/Tim23 family protein | chr2:17590276-17591852 FORWARD LENGTH=1107'	T	-0.0963297	0.601473	0.738684	0.092663	0.729921	0.879656	-0.276008	0.299744	0.550542	-0.367438	0.327518	0.999987
at3g03100.1				'2.4.1.4.1.10'	'Cellular respiration.oxidative phosphorylation.NADH dehydrogenase complex.non-core modules.alpha subcomplex.component *(NDUFA12/B17.2)'	'at3g03100.1'	'mercator4v5.0: component *(NDUFA12/B17.2) of NADH dehydrogenase alpha subcomplex & original description: | Symbols: | NADH:ubiquinone oxidoreductase, 17.2kDa subunit | chr3:705381-707651 REVERSE LENGTH=736'	T	0.330101	0.20935	0.357335	0.13839	0.723692	0.876326	0.524389	0.179587	0.407545	0.387236	0.481343	0.999987
at1g04630.1				'2.4.1.4.1.11'	'Cellular respiration.oxidative phosphorylation.NADH dehydrogenase complex.non-core modules.alpha subcomplex.component *(NDUFA13/B16.6)'	'at1g04630.1'	'mercator4v5.0: component *(NDUFA13/B16.6) of NADH dehydrogenase alpha subcomplex & original description: | Symbols: MEE4 | GRIM-19 protein | chr1:1289734-1291112 REVERSE LENGTH=745'	T	-0.0264897	0.872691	0.923805	0.0653572	0.805313	0.919254	-0.106622	0.682423	0.850116	-0.170891	0.641869	0.999987
at2g33220.1				'2.4.1.4.1.11'	'Cellular respiration.oxidative phosphorylation.NADH dehydrogenase complex.non-core modules.alpha subcomplex.component *(NDUFA13/B16.6)'	'at2g33220.1'	'mercator4v5.0: component *(NDUFA13/B16.6) of NADH dehydrogenase alpha subcomplex & original description: | Symbols: | GRIM-19 protein | chr2:14078851-14080157 FORWARD LENGTH=783'	T	0.102563	0.55456	0.702028	0.020429	0.940449	0.976989	0.188404	0.488587	0.720614	0.169083	0.659059	0.999987
				'2.4.1.4.2'	'Cellular respiration.oxidative phosphorylation.NADH dehydrogenase complex.non-core modules.beta subcomplex'	''	''
at4g16450.1				'2.4.1.4.2.1'	'Cellular respiration.oxidative phosphorylation.NADH dehydrogenase complex.non-core modules.beta subcomplex.component *(NDUFB1/MNLL)'	'at4g16450.1'	'mercator4v5.0: component *(NDUFB1/MNLL) of NADH dehydrogenase beta subcomplex & original description: | Symbols: | unknown protein; FUNCTIONS IN: molecular_function unknown; INVOLVED IN: photorespiration; LOCATED IN: mitochondrion, mitochondrial membrane, mitochondrial respiratory chain complex I, respiratory chain complex I, membrane; EXPRESSED IN: 25 plant structures; EXPRESSED DURING: 15 grow…	T	0.656781	0.0161832	0.0488621	0.863187	0.0343691	0.140311	0.458803	0.259427	0.506811	-0.40308	0.48064	0.999987
at1g76200.1				'2.4.1.4.2.2'	'Cellular respiration.oxidative phosphorylation.NADH dehydrogenase complex.non-core modules.beta subcomplex.component *(NDUFB2/AGGG)'	'at1g76200.1'	'mercator4v5.0: component *(NDUFB2/AGGG) of NADH dehydrogenase beta subcomplex & original description: | Symbols: | unknown protein; Has 96 Blast hits to 96 proteins in 48 species: Archae - 0; Bacteria - 0; Metazoa - 0; Fungi - 47; Plants - 38; Viruses - 0; Other Eukaryotes - 11 (source: NCBI BLink). | chr1:28593250-28594742 FORWARD LENGTH=559'	T	0.464981	0.156522	0.289783	0.632193	0.198946	0.448688	0.302025	0.538557	0.757476	-0.328892	0.633712	0.999987
at1g14450.1				'2.4.1.4.2.3'	'Cellular respiration.oxidative phosphorylation.NADH dehydrogenase complex.non-core modules.beta subcomplex.component *(NDUFB3/B12)'	'at1g14450.1'	'mercator4v5.0: component *(NDUFB3/B12) of NADH dehydrogenase beta subcomplex & original description: | Symbols: | NADH dehydrogenase (ubiquinone)s | chr1:4946218-4947576 REVERSE LENGTH=535'	T	1.31579	0.000176586	0.00099093	1.55145	0.00278621	0.020645	1.07303	0.0385395	0.143677	-0.47731	0.511728	0.999987
at2g02510.1				'2.4.1.4.2.3'	'Cellular respiration.oxidative phosphorylation.NADH dehydrogenase complex.non-core modules.beta subcomplex.component *(NDUFB3/B12)'	'at2g02510.1'	'mercator4v5.0: component *(NDUFB3/B12) of NADH dehydrogenase beta subcomplex & original description: | Symbols: | NADH dehydrogenase (ubiquinone)s | chr2:673305-674740 FORWARD LENGTH=506'	T	0.857684	0.000114352	0.000673616	0.980911	0.00403219	0.0276536	0.742652	0.0279415	0.11344	-0.236937	0.618766	0.999987
at2g31490.1				'2.4.1.4.2.4'	'Cellular respiration.oxidative phosphorylation.NADH dehydrogenase complex.non-core modules.beta subcomplex.component *(NDUFB4/B15)'	'at2g31490.1'	'mercator4v5.0: component *(NDUFB4/B15) of NADH dehydrogenase beta subcomplex & original description: | Symbols: | unknown protein; Has 55 Blast hits to 55 proteins in 15 species: Archae - 0; Bacteria - 0; Metazoa - 0; Fungi - 0; Plants - 55; Viruses - 0; Other Eukaryotes - 0 (source: NCBI BLink). | chr2:13411983-13413246 FORWARD LENGTH=537'	T	0.896974	0.0104085	0.0338843	1.071	0.0416103	0.161906	0.732937	0.162487	0.382583	-0.336585	0.647772	0.999987
at1g67785.1				'2.4.1.4.2.5'	'Cellular respiration.oxidative phosphorylation.NADH dehydrogenase complex.non-core modules.beta subcomplex.component *(NDUFB5/SGDH)'	'at1g67785.1'	'mercator4v5.0: component *(NDUFB5/SGDH) of NADH dehydrogenase beta subcomplex & original description: | Symbols: | unknown protein; Has 30 Blast hits to 30 proteins in 12 species: Archae - 0; Bacteria - 0; Metazoa - 0; Fungi - 0; Plants - 30; Viruses - 0; Other Eukaryotes - 0 (source: NCBI BLink). | chr1:25416069-25416984 REVERSE LENGTH=223'	T	0.6851	0.0109999	0.0355299	0.515274	0.201241	0.451453	0.862803	0.0323596	0.126511	0.348868	0.537689	0.999987
at2g02050.1				'2.4.1.4.2.6'	'Cellular respiration.oxidative phosphorylation.NADH dehydrogenase complex.non-core modules.beta subcomplex.component *(NDUFB7/B18)'	'at2g02050.1'	'mercator4v5.0: component *(NDUFB7/B18) of NADH dehydrogenase beta subcomplex & original description: | Symbols: | NADH-ubiquinone oxidoreductase B18 subunit, putative | chr2:489966-491995 FORWARD LENGTH=647'	T	0.443815	0.0049775	0.0181771	0.505309	0.0508493	0.185837	0.388077	0.129356	0.33091	-0.116208	0.747415	0.999987
at5g47570.1				'2.4.1.4.2.7'	'Cellular respiration.oxidative phosphorylation.NADH dehydrogenase complex.non-core modules.beta subcomplex.component *(NDUFB8/ASHI)'	'at5g47570.1'	'mercator4v5.0: component *(NDUFB8/ASHI) of NADH dehydrogenase beta subcomplex & original description: | Symbols: | unknown protein; Has 30201 Blast hits to 17322 proteins in 780 species: Archae - 12; Bacteria - 1396; Metazoa - 17338; Fungi - 3422; Plants - 5037; Viruses - 0; Other Eukaryotes - 2996 (source: NCBI BLink). | chr5:19292608-19294737 REVERSE LENGTH=710'	T	0.420562	0.0986813	0.204479	0.520149	0.185226	0.430541	0.325829	0.404366	0.650147	-0.193098	0.725229	0.999987
at4g34700.1				'2.4.1.4.2.8'	'Cellular respiration.oxidative phosphorylation.NADH dehydrogenase complex.non-core modules.beta subcomplex.component *(NDUFB9/B22)'	'at4g34700.1'	'mercator4v5.0: component *(NDUFB9/B22) of NADH dehydrogenase beta subcomplex & original description: | Symbols: CIB22, AtCIB22 | LYR family of Fe/S cluster biogenesis protein | chr4:16556825-16558846 FORWARD LENGTH=746'	T	0.592701	0.00604544	0.0214372	0.655091	0.0526661	0.190518	0.533929	0.112859	0.302734	-0.119838	0.800442	0.999987
at1g49140.1				'2.4.1.4.2.9'	'Cellular respiration.oxidative phosphorylation.NADH dehydrogenase complex.non-core modules.beta subcomplex.component *(NDUFB10/PDSW)'	'at1g49140.1'	'mercator4v5.0: component *(NDUFB10/PDSW) of NADH dehydrogenase beta subcomplex & original description: | Symbols: | Complex I subunit NDUFS6 | chr1:18176772-18178298 REVERSE LENGTH=619'	T	-0.259116	0.2912	0.452031	-0.380807	0.317487	0.584461	-0.143003	0.703669	0.861332	0.239147	0.652456	0.999987
at3g18410.1				'2.4.1.4.2.9'	'Cellular respiration.oxidative phosphorylation.NADH dehydrogenase complex.non-core modules.beta subcomplex.component *(NDUFB10/PDSW)'	'at3g18410.1'	'mercator4v5.0: component *(NDUFB10/PDSW) of NADH dehydrogenase beta subcomplex & original description: | Symbols: | Complex I subunit NDUFS6 | chr3:6323162-6324579 FORWARD LENGTH=591'	T	1.08729	0.000121198	0.000708113	1.08142	0.0128369	0.0683511	1.09388	0.0118294	0.0592015	0.0138994	0.981826	0.999987
at2g42310.1				'2.4.1.4.2.10'	'Cellular respiration.oxidative phosphorylation.NADH dehydrogenase complex.non-core modules.beta subcomplex.component *(NDUFB11/ESSS)'	'at2g42310.1'	'mercator4v5.0: component *(NDUFB11/ESSS) of NADH dehydrogenase beta subcomplex & original description: | Symbols: | unknown protein; BEST Arabidopsis thaliana protein match is: unknown protein (TAIR:AT3G57785.1); Has 115 Blast hits to 115 proteins in 48 species: Archae - 0; Bacteria - 0; Metazoa - 4; Fungi - 44; Plants - 67; Viruses - 0; Other Eukaryotes - 0 (source: NCBI BLink). | chr2:17625212…	T	0.538384	0.0645528	0.147438	0.750723	0.0831133	0.259476	0.332473	0.441777	0.682617	-0.417055	0.491956	0.999987
at3g57785.1				'2.4.1.4.2.10'	'Cellular respiration.oxidative phosphorylation.NADH dehydrogenase complex.non-core modules.beta subcomplex.component *(NDUFB11/ESSS)'	'at3g57785.1'	'mercator4v5.0: component *(NDUFB11/ESSS) of NADH dehydrogenase beta subcomplex & original description: | Symbols: | unknown protein; BEST Arabidopsis thaliana protein match is: unknown protein (TAIR:AT2G42310.1); Has 121 Blast hits to 121 proteins in 51 species: Archae - 0; Bacteria - 0; Metazoa - 4; Fungi - 48; Plants - 67; Viruses - 0; Other Eukaryotes - 2 (source: NCBI BLink). | chr3:21404574…	T	-0.0445056	0.852759	0.911301	0.0338104	0.927383	0.970859	-0.121152	0.740771	0.881097	-0.153761	0.765145	0.999987
at5g67590.1				'2.4.1.4.3'	'Cellular respiration.oxidative phosphorylation.NADH dehydrogenase complex.non-core modules.component *(NDUFS4/18kDa)'	'at5g67590.1'	'mercator4v5.0: non-core component *(NDUFS4/18kDa) of NADH dehydrogenase complex & original description: | Symbols: FRO1 | NADH-ubiquinone oxidoreductase-related | chr5:26958001-26959557 FORWARD LENGTH=738'	T	0.32817	0.371805	0.535765	0.563527	0.299042	0.566028	0.0975553	0.857051	0.940139	-0.464941	0.541159	0.999987
at2g47690.1				'2.4.1.4.4'	'Cellular respiration.oxidative phosphorylation.NADH dehydrogenase complex.non-core modules.component *(NDUFS5/15kDa)'	'at2g47690.1'	'mercator4v5.0: non-core component *(NDUFS5/15kDa) of NADH dehydrogenase complex & original description: | Symbols: | NADH-ubiquinone oxidoreductase-related | chr2:19551263-19552358 FORWARD LENGTH=663'	T	0.976525	0.0558049	0.131509	1.38341	0.0617011	0.211922	0.605975	0.412248	0.657171	-0.775777	0.454487	0.999987
at3g62790.1				'2.4.1.4.4'	'Cellular respiration.oxidative phosphorylation.NADH dehydrogenase complex.non-core modules.component *(NDUFS5/15kDa)'	'at3g62790.1'	'mercator4v5.0: non-core component *(NDUFS5/15kDa) of NADH dehydrogenase complex & original description: | Symbols: | NADH-ubiquinone oxidoreductase-related | chr3:23223061-23224308 REVERSE LENGTH=599'	T	0.710855	0.124759	0.244339	1.4642	0.0153154	0.0781562	0.041229	0.945093	0.979847	-1.4214	0.0914818	0.999987
at3g03070.1				'2.4.1.4.5'	'Cellular respiration.oxidative phosphorylation.NADH dehydrogenase complex.non-core modules.component *(NDUFS6/13kDa)'	'at3g03070.1'	'mercator4v5.0: non-core component *(NDUFS6/13kDa) of NADH dehydrogenase complex & original description: | Symbols: | NADH-ubiquinone oxidoreductase-related | chr3:696299-698156 REVERSE LENGTH=714'	T	0.754111	0.000519451	0.00256705	0.733797	0.0315636	0.132525	0.777273	0.0226362	0.0967049	0.0448296	0.925433	0.999987
at4g00585.1				'2.4.1.4.6'	'Cellular respiration.oxidative phosphorylation.NADH dehydrogenase complex.non-core modules.component *(NDUFC1/KFYI)'	'at4g00585.1'	'mercator4v5.0: component *(NDUFC1/KFYI) of NADH dehydrogenase complex & original description: | Symbols: | unknown protein; Has 47 Blast hits to 47 proteins in 22 species: Archae - 0; Bacteria - 0; Metazoa - 3; Fungi - 7; Plants - 33; Viruses - 0; Other Eukaryotes - 4 (source: NCBI BLink). | chr4:250955-252598 REVERSE LENGTH=624'	T	0.843593	0.000532385	0.002623	0.968772	0.00955711	0.0546311	0.724701	0.0515966	0.176746	-0.242673	0.642997	0.999987
at4g20150.1				'2.4.1.4.7'	'Cellular respiration.oxidative phosphorylation.NADH dehydrogenase complex.non-core modules.component *(NDUFC2/B14.5b)'	'at4g20150.1'	'mercator4v5.0: component *(NDUFC2/B14.5b) of NADH dehydrogenase complex & original description: | Symbols: | unknown protein; FUNCTIONS IN: molecular_function unknown; INVOLVED IN: biological_process unknown; LOCATED IN: mitochondrion, plasma membrane, mitochondrial respiratory chain complex I, respiratory chain complex I; EXPRESSED IN: 24 plant structures; EXPRESSED DURING: 15 growth stages; Ha…	T	1.04849	0.000347323	0.00180299	1.43738	0.000300462	0.00336896	0.684037	0.0843925	0.249125	-0.752012	0.177428	0.999987
at1g67350.1				'2.4.1.4.8'	'Cellular respiration.oxidative phosphorylation.NADH dehydrogenase complex.non-core modules.component *(P1)'	'at1g67350.1'	'mercator4v5.0: component *(P1) of NADH dehydrogenase complex & original description: | Symbols: | unknown protein; Has 2 Blast hits to 2 proteins in 1 species: Archae - 0; Bacteria - 0; Metazoa - 0; Fungi - 0; Plants - 2; Viruses - 0; Other Eukaryotes - 0 (source: NCBI BLink). | chr1:25235271-25236878 FORWARD LENGTH=862'	T	0.652355	0.000147822	0.000845842	0.708892	0.0100734	0.0568988	0.600385	0.0285439	0.115356	-0.107201	0.781393	0.999987
at2g27730.1				'2.4.1.4.9'	'Cellular respiration.oxidative phosphorylation.NADH dehydrogenase complex.non-core modules.component *(P2)'	'at2g27730.1'	'mercator4v5.0: component *(P2) of NADH dehydrogenase complex & original description: | Symbols: | copper ion binding | chr2:11819829-11821878 REVERSE LENGTH=667'	T	1.10901	7.19665e-14	2.02244e-12	1.07997	8.48951e-06	0.000168425	1.14118	2.41564e-06	4.78157e-05	0.0624728	0.854599	0.999987
				'2.4.1.4.10'	'Cellular respiration.oxidative phosphorylation.NADH dehydrogenase complex.non-core modules.carbonic anhydrase module'	''	''
at1g47260.1				'2.4.1.4.10.1'	'Cellular respiration.oxidative phosphorylation.NADH dehydrogenase complex.non-core modules.carbonic anhydrase module.component *(CA)'	'at1g47260.1'	'mercator4v5.0: component *(CA) of NADH dehydrogenase carbonic anhydrase module & original description: | Symbols: APFI, GAMMA CA2 | gamma carbonic anhydrase 2 | chr1:17321173-17323484 REVERSE LENGTH=1185'	T	0.505103	0.00217833	0.00893943	0.397607	0.119986	0.329368	0.614924	0.0158559	0.0739305	0.218536	0.542936	0.999987
at1g19580.1				'2.4.1.4.10.1'	'Cellular respiration.oxidative phosphorylation.NADH dehydrogenase complex.non-core modules.carbonic anhydrase module.component *(CA)'	'at1g19580.1'	'mercator4v5.0: component *(CA) of NADH dehydrogenase carbonic anhydrase module & original description: | Symbols: GAMMA CA1 | gamma carbonic anhydrase 1 | chr1:6774763-6777456 FORWARD LENGTH=1366'	T	0.517017	0.00739965	0.0254225	0.428146	0.154987	0.385496	0.604804	0.0436611	0.157299	0.177835	0.672919	0.999987
at5g66510.2				'2.4.1.4.10.1'	'Cellular respiration.oxidative phosphorylation.NADH dehydrogenase complex.non-core modules.carbonic anhydrase module.component *(CA)'	'at5g66510.2'	'mercator4v5.0: component *(CA) of NADH dehydrogenase carbonic anhydrase module & original description: | Symbols: GAMMA CA3 | gamma carbonic anhydrase 3 | chr5:26549704-26551604 REVERSE LENGTH=1230'	T	0.461662	0.0141133	0.0436373	0.342734	0.233561	0.492853	0.586719	0.0408091	0.149562	0.245123	0.543273	0.999987
at1g47260.1				'2.4.1.4.10.2'	'Cellular respiration.oxidative phosphorylation.NADH dehydrogenase complex.non-core modules.carbonic anhydrase module.component *(CAL)'	'at1g47260.1'	'mercator4v5.0: component *(CAL) of NADH dehydrogenase carbonic anhydrase module & original description: | Symbols: APFI, GAMMA CA2 | gamma carbonic anhydrase 2 | chr1:17321173-17323484 REVERSE LENGTH=1185'	T	0.505103	0.00217833	0.00893943	0.397607	0.119986	0.329368	0.614924	0.0158559	0.0739305	0.218536	0.542936	0.999987
at1g19580.1				'2.4.1.4.10.2'	'Cellular respiration.oxidative phosphorylation.NADH dehydrogenase complex.non-core modules.carbonic anhydrase module.component *(CAL)'	'at1g19580.1'	'mercator4v5.0: component *(CAL) of NADH dehydrogenase carbonic anhydrase module & original description: | Symbols: GAMMA CA1 | gamma carbonic anhydrase 1 | chr1:6774763-6777456 FORWARD LENGTH=1366'	T	0.517017	0.00739965	0.0254225	0.428146	0.154987	0.385496	0.604804	0.0436611	0.157299	0.177835	0.672919	0.999987
at3g48680.1				'2.4.1.4.10.2'	'Cellular respiration.oxidative phosphorylation.NADH dehydrogenase complex.non-core modules.carbonic anhydrase module.component *(CAL)'	'at3g48680.1'	'mercator4v5.0: component *(CAL) of NADH dehydrogenase carbonic anhydrase module & original description: | Symbols: GAMMA CAL2 | gamma carbonic anhydrase-like 2 | chr3:18035011-18037041 FORWARD LENGTH=1135'	T	-0.21133	0.500453	0.655856	-0.270196	0.573287	0.790286	-0.162037	0.734635	0.877849	0.109161	0.870973	0.999987
at5g66510.2				'2.4.1.4.10.2'	'Cellular respiration.oxidative phosphorylation.NADH dehydrogenase complex.non-core modules.carbonic anhydrase module.component *(CAL)'	'at5g66510.2'	'mercator4v5.0: component *(CAL) of NADH dehydrogenase carbonic anhydrase module & original description: | Symbols: GAMMA CA3 | gamma carbonic anhydrase 3 | chr5:26549704-26551604 REVERSE LENGTH=1230'	T	0.461662	0.0141133	0.0436373	0.342734	0.233561	0.492853	0.586719	0.0408091	0.149562	0.245123	0.543273	0.999987
at5g63510.2				'2.4.1.4.10.2'	'Cellular respiration.oxidative phosphorylation.NADH dehydrogenase complex.non-core modules.carbonic anhydrase module.component *(CAL)'	'at5g63510.2'	'mercator4v5.0: component *(CAL) of NADH dehydrogenase carbonic anhydrase module & original description: | Symbols: GAMMA CAL1 | gamma carbonic anhydrase like 1 | chr5:25423967-25425871 FORWARD LENGTH=1186'	T	0.742769	0.00271343	0.0108134	0.782445	0.0421636	0.163373	0.705414	0.0655514	0.209196	-0.075622	0.888471	0.999987
at3g07480.1				'2.4.1.4.11'	'Cellular respiration.oxidative phosphorylation.NADH dehydrogenase complex.non-core modules.component *(C1-Fd)'	'at3g07480.1'	'mercator4v5.0: component *(C1-Fd) of NADH dehydrogenase complex & original description: | Symbols: | 2Fe-2S ferredoxin-like superfamily protein | chr3:2388952-2389811 FORWARD LENGTH=860'	T	0.880157	0.00344602	0.0132397	0.83003	0.0711076	0.233299	0.926352	0.0434979	0.156961	0.0975387	0.879697	0.999987
				'2.4.1.5'	'Cellular respiration.oxidative phosphorylation.NADH dehydrogenase complex.assembly'	''	''
at1g76060.1				'2.4.1.5.1'	'Cellular respiration.oxidative phosphorylation.NADH dehydrogenase complex.assembly.assembly factor *(CIAF1)'	'at1g76060.1'	'mercator4v5.0: assembly factor of NADH dehydrogenase complex *(CIAF1) & original description: | Symbols: EMB1793 | LYR family of Fe/S cluster biogenesis protein | chr1:28543100-28543850 REVERSE LENGTH=751'	T	-0.0776165	0.722063	0.825996	0.00974696	0.977326	0.99051	-0.170953	0.608739	0.80593	-0.17965	0.703276	0.999987
at1g72420.1				'2.4.1.5.2'	'Cellular respiration.oxidative phosphorylation.NADH dehydrogenase complex.assembly.assembly factor *(NDUFAF1)'	'at1g72420.1'	'mercator4v5.0: assembly factor of NADH dehydrogenase complex *(NDUFAF1) & original description: | Symbols: | NADH:ubiquinone oxidoreductase intermediate-associated protein 30 | chr1:27261194-27263669 REVERSE LENGTH=900'	T	0.297418	0.20879	0.356791	0.588462	0.0870894	0.267582	0.0358624	0.913889	0.965944	-0.551633	0.240096	0.999987
at1g17350.2				'2.4.1.5.2'	'Cellular respiration.oxidative phosphorylation.NADH dehydrogenase complex.assembly.assembly factor *(NDUFAF1)'	'at1g17350.2'	'mercator4v5.0: assembly factor of NADH dehydrogenase complex *(NDUFAF1) & original description: | Symbols: | NADH:ubiquinone oxidoreductase intermediate-associated protein 30 | chr1:5941784-5944463 FORWARD LENGTH=917'	T	0.5848	0.071702	0.159904	0.576954	0.247644	0.509694	0.603082	0.223104	0.464311	0.0275413	0.968403	0.999987
at4g26965.1				'2.4.1.5.3'	'Cellular respiration.oxidative phosphorylation.NADH dehydrogenase complex.assembly.assembly factor *(NDUFAF2)'	'at4g26965.1'	'mercator4v5.0: assembly factor of NADH dehydrogenase complex *(NDUFAF2) & original description: | Symbols: | NADH:ubiquinone oxidoreductase, 17.2kDa subunit | chr4:13539642-13542397 FORWARD LENGTH=986'	T	0.250346	0.376529	0.540752	0.535301	0.191042	0.438385	-0.0223157	0.956496	0.984456	-0.556388	0.329434	0.999987
at2g44525.1				'2.4.1.5.4'	'Cellular respiration.oxidative phosphorylation.NADH dehydrogenase complex.assembly.assembly factor *(NDUFAF3)'	'at2g44525.1'	'mercator4v5.0: assembly factor of NADH dehydrogenase complex *(NDUFAF3) & original description: | Symbols: | Protein of unknown function (DUF498/DUF598) | chr2:18382070-18383513 FORWARD LENGTH=766'	T	0.0746666	0.805778	0.882736	0.046324	0.920595	0.968586	0.0979035	0.831728	0.927379	0.0527632	0.93493	0.999987
at3g60150.1				'2.4.1.5.4'	'Cellular respiration.oxidative phosphorylation.NADH dehydrogenase complex.assembly.assembly factor *(NDUFAF3)'	'at3g60150.1'	'mercator4v5.0: assembly factor of NADH dehydrogenase complex *(NDUFAF3) & original description: | Symbols: | Protein of unknown function (DUF498/DUF598) | chr3:22222105-22223512 FORWARD LENGTH=722'	T	-0.733779	0.0962677	0.200689	-1.04164	0.119812	0.329124	-0.509594	0.437734	0.679668	0.53312	0.557608	0.999987
at3g60972.1				'2.4.1.5.4'	'Cellular respiration.oxidative phosphorylation.NADH dehydrogenase complex.assembly.assembly factor *(NDUFAF3)'	'at3g60972.1'	'mercator4v5.0: assembly factor of NADH dehydrogenase complex *(NDUFAF3) & original description: | Symbols: | other RNA | chr3:22561916-22562576 REVERSE LENGTH=386'	T	1.46034	0.519311	0.671699	0.944776	0.794019	NA	2.14144	0.571275	NA	1.20023	0.815354	0.999987
at3g21400.1				'2.4.1.5.5'	'Cellular respiration.oxidative phosphorylation.NADH dehydrogenase complex.assembly.assembly factor *(NDUFAF4)'	'at3g21400.1'	'mercator4v5.0: assembly factor of NADH dehydrogenase complex *(NDUFAF4) & original description: | Symbols: | unknown protein; FUNCTIONS IN: molecular_function unknown; INVOLVED IN: N-terminal protein myristoylation; EXPRESSED IN: 22 plant structures; EXPRESSED DURING: 13 growth stages; Has 29 Blast hits to 29 proteins in 12 species: Archae - 0; Bacteria - 0; Metazoa - 2; Fungi - 0; Plants - 27; …	T	1.08448	6.27593e-05	0.000392837	1.18296	0.00531278	0.0345464	1.0055	0.0182411	0.0823872	-0.176212	0.766428	0.999987
at1g22800.1				'2.4.1.5.6'	'Cellular respiration.oxidative phosphorylation.NADH dehydrogenase complex.assembly.assembly factor *(NDUFAF5)'	'at1g22800.1'	'mercator4v5.0: assembly factor of NADH dehydrogenase complex *(NDUFAF5) & original description: | Symbols: | S-adenosyl-L-methionine-dependent methyltransferases superfamily protein | chr1:8071935-8074357 FORWARD LENGTH=1471'	T	0.666313	0.00477302	0.0175317	0.598219	0.102378	0.297462	0.745495	0.0404591	0.148711	0.148402	0.771301	0.999987
at1g62730.1				'2.4.1.5.7'	'Cellular respiration.oxidative phosphorylation.NADH dehydrogenase complex.assembly.assembly factor *(NDUFAF6)'	'at1g62730.1'	'mercator4v5.0: assembly factor of NADH dehydrogenase complex *(NDUFAF6) & original description: | Symbols: | Terpenoid synthases superfamily protein | chr1:23229059-23230736 REVERSE LENGTH=1251'	T	1.02255	1.89219e-05	0.000133322	1.18487	0.00105322	0.00933517	0.859519	0.0171427	0.0784963	-0.324281	0.519691	0.999987
at3g28700.1				'2.4.1.5.8'	'Cellular respiration.oxidative phosphorylation.NADH dehydrogenase complex.assembly.assembly factor *(NDUFAF7)'	'at3g28700.1'	'mercator4v5.0: assembly factor of NADH dehydrogenase complex *(NDUFAF7) & original description: | Symbols: | Protein of unknown function (DUF185) | chr3:10759559-10762114 FORWARD LENGTH=1717'	T	-0.150117	0.436881	0.597859	-0.155654	0.61658	0.815263	-0.138306	0.649086	0.830089	0.0181561	0.966001	0.999987
				'2.4.2'	'Cellular respiration.oxidative phosphorylation.alternative NAD(P)H dehydrogenase activities'	''	''
				'2.4.2.1'	'Cellular respiration.oxidative phosphorylation.alternative NAD(P)H dehydrogenase activities.type-II NAD(P)H dehydrogenase activities'	''	''
at1g07180.1				'2.4.2.1.1'	'Cellular respiration.oxidative phosphorylation.alternative NAD(P)H dehydrogenase activities.type-II NAD(P)H dehydrogenase activities.NAD(P)H dehydrogenase *(NDA)'	'at1g07180.1'	'mercator4v5.0: NAD(P)H dehydrogenase *(NDA) & original description: | Symbols: ATNDI1, NDA1 | alternative NAD(P)H dehydrogenase 1 | chr1:2204320-2206934 FORWARD LENGTH=1788'	T	-3.20532	9.0757e-20	4.90873e-18	-3.55541	1.66113e-12	1.43417e-10	-2.82909	1.52141e-08	5.40009e-07	0.727491	0.301778	0.999987
at2g29990.1				'2.4.2.1.1'	'Cellular respiration.oxidative phosphorylation.alternative NAD(P)H dehydrogenase activities.type-II NAD(P)H dehydrogenase activities.NAD(P)H dehydrogenase *(NDA)'	'at2g29990.1'	'mercator4v5.0: NAD(P)H dehydrogenase *(NDA) & original description: | Symbols: NDA2 | alternative NAD(P)H dehydrogenase 2 | chr2:12793340-12795913 REVERSE LENGTH=1749'	T	1.55533	0.000117284	0.000688545	1.50136	0.0137061	0.0719036	1.60094	0.00847896	0.0457247	0.100429	0.906365	0.999987
at2g20800.1				'2.4.2.1.2'	'Cellular respiration.oxidative phosphorylation.alternative NAD(P)H dehydrogenase activities.type-II NAD(P)H dehydrogenase activities.NAD(P)H dehydrogenase *(NDB)'	'at2g20800.1'	'mercator4v5.0: NAD(P)H dehydrogenase *(NDB) & original description: | Symbols: NDB4 | NAD(P)H dehydrogenase B4 | chr2:8953252-8955761 REVERSE LENGTH=1811'	T	2.52273	0.0105786	0.0343553	0.715191	0.457927	0.704964	5.86596	0.000433296	0.00403867	5.1492	0.00685194	0.999987
at4g28220.1				'2.4.2.1.2'	'Cellular respiration.oxidative phosphorylation.alternative NAD(P)H dehydrogenase activities.type-II NAD(P)H dehydrogenase activities.NAD(P)H dehydrogenase *(NDB)'	'at4g28220.1'	'mercator4v5.0: NAD(P)H dehydrogenase *(NDB) & original description: | Symbols: NDB1 | NAD(P)H dehydrogenase B1 | chr4:13992997-13995831 FORWARD LENGTH=1977'	T	-0.00263681	0.995957	0.997675	-0.209486	0.785335	0.908558	0.211719	0.782606	0.904746	0.422852	0.694572	0.999987
at4g21490.1				'2.4.2.1.2'	'Cellular respiration.oxidative phosphorylation.alternative NAD(P)H dehydrogenase activities.type-II NAD(P)H dehydrogenase activities.NAD(P)H dehydrogenase *(NDB)'	'at4g21490.1'	'mercator4v5.0: NAD(P)H dehydrogenase *(NDB) & original description: | Symbols: NDB3 | NAD(P)H dehydrogenase B3 | chr4:11436495-11439326 REVERSE LENGTH=1743'	T	-0.466057	0.238493	0.393819	-0.477471	0.470289	0.715174	-0.343826	0.592758	0.794429	0.133861	0.880629	0.999987
at4g05020.2				'2.4.2.1.2'	'Cellular respiration.oxidative phosphorylation.alternative NAD(P)H dehydrogenase activities.type-II NAD(P)H dehydrogenase activities.NAD(P)H dehydrogenase *(NDB)'	'at4g05020.2'	'mercator4v5.0: NAD(P)H dehydrogenase *(NDB) & original description: | Symbols: NDB2 | NAD(P)H dehydrogenase B2 | chr4:2572621-2576595 FORWARD LENGTH=2364'	T	1.88784	1.34387e-11	2.764e-10	1.7041	4.2026e-05	0.000649217	2.07729	5.93535e-07	1.38658e-05	0.374124	0.522203	0.999987
at5g08740.1				'2.4.2.1.3'	'Cellular respiration.oxidative phosphorylation.alternative NAD(P)H dehydrogenase activities.type-II NAD(P)H dehydrogenase activities.NAD(P)H dehydrogenase *(NDC)'	'at5g08740.1'	'mercator4v5.0: NAD(P)H dehydrogenase *(NDC) & original description: | Symbols: NDC1 | NAD(P)H dehydrogenase C1 | chr5:2848506-2851428 REVERSE LENGTH=1911'	T	-0.779604	0.00444911	0.0165362	-0.938524	0.0256497	0.114632	-0.6366	0.127204	0.327053	0.303033	0.60596	0.999987
at1g32350.1				'2.4.2.2'	'Cellular respiration.oxidative phosphorylation.alternative NAD(P)H dehydrogenase activities.alternative oxidase *(AOx)'	'at1g32350.1'	'mercator4v5.0: alternative oxidase *(AOx) & original description: | Symbols: AOX1D | alternative oxidase 1D | chr1:11666977-11668690 REVERSE LENGTH=1338'	T	2.87147	0.0526412	0.125545	4.40593	0.00842594	0.0495127	1.87573	0.242363	0.487516	-2.53044	0.271543	0.999987
at3g27620.1				'2.4.2.2'	'Cellular respiration.oxidative phosphorylation.alternative NAD(P)H dehydrogenase activities.alternative oxidase *(AOx)'	'at3g27620.1'	'mercator4v5.0: alternative oxidase *(AOx) & original description: | Symbols: AOX1C | alternative oxidase 1C | chr3:10229045-10230702 REVERSE LENGTH=1341'	T	0.893427	0.247475	0.404249	0.583963	0.601254	0.805997	1.28457	0.26942	0.517783	0.70437	0.65372	0.999987
at3g22360.1				'2.4.2.2'	'Cellular respiration.oxidative phosphorylation.alternative NAD(P)H dehydrogenase activities.alternative oxidase *(AOx)'	'at3g22360.1'	'mercator4v5.0: alternative oxidase *(AOx) & original description: | Symbols: AOX1B | alternative oxidase 1B | chr3:7904156-7905384 FORWARD LENGTH=978'	T	1.93229	0.551818	NA	2.40888	0.596072	NA	1.46675	0.747864	NA	-0.941024	0.882812	0.999987
at3g22370.1				'2.4.2.2'	'Cellular respiration.oxidative phosphorylation.alternative NAD(P)H dehydrogenase activities.alternative oxidase *(AOx)'	'at3g22370.1'	'mercator4v5.0: alternative oxidase *(AOx) & original description: | Symbols: AOX1A, ATAOX1A | alternative oxidase 1A | chr3:7906791-7908740 FORWARD LENGTH=1488'	T	-0.15137	0.844928	0.906347	-0.633219	0.571423	0.789444	0.215324	0.847391	0.93522	0.848964	0.588699	0.999987
at5g64210.1				'2.4.2.2'	'Cellular respiration.oxidative phosphorylation.alternative NAD(P)H dehydrogenase activities.alternative oxidase *(AOx)'	'at5g64210.1'	'mercator4v5.0: alternative oxidase *(AOx) & original description: | Symbols: AOX2 | alternative oxidase 2 | chr5:25683965-25685664 REVERSE LENGTH=1062'	T	0.974733	0.0961388	0.200471	0.863344	0.337114	0.60459	0.97209	0.269525	0.517943	0.109408	0.929463	0.999987
at3g54110.1				'2.4.2.3'	'Cellular respiration.oxidative phosphorylation.alternative NAD(P)H dehydrogenase activities.mitochondrial uncoupling protein *(PUMP)'	'at3g54110.1'	'mercator4v5.0: mitochondrial uncoupling protein *(PUMP) & original description: | Symbols: ATPUMP1, UCP, PUMP1, ATUCP1, UCP1 | plant uncoupling mitochondrial protein 1 | chr3:20038680-20041210 FORWARD LENGTH=1345'	T	1.09243	0.000292444	0.00155112	0.975031	0.0327564	0.135797	1.21282	0.00790563	0.0433162	0.239267	0.709069	0.999987
at5g58970.1				'2.4.2.3'	'Cellular respiration.oxidative phosphorylation.alternative NAD(P)H dehydrogenase activities.mitochondrial uncoupling protein *(PUMP)'	'at5g58970.1'	'mercator4v5.0: mitochondrial uncoupling protein *(PUMP) & original description: | Symbols: ATUCP2, UCP2 | uncoupling protein 2 | chr5:23808461-23811258 REVERSE LENGTH=1339'	T	0.279164	0.252324	0.409573	0.465296	0.227788	0.485593	0.126268	0.737517	0.879354	-0.337988	0.523882	0.999987
				'2.4.3'	'Cellular respiration.oxidative phosphorylation.cytochrome c reductase complex'	''	''
				'2.4.3.1'	'Cellular respiration.oxidative phosphorylation.cytochrome c reductase complex.core subcomplex'	''	''
at1g51980.1				'2.4.3.1.1'	'Cellular respiration.oxidative phosphorylation.cytochrome c reductase complex.core subcomplex.subunit alpha *(QCR2)'	'at1g51980.1'	'mercator4v5.0: subunit alpha *(QCR2) of cytochrome c reductase subcomplex & original description: | Symbols: | Insulinase (Peptidase family M16) protein | chr1:19323382-19326916 REVERSE LENGTH=1967'	T	0.793664	4.87397e-12	1.06629e-10	0.754091	0.000108627	0.00145196	0.834832	1.7354e-05	0.000262979	0.0819535	0.765034	0.999987
at3g16480.1				'2.4.3.1.1'	'Cellular respiration.oxidative phosphorylation.cytochrome c reductase complex.core subcomplex.subunit alpha *(QCR2)'	'at3g16480.1'	'mercator4v5.0: subunit alpha *(QCR2) of cytochrome c reductase subcomplex & original description: | Symbols: MPPalpha | mitochondrial processing peptidase alpha subunit | chr3:5599778-5602986 FORWARD LENGTH=1898'	T	0.258771	0.076357	0.167692	0.262797	0.27629	0.541683	0.251372	0.293901	0.544179	-0.0103492	0.975501	0.999987
at3g02090.2				'2.4.3.1.2'	'Cellular respiration.oxidative phosphorylation.cytochrome c reductase complex.core subcomplex.subunit beta *(QCR1)'	'at3g02090.2'	'mercator4v5.0: subunit beta *(QCR1) of cytochrome c reductase subcomplex & original description: | Symbols: MPPBETA | Insulinase (Peptidase family M16) protein | chr3:365549-368911 FORWARD LENGTH=2060'	T	0.749808	0.00104319	0.00471493	0.554308	0.0997207	0.291887	0.950924	0.0047355	0.0287627	0.397766	0.401273	0.999987
at2g07727.1				'2.4.3.2'	'Cellular respiration.oxidative phosphorylation.cytochrome c reductase complex.apocytochrome b component'	'at2g07727.1'	'mercator4v5.0: apocytochrome b component of cytochrome c reductase complex & original description: | Symbols: | Di-haem cytochrome, transmembrane;Cytochrome b/b6, C-terminal | chr2:3450578-3452044 FORWARD LENGTH=1467'	T	0.199615	0.354104	0.518312	0.149787	0.656436	0.840111	0.247867	0.461522	0.699059	0.0992178	0.834056	0.999987
atmg00220.1				'2.4.3.2'	'Cellular respiration.oxidative phosphorylation.cytochrome c reductase complex.apocytochrome b component'	'atmg00220.1'	'mercator4v5.0: apocytochrome b component of cytochrome c reductase complex & original description: | Symbols: COB | apocytochrome b | chrM:60235-61416 FORWARD LENGTH=1182'	T	1.26879	0.0619284	0.14274	1.65359	0.143179	0.366855	0.985771	0.371391	0.620599	-0.665987	0.669922	0.999987
at3g27240.1				'2.4.3.3'	'Cellular respiration.oxidative phosphorylation.cytochrome c reductase complex.apocytochrome c1 component'	'at3g27240.1'	'mercator4v5.0: apocytochrome c1 component of cytochrome c reductase complex & original description: | Symbols: | Cytochrome C1 family | chr3:10055789-10058716 REVERSE LENGTH=1414'	T	0.984386	0.000289313	0.00153719	0.805642	0.0468532	0.1757	1.16631	0.0040245	0.0253211	0.361811	0.525207	0.999987
at5g40810.1				'2.4.3.3'	'Cellular respiration.oxidative phosphorylation.cytochrome c reductase complex.apocytochrome c1 component'	'at5g40810.1'	'mercator4v5.0: apocytochrome c1 component of cytochrome c reductase complex & original description: | Symbols: | Cytochrome C1 family | chr5:16339893-16342644 FORWARD LENGTH=1380'	T	0.316684	0.0759688	0.167067	0.287336	0.313746	0.580819	0.348605	0.220881	0.461587	0.0625743	0.875807	0.999987
at5g13430.1				'2.4.3.4'	'Cellular respiration.oxidative phosphorylation.cytochrome c reductase complex.Rieske iron-sulphur component *(UCR1)'	'at5g13430.1'	'mercator4v5.0: Rieske iron-sulphur component of cytochrome c reductase complex & original description: | Symbols: | Ubiquinol-cytochrome C reductase iron-sulfur subunit | chr5:4305125-4307513 REVERSE LENGTH=1222'	T	0.937884	5.12542e-05	0.00032746	0.762784	0.027563	0.120639	1.11108	0.00131258	0.0101681	0.349552	0.471733	0.999987
at5g13440.1				'2.4.3.4'	'Cellular respiration.oxidative phosphorylation.cytochrome c reductase complex.Rieske iron-sulphur component *(UCR1)'	'at5g13440.1'	'mercator4v5.0: Rieske iron-sulphur component of cytochrome c reductase complex & original description: | Symbols: | Ubiquinol-cytochrome C reductase iron-sulfur subunit | chr5:4308129-4310181 REVERSE LENGTH=1286'	T	0.7512	0.0384662	0.0978636	0.580074	0.284518	0.551052	0.915892	0.0910311	0.261947	0.336766	0.658164	0.999987
at1g15120.2				'2.4.3.5'	'Cellular respiration.oxidative phosphorylation.cytochrome c reductase complex.component *(QCR6)'	'at1g15120.2'	'mercator4v5.0: component *(QCR6) of cytochrome c reductase complex & original description: | Symbols: | Ubiquinol-cytochrome C reductase hinge protein | chr1:5202648-5204193 FORWARD LENGTH=744'	T	0.88977	4.4006e-05	0.000286327	0.95954	0.00468988	0.0313075	0.823849	0.0148847	0.0704422	-0.134308	0.777859	0.999987
at2g01090.1				'2.4.3.5'	'Cellular respiration.oxidative phosphorylation.cytochrome c reductase complex.component *(QCR6)'	'at2g01090.1'	'mercator4v5.0: component *(QCR6) of cytochrome c reductase complex & original description: | Symbols: | Ubiquinol-cytochrome C reductase hinge protein | chr2:79989-81200 FORWARD LENGTH=537'	T	-0.1906	0.587998	0.727629	0.199447	0.690208	0.858698	-0.553977	0.262161	0.509892	-0.752	0.279564	0.999987
at4g32470.1				'2.4.3.6'	'Cellular respiration.oxidative phosphorylation.cytochrome c reductase complex.component *(QCR7)'	'at4g32470.1'	'mercator4v5.0: component *(QCR7) of cytochrome c reductase complex & original description: | Symbols: | Cytochrome bd ubiquinol oxidase, 14kDa subunit | chr4:15669219-15671194 REVERSE LENGTH=890'	T	1.20936	3.3297e-19	1.66437e-17	1.1245	1.6748e-07	5.17103e-06	1.29634	1.54242e-09	6.78779e-08	0.173043	0.566787	0.999987
at5g25450.1				'2.4.3.6'	'Cellular respiration.oxidative phosphorylation.cytochrome c reductase complex.component *(QCR7)'	'at5g25450.1'	'mercator4v5.0: component *(QCR7) of cytochrome c reductase complex & original description: | Symbols: | Cytochrome bd ubiquinol oxidase, 14kDa subunit | chr5:8856997-8858476 FORWARD LENGTH=1035'	T	0.0620097	0.909216	0.947071	-0.231033	0.775722	0.902789	0.284584	0.724332	0.871683	0.516201	0.647977	0.999987
at3g10860.1				'2.4.3.7'	'Cellular respiration.oxidative phosphorylation.cytochrome c reductase complex.component *(QCR8)'	'at3g10860.1'	'mercator4v5.0: component *(QCR8) of cytochrome c reductase complex & original description: | Symbols: | Cytochrome b-c1 complex, subunit 8 protein | chr3:3399736-3400741 FORWARD LENGTH=525'	T	0.843381	0.01235	0.0389921	1.03048	0.0409911	0.160165	0.663233	0.186729	0.417342	-0.366031	0.60424	0.999987
at5g05370.1				'2.4.3.7'	'Cellular respiration.oxidative phosphorylation.cytochrome c reductase complex.component *(QCR8)'	'at5g05370.1'	'mercator4v5.0: component *(QCR8) of cytochrome c reductase complex & original description: | Symbols: | Cytochrome b-c1 complex, subunit 8 protein | chr5:1590797-1591903 REVERSE LENGTH=433'	T	0.352069	0.32121	0.483898	0.0451288	0.929832	0.971659	0.655289	0.194843	0.428253	0.611218	0.389475	0.999987
at3g52730.1				'2.4.3.8'	'Cellular respiration.oxidative phosphorylation.cytochrome c reductase complex.component *(QCR9)'	'at3g52730.1'	'mercator4v5.0: component *(QCR9) of cytochrome c reductase complex & original description: | Symbols: | ubiquinol-cytochrome C reductase UQCRX/QCR9-like family protein | chr3:19542931-19544264 REVERSE LENGTH=531'	T	1.09447	4.54282e-10	7.37525e-09	1.14047	5.67711e-05	0.000831799	1.05469	0.000181897	0.00194994	-0.0845837	0.831127	0.999987
at2g40765.1				'2.4.3.9'	'Cellular respiration.oxidative phosphorylation.cytochrome c reductase complex.component *(QCR10)'	'at2g40765.1'	'mercator4v5.0: component *(QCR10) of cytochrome c reductase complex & original description: | Symbols: | unknown protein; FUNCTIONS IN: molecular_function unknown; INVOLVED IN: biological_process unknown; LOCATED IN: mitochondrion, mitochondrial respiratory chain complex III; EXPRESSED IN: 24 plant structures; EXPRESSED DURING: 15 growth stages; Has 32 Blast hits to 32 proteins in 11 species: Ar…	T	0.740296	0.00646754	0.0226866	1.12076	0.00218325	0.016997	0.376656	0.298962	0.550049	-0.74288	0.145685	0.999987
				'2.4.3.10'	'Cellular respiration.oxidative phosphorylation.cytochrome c reductase complex.assembly'	''	''
at5g51220.1				'2.4.3.10.1'	'Cellular respiration.oxidative phosphorylation.cytochrome c reductase complex.assembly.assembly chaperone *(CBP3/UQCC1)'	'at5g51220.1'	'mercator4v5.0: assembly chaperone (CBP3/UQCC1) of cytochrome c reductase complex & original description: | Symbols: | ubiquinol-cytochrome C chaperone family protein | chr5:20821215-20823266 REVERSE LENGTH=1177'	T	0.0395057	0.870476	0.922584	0.0786334	0.836099	0.930825	-0.00872591	0.981465	0.994093	-0.0863295	0.870281	0.999987
at3g62810.1				'2.4.3.10.2'	'Cellular respiration.oxidative phosphorylation.cytochrome c reductase complex.assembly.assembly chaperone *(MZM1L)'	'at3g62810.1'	'mercator4v5.0: assembly chaperone (MZM1L) of cytochrome c reductase complex & original description: | Symbols: | complex 1 family protein / LVR family protein | chr3:23227682-23228398 FORWARD LENGTH=620'	T	0.519001	0.165339	0.301879	0.785425	0.160237	0.394246	0.274431	0.618593	0.811435	-0.509616	0.510708	0.999987
at4g26055.1				'2.4.3.10.3'	'Cellular respiration.oxidative phosphorylation.cytochrome c reductase complex.assembly.regulatory protein *(BRAWNIN)'	'at4g26055.1'	'mercator4v5.0: regulatory protein *(BRAWNIN) of cytochrome c reductase complex & original description: | Symbols: | unknown protein; FUNCTIONS IN: molecular_function unknown; INVOLVED IN: biological_process unknown; LOCATED IN: endomembrane system; BEST Arabidopsis thaliana protein match is: unknown protein (TAIR:AT5G57080.1); Has 30201 Blast hits to 17322 proteins in 780 species: Archae - 12; B…	T	-0.0472101	0.942459	0.968301	-0.0767356	0.940844	0.977022	-0.0794815	0.934558	0.975454	-0.00280477	0.998377	0.999987
at5g57080.1				'2.4.3.10.3'	'Cellular respiration.oxidative phosphorylation.cytochrome c reductase complex.assembly.regulatory protein *(BRAWNIN)'	'at5g57080.1'	'mercator4v5.0: regulatory protein *(BRAWNIN) of cytochrome c reductase complex & original description: | Symbols: | unknown protein; FUNCTIONS IN: molecular_function unknown; INVOLVED IN: biological_process unknown; LOCATED IN: endomembrane system; EXPRESSED IN: 13 plant structures; EXPRESSED DURING: 7 growth stages; BEST Arabidopsis thaliana protein match is: unknown protein (TAIR:AT4G26055.1);…	T	-0.0479036	0.92378	0.956046	0.276076	0.723729	0.876326	-0.282084	0.716269	0.867277	-0.554844	0.602827	0.999987
				'2.4.4'	'Cellular respiration.oxidative phosphorylation.cytochrome c'	''	''
at1g22840.1				'2.4.4.1'	'Cellular respiration.oxidative phosphorylation.cytochrome c.cytochrome c protein'	'at1g22840.1'	'mercator4v5.0: cytochrome c protein & original description: | Symbols: CYTC-1, ATCYTC-A | CYTOCHROME C-1 | chr1:8079287-8080574 FORWARD LENGTH=730'	T	0.847041	1.53777e-07	1.64089e-06	0.78761	0.00231632	0.0178145	0.909897	0.000426762	0.0039889	0.123496	0.733836	0.999987
at4g10040.1				'2.4.4.1'	'Cellular respiration.oxidative phosphorylation.cytochrome c.cytochrome c protein'	'at4g10040.1'	'mercator4v5.0: cytochrome c protein & original description: | Symbols: CYTC-2 | cytochrome c-2 | chr4:6276998-6278509 FORWARD LENGTH=652'	T	1.26998	0.00942731	0.0312107	0.945122	0.185866	0.431346	1.57258	0.0278243	0.113114	0.628288	0.530921	0.999987
				'2.4.4.2'	'Cellular respiration.oxidative phosphorylation.cytochrome c.CCM cytochrome c maturation system (system I)'	''	''
				'2.4.4.2.1'	'Cellular respiration.oxidative phosphorylation.cytochrome c.CCM cytochrome c maturation system (system I).CcmABC complex'	''	''
at1g63270.1				'2.4.4.2.1.1'	'Cellular respiration.oxidative phosphorylation.cytochrome c.CCM cytochrome c maturation system (system I).CcmABC complex.ATP-binding component *(CcmA)'	'at1g63270.1'	'mercator4v5.0: ATP-binding protein CcmA of CCM cytochrome c maturation system (system I) & original description: | Symbols: ATNAP10, NAP10 | non-intrinsic ABC protein 10 | chr1:23469664-23471237 REVERSE LENGTH=937'	T	-0.0510489	0.802569	0.880462	-0.082913	0.796946	0.914654	-0.0138132	0.96545	0.987899	0.0699774	0.874734	0.999987
atmg00110.1				'2.4.4.2.1.2'	'Cellular respiration.oxidative phosphorylation.cytochrome c.CCM cytochrome c maturation system (system I).CcmABC complex.integral membrane component *(CcmB)'	'atmg00110.1'	'mercator4v5.0: membrane component *(CcmB) of CCM cytochrome c maturation system & original description: | Symbols: CCB206 | cytochrome C biogenesis 206 | chrM:30463-31083 FORWARD LENGTH=621'	T	0.618737	0.00908665	0.0302182	0.725727	0.045982	0.173585	0.517496	0.152672	0.367497	-0.20692	0.684685	0.999987
at2g07681.1				'2.4.4.2.1.3'	'Cellular respiration.oxidative phosphorylation.cytochrome c.CCM cytochrome c maturation system (system I).CcmABC complex.component *(CcmC)'	'at2g07681.1'	'mercator4v5.0: component *(CcmC) of CCM cytochrome c maturation system (system I) & original description: | Symbols: | Cytochrome C assembly protein | chr2:3287552-3292366 FORWARD LENGTH=2291'	T	1.05029	7.0895e-06	5.46741e-05	0.837267	0.0160023	0.0807251	1.26179	0.000244622	0.00250633	0.425819	0.379637	0.999987
at2g07771.2				'2.4.4.2.1.3'	'Cellular respiration.oxidative phosphorylation.cytochrome c.CCM cytochrome c maturation system (system I).CcmABC complex.component *(CcmC)'	'at2g07771.2'	'mercator4v5.0: component *(CcmC) of CCM cytochrome c maturation system (system I) & original description: | Symbols: | Cytochrome C assembly protein | chr2:3239693-3240463 REVERSE LENGTH=771'	T	0.202236	0.607668	0.743111	0.398045	0.496739	0.736562	0.0130036	0.982231	0.99422	-0.383927	0.639848	0.999987
atmg00900.1				'2.4.4.2.1.3'	'Cellular respiration.oxidative phosphorylation.cytochrome c.CCM cytochrome c maturation system (system I).CcmABC complex.component *(CcmC)'	'atmg00900.1'	'mercator4v5.0: component *(CcmC) of CCM cytochrome c maturation system (system I) & original description: | Symbols: CCB256 | cytochrome C biogenesis 256 | chrM:239988-240758 REVERSE LENGTH=771'	T	0.202236	0.607668	0.743111	0.398045	0.496739	0.736562	0.0130036	0.982231	0.99422	-0.383927	0.639848	0.999987
at3g51790.1				'2.4.4.2.2'	'Cellular respiration.oxidative phosphorylation.cytochrome c.CCM cytochrome c maturation system (system I).heme chaperone *(CcmE)'	'at3g51790.1'	'mercator4v5.0: heme chaperone CcmE of CCM cytochrome c maturation system (system I) & original description: | Symbols: ATG1, TG1 | transmembrane protein G1P-related 1 | chr3:19209585-19210744 REVERSE LENGTH=1160'	T	0.0389428	0.819991	0.890968	0.0431803	0.878906	0.950552	0.0156601	0.954991	0.98395	-0.0264277	0.946007	0.999987
				'2.4.4.2.3'	'Cellular respiration.oxidative phosphorylation.cytochrome c.CCM cytochrome c maturation system (system I).apocytochrome-heme assembly complex'	''	''
atmg00180.1				'2.4.4.2.3.1'	'Cellular respiration.oxidative phosphorylation.cytochrome c.CCM cytochrome c maturation system (system I).apocytochrome-heme assembly complex.component *(CcmFc)'	'atmg00180.1'	'mercator4v5.0: component *(CcmFc) of apocytochrome-heme assembly complex & original description: | Symbols: CCB452 | cytochrome C biogenesis 452 | chrM:51293-53611 REVERSE LENGTH=1359'	T	-0.774211	0.0662621	0.150447	-0.853972	0.175987	0.417466	-0.696576	0.269311	0.517721	0.158251	0.858196	0.999987
at2g07783.1				'2.4.4.2.3.2'	'Cellular respiration.oxidative phosphorylation.cytochrome c.CCM cytochrome c maturation system (system I).apocytochrome-heme assembly complex.component *(CcmFn)'	'at2g07783.1'	'mercator4v5.0: component *(CcmFn) of apocytochrome-heme assembly complex & original description: | Symbols: | pseudogene, similar to Ccl1, blastp match of 86% identity and 6.4e-177 P-value to GP|1694629|dbj|BAA12329.1||D84373 Ccl1 {Brassica napus} | chr2:3297896-3300043 FORWARD LENGTH=2148'	T	0.695406	0.133836	0.257221	0.771587	0.264422	0.528278	0.620138	0.369591	0.618856	-0.150112	0.877097	0.999987
at2g07768.1				'2.4.4.2.3.2'	'Cellular respiration.oxidative phosphorylation.cytochrome c.CCM cytochrome c maturation system (system I).apocytochrome-heme assembly complex.component *(CcmFn)'	'at2g07768.1'	'mercator4v5.0: component *(CcmFn) of apocytochrome-heme assembly complex & original description: | Symbols: | Cytochrome C assembly protein | chr2:3273584-3274154 FORWARD LENGTH=465'	T	1.02913	0.750898	NA	3.40212	0.452736	NA	-1.16451	0.798743	NA	-4.56517	0.47402	0.999987
atmg00830.1				'2.4.4.2.3.2'	'Cellular respiration.oxidative phosphorylation.cytochrome c.CCM cytochrome c maturation system (system I).apocytochrome-heme assembly complex.component *(CcmFn)'	'atmg00830.1'	'mercator4v5.0: component *(CcmFn) of apocytochrome-heme assembly complex & original description: | Symbols: CCB382 | cytochrome C biogenesis 382 | chrM:231894-233042 REVERSE LENGTH=1149'	T	0.577798	0.0705904	0.157916	0.501061	0.306185	0.572265	0.63079	0.190082	0.421871	0.130727	0.847405	0.999987
atmg00960.1				'2.4.4.2.3.2'	'Cellular respiration.oxidative phosphorylation.cytochrome c.CCM cytochrome c maturation system (system I).apocytochrome-heme assembly complex.component *(CcmFn)'	'atmg00960.1'	'mercator4v5.0: component *(CcmFn) of apocytochrome-heme assembly complex & original description: | Symbols: CCB203 | Cytochrome C assembly protein | chrM:256865-257476 REVERSE LENGTH=612'	T	0.0945169	0.867431	0.920968	0.178485	0.831267	0.92915	0.0116647	0.988883	0.996168	-0.165535	0.887977	0.999987
at1g15220.1				'2.4.4.2.3.3'	'Cellular respiration.oxidative phosphorylation.cytochrome c.CCM cytochrome c maturation system (system I).apocytochrome-heme assembly complex.component *(CcmH)'	'at1g15220.1'	'mercator4v5.0: component *(CcmH) of apocytochrome-heme assembly complex & original description: | Symbols: ATCCMH, CCMH | cytochrome c biogenesis protein family | chr1:5240199-5241538 REVERSE LENGTH=1173'	T	-0.138847	0.570328	0.714039	-0.063768	0.867137	0.945481	-0.214577	0.573524	0.781071	-0.149799	0.777349	0.999987
				'2.4.4.3'	'Cellular respiration.oxidative phosphorylation.cytochrome c.CCHL cytochrome c maturation system (system III)'	''	''
				'2.4.4.3.1'	'Cellular respiration.oxidative phosphorylation.cytochrome c.CCHL cytochrome c maturation system (system III).cytochrome c synthetase *(Cchl)'	''	''
				'2.4.5'	'Cellular respiration.oxidative phosphorylation.cytochrome c oxidase complex'	''	''
				'2.4.5.1'	'Cellular respiration.oxidative phosphorylation.cytochrome c oxidase complex.core components'	''	''
atmg01360.1				'2.4.5.1.1'	'Cellular respiration.oxidative phosphorylation.cytochrome c oxidase complex.core components.component *(COX1)'	'atmg01360.1'	'mercator4v5.0: component *(COX1) of cytochrome c oxidase complex & original description: | Symbols: COX1 | cytochrome oxidase | chrM:349830-351413 REVERSE LENGTH=1584'	T	0.578808	0.0112998	0.0362816	0.522031	0.141416	0.363537	0.634945	0.0736426	0.227382	0.114024	0.81935	0.999987
atmg00160.1				'2.4.5.1.2'	'Cellular respiration.oxidative phosphorylation.cytochrome c oxidase complex.core components.component *(COX2)'	'atmg00160.1'	'mercator4v5.0: component *(COX2) of cytochrome c oxidase complex & original description: | Symbols: COX2 | cytochrome oxidase 2 | chrM:40502-42628 REVERSE LENGTH=783'	T	0.00257715	0.993543	0.99633	-0.0323573	0.946761	0.979668	0.0360036	0.940757	0.978524	0.0693669	0.918843	0.999987
at2g07687.1				'2.4.5.1.3'	'Cellular respiration.oxidative phosphorylation.cytochrome c oxidase complex.core components.component *(COX3)'	'at2g07687.1'	'mercator4v5.0: component *(COX3) of cytochrome c oxidase complex & original description: | Symbols: | Cytochrome c oxidase, subunit III | chr2:3311654-3312651 REVERSE LENGTH=998'	T	0.392159	0.0700423	0.157006	0.312046	0.353461	0.617915	0.469308	0.162507	0.382583	0.15842	0.737592	0.999987
atmg00730.1				'2.4.5.1.3'	'Cellular respiration.oxidative phosphorylation.cytochrome c oxidase complex.core components.component *(COX3)'	'atmg00730.1'	'mercator4v5.0: component *(COX3) of cytochrome c oxidase complex & original description: | Symbols: COX3 | cytochrome c oxidase subunit 3 | chrM:217631-219077 FORWARD LENGTH=1447'	T	0.481404	0.000804172	0.00375214	0.530612	0.0236517	0.107874	0.431438	0.0654759	0.209039	-0.098026	0.766586	0.999987
at1g80230.1				'2.4.5.1.4'	'Cellular respiration.oxidative phosphorylation.cytochrome c oxidase complex.core components.component *(COX5b)'	'at1g80230.1'	'mercator4v5.0: component *(COX5b) of cytochrome c oxidase complex & original description: | Symbols: | Rubredoxin-like superfamily protein | chr1:30169456-30171101 REVERSE LENGTH=946'	T	0.88275	0.000390854	0.00199709	0.999888	0.00858263	0.0502008	0.768361	0.0435378	0.157061	-0.230173	0.666465	0.999987
at1g52710.1				'2.4.5.1.4'	'Cellular respiration.oxidative phosphorylation.cytochrome c oxidase complex.core components.component *(COX5b)'	'at1g52710.1'	'mercator4v5.0: component *(COX5b) of cytochrome c oxidase complex & original description: | Symbols: | Rubredoxin-like superfamily protein | chr1:19638331-19640223 REVERSE LENGTH=680'	T	-0.187492	0.59109	0.730054	-0.378337	0.476424	0.720041	-0.00126821	0.998062	1	0.378403	0.607583	0.999987
at3g15640.1			ath-miR398	'2.4.5.1.4'	'Cellular respiration.oxidative phosphorylation.cytochrome c oxidase complex.core components.component *(COX5b)'	'at3g15640.1'	'mercator4v5.0: component *(COX5b) of cytochrome c oxidase complex & original description: | Symbols: | Rubredoxin-like superfamily protein | chr3:5299110-5301745 FORWARD LENGTH=1068'	T	0.716507	0.00365526	0.0139404	0.789428	0.0386414	0.153552	0.646714	0.089666	0.259269	-0.141405	0.791519	0.999987
at2g47380.1				'2.4.5.1.5'	'Cellular respiration.oxidative phosphorylation.cytochrome c oxidase complex.core components.component *(COX5c)'	'at2g47380.1'	'mercator4v5.0: component *(COX5c) of cytochrome c oxidase complex & original description: | Symbols: | Cytochrome c oxidase subunit Vc family protein | chr2:19440955-19442053 FORWARD LENGTH=422'	T	0.89039	1.56752e-05	0.00011246	0.842294	0.0093662	0.0537375	0.93666	0.00372584	0.0238702	0.0956673	0.83316	0.999987
at3g62400.2				'2.4.5.1.5'	'Cellular respiration.oxidative phosphorylation.cytochrome c oxidase complex.core components.component *(COX5c)'	'at3g62400.2'	'mercator4v5.0: component *(COX5c) of cytochrome c oxidase complex & original description: | Symbols: | unknown protein; Has 4 Blast hits to 4 proteins in 1 species: Archae - 0; Bacteria - 0; Metazoa - 0; Fungi - 0; Plants - 4; Viruses - 0; Other Eukaryotes - 0 (source: NCBI BLink). | chr3:23089641-23090737 FORWARD LENGTH=517'	T	0.466634	0.0981065	0.20363	0.656221	0.121428	0.331723	0.280557	0.506445	0.733037	-0.3745	0.527786	0.999987
at5g61310.1				'2.4.5.1.5'	'Cellular respiration.oxidative phosphorylation.cytochrome c oxidase complex.core components.component *(COX5c)'	'at5g61310.1'	'mercator4v5.0: component *(COX5c) of cytochrome c oxidase complex & original description: | Symbols: | Cytochrome c oxidase subunit Vc family protein | chr5:24653422-24654860 REVERSE LENGTH=405'	T	-0.173653	0.627779	0.75806	0.146675	0.778387	0.904402	-0.488481	0.3484	0.599773	-0.633973	0.384225	0.999987
at5g40382.1				'2.4.5.1.5'	'Cellular respiration.oxidative phosphorylation.cytochrome c oxidase complex.core components.component *(COX5c)'	'at5g40382.1'	'mercator4v5.0: component *(COX5c) of cytochrome c oxidase complex & original description: | Symbols: | Cytochrome c oxidase subunit Vc family protein | chr5:16155086-16155683 REVERSE LENGTH=475'	T	0.911847	0.141372	0.268261	0.717014	0.453462	0.701483	0.954986	0.309821	0.561539	0.238203	0.856114	0.999987
at4g37830.1				'2.4.5.1.6'	'Cellular respiration.oxidative phosphorylation.cytochrome c oxidase complex.core components.component *(COX6a)'	'at4g37830.1'	'mercator4v5.0: component *(COX6a) of cytochrome c oxidase complex & original description: | Symbols: | cytochrome c oxidase-related | chr4:17787479-17788834 REVERSE LENGTH=574'	T	0.587407	0.00506806	0.0184488	0.628379	0.0559827	0.1983	0.546582	0.0960081	0.271044	-0.0805689	0.861467	0.999987
at1g22450.1				'2.4.5.1.7'	'Cellular respiration.oxidative phosphorylation.cytochrome c oxidase complex.core components.component *(COX6b)'	'at1g22450.1'	'mercator4v5.0: component *(COX6b) of cytochrome c oxidase complex & original description: | Symbols: COX6B, ATCOX6B2 | cytochrome C oxidase 6B | chr1:7925121-7927278 FORWARD LENGTH=1262'	T	0.985599	1.6968e-06	1.48939e-05	1.02149	0.00161273	0.0132188	0.952159	0.00323714	0.0213352	-0.0679752	0.8812	0.999987
at1g32710.1				'2.4.5.1.7'	'Cellular respiration.oxidative phosphorylation.cytochrome c oxidase complex.core components.component *(COX6b)'	'at1g32710.1'	'mercator4v5.0: component *(COX6b) of cytochrome c oxidase complex & original description: | Symbols: | Cytochrome c oxidase, subunit Vib family protein | chr1:11833113-11833706 FORWARD LENGTH=405'	T	0.213134	0.799515	0.878098	0.981481	0.452927	0.701121	-0.754494	0.544093	0.76196	-1.73124	0.322409	0.999987
at4g28060.1				'2.4.5.1.7'	'Cellular respiration.oxidative phosphorylation.cytochrome c oxidase complex.core components.component *(COX6b)'	'at4g28060.1'	'mercator4v5.0: component *(COX6b) of cytochrome c oxidase complex & original description: | Symbols: | Cytochrome c oxidase, subunit Vib family protein | chr4:13943872-13945773 REVERSE LENGTH=554'	T	0.927619	0.00238094	0.00965879	1.1366	0.0127334	0.0679422	0.721448	0.112412	0.301871	-0.413928	0.516661	0.999987
at5g57815.1				'2.4.5.1.7'	'Cellular respiration.oxidative phosphorylation.cytochrome c oxidase complex.core components.component *(COX6b)'	'at5g57815.1'	'mercator4v5.0: component *(COX6b) of cytochrome c oxidase complex & original description: | Symbols: | Cytochrome c oxidase, subunit Vib family protein | chr5:23426668-23427856 FORWARD LENGTH=541'	T	0.480937	0.00499184	0.0182175	0.609898	0.0205232	0.0971402	0.358143	0.168051	0.390699	-0.250603	0.493921	0.999987
				'2.4.5.2'	'Cellular respiration.oxidative phosphorylation.cytochrome c oxidase complex.plant-specific components'	''	''
at3g05550.1				'2.4.5.2.1'	'Cellular respiration.oxidative phosphorylation.cytochrome c oxidase complex.plant-specific components.component *(Cox-X1)'	'at3g05550.1'	'mercator4v5.0: component *(Cox-X1) of cytochrome c oxidase complex & original description: | Symbols: | Hypoxia-responsive family protein | chr3:1612860-1613748 FORWARD LENGTH=294'	T	1.5563	0.0255356	0.0705584	1.85791	0.0943611	0.281718	1.39826	0.177544	0.404854	-0.456725	0.759219	0.999987
at5g27760.1				'2.4.5.2.1'	'Cellular respiration.oxidative phosphorylation.cytochrome c oxidase complex.plant-specific components.component *(Cox-X1)'	'at5g27760.1'	'mercator4v5.0: component *(Cox-X1) of cytochrome c oxidase complex & original description: | Symbols: | Hypoxia-responsive family protein | chr5:9830343-9831790 FORWARD LENGTH=575'	T	1.13701	0.000418394	0.00212048	1.13458	0.0209196	0.0985961	1.1354	0.0206701	0.0901981	0.00183383	0.997878	0.999987
at1g01170.1				'2.4.5.2.2'	'Cellular respiration.oxidative phosphorylation.cytochrome c oxidase complex.plant-specific components.component *(Cox-X2)'	'at1g01170.1'	'mercator4v5.0: component *(Cox-X2) of cytochrome c oxidase complex & original description: | Symbols: | Protein of unknown function (DUF1138) | chr1:73931-74737 REVERSE LENGTH=515'	T	-1.9737	8.56929e-10	1.32634e-08	-1.90534	0.000109806	0.00146519	-2.0298	3.05394e-05	0.000430767	-0.12301	0.857429	0.999987
at4g00860.1				'2.4.5.2.2'	'Cellular respiration.oxidative phosphorylation.cytochrome c oxidase complex.plant-specific components.component *(Cox-X2)'	'at4g00860.1'	'mercator4v5.0: component *(Cox-X2) of cytochrome c oxidase complex & original description: | Symbols: ATOZI1, AT0ZI1 | Protein of unknown function (DUF1138) | chr4:359315-360493 REVERSE LENGTH=596'	T	0.975634	1.13098e-07	1.2427e-06	0.965941	0.000978225	0.00879082	0.983399	0.000757933	0.00642895	0.0186203	0.963856	0.999987
at4g21105.1				'2.4.5.2.3'	'Cellular respiration.oxidative phosphorylation.cytochrome c oxidase complex.plant-specific components.component *(Cox-X4)'	'at4g21105.1'	'mercator4v5.0: component *(Cox-X4) of cytochrome c oxidase complex & original description: | Symbols: | cytochrome-c oxidases;electron carriers | chr4:11265651-11266971 FORWARD LENGTH=550'	T	0.828665	0.0127831	0.0401569	0.912203	0.0703485	0.231624	0.74638	0.138422	0.345386	-0.164617	0.815975	0.999987
				'2.4.5.3'	'Cellular respiration.oxidative phosphorylation.cytochrome c oxidase complex.assembly'	''	''
				'2.4.5.3.1'	'Cellular respiration.oxidative phosphorylation.cytochrome c oxidase complex.assembly.copper insertion'	''	''
at3g08950.1				'2.4.5.3.1.1'	'Cellular respiration.oxidative phosphorylation.cytochrome c oxidase complex.assembly.copper insertion.metallochaperone *(HCC)'	'at3g08950.1'	'mercator4v5.0: metallochaperone HCC of cytochrome c oxidase assembly & original description: | Symbols: HCC1 | electron transport SCO1/SenC family protein | chr3:2727215-2729601 FORWARD LENGTH=1387'	T	0.189762	0.290571	0.451315	0.180172	0.531885	0.762251	0.200062	0.480359	0.714023	0.0209456	0.95813	0.999987
at4g39740.1				'2.4.5.3.1.1'	'Cellular respiration.oxidative phosphorylation.cytochrome c oxidase complex.assembly.copper insertion.metallochaperone *(HCC)'	'at4g39740.1'	'mercator4v5.0: metallochaperone HCC of cytochrome c oxidase assembly & original description: | Symbols: | Thioredoxin superfamily protein | chr4:18435293-18437136 REVERSE LENGTH=1165'	T	-0.0207862	0.940285	0.967085	0.0257336	0.952689	0.981749	-0.0931982	0.829509	0.926097	-0.117965	0.844744	0.999987
at1g02410.1				'2.4.5.3.1.2'	'Cellular respiration.oxidative phosphorylation.cytochrome c oxidase complex.assembly.copper insertion.stabilisation factor *(COX11)'	'at1g02410.1'	'mercator4v5.0: copper insertion factor *(COX11) of cytochrome c oxidase assembly & original description: | Symbols: | cytochrome c oxidase assembly protein CtaG / Cox11 family | chr1:490925-492926 FORWARD LENGTH=1176'	T	0.428894	0.0726758	0.161441	0.502435	0.178951	0.421834	0.354594	0.340663	0.59322	-0.146761	0.778659	0.999987
at1g53030.1				'2.4.5.3.1.3'	'Cellular respiration.oxidative phosphorylation.cytochrome c oxidase complex.assembly.copper insertion.copper chaperone *(COX17)'	'at1g53030.1'	'mercator4v5.0: copper insertion factor (COX11) of cytochrome c oxidase assembly & original description: | Symbols: | Cytochrome C oxidase copper chaperone (COX17) | chr1:19760001-19761452 REVERSE LENGTH=530'	T	0.450138	0.0352681	0.091249	0.583788	0.0743273	0.240278	0.320988	0.322185	0.574432	-0.26165	0.56561	0.999987
at3g15352.1				'2.4.5.3.1.3'	'Cellular respiration.oxidative phosphorylation.cytochrome c oxidase complex.assembly.copper insertion.copper chaperone *(COX17)'	'at3g15352.1'	'mercator4v5.0: copper insertion factor (COX11) of cytochrome c oxidase assembly & original description: | Symbols: ATCOX17, COX17 | cytochrome c oxidase 17 | chr3:5179413-5180665 FORWARD LENGTH=544'	T	0.665335	0.2174	0.367756	0.194296	0.807463	0.920384	1.07437	0.17569	0.402049	0.880624	0.428833	0.999987
at1g69750.1				'2.4.5.3.1.4'	'Cellular respiration.oxidative phosphorylation.cytochrome c oxidase complex.assembly.copper insertion.copper trafficking factor *(COX19)'	'at1g69750.1'	'mercator4v5.0: copper insertion factor (COX19) of cytochrome c oxidase assembly & original description: | Symbols: COX19-2, ATCOX19-2 | cytochrome c oxidase 19-2 | chr1:26235284-26237571 FORWARD LENGTH=1198'	T	-0.17603	0.587492	0.727267	0.116548	0.804044	0.918418	-0.449374	0.335147	0.588044	-0.564891	0.389071	0.999987
at1g66590.2				'2.4.5.3.1.4'	'Cellular respiration.oxidative phosphorylation.cytochrome c oxidase complex.assembly.copper insertion.copper trafficking factor *(COX19)'	'at1g66590.2'	'mercator4v5.0: copper insertion factor (COX19) of cytochrome c oxidase assembly & original description: | Symbols: ATCOX19-1, COX19-1 | cytochrome c oxidase 19-1 | chr1:24841123-24842411 FORWARD LENGTH=680'	T	1.34249	0.000253487	0.00136437	1.64408	0.00264901	0.0198238	1.07039	0.0484244	0.169159	-0.572244	0.4525	0.999987
at1g26911.1				'2.4.5.3.1.4'	'Cellular respiration.oxidative phosphorylation.cytochrome c oxidase complex.assembly.copper insertion.copper trafficking factor *(COX19)'	'at1g26911.1'	'mercator4v5.0: copper insertion factor (COX19) of cytochrome c oxidase assembly & original description: | Symbols: | Pseudogene of AT1G66590; cox19 family protein | chr1:9323740-9324200 FORWARD LENGTH=281'	T	0.700642	0.428965	0.590472	0.61478	0.674792	0.850228	1.08706	0.434519	0.676946	0.46738	0.813793	0.999987
at1g02160.2				'2.4.5.3.1.5'	'Cellular respiration.oxidative phosphorylation.cytochrome c oxidase complex.assembly.copper insertion.copper trafficking factor *(COX23)'	'at1g02160.2'	'mercator4v5.0: copper trafficking factor (COX23) of cytochrome c oxidase assembly & original description: | Symbols: | Cox19 family protein (CHCH motif) | chr1:410748-411597 FORWARD LENGTH=567'	T	-0.406853	0.258412	0.416262	-0.406083	0.460847	0.706823	-0.406045	0.452589	0.691149	0.00126945	0.998673	0.999987
at1g10865.1				'2.4.5.3.1.6'	'Cellular respiration.oxidative phosphorylation.cytochrome c oxidase complex.assembly.copper insertion.assembly factor *(PET191)'	'at1g10865.1'	'mercator4v5.0: assembly factor (PET191) of cytochrome c oxidase assembly & original description: | Symbols: | FUNCTIONS IN: molecular_function unknown; INVOLVED IN: biological_process unknown; LOCATED IN: cellular_component unknown; CONTAINS InterPro DOMAIN/s: Cytochrome c oxidase assembly protein PET191, N-terminal (InterPro:IPR018793); Has 241 Blast hits to 241 proteins in 124 species: Archae …	T	-0.26148	0.175167	0.314573	-0.277336	0.373226	0.635752	-0.252209	0.411597	0.656771	0.0264321	0.95145	0.999987
at1g26911.1				'2.4.5.3.1.6'	'Cellular respiration.oxidative phosphorylation.cytochrome c oxidase complex.assembly.copper insertion.assembly factor *(PET191)'	'at1g26911.1'	'mercator4v5.0: assembly factor (PET191) of cytochrome c oxidase assembly & original description: | Symbols: | Pseudogene of AT1G66590; cox19 family protein | chr1:9323740-9324200 FORWARD LENGTH=281'	T	0.700642	0.428965	0.590472	0.61478	0.674792	0.850228	1.08706	0.434519	0.676946	0.46738	0.813793	0.999987
at5g16060.1				'2.4.5.3.1.7'	'Cellular respiration.oxidative phosphorylation.cytochrome c oxidase complex.assembly.copper insertion.assembly factor *(CMC1)'	'at5g16060.1'	'mercator4v5.0: assembly factor (CMC1) of cytochrome c oxidase assembly & original description: | Symbols: | Cytochrome c oxidase biogenesis protein Cmc1-like | chr5:5246120-5247431 FORWARD LENGTH=551'	T	0.821554	0.0627853	0.1443	0.884488	0.182476	0.426564	0.760015	0.249244	0.495373	-0.122838	0.894634	0.999987
at4g21192.1				'2.4.5.3.1.8'	'Cellular respiration.oxidative phosphorylation.cytochrome c oxidase complex.assembly.copper insertion.assembly factor *(CMC2)'	'at4g21192.1'	'mercator4v5.0: assembly factor (CMC2) of cytochrome c oxidase assembly & original description: | Symbols: | Cytochrome c oxidase biogenesis protein Cmc1-like | chr4:11294261-11295430 FORWARD LENGTH=618'	T	-0.386191	0.243492	0.399563	-0.196798	0.694084	0.860366	-0.563412	0.253298	0.499737	-0.365512	0.597975	0.999987
				'2.4.5.3.2'	'Cellular respiration.oxidative phosphorylation.cytochrome c oxidase complex.assembly.insertion into membrane'	''	''
at2g46470.1				'2.4.5.3.2.1'	'Cellular respiration.oxidative phosphorylation.cytochrome c oxidase complex.assembly.insertion into membrane.membrane insertase *(Oxa1)'	'at2g46470.1'	'mercator4v5.0: membrane insertase (Oxa1) of cytochrome c oxidase assembly & original description: | Symbols: OXA1L | inner membrane protein OXA1-like | chr2:19072313-19075123 FORWARD LENGTH=1618'	T	0.0308381	0.889184	0.934626	-0.022374	0.948665	0.980417	0.0720209	0.833891	0.92818	0.0955811	0.842942	0.999987
at5g62050.1				'2.4.5.3.2.1'	'Cellular respiration.oxidative phosphorylation.cytochrome c oxidase complex.assembly.insertion into membrane.membrane insertase *(Oxa1)'	'at5g62050.1'	'mercator4v5.0: membrane insertase (Oxa1) of cytochrome c oxidase assembly & original description: | Symbols: OXA1, ATOXA1, OXA1AT | homolog of yeast oxidase assembly 1 (OXA1) | chr5:24923774-24927314 REVERSE LENGTH=1713'	T	0.424357	0.0555652	0.131079	0.463394	0.181476	0.425207	0.381572	0.268564	0.516888	-0.0806822	0.867891	0.999987
				'2.4.5.3.3'	'Cellular respiration.oxidative phosphorylation.cytochrome c oxidase complex.assembly.heme a cofactor biosynthesis'	''	''
at2g44520.1				'2.4.5.3.3.1'	'Cellular respiration.oxidative phosphorylation.cytochrome c oxidase complex.assembly.heme a cofactor biosynthesis.protoheme IX farnesyltransferase *(COX10)'	'at2g44520.1'	'mercator4v5.0: protoheme IX farnesyltransferase (COX10) in cytochrome c oxidase assembly & original description: | Symbols: COX10 | cytochrome c oxidase 10 | chr2:18379564-18381942 FORWARD LENGTH=1603'	T	0.531259	0.133418	0.256766	0.371875	0.483725	0.726882	0.688885	0.194299	0.427648	0.318029	0.669091	0.999987
at5g56090.1				'2.4.5.3.3.2'	'Cellular respiration.oxidative phosphorylation.cytochrome c oxidase complex.assembly.heme a cofactor biosynthesis.heme-o to heme-a conversion factor *(COX15)'	'at5g56090.1'	'mercator4v5.0: heme-o to heme-a conversion factor *(COX15) of cytochrome c oxidase assembly & original description: | Symbols: COX15 | cytochrome c oxidase 15 | chr5:22714518-22716835 FORWARD LENGTH=1720'	T	-0.112962	0.801233	0.879392	-0.232383	0.72996	0.879658	-0.00780004	0.990718	0.996456	0.225394	0.810729	0.999987
at3g47836.1				'2.4.5.3.4'	'Cellular respiration.oxidative phosphorylation.cytochrome c oxidase complex.assembly.assembly factor *(COX14)'	'at3g47836.1'	'mercator4v5.0: assembly factor (COX14) of cytochrome c oxidase assembly & original description: | Symbols: | unknown protein; Has 1 Blast hits to 1 proteins in 1 species: Archae - 0; Bacteria - 0; Metazoa - 0; Fungi - 0; Plants - 1; Viruses - 0; Other Eukaryotes - 0 (source: NCBI BLink). | chr3:17650260-17651765 REVERSE LENGTH=400'	T	0.0943051	0.794443	0.874971	0.208846	0.704158	0.867009	-0.0181522	0.973235	0.9911	-0.225922	0.766618	0.999987
at4g14145.1				'2.4.5.3.5'	'Cellular respiration.oxidative phosphorylation.cytochrome c oxidase complex.assembly.assembly factor *(COX16)'	'at4g14145.1'	'mercator4v5.0: assembly factor (COX16) of cytochrome c oxidase assembly & original description: | Symbols: | unknown protein; FUNCTIONS IN: molecular_function unknown; INVOLVED IN: biological_process unknown; LOCATED IN: chloroplast; Has 30201 Blast hits to 17322 proteins in 780 species: Archae - 12; Bacteria - 1396; Metazoa - 17338; Fungi - 3422; Plants - 5037; Viruses - 0; Other Eukaryotes - 2…	T	-0.18594	0.486036	0.643083	0.0281244	0.942766	0.977755	-0.390106	0.312564	0.563767	-0.416922	0.44339	0.999987
at4g08991.1				'2.4.5.3.5'	'Cellular respiration.oxidative phosphorylation.cytochrome c oxidase complex.assembly.assembly factor *(COX16)'	'at4g08991.1'	'mercator4v5.0: assembly factor (COX16) of cytochrome c oxidase assembly & original description: | Symbols: | Pseudogene of AT4G14145 | chr4:5770770-5771335 REVERSE LENGTH=384'	T	0.346996	0.379629	0.543668	0.647943	0.266028	0.530033	0.0774353	0.892578	0.956798	-0.569769	0.471208	0.999987
at1g48510.1				'2.4.5.3.6'	'Cellular respiration.oxidative phosphorylation.cytochrome c oxidase complex.assembly.assembly factor *(SURF1)'	'at1g48510.1'	'mercator4v5.0: assembly factor (SURF1) of cytochrome c oxidase assembly & original description: | Symbols: | Surfeit locus 1 cytochrome c oxidase biogenesis protein | chr1:17934889-17936915 FORWARD LENGTH=1419'	T	2.5922	6.22692e-08	7.14792e-07	2.15661	0.00186969	0.0149774	3.15845	2.29557e-05	0.000338405	1.0031	0.319801	0.999987
at2g11983.1				'2.4.5.3.6'	'Cellular respiration.oxidative phosphorylation.cytochrome c oxidase complex.assembly.assembly factor *(SURF1)'	'at2g11983.1'	'mercator4v5.0: assembly factor (SURF1) of cytochrome c oxidase assembly & original description: | Symbols: | Pseudogene of AT3G17910; SURF1 (SURFEIT 1) | chr2:4830686-4831244 FORWARD LENGTH=382'	T	-18.5858	8.24355e-09	NA	0.984937	0.83022	NA	-3.48191	0.431037	NA	-4.46498	0.480432	0.999987
at3g17910.1				'2.4.5.3.6'	'Cellular respiration.oxidative phosphorylation.cytochrome c oxidase complex.assembly.assembly factor *(SURF1)'	'at3g17910.1'	'mercator4v5.0: assembly factor (SURF1) of cytochrome c oxidase assembly & original description: | Symbols: SURF1 | Surfeit locus 1 cytochrome c oxidase biogenesis protein | chr3:6133528-6136371 FORWARD LENGTH=1436'	T	0.294858	0.191925	0.336348	0.278005	0.433714	0.685399	0.314576	0.369442	0.618764	0.0376561	0.93909	0.999987
				'2.4.5.4'	'Cellular respiration.oxidative phosphorylation.cytochrome c oxidase complex.regulation'	''	''
at2g25830.1				'2.4.5.4.1'	'Cellular respiration.oxidative phosphorylation.cytochrome c oxidase complex.regulation.translational activator *(TACO) of COX1'	'at2g25830.1'	'mercator4v5.0: translational activator *(TACO) of component COX1 of cytochrome c oxidase complex & original description: | Symbols: | YebC-related | chr2:11018716-11021699 REVERSE LENGTH=1405'	T	-0.0463117	0.917965	0.952604	0.167558	0.801882	0.917342	-0.247785	0.709659	0.864441	-0.41364	0.658101	0.999987
at3g48030.1				'2.4.5.4.2'	'Cellular respiration.oxidative phosphorylation.cytochrome c oxidase complex.regulation.regulatory chaperone *(HIGD1) of COX3'	'at3g48030.1'	'mercator4v5.0: regulatory chaperone *(HIGD1) of component COX3 of cytochrome c oxidase complex & original description: | Symbols: | hypoxia-responsive family protein / zinc finger (C3HC4-type RING finger) family protein | chr3:17725410-17727954 REVERSE LENGTH=1050'	T	0.602977	0.0342801	0.0893467	0.303159	0.444516	0.694838	0.934753	0.0203656	0.0892285	0.632596	0.256596	0.999987
				'2.4.6'	'Cellular respiration.oxidative phosphorylation.ATP synthase complex'	''	''
				'2.4.6.1'	'Cellular respiration.oxidative phosphorylation.ATP synthase complex.membrane MF0 subcomplex'	''	''
at2g07741.1				'2.4.6.1.1'	'Cellular respiration.oxidative phosphorylation.ATP synthase complex.membrane MF0 subcomplex.subunit a'	'at2g07741.1'	'mercator4v5.0: subunit a of ATP synthase membrane MF0 subcomplex & original description: | Symbols: | ATPase, F0 complex, subunit A protein | chr2:3502319-3503476 FORWARD LENGTH=1158'	T	-0.684332	0.827531	0.895936	0.416571	0.924752	0.970022	-2.14747	0.626349	0.815369	-2.56275	0.678949	0.999987
at2g07699.1				'2.4.6.1.1'	'Cellular respiration.oxidative phosphorylation.ATP synthase complex.membrane MF0 subcomplex.subunit a'	'at2g07699.1'	'mercator4v5.0: subunit a of ATP synthase membrane MF0 subcomplex & original description: | Symbols: | pseudogene, similar to ATPase subunit 6, blastp match of 80% identity and 7.4e-154 P-value to GP|515963|gb|AAA72061.1||M24672 ATPase subunit 6 {Raphanus sativus} | chr2:3368151-3369308 FORWARD LENGTH=1158'	T	-0.764072	0.448577	0.609183	-0.615393	0.679918	0.853458	-0.886392	0.558693	0.77148	-0.276304	0.893749	0.999987
atmg01170.1				'2.4.6.1.1'	'Cellular respiration.oxidative phosphorylation.ATP synthase complex.membrane MF0 subcomplex.subunit a'	'atmg01170.1'	'mercator4v5.0: subunit a of ATP synthase membrane MF0 subcomplex & original description: | Symbols: ATP6-2 | ATPase, F0 complex, subunit A protein | chrM:296820-298204 REVERSE LENGTH=1385'	T	0.196458	0.544149	0.693021	0.283282	0.563864	0.783443	0.116862	0.811667	0.918139	-0.165381	0.810419	0.999987
atmg00410.1				'2.4.6.1.1'	'Cellular respiration.oxidative phosphorylation.ATP synthase complex.membrane MF0 subcomplex.subunit a'	'atmg00410.1'	'mercator4v5.0: subunit a of ATP synthase membrane MF0 subcomplex & original description: | Symbols: ATP6-1, ATP6 | ATPase subunit 6-1 | chrM:111587-112907 FORWARD LENGTH=1321'	T	0.272817	0.344945	0.509059	0.439149	0.311108	0.578328	0.115849	0.789266	0.90775	-0.322184	0.596933	0.999987
atmg00640.1				'2.4.6.1.2'	'Cellular respiration.oxidative phosphorylation.ATP synthase complex.membrane MF0 subcomplex.subunit b'	'atmg00640.1'	'mercator4v5.0: subunit b of ATP synthase membrane MF0 subcomplex & original description: | Symbols: ORF25 | hydrogen ion transporting ATP synthases, rotational mechanism;zinc ion binding | chrM:188084-188662 REVERSE LENGTH=579'	T	-0.0797539	0.865971	0.920126	0.0316321	0.964072	0.985562	-0.190472	0.786176	0.906895	-0.221008	0.822639	0.999987
at2g07671.1				'2.4.6.1.3'	'Cellular respiration.oxidative phosphorylation.ATP synthase complex.membrane MF0 subcomplex.subunit c'	'at2g07671.1'	'mercator4v5.0: subunit c of ATP synthase membrane MF0 subcomplex & original description: | Symbols: | ATP synthase subunit C family protein | chr2:3251665-3252113 REVERSE LENGTH=449'	T	0.569799	3.03591e-06	2.52747e-05	0.545427	0.00822634	0.0486218	0.594425	0.0039685	0.0250216	0.0502866	0.862753	0.999987
atmg00040.1				'2.4.6.1.3'	'Cellular respiration.oxidative phosphorylation.ATP synthase complex.membrane MF0 subcomplex.subunit c'	'atmg00040.1'	'mercator4v5.0: subunit c of ATP synthase membrane MF0 subcomplex & original description: | Symbols: ORF315 | ATP synthase subunit C family protein | chrM:16844-17791 REVERSE LENGTH=948'	T	0.392904	0.336801	0.50037	-0.153725	0.775019	0.902531	1.0252	0.058766	0.194255	1.17989	0.118663	0.999987
atmg01080.1				'2.4.6.1.3'	'Cellular respiration.oxidative phosphorylation.ATP synthase complex.membrane MF0 subcomplex.subunit c'	'atmg01080.1'	'mercator4v5.0: subunit c of ATP synthase membrane MF0 subcomplex & original description: | Symbols: ATP9 | mitochondrial F0-ATPase subunit 9 | chrM:278649-279152 FORWARD LENGTH=504'	T	0.39854	0.0536124	0.127339	0.313547	0.329046	0.596892	0.481828	0.133589	0.337934	0.169425	0.708116	0.999987
at3g52300.1				'2.4.6.1.4'	'Cellular respiration.oxidative phosphorylation.ATP synthase complex.membrane MF0 subcomplex.subunit d'	'at3g52300.1'	'mercator4v5.0: subunit d of ATP synthase membrane MF0 subcomplex & original description: | Symbols: ATPQ | ATP synthase D chain, mitochondrial | chr3:19396565-19398377 FORWARD LENGTH=889'	T	0.712213	1.6213e-05	0.000116148	0.779511	0.00309723	0.0224711	0.646594	0.0139524	0.0671358	-0.131647	0.72222	0.999987
at3g01130.1				'2.4.6.1.5'	'Cellular respiration.oxidative phosphorylation.ATP synthase complex.membrane MF0 subcomplex.subunit e'	'at3g01130.1'	'mercator4v5.0: subunit e of ATP synthase membrane MF0 subcomplex & original description: | Symbols: | unknown protein; FUNCTIONS IN: molecular_function unknown; INVOLVED IN: biological_process unknown; LOCATED IN: endomembrane system; EXPRESSED IN: male gametophyte, pollen tube; EXPRESSED DURING: M germinated pollen stage; BEST Arabidopsis thaliana protein match is: unknown protein (TAIR:AT5G153…	T	0.775958	0.00556768	0.0199936	1.12848	0.00348642	0.0247705	0.444546	0.244387	0.49013	-0.68269	0.204477	0.999987
at5g15320.1				'2.4.6.1.5'	'Cellular respiration.oxidative phosphorylation.ATP synthase complex.membrane MF0 subcomplex.subunit e'	'at5g15320.1'	'mercator4v5.0: subunit e of ATP synthase membrane MF0 subcomplex & original description: | Symbols: | unknown protein; FUNCTIONS IN: molecular_function unknown; INVOLVED IN: biological_process unknown; LOCATED IN: endomembrane system; EXPRESSED IN: 23 plant structures; EXPRESSED DURING: 15 growth stages; BEST Arabidopsis thaliana protein match is: unknown protein (TAIR:AT3G01130.1); Has 64 Blast…	T	0.744852	6.25964e-05	0.000392119	0.800455	0.00660349	0.0410163	0.695244	0.017268	0.0789146	-0.103961	0.800418	0.999987
at4g30010.1				'2.4.6.1.6'	'Cellular respiration.oxidative phosphorylation.ATP synthase complex.membrane MF0 subcomplex.subunit f'	'at4g30010.1'	'mercator4v5.0: subunit f of ATP synthase membrane MF0 subcomplex & original description: | Symbols: | unknown protein; FUNCTIONS IN: molecular_function unknown; INVOLVED IN: biological_process unknown; LOCATED IN: mitochondrion, plastid; EXPRESSED IN: 26 plant structures; EXPRESSED DURING: 15 growth stages; Has 39 Blast hits to 39 proteins in 18 species: Archae - 0; Bacteria - 0; Metazoa - 0; Fu…	T	0.576995	0.00734007	0.0252391	0.675409	0.0431249	0.165998	0.478687	0.151085	0.364966	-0.195551	0.676499	0.999987
at2g19680.1				'2.4.6.1.7'	'Cellular respiration.oxidative phosphorylation.ATP synthase complex.membrane MF0 subcomplex.subunit g'	'at2g19680.1'	'mercator4v5.0: subunit g of ATP synthase membrane MF0 subcomplex & original description: | Symbols: | Mitochondrial ATP synthase subunit G protein | chr2:8501325-8502831 FORWARD LENGTH=645'	T	0.488428	0.275541	0.435514	0.695623	0.296206	0.563192	0.293722	0.658642	0.836882	-0.400266	0.667813	0.999987
at4g26210.1				'2.4.6.1.7'	'Cellular respiration.oxidative phosphorylation.ATP synthase complex.membrane MF0 subcomplex.subunit g'	'at4g26210.1'	'mercator4v5.0: subunit g of ATP synthase membrane MF0 subcomplex & original description: | Symbols: | Mitochondrial ATP synthase subunit G protein | chr4:13281937-13283402 FORWARD LENGTH=761'	T	0.44431	0.00469281	0.0172892	0.421035	0.100236	0.292953	0.470791	0.0601674	0.197212	0.0506485	0.885682	0.999987
at4g29480.1				'2.4.6.1.7'	'Cellular respiration.oxidative phosphorylation.ATP synthase complex.membrane MF0 subcomplex.subunit g'	'at4g29480.1'	'mercator4v5.0: subunit g of ATP synthase membrane MF0 subcomplex & original description: | Symbols: | Mitochondrial ATP synthase subunit G protein | chr4:14486041-14487777 REVERSE LENGTH=725'	T	0.94975	5.05812e-06	4.00334e-05	1.04058	0.00127634	0.0109829	0.862055	0.00741682	0.0411409	-0.17724	0.695577	0.999987
at2g07707.1				'2.4.6.1.8'	'Cellular respiration.oxidative phosphorylation.ATP synthase complex.membrane MF0 subcomplex.subunit A6L'	'at2g07707.1'	'mercator4v5.0: subunit A6L of ATP synthase membrane MF0 subcomplex & original description: | Symbols: | Plant mitochondrial ATPase, F0 complex, subunit 8 protein | chr2:3386292-3386768 FORWARD LENGTH=477'	T	0.563549	0.00291601	0.0114856	0.651186	0.0277302	0.121131	0.476897	0.106705	0.291004	-0.173111	0.677342	0.999987
atmg00480.1				'2.4.6.1.8'	'Cellular respiration.oxidative phosphorylation.ATP synthase complex.membrane MF0 subcomplex.subunit A6L'	'atmg00480.1'	'mercator4v5.0: subunit A6L of ATP synthase membrane MF0 subcomplex & original description: | Symbols: ORFB, ATP8 | Plant mitochondrial ATPase, F0 complex, subunit 8 protein | chrM:129909-130385 FORWARD LENGTH=477'	T	0.563549	0.00291601	0.0114856	0.651186	0.0277302	0.121131	0.476897	0.106705	0.291004	-0.173111	0.677342	0.999987
at3g46430.1				'2.4.6.1.9'	'Cellular respiration.oxidative phosphorylation.ATP synthase complex.membrane MF0 subcomplex.component *(6kDa/ATP6)'	'at3g46430.1'	'mercator4v5.0: component *(6kDa/ATP6) of ATP synthase membrane MF0 subcomplex & original description: | Symbols: | unknown protein; FUNCTIONS IN: molecular_function unknown; INVOLVED IN: biological_process unknown; LOCATED IN: mitochondrion, mitochondrial respiratory chain complex III; EXPRESSED IN: 25 plant structures; EXPRESSED DURING: 15 growth stages; BEST Arabidopsis thaliana protein match …	T	0.835385	0.00385721	0.0146146	1.18447	0.00335152	0.0239949	0.500073	0.213367	0.452014	-0.683104	0.226653	0.999987
at5g59613.1				'2.4.6.1.9'	'Cellular respiration.oxidative phosphorylation.ATP synthase complex.membrane MF0 subcomplex.component *(6kDa/ATP6)'	'at5g59613.1'	'mercator4v5.0: component *(6kDa/ATP6) of ATP synthase membrane MF0 subcomplex & original description: | Symbols: | unknown protein; BEST Arabidopsis thaliana protein match is: unknown protein (TAIR:AT3G46430.1); Has 30201 Blast hits to 17322 proteins in 780 species: Archae - 12; Bacteria - 1396; Metazoa - 17338; Fungi - 3422; Plants - 5037; Viruses - 0; Other Eukaryotes - 2996 (source: NCBI BLin…	T	0.405102	0.246558	0.403184	0.378956	0.474467	0.718388	0.429453	0.41706	0.661682	0.0516496	0.944573	0.999987
at2g21870.1				'2.4.6.1.10'	'Cellular respiration.oxidative phosphorylation.ATP synthase complex.membrane MF0 subcomplex.component *(24kDa/FAd)'	'at2g21870.1'	'mercator4v5.0: component *(24kDa/FAd) of ATP synthase membrane MF0 subcomplex & original description: | Symbols: MGP1 | copper ion binding;cobalt ion binding;zinc ion binding | chr2:9320195-9322734 REVERSE LENGTH=1100'	T	1.10033	2.63942e-08	3.23048e-07	1.04053	0.000808381	0.00753466	1.1614	0.000183508	0.00196192	0.122225	0.779701	0.999987
				'2.4.6.2'	'Cellular respiration.oxidative phosphorylation.ATP synthase complex.peripheral MF1 subcomplex'	''	''
at2g07698.1				'2.4.6.2.1'	'Cellular respiration.oxidative phosphorylation.ATP synthase complex.peripheral MF1 subcomplex.subunit alpha'	'at2g07698.1'	'mercator4v5.0: subunit alpha of ATP synthase peripheral MF1 subcomplex & original description: | Symbols: | ATPase, F1 complex, alpha subunit protein | chr2:3361474-3364127 FORWARD LENGTH=2433'	T	0.658737	0.0011998	0.0053241	0.605138	0.0578959	0.202949	0.71309	0.0254155	0.105501	0.109276	0.807745	0.999987
atmg01190.1				'2.4.6.2.1'	'Cellular respiration.oxidative phosphorylation.ATP synthase complex.peripheral MF1 subcomplex.subunit alpha'	'atmg01190.1'	'mercator4v5.0: subunit alpha of ATP synthase peripheral MF1 subcomplex & original description: | Symbols: ATP1 | ATP synthase subunit 1 | chrM:302166-303689 REVERSE LENGTH=1524'	T	0.365271	0.126282	0.246628	0.0578039	0.857132	0.94152	0.680635	0.0339972	0.130963	0.623946	0.167737	0.999987
at5g08670.1				'2.4.6.2.2'	'Cellular respiration.oxidative phosphorylation.ATP synthase complex.peripheral MF1 subcomplex.subunit beta'	'at5g08670.1'	'mercator4v5.0: subunit beta of ATP synthase peripheral MF1 subcomplex & original description: | Symbols: | ATP synthase alpha/beta family protein | chr5:2818117-2821176 REVERSE LENGTH=1976'	T	0.921981	0.000109868	0.000649227	0.648372	0.0504367	0.184689	1.20603	0.000272676	0.00273616	0.558815	0.23079	0.999987
at5g08680.1				'2.4.6.2.2'	'Cellular respiration.oxidative phosphorylation.ATP synthase complex.peripheral MF1 subcomplex.subunit beta'	'at5g08680.1'	'mercator4v5.0: subunit beta of ATP synthase peripheral MF1 subcomplex & original description: | Symbols: | ATP synthase alpha/beta family protein | chr5:2821928-2824966 FORWARD LENGTH=2027'	T	1.21133	4.08239e-09	5.68713e-08	1.01741	0.000684933	0.00657327	1.41595	2.31778e-06	4.60988e-05	0.3997	0.3433	0.999987
at5g08690.1				'2.4.6.2.2'	'Cellular respiration.oxidative phosphorylation.ATP synthase complex.peripheral MF1 subcomplex.subunit beta'	'at5g08690.1'	'mercator4v5.0: subunit beta of ATP synthase peripheral MF1 subcomplex & original description: | Symbols: | ATP synthase alpha/beta family protein | chr5:2825713-2828662 FORWARD LENGTH=2007'	T	0.961112	1.47561e-06	1.30937e-05	0.807094	0.00709722	0.0434234	1.11955	0.000186871	0.00199518	0.313777	0.456928	0.999987
at2g33040.1				'2.4.6.2.3'	'Cellular respiration.oxidative phosphorylation.ATP synthase complex.peripheral MF1 subcomplex.subunit gamma'	'at2g33040.1'	'mercator4v5.0: subunit gamma of ATP synthase peripheral MF1 subcomplex & original description: | Symbols: ATP3 | gamma subunit of Mt ATP synthase | chr2:14018690-14021183 REVERSE LENGTH=1402'	T	0.930324	4.64298e-08	5.45025e-07	0.928497	0.000704814	0.0067391	0.933004	0.00065613	0.00569921	0.00583793	0.987919	0.999987
at5g13450.1				'2.4.6.2.4'	'Cellular respiration.oxidative phosphorylation.ATP synthase complex.peripheral MF1 subcomplex.subunit delta *(OSCP)'	'at5g13450.1'	'mercator4v5.0: subunit delta *(OSCP) of ATP synthase peripheral MF1 subcomplex & original description: | Symbols: ATP5 | delta subunit of Mt ATP synthase | chr5:4310314-4312048 REVERSE LENGTH=1068'	T	0.944173	4.49469e-07	4.40317e-06	0.912816	0.00214059	0.0167504	0.977378	0.00099262	0.00805818	0.0659171	0.874696	0.999987
at5g47030.1				'2.4.6.2.5'	'Cellular respiration.oxidative phosphorylation.ATP synthase complex.peripheral MF1 subcomplex.subunit delta_'	'at5g47030.1'	'mercator4v5.0: subunit delta_ of ATP synthase peripheral MF1 subcomplex & original description: | Symbols: | ATPase, F1 complex, delta/epsilon subunit | chr5:19090298-19092314 FORWARD LENGTH=978'	T	0.88991	0.00587175	0.0209155	1.04939	0.0306436	0.129619	0.740443	0.125616	0.324481	-0.307584	0.650899	0.999987
at1g51650.1				'2.4.6.2.6'	'Cellular respiration.oxidative phosphorylation.ATP synthase complex.peripheral MF1 subcomplex.subunit epsilon'	'at1g51650.1'	'mercator4v5.0: subunit epsilon of ATP synthase peripheral MF1 subcomplex & original description: | Symbols: | ATP synthase epsilon chain, mitochondrial | chr1:19152615-19153929 FORWARD LENGTH=566'	T	1.22063	2.34552e-10	3.98705e-09	1.3149	1.3418e-05	0.000247653	1.13135	0.000170781	0.00184971	-0.182242	0.66707	0.999987
				'2.4.6.3'	'Cellular respiration.oxidative phosphorylation.ATP synthase complex.assembly'	''	''
at1g08220.1				'2.4.6.3.1'	'Cellular respiration.oxidative phosphorylation.ATP synthase complex.assembly.chaperone *(ATP10)'	'at1g08220.1'	'mercator4v5.0: chaperone involved in ATP synthase assembly *(ATP10) & original description: | Symbols: | FUNCTIONS IN: molecular_function unknown; INVOLVED IN: mitochondrial proton-transporting ATP synthase complex assembly; LOCATED IN: mitochondrial inner membrane; EXPRESSED IN: 18 plant structures; EXPRESSED DURING: 7 growth stages; CONTAINS InterPro DOMAIN/s: ATPase assembly factor ATP10, mit…	T	0.185473	0.548716	0.69709	0.213277	0.657869	0.840609	0.126587	0.790147	0.90775	-0.0857044	0.897522	0.999987
at2g34050.1				'2.4.6.3.2'	'Cellular respiration.oxidative phosphorylation.ATP synthase complex.assembly.chaperone *(ATP11)'	'at2g34050.1'	'mercator4v5.0: chaperone involved in ATP synthase assembly *(ATP11) & original description: | Symbols: | INVOLVED IN: protein complex assembly; LOCATED IN: mitochondrion, chloroplast; EXPRESSED IN: 19 plant structures; EXPRESSED DURING: 9 growth stages; CONTAINS InterPro DOMAIN/s: ATP11 (InterPro:IPR010591); Has 304 Blast hits to 304 proteins in 167 species: Archae - 0; Bacteria - 0; Metazoa - 1…	T	0.68845	0.0033672	0.0129859	0.548333	0.121719	0.332132	0.83582	0.0176939	0.0804181	0.288558	0.55769	0.999987
at5g40660.1				'2.4.6.3.3'	'Cellular respiration.oxidative phosphorylation.ATP synthase complex.assembly.chaperone *(ATP12)'	'at5g40660.1'	'mercator4v5.0: chaperone involved in ATP synthase assembly *(ATP12) & original description: | Symbols: | ATP12 protein-related | chr5:16283508-16285326 REVERSE LENGTH=1285'	T	0.380563	0.00785511	0.0267724	0.383298	0.104695	0.301601	0.383124	0.101326	0.281583	0.000891777	0.997834	0.999987
at2g35790.1				'2.4.6.3.4'	'Cellular respiration.oxidative phosphorylation.ATP synthase complex.assembly.assembly factor *(TMEM70)'	'at2g35790.1'	'mercator4v5.0: assembly factor (TMEM70) in ATP synthase assembly & original description: | Symbols: | unknown protein; CONTAINS InterPro DOMAIN/s: Protein of unknown function DUF1301 (InterPro:IPR009724); Has 116 Blast hits to 116 proteins in 49 species: Archae - 0; Bacteria - 0; Metazoa - 53; Fungi - 6; Plants - 49; Viruses - 0; Other Eukaryotes - 8 (source: NCBI BLink). | chr2:15040679-1504212…	T	0.264908	0.2708	0.43039	0.146114	0.69008	0.858698	0.389722	0.286088	0.535461	0.244728	0.632062	0.999987
				'2.4.6.4'	'Cellular respiration.oxidative phosphorylation.ATP synthase complex.regulation'	''	''
at5g04750.1				'2.4.6.4.1'	'Cellular respiration.oxidative phosphorylation.ATP synthase complex.regulation.regulatory protein *(IF1)'	'at5g04750.1'	'mercator4v5.0: regulatory protein *(IF1) of ATP synthase activity & original description: | Symbols: | F1F0-ATPase inhibitor protein, putative | chr5:1372147-1373619 FORWARD LENGTH=598'	T	1.08623	0.00107194	0.00482787	1.21907	0.0147823	0.0761527	0.956049	0.0554579	0.186425	-0.261635	0.709369	0.999987
				'3'	'Carbohydrate metabolism'	''	''
				'3.1'	'Carbohydrate metabolism.sucrose metabolism'	''	''
				'3.1.1'	'Carbohydrate metabolism.sucrose metabolism.triose-phosphate translocation'	''	''
at5g46110.4		e'		'3.1.1.1'	'Carbohydrate metabolism.sucrose metabolism.triose-phosphate translocation.triose phosphate:phosphate translocator'	'at5g46110.4'	'mercator4v5.0: triose phosphate:phosphate translocator & original description: | Symbols: APE2, TPT | Glucose-6-phosphate/phosphate translocator-related | chr5:18697250-18700656 FORWARD LENGTH=2037'	T	-2.10787	4.67733e-07	4.56012e-06	-2.22575	0.000364877	0.00392327	-1.98573	0.00146535	0.011124	0.241721	0.782718	0.999987
				'3.1.2'	'Carbohydrate metabolism.sucrose metabolism.biosynthesis'	''	''
at3g55440.1				'3.1.2.1'	'Carbohydrate metabolism.sucrose metabolism.biosynthesis.cytosolic triose-phosphate isomerase'	'at3g55440.1'	'mercator4v5.0: cytosolic triose-phosphate isomerase & original description: | Symbols: ATCTIMC, TPI, CYTOTPI | triosephosphate isomerase | chr3:20553690-20556560 FORWARD LENGTH=1351'	T	0.89663	2.30266e-05	0.00015998	0.72475	0.0214158	0.100407	1.07313	0.000656969	0.00570442	0.349735	0.430259	0.999987
at2g36460.1				'3.1.2.2'	'Carbohydrate metabolism.sucrose metabolism.biosynthesis.cytosolic fructose-bisphosphate aldolase'	'at2g36460.1'	'mercator4v5.0: cytosolic fructose-bisphosphate aldolase & original description: | Symbols: | Aldolase superfamily protein | chr2:15296701-15298514 REVERSE LENGTH=1432'	T	0.876908	0.00426807	0.0159386	0.70614	0.124295	0.336287	1.04542	0.0229864	0.0980105	0.340466	0.598301	0.999987
at3g52930.1				'3.1.2.2'	'Carbohydrate metabolism.sucrose metabolism.biosynthesis.cytosolic fructose-bisphosphate aldolase'	'at3g52930.1'	'mercator4v5.0: cytosolic fructose-bisphosphate aldolase & original description: | Symbols: | Aldolase superfamily protein | chr3:19626748-19629073 REVERSE LENGTH=1911'	T	1.72635	3.2585e-14	9.59959e-13	1.46945	3.61362e-06	7.80696e-05	1.99487	3.47198e-10	1.73613e-08	0.52672	0.238497	0.999987
at4g26520.1				'3.1.2.2'	'Carbohydrate metabolism.sucrose metabolism.biosynthesis.cytosolic fructose-bisphosphate aldolase'	'at4g26520.1'	'mercator4v5.0: cytosolic fructose-bisphosphate aldolase & original description: | Symbols: | Aldolase superfamily protein | chr4:13388386-13390374 FORWARD LENGTH=1550'	T	-1.16582	0.00227957	0.00930474	-1.00273	0.0833639	0.259868	-1.32206	0.0218412	0.0942227	-0.317778	0.693728	0.999987
at4g26530.1				'3.1.2.2'	'Carbohydrate metabolism.sucrose metabolism.biosynthesis.cytosolic fructose-bisphosphate aldolase'	'at4g26530.1'	'mercator4v5.0: cytosolic fructose-bisphosphate aldolase & original description: | Symbols: | Aldolase superfamily protein | chr4:13391344-13393107 FORWARD LENGTH=1372'	T	-6.24953	2.85087e-16	1.05526e-14	-5.89802	1.90382e-07	5.80889e-06	-6.50869	9.5518e-09	3.49432e-07	-0.60757	0.699196	0.999987
at5g03690.1				'3.1.2.2'	'Carbohydrate metabolism.sucrose metabolism.biosynthesis.cytosolic fructose-bisphosphate aldolase'	'at5g03690.1'	'mercator4v5.0: cytosolic fructose-bisphosphate aldolase & original description: | Symbols: | Aldolase superfamily protein | chr5:963148-965050 REVERSE LENGTH=1491'	T	-0.512895	0.0722742	0.160893	-0.596405	0.177982	0.420359	-0.439567	0.314675	0.565988	0.157986	0.797058	0.999987
at1g43670.1				'3.1.2.3'	'Carbohydrate metabolism.sucrose metabolism.biosynthesis.cytosolic fructose-1,6-bisphosphatase'	'at1g43670.1'	'mercator4v5.0: cytosolic fructose-1,6-bisphosphatase & original description: | Symbols: | Inositol monophosphatase family protein | chr1:16468044-16470500 FORWARD LENGTH=1319'	T	-2.708	3.06542e-37	5.84178e-35	-2.74047	2.14742e-16	3.18843e-14	-2.67779	4.56324e-16	6.52712e-14	0.0638105	0.890809	0.999987
at5g42740.1				'3.1.2.4'	'Carbohydrate metabolism.sucrose metabolism.biosynthesis.cytosolic phosphoglucose isomerase'	'at5g42740.1'	'mercator4v5.0: cytosolic phosphoglucose isomerase & original description: | Symbols: | Sugar isomerase (SIS) family protein | chr5:17135692-17140892 FORWARD LENGTH=2157'	T	0.744126	0.000142178	0.00081719	0.664568	0.0303906	0.128947	0.819173	0.00751066	0.041591	0.155789	0.717832	0.999987
at1g23190.1				'3.1.2.5'	'Carbohydrate metabolism.sucrose metabolism.biosynthesis.cytosolic phosphoglucomutase'	'at1g23190.1'	'mercator4v5.0: cytosolic phosphoglucomutase & original description: | Symbols: PGM3 | Phosphoglucomutase/phosphomannomutase family protein | chr1:8219869-8224469 FORWARD LENGTH=2112'	T	1.1641	1.87161e-11	3.76064e-10	1.01759	9.34663e-05	0.00128315	1.313	4.52e-07	1.089e-05	0.296715	0.417959	0.999987
at1g70730.3				'3.1.2.5'	'Carbohydrate metabolism.sucrose metabolism.biosynthesis.cytosolic phosphoglucomutase'	'at1g70730.3'	'mercator4v5.0: cytosolic phosphoglucomutase & original description: | Symbols: PGM2 | Phosphoglucomutase/phosphomannomutase family protein | chr1:26669020-26673166 REVERSE LENGTH=1989'	T	0.0379319	0.775493	0.862747	0.0340707	0.878653	0.950482	0.0372969	0.866424	0.944427	0.00439695	0.988795	0.999987
at3g03250.1				'3.1.2.6'	'Carbohydrate metabolism.sucrose metabolism.biosynthesis.cytosolic UDP-glucose pyrophosphorylase'	'at3g03250.1'	'mercator4v5.0: cytosolic UDP-glucose pyrophosphorylase & original description: | Symbols: UGP, UGP1, AtUGP1 | UDP-GLUCOSE PYROPHOSPHORYLASE 1 | chr3:749390-754159 REVERSE LENGTH=1926'	T	2.39061	9.29699e-64	6.29949e-61	2.35976	3.40979e-24	1.24196e-21	2.42123	2.29709e-25	9.44658e-23	0.0627118	0.848252	0.999987
at5g17310.2				'3.1.2.6'	'Carbohydrate metabolism.sucrose metabolism.biosynthesis.cytosolic UDP-glucose pyrophosphorylase'	'at5g17310.2'	'mercator4v5.0: cytosolic UDP-glucose pyrophosphorylase & original description: | Symbols: UGP2 | UDP-glucose pyrophosphorylase 2 | chr5:5696645-5700922 REVERSE LENGTH=1800'	T	-1.45488	1.55454e-12	3.6183e-11	-1.48635	4.81768e-06	0.000100722	-1.42352	8.96292e-06	0.000148771	0.0639252	0.887364	0.999987
at1g04920.1		Q		'3.1.2.7'	'Carbohydrate metabolism.sucrose metabolism.biosynthesis.sucrose-phosphate synthase'	'at1g04920.1'	'mercator4v5.0: sucrose-phosphate synthase & original description: | Symbols: ATSPS3F, SPS3F | sucrose phosphate synthase 3F | chr1:1391502-1395864 REVERSE LENGTH=3469'	T	-0.084069	0.840803	0.90383	-0.206107	0.753766	0.891286	0.0456031	0.941351	0.97869	0.252541	0.773974	0.999987
at4g10120.1		Q		'3.1.2.7'	'Carbohydrate metabolism.sucrose metabolism.biosynthesis.sucrose-phosphate synthase'	'at4g10120.1'	'mercator4v5.0: sucrose-phosphate synthase & original description: | Symbols: ATSPS4F | Sucrose-phosphate synthase family protein | chr4:6314789-6319936 FORWARD LENGTH=3457'	T	1.72299	1.24254e-07	1.35249e-06	1.66841	0.000749954	0.00710368	1.7737	0.000337605	0.00328732	0.106272	0.87852	0.999987
at5g11110.1		Q		'3.1.2.7'	'Carbohydrate metabolism.sucrose metabolism.biosynthesis.sucrose-phosphate synthase'	'at5g11110.1'	'mercator4v5.0: sucrose-phosphate synthase & original description: | Symbols: SPS1, ATSPS2F, KNS2, SPS2F | sucrose phosphate synthase 2F | chr5:3536226-3541133 FORWARD LENGTH=3576'	T	2.56961	3.21362e-23	2.27217e-21	2.56892	1.36901e-10	8.28909e-09	2.56512	1.58568e-10	8.57633e-09	-0.00283582	0.995985	0.999987
at5g20280.1		Q		'3.1.2.7'	'Carbohydrate metabolism.sucrose metabolism.biosynthesis.sucrose-phosphate synthase'	'at5g20280.1'	'mercator4v5.0: sucrose-phosphate synthase & original description: | Symbols: ATSPS1F, SPS1F | sucrose phosphate synthase 1F | chr5:6844714-6850154 REVERSE LENGTH=3569'	T	1.96283	1.42325e-08	1.81576e-07	1.80034	0.000503887	0.00511277	2.12464	4.04177e-05	0.000549626	0.325247	0.654772	0.999987
at1g51420.1		R		'3.1.2.8'	'Carbohydrate metabolism.sucrose metabolism.biosynthesis.sucrose-phosphate phosphatase'	'at1g51420.1'	'mercator4v5.0: sucrose-phosphate phosphatase & original description: | Symbols: ATSPP1, SPP1 | sucrose-phosphatase 1 | chr1:19064768-19066704 REVERSE LENGTH=1356'	T	1.89167	2.25051e-09	3.29512e-08	2.00828	2.74739e-05	0.000450067	1.78041	0.000203658	0.00214561	-0.22651	0.735678	0.999987
at2g35840.1		R		'3.1.2.8'	'Carbohydrate metabolism.sucrose metabolism.biosynthesis.sucrose-phosphate phosphatase'	'at2g35840.1'	'mercator4v5.0: sucrose-phosphate phosphatase & original description: | Symbols: | Sucrose-6F-phosphate phosphohydrolase family protein | chr2:15053623-15056005 FORWARD LENGTH=1542'	T	0.943517	0.00214994	0.00884302	0.946391	0.044092	0.168773	0.942381	0.0447562	0.160193	-0.00254923	0.996917	0.999987
at3g52340.1		R		'3.1.2.8'	'Carbohydrate metabolism.sucrose metabolism.biosynthesis.sucrose-phosphate phosphatase'	'at3g52340.1'	'mercator4v5.0: sucrose-phosphate phosphatase & original description: | Symbols: SPP2, ATSPP2 | sucrose-6F-phosphate phosphohydrolase 2 | chr3:19407052-19409335 FORWARD LENGTH=1568'	T	0.295675	0.284909	0.445441	0.25335	0.551234	0.774926	0.337257	0.426874	0.670939	0.0848725	0.886947	0.999987
at3g54270.1		R		'3.1.2.8'	'Carbohydrate metabolism.sucrose metabolism.biosynthesis.sucrose-phosphate phosphatase'	'at3g54270.1'	'mercator4v5.0: sucrose-phosphate phosphatase & original description: | Symbols: | sucrose-6F-phosphate phosphohydrolase family protein | chr3:20087082-20089846 REVERSE LENGTH=1726'	T	0.83612	0.0814726	0.176388	1.03553	0.15839	0.391292	0.67981	0.336421	0.589026	-0.354189	0.724139	0.999987
				'3.1.3'	'Carbohydrate metabolism.sucrose metabolism.translocation'	''	''
at2g02860.1		S		'3.1.3.1'	'Carbohydrate metabolism.sucrose metabolism.translocation.sucrose transporter'	'at2g02860.1'	'mercator4v5.0: sucrose transporter & original description: | Symbols: SUT2, ATSUC3, SUC3, ATSUT2 | sucrose transporter 2 | chr2:828352-832455 REVERSE LENGTH=2138'	T	0.47401	0.160974	0.295971	0.14707	0.759956	0.894528	0.822836	0.0869306	0.253995	0.676698	0.316036	0.999987
				'3.1.4'	'Carbohydrate metabolism.sucrose metabolism.degradation'	''	''
				'3.1.4.1'	'Carbohydrate metabolism.sucrose metabolism.degradation.invertase activities'	''	''
at1g55120.1				'3.1.4.1.1'	'Carbohydrate metabolism.sucrose metabolism.degradation.invertase activities.cell wall acid beta-fructofuranosidase *(CWIN)'	'at1g55120.1'	'mercator4v5.0: cell wall acid beta-fructofuranosidase *(CWIN) & original description: | Symbols: ATFRUCT5, AtcwINV3, FRUCT5 | beta-fructofuranosidase 5 | chr1:20566598-20569286 FORWARD LENGTH=1925'	T	2.82351	3.02674e-09	4.31005e-08	2.60373	0.000215969	0.00257386	3.06017	1.39801e-05	0.000217233	0.458075	0.643094	0.999987
at2g36190.1		U		'3.1.4.1.1'	'Carbohydrate metabolism.sucrose metabolism.degradation.invertase activities.cell wall acid beta-fructofuranosidase *(CWIN)'	'at2g36190.1'	'mercator4v5.0: cell wall acid beta-fructofuranosidase *(CWIN) & original description: | Symbols: AtcwINV4, cwINV4 | cell wall invertase 4 | chr2:15174730-15177870 REVERSE LENGTH=2082'	T	-0.18229	0.94016	NA	-1.18975	0.765726	NA	0.495069	0.899712	NA	1.68835	0.759534	0.999987
at3g52600.1		U		'3.1.4.1.1'	'Carbohydrate metabolism.sucrose metabolism.degradation.invertase activities.cell wall acid beta-fructofuranosidase *(CWIN)'	'at3g52600.1'	'mercator4v5.0: cell wall acid beta-fructofuranosidase *(CWIN) & original description: | Symbols: AtcwINV2, CWINV2 | cell wall invertase 2 | chr3:19506891-19509359 REVERSE LENGTH=2048'	T	1.29666	0.497649	0.653486	4.97606	0.08741	0.268282	-0.786112	0.766409	0.895462	-5.75732	0.135137	0.999987
at3g13784.1		U		'3.1.4.1.1'	'Carbohydrate metabolism.sucrose metabolism.degradation.invertase activities.cell wall acid beta-fructofuranosidase *(CWIN)'	'at3g13784.1'	'mercator4v5.0: cell wall acid beta-fructofuranosidase *(CWIN) & original description: | Symbols: AtcwINV5, CWINV5 | cell wall invertase 5 | chr3:4528529-4530669 REVERSE LENGTH=1710'	T	5.72002	2.44267e-27	2.40258e-25	5.11677	3.01946e-16	4.42683e-14	6.74417	1.7915e-15	2.34785e-13	1.62823	0.121985	0.999987
at3g13790.1		U		'3.1.4.1.1'	'Carbohydrate metabolism.sucrose metabolism.degradation.invertase activities.cell wall acid beta-fructofuranosidase *(CWIN)'	'at3g13790.1'	'mercator4v5.0: cell wall acid beta-fructofuranosidase *(CWIN) & original description: | Symbols: ATCWINV1, ATBFRUCT1 | Glycosyl hydrolases family 32 protein | chr3:4532911-4535867 REVERSE LENGTH=1964'	T	-1.77611	0.00104918	0.00473675	-1.8282	0.0228994	0.105493	-1.72919	0.031238	0.123238	0.0996669	0.929545	0.999987
at5g11920.1				'3.1.4.1.1'	'Carbohydrate metabolism.sucrose metabolism.degradation.invertase activities.cell wall acid beta-fructofuranosidase *(CWIN)'	'at5g11920.1'	'mercator4v5.0: cell wall acid beta-fructofuranosidase *(CWIN) & original description: | Symbols: AtcwINV6, cwINV6 | 6-&1-fructan exohydrolase | chr5:3839391-3842371 FORWARD LENGTH=1917'	T	3.24567	1.24365e-10	2.2111e-09	3.00339	4.01374e-05	0.000624595	3.65215	8.83962e-06	0.000146929	0.650887	0.552634	0.999987
at1g62660.1		U		'3.1.4.1.2'	'Carbohydrate metabolism.sucrose metabolism.degradation.invertase activities.vacuolar acid beta-fructofuranosidase *(VIN)'	'at1g62660.1'	'mercator4v5.0: vacuolar acid beta-fructofuranosidase *(VIN) & original description: | Symbols: | Glycosyl hydrolases family 32 protein | chr1:23199718-23203765 FORWARD LENGTH=2428'	T	-1.20646	8.99063e-11	1.63785e-09	-1.30731	5.98494e-06	0.000122813	-1.10605	0.000123446	0.00141288	0.20244	0.617312	0.999987
at1g12240.1		U		'3.1.4.1.2'	'Carbohydrate metabolism.sucrose metabolism.degradation.invertase activities.vacuolar acid beta-fructofuranosidase *(VIN)'	'at1g12240.1'	'mercator4v5.0: vacuolar acid beta-fructofuranosidase *(VIN) & original description: | Symbols: ATBETAFRUCT4, VAC-INV | Glycosyl hydrolases family 32 protein | chr1:4153652-4157644 FORWARD LENGTH=2229'	T	-1.58012	2.6858e-06	2.26146e-05	-1.82705	0.000222316	0.00263736	-1.33599	0.00687237	0.0387609	0.492109	0.478493	0.999987
at1g72000.1		U		'3.1.4.1.3'	'Carbohydrate metabolism.sucrose metabolism.degradation.invertase activities.alkaline sucrose-specific invertase *(CIN)'	'at1g72000.1'	'mercator4v5.0: alkaline sucrose-specific invertase *(CIN) & original description: | Symbols: | Plant neutral invertase family protein | chr1:27103277-27105663 FORWARD LENGTH=1500'	T	2.29612	0.152405	0.283744	4.4662	0.0633942	NA	0.386517	0.861079	0.942104	-4.07848	0.2011	0.999987
at1g56560.1		U		'3.1.4.1.3'	'Carbohydrate metabolism.sucrose metabolism.degradation.invertase activities.alkaline sucrose-specific invertase *(CIN)'	'at1g56560.1'	'mercator4v5.0: alkaline sucrose-specific invertase *(CIN) & original description: | Symbols: | Plant neutral invertase family protein | chr1:21192499-21195112 FORWARD LENGTH=2109'	T	-0.572371	0.0669918	0.151702	-0.729949	0.125124	0.337705	-0.435691	0.355007	0.606384	0.295205	0.656257	0.999987
at1g35580.1		U		'3.1.4.1.3'	'Carbohydrate metabolism.sucrose metabolism.degradation.invertase activities.alkaline sucrose-specific invertase *(CIN)'	'at1g35580.1'	'mercator4v5.0: alkaline sucrose-specific invertase *(CIN) & original description: | Symbols: CINV1 | cytosolic invertase 1 | chr1:13122204-13125264 REVERSE LENGTH=2066'	T	-1.77573	1.80811e-21	1.10817e-19	-1.94835	1.68272e-12	1.44745e-10	-1.60435	4.82432e-09	1.91146e-07	0.345172	0.371911	0.999987
at1g22650.1		U		'3.1.4.1.3'	'Carbohydrate metabolism.sucrose metabolism.degradation.invertase activities.alkaline sucrose-specific invertase *(CIN)'	'at1g22650.1'	'mercator4v5.0: alkaline sucrose-specific invertase *(CIN) & original description: | Symbols: | Plant neutral invertase family protein | chr1:8013382-8015991 REVERSE LENGTH=1869'	T	-0.756434	0.0112379	0.0361309	-0.919632	0.0402082	0.157967	-0.5894	0.182375	0.411426	0.331548	0.593202	0.999987
at3g05820.1		U		'3.1.4.1.3'	'Carbohydrate metabolism.sucrose metabolism.degradation.invertase activities.alkaline sucrose-specific invertase *(CIN)'	'at3g05820.1'	'mercator4v5.0: alkaline sucrose-specific invertase *(CIN) & original description: | Symbols: INVH, At-A/N-InvH | invertase H | chr3:1732991-1735757 REVERSE LENGTH=2108'	T	0.42733	0.302315	0.464674	0.267592	0.693266	0.860084	0.486262	0.462755	0.700357	0.218647	0.81362	0.999987
at3g06500.1		U		'3.1.4.1.3'	'Carbohydrate metabolism.sucrose metabolism.degradation.invertase activities.alkaline sucrose-specific invertase *(CIN)'	'at3g06500.1'	'mercator4v5.0: alkaline sucrose-specific invertase *(CIN) & original description: | Symbols: | Plant neutral invertase family protein | chr3:2012079-2015705 FORWARD LENGTH=2459'	T	-1.02277	1.21016e-05	8.89945e-05	-1.10203	0.002469	0.0187555	-0.948128	0.00879581	0.0469771	0.154981	0.761093	0.999987
at4g09510.1		U		'3.1.4.1.3'	'Carbohydrate metabolism.sucrose metabolism.degradation.invertase activities.alkaline sucrose-specific invertase *(CIN)'	'at4g09510.1'	'mercator4v5.0: alkaline sucrose-specific invertase *(CIN) & original description: | Symbols: CINV2 | cytosolic invertase 2 | chr4:6021164-6023873 REVERSE LENGTH=2032'	T	1.11256	0.00537087	0.0193747	1.0209	0.0901799	0.273936	1.21411	0.0436111	0.157199	0.194848	0.817242	0.999987
at4g34860.1		U		'3.1.4.1.3'	'Carbohydrate metabolism.sucrose metabolism.degradation.invertase activities.alkaline sucrose-specific invertase *(CIN)'	'at4g34860.1'	'mercator4v5.0: alkaline sucrose-specific invertase *(CIN) & original description: | Symbols: | Plant neutral invertase family protein | chr4:16609746-16612907 REVERSE LENGTH=2330'	T	1.51607	0.000765272	0.00360085	1.34696	0.0445086	0.169823	1.67481	0.0124472	0.0615574	0.328655	0.7269	0.999987
at5g22510.1		U		'3.1.4.1.3'	'Carbohydrate metabolism.sucrose metabolism.degradation.invertase activities.alkaline sucrose-specific invertase *(CIN)'	'at5g22510.1'	'mercator4v5.0: alkaline sucrose-specific invertase *(CIN) & original description: | Symbols: INV-E, At-A/N-InvE | alkaline/neutral invertase | chr5:7474810-7477941 REVERSE LENGTH=2191'	T	-1.0235	0.000121033	0.000707529	-1.18026	0.00335592	0.024019	-0.872733	0.0293821	0.118023	0.308556	0.584042	0.999987
at5g64620.1				'3.1.4.1.4'	'Carbohydrate metabolism.sucrose metabolism.degradation.invertase activities.vacuolar/cell wall invertase inhibitor *(VIF2)'	'at5g64620.1'	'mercator4v5.0: vacuolar/cell wall invertase inhibitor *(VIF2) & original description: | Symbols: C/VIF2, ATC/VIF2 | cell wall / vacuolar inhibitor of fructosidase 2 | chr5:25831834-25832502 FORWARD LENGTH=669'	T	-0.38388	0.259937	0.418138	-0.496262	0.343875	0.609866	-0.275064	0.593901	0.79513	0.222327	0.75879	0.999987
at1g47960.1				'3.1.4.1.5'	'Carbohydrate metabolism.sucrose metabolism.degradation.invertase activities.vacuolar invertase inhibitor *(VIF1)'	'at1g47960.1'	'mercator4v5.0: vacuolar invertase inhibitor *(VIF1) & original description: | Symbols: C/VIF1, ATC/VIF1 | cell wall / vacuolar inhibitor of fructosidase 1 | chr1:17681157-17683629 REVERSE LENGTH=1528'	T	0.951531	0.024327	0.0677529	1.1342	0.0718168	0.234833	0.777022	0.216579	0.456589	-0.35624	0.686698	0.999987
at3g17140.1		U		'3.1.4.1.5'	'Carbohydrate metabolism.sucrose metabolism.degradation.invertase activities.vacuolar invertase inhibitor *(VIF1)'	'at3g17140.1'	'mercator4v5.0: vacuolar invertase inhibitor *(VIF1) & original description: | Symbols: | Plant invertase/pectin methylesterase inhibitor superfamily protein | chr3:5846002-5846589 REVERSE LENGTH=339'	T	NA	NA	NA	NA	NA	NA	NA	NA	NA	NA	NA	NA
at1g73370.1		T		'3.1.4.2'	'Carbohydrate metabolism.sucrose metabolism.degradation.sucrose synthase'	'at1g73370.1'	'mercator4v5.0: sucrose synthase & original description: | Symbols: SUS6, ATSUS6 | sucrose synthase 6 | chr1:27584479-27588326 REVERSE LENGTH=2883'	T	1.15626	0.0516887	0.123806	1.34333	0.125725	0.338539	0.991331	0.25794	0.505231	-0.350066	0.775789	0.999987
at3g43190.1		T		'3.1.4.2'	'Carbohydrate metabolism.sucrose metabolism.degradation.sucrose synthase'	'at3g43190.1'	'mercator4v5.0: sucrose synthase & original description: | Symbols: SUS4, ATSUS4 | sucrose synthase 4 | chr3:15179020-15183989 REVERSE LENGTH=2764'	T	6.81526	5.69945e-23	3.88343e-21	6.2805	1.2299e-10	7.52497e-09	7.46985	9.14997e-14	9.09355e-12	1.19118	0.39163	0.999987
at4g02280.1		T		'3.1.4.2'	'Carbohydrate metabolism.sucrose metabolism.degradation.sucrose synthase'	'at4g02280.1'	'mercator4v5.0: sucrose synthase & original description: | Symbols: SUS3, ATSUS3 | sucrose synthase 3 | chr4:994927-998967 FORWARD LENGTH=2917'	T	0.146876	0.842663	0.904992	0.150663	0.889615	0.955355	0.135601	0.900481	0.960652	-0.0145841	0.992355	0.999987
at5g49190.1		T		'3.1.4.2'	'Carbohydrate metabolism.sucrose metabolism.degradation.sucrose synthase'	'at5g49190.1'	'mercator4v5.0: sucrose synthase & original description: | Symbols: SUS2, SSA, ATSUS2 | sucrose synthase 2 | chr5:19943282-19947189 REVERSE LENGTH=2511'	T	0.722598	0.052449	0.125246	0.870351	0.122032	0.332555	0.587416	0.298338	0.549337	-0.281643	0.718742	0.999987
at5g20830.1		T		'3.1.4.2'	'Carbohydrate metabolism.sucrose metabolism.degradation.sucrose synthase'	'at5g20830.1'	'mercator4v5.0: sucrose synthase & original description: | Symbols: SUS1, ASUS1, atsus1 | sucrose synthase 1 | chr5:7050226-7054120 REVERSE LENGTH=2888'	T	3.18225	5.76514e-23	3.91725e-21	2.78555	2.47004e-10	1.40437e-08	3.59553	4.37756e-16	6.3281e-14	0.811301	0.19096	0.999987
at5g37180.1		T		'3.1.4.2'	'Carbohydrate metabolism.sucrose metabolism.degradation.sucrose synthase'	'at5g37180.1'	'mercator4v5.0: sucrose synthase & original description: | Symbols: SUS5, ATSUS5 | sucrose synthase 5 | chr5:14718238-14722913 FORWARD LENGTH=2511'	T	1.82767	0.00432654	0.0161298	1.31847	0.151221	0.379617	2.37992	0.00987032	0.0514707	1.06334	0.409589	0.999987
at1g47840.1		W		'3.1.4.3'	'Carbohydrate metabolism.sucrose metabolism.degradation.hexokinase'	'at1g47840.1'	'mercator4v5.0: hexokinase & original description: | Symbols: HXK3 | hexokinase 3 | chr1:17616107-17618894 REVERSE LENGTH=1653'	T	0.561405	0.265152	0.423926	0.0845793	0.907398	0.963987	1.08272	0.131749	0.334911	0.999551	0.322637	0.999987
at1g50460.1		W		'3.1.4.3'	'Carbohydrate metabolism.sucrose metabolism.degradation.hexokinase'	'at1g50460.1'	'mercator4v5.0: hexokinase & original description: | Symbols: HKL1, ATHKL1 | hexokinase-like 1 | chr1:18693684-18697659 FORWARD LENGTH=2074'	T	-0.858669	0.0296936	0.0795164	-0.765064	0.197587	0.447397	-0.950566	0.108386	0.294044	-0.184376	0.824653	0.999987
at2g19860.1		W		'3.1.4.3'	'Carbohydrate metabolism.sucrose metabolism.degradation.hexokinase'	'at2g19860.1'	'mercator4v5.0: hexokinase & original description: | Symbols: ATHXK2, HXK2 | hexokinase 2 | chr2:8570750-8574000 FORWARD LENGTH=1815'	T	1.06697	0.00221032	0.00904789	1.19658	0.0226467	0.104621	0.94031	0.0723349	0.224244	-0.254913	0.728999	0.999987
at3g20040.1		W		'3.1.4.3'	'Carbohydrate metabolism.sucrose metabolism.degradation.hexokinase'	'at3g20040.1'	'mercator4v5.0: hexokinase & original description: | Symbols: ATHXK4, HKL2 | Hexokinase | chr3:6994894-6998171 FORWARD LENGTH=2039'	T	0.264387	0.60203	0.739201	0.585218	0.434334	0.685875	-0.0368407	0.960353	0.986031	-0.62058	0.551177	0.999987
at4g29130.1		W		'3.1.4.3'	'Carbohydrate metabolism.sucrose metabolism.degradation.hexokinase'	'at4g29130.1'	'mercator4v5.0: hexokinase & original description: | Symbols: ATHXK1, GIN2, HXK1 | hexokinase 1 | chr4:14352037-14355103 REVERSE LENGTH=2030'	T	1.07478	3.20433e-13	8.21043e-12	1.06227	1.18139e-05	0.00022299	1.09118	6.21881e-06	0.000108271	0.0300127	0.929707	0.999987
at4g37840.1		W		'3.1.4.3'	'Carbohydrate metabolism.sucrose metabolism.degradation.hexokinase'	'at4g37840.1'	'mercator4v5.0: hexokinase & original description: | Symbols: HKL3 | hexokinase-like 3 | chr4:17790147-17792198 REVERSE LENGTH=1482'	T	1.60995	0.315546	0.478141	2.19355	0.367642	NA	1.16229	0.642099	NA	-1.03226	0.763039	0.999987
at1g66430.1		V		'3.1.4.4'	'Carbohydrate metabolism.sucrose metabolism.degradation.fructose kinase'	'at1g66430.1'	'mercator4v5.0: fructose kinase & original description: | Symbols: | pfkB-like carbohydrate kinase family protein | chr1:24778271-24780629 FORWARD LENGTH=1520'	T	-0.044773	0.928815	0.959002	-0.0502591	0.94636	0.979427	-0.0375666	0.959813	0.985737	0.0145024	0.988945	0.999987
at1g06030.1		V		'3.1.4.4'	'Carbohydrate metabolism.sucrose metabolism.degradation.fructose kinase'	'at1g06030.1'	'mercator4v5.0: fructose kinase & original description: | Symbols: | pfkB-like carbohydrate kinase family protein | chr1:1826880-1828161 FORWARD LENGTH=1021'	T	1.05281	0.492323	0.648886	2.15083	0.321073	NA	-0.462445	0.854378	0.939063	-2.61088	0.423392	0.999987
at1g06020.1		V		'3.1.4.4'	'Carbohydrate metabolism.sucrose metabolism.degradation.fructose kinase'	'at1g06020.1'	'mercator4v5.0: fructose kinase & original description: | Symbols: | pfkB-like carbohydrate kinase family protein | chr1:1824548-1826101 FORWARD LENGTH=1038'	T	0.299361	0.779499	0.865442	-0.715598	0.639436	0.829395	1.35116	0.432594	0.675306	2.06573	0.360386	0.999987
at2g31390.1		V		'3.1.4.4'	'Carbohydrate metabolism.sucrose metabolism.degradation.fructose kinase'	'at2g31390.1'	'mercator4v5.0: fructose kinase & original description: | Symbols: | pfkB-like carbohydrate kinase family protein | chr2:13383423-13386209 REVERSE LENGTH=1283'	T	2.76924	3.13427e-17	1.26162e-15	2.67489	6.95716e-08	2.32347e-06	2.86669	7.80642e-09	2.96023e-07	0.19334	0.78156	0.999987
at3g59480.1		V		'3.1.4.4'	'Carbohydrate metabolism.sucrose metabolism.degradation.fructose kinase'	'at3g59480.1'	'mercator4v5.0: fructose kinase & original description: | Symbols: | pfkB-like carbohydrate kinase family protein | chr3:21983021-21984598 FORWARD LENGTH=1221'	T	0.46974	0.428483	0.590041	-0.24675	0.770465	0.900131	1.22083	0.166157	0.38803	1.46729	0.217713	0.999987
at4g10260.1		V		'3.1.4.4'	'Carbohydrate metabolism.sucrose metabolism.degradation.fructose kinase'	'at4g10260.1'	'mercator4v5.0: fructose kinase & original description: | Symbols: | pfkB-like carbohydrate kinase family protein | chr4:6371377-6372770 REVERSE LENGTH=1084'	T	6.98436	3.27749e-09	4.64272e-08	7.71626	5.57568e-06	0.000115226	6.36899	4.32542e-05	0.000579932	-1.3468	0.555841	0.999987
at5g51830.1		V		'3.1.4.4'	'Carbohydrate metabolism.sucrose metabolism.degradation.fructose kinase'	'at5g51830.1'	'mercator4v5.0: fructose kinase & original description: | Symbols: | pfkB-like carbohydrate kinase family protein | chr5:21069572-21071735 FORWARD LENGTH=1454'	T	1.4088	0.000118877	0.000697058	1.17204	0.0299041	0.127689	1.65082	0.00221872	0.0157175	0.479692	0.526478	0.999987
				'3.1.5'	'Carbohydrate metabolism.sucrose metabolism.regulation of sucrose/starch partitioning'	''	''
at1g07110.1				'3.1.5.1'	'Carbohydrate metabolism.sucrose metabolism.regulation of sucrose/starch partitioning.bifunctional 6-phosphofructo-2-kinase and fructose-2,6-bisphosphatase'	'at1g07110.1'	'mercator4v5.0: bifunctional 6-phosphofructo-2-kinase and fructose-2,6-bisphosphatase & original description: | Symbols: F2KP, ATF2KP, FKFBP | fructose-2,6-bisphosphatase | chr1:2178104-2184148 REVERSE LENGTH=2662'	T	-1.89873	1.40022e-16	5.37884e-15	-2.03005	6.95856e-09	2.88119e-07	-1.76931	3.79337e-07	9.33741e-06	0.261938	0.593505	0.999987
				'3.2'	'Carbohydrate metabolism.starch metabolism'	''	''
				'3.2.1'	'Carbohydrate metabolism.starch metabolism.granule initiation'	''	''
at1g27070.1				'3.2.1.1'	'Carbohydrate metabolism.starch metabolism.granule initiation.initiation factor *(PTST2)'	'at1g27070.1'	'mercator4v5.0: starch granule initiation factor *(PTST2) & original description: | Symbols: | 5'-AMP-activated protein kinase-related | chr1:9396658-9399453 REVERSE LENGTH=2114'	T	-0.191425	0.308504	0.471277	-0.121218	0.682843	0.855328	-0.261335	0.368035	0.617823	-0.138864	0.734635	0.999987
at5g03420.1				'3.2.1.2'	'Carbohydrate metabolism.starch metabolism.granule initiation.initiation factor *(PTST3)'	'at5g03420.1'	'mercator4v5.0: starch granule initiation factor *(PTST3) & original description: | Symbols: | 5'-AMP-activated protein kinase-related | chr5:845641-848914 FORWARD LENGTH=2006'	T	-0.295171	0.110752	0.223493	-0.25696	0.385079	0.646925	-0.328481	0.263053	0.510524	-0.0702439	0.865192	0.999987
at4g32190.1				'3.2.1.3'	'Carbohydrate metabolism.starch metabolism.granule initiation.initiation factor *(MRC/PII1)'	'at4g32190.1'	'mercator4v5.0: starch granule initiation factor *(MRC/PII1) & original description: | Symbols: | Myosin heavy chain-related protein | chr4:15544878-15547855 FORWARD LENGTH=2692'	T	-2.19251	1.8073e-08	2.26544e-07	-2.34791	5.62611e-05	0.000825578	-2.03536	0.000460249	0.00424676	0.313829	0.700865	0.999987
at3g16000.1				'3.2.1.4'	'Carbohydrate metabolism.starch metabolism.granule initiation.initiation factor *(MFP1)'	'at3g16000.1'	'mercator4v5.0: initiation factor *(MFP1) & original description: | Symbols: MFP1 | MAR binding filament-like protein 1 | chr3:5430889-5433817 REVERSE LENGTH=2537'	T	-1.94032	2.99596e-07	3.04248e-06	-1.66018	0.00275194	0.0204562	-2.20656	6.80389e-05	0.000850561	-0.544766	0.483895	0.999987
				'3.2.2'	'Carbohydrate metabolism.starch metabolism.biosynthesis'	''	''
at4g24620.1				'3.2.2.1'	'Carbohydrate metabolism.starch metabolism.biosynthesis.plastidial phosphoglucose isomerase'	'at4g24620.1'	'mercator4v5.0: plastidial phosphoglucose isomerase & original description: | Symbols: PGI1, PGI | phosphoglucose isomerase 1 | chr4:12708752-12712825 REVERSE LENGTH=2277'	T	1.28009	1.89913e-11	3.80966e-10	1.17217	7.32784e-05	0.00103842	1.38898	2.52248e-06	4.96421e-05	0.218157	0.599591	0.999987
at5g51820.1				'3.2.2.2'	'Carbohydrate metabolism.starch metabolism.biosynthesis.plastidial phosphoglucomutase'	'at5g51820.1'	'mercator4v5.0: plastidial phosphoglucomutase & original description: | Symbols: PGM, ATPGMP, PGM1, STF1 | phosphoglucomutase | chr5:21063368-21068057 REVERSE LENGTH=2159'	T	1.05124	2.75734e-06	2.31292e-05	0.91625	0.00732357	0.0444698	1.18881	0.000483847	0.00443362	0.273942	0.567685	0.999987
				'3.2.2.3'	'Carbohydrate metabolism.starch metabolism.biosynthesis.ADP-glucose pyrophosphorylase complex'	''	''
at1g27680.1		X		'3.2.2.3.1'	'Carbohydrate metabolism.starch metabolism.biosynthesis.ADP-glucose pyrophosphorylase complex.large subunit *(APL)'	'at1g27680.1'	'mercator4v5.0: large subunit of ADP-glucose pyrophosphorylase & original description: | Symbols: APL2 | ADPGLC-PPase large subunit | chr1:9631285-9634597 FORWARD LENGTH=2049'	T	0.678573	0.0123249	0.0389281	0.4898	0.22451	0.4816	0.881102	0.0270467	0.110674	0.392516	0.482733	0.999987
at2g21590.1		X		'3.2.2.3.1'	'Carbohydrate metabolism.starch metabolism.biosynthesis.ADP-glucose pyrophosphorylase complex.large subunit *(APL)'	'at2g21590.1'	'mercator4v5.0: large subunit of ADP-glucose pyrophosphorylase & original description: | Symbols: APL4 | Glucose-1-phosphate adenylyltransferase family protein | chr2:9238482-9242440 FORWARD LENGTH=2034'	T	4.59216	2.68354e-50	1.0228e-47	4.27949	2.64069e-22	7.89193e-20	4.90104	6.82012e-28	3.87318e-25	0.622684	0.319602	0.999987
at4g39210.1		X		'3.2.2.3.1'	'Carbohydrate metabolism.starch metabolism.biosynthesis.ADP-glucose pyrophosphorylase complex.large subunit *(APL)'	'at4g39210.1'	'mercator4v5.0: large subunit of ADP-glucose pyrophosphorylase & original description: | Symbols: APL3 | Glucose-1-phosphate adenylyltransferase family protein | chr4:18259609-18263417 FORWARD LENGTH=1959'	T	6.56342	4.1545e-88	6.33379e-85	6.25333	7.60985e-40	9.85518e-37	6.90381	6.56008e-46	9.93072e-43	0.652131	0.334512	0.999987
at5g19220.1		X		'3.2.2.3.1'	'Carbohydrate metabolism.starch metabolism.biosynthesis.ADP-glucose pyrophosphorylase complex.large subunit *(APL)'	'at5g19220.1'	'mercator4v5.0: large subunit of ADP-glucose pyrophosphorylase & original description: | Symbols: ADG2, APL1 | ADP glucose pyrophosphorylase large subunit 1 | chr5:6463824-6466831 REVERSE LENGTH=1732'	T	-1.51641	1.03701e-11	2.17504e-10	-1.39362	4.92439e-05	0.000740596	-1.63588	1.7527e-06	3.64795e-05	-0.240996	0.616623	0.999987
at5g48300.1		X		'3.2.2.3.2'	'Carbohydrate metabolism.starch metabolism.biosynthesis.ADP-glucose pyrophosphorylase complex.small subunit *(APS)'	'at5g48300.1'	'mercator4v5.0: small subunit *(APS) of ADP-glucose pyrophosphorylase & original description: | Symbols: ADG1, APS1 | ADP glucose pyrophosphorylase 1 | chr5:19570240-19572804 FORWARD LENGTH=1896'	T	2.33529	1.48933e-69	1.17191e-66	2.1905	1.90357e-30	1.16774e-27	2.48353	1.40993e-38	1.60141e-35	0.294248	0.275569	0.999987
				'3.2.2.4'	'Carbohydrate metabolism.starch metabolism.biosynthesis.starch synthase activities'	''	''
at5g24300.1		Y		'3.2.2.4.1'	'Carbohydrate metabolism.starch metabolism.biosynthesis.starch synthase activities.starch synthase *(SS1)'	'at5g24300.1'	'mercator4v5.0: starch synthase *(SS1) & original description: | Symbols: SSI1, SSI, ATSS1 | Glycogen/starch synthases, ADP-glucose type | chr5:8266798-8271196 FORWARD LENGTH=2431'	T	-0.460248	0.146665	0.275878	-0.468739	0.33276	0.600797	-0.450175	0.351041	0.602455	0.0199953	0.976495	0.999987
at3g01180.1		Y		'3.2.2.4.2'	'Carbohydrate metabolism.starch metabolism.biosynthesis.starch synthase activities.starch synthase *(SS2)'	'at3g01180.1'	'mercator4v5.0: starch synthase *(SS2) & original description: | Symbols: AtSS2, SS2 | starch synthase 2 | chr3:62245-65845 REVERSE LENGTH=2757'	T	-0.668848	0.0158785	0.048085	-0.668264	0.118841	0.327304	-0.67186	0.114276	0.304932	-0.00250431	0.996662	0.999987
at1g11720.2		Y		'3.2.2.4.3'	'Carbohydrate metabolism.starch metabolism.biosynthesis.starch synthase activities.starch synthase *(SS3)'	'at1g11720.2'	'mercator4v5.0: starch synthase *(SS3) & original description: | Symbols: SS3 | starch synthase 3 | chr1:3951553-3957044 FORWARD LENGTH=3533'	T	0.171309	0.476872	0.634641	0.189914	0.612063	0.812425	0.152512	0.682881	0.850401	-0.0362456	0.945004	0.999987
at4g18240.1		Y		'3.2.2.4.4'	'Carbohydrate metabolism.starch metabolism.biosynthesis.starch synthase activities.starch synthase *(SS4)'	'at4g18240.1'	'mercator4v5.0: starch synthase *(SS4) & original description: | Symbols: ATSS4, SSIV, SS4 | starch synthase 4 | chr4:10082108-10087203 FORWARD LENGTH=3395'	T	-1.27156	3.23336e-05	0.000217636	-1.106	0.016388	0.0822259	-1.42994	0.00185219	0.0135268	-0.322465	0.617496	0.999987
at5g65685.1		Y		'3.2.2.4.5'	'Carbohydrate metabolism.starch metabolism.biosynthesis.starch synthase activities.starch synthase *(SS5)'	'at5g65685.1'	'mercator4v5.0: starch synthase *(SS5) & original description: | Symbols: | UDP-Glycosyltransferase superfamily protein | chr5:26273132-26275919 REVERSE LENGTH=1558'	T	-0.620104	0.00609693	0.0215853	-0.355949	0.270942	0.535832	-0.866742	0.00668822	0.0379625	-0.509656	0.257124	0.999987
at1g32900.1		Y		'3.2.2.4.6'	'Carbohydrate metabolism.starch metabolism.biosynthesis.starch synthase activities.granule-bound starch (amylose) synthase *(GBSS)'	'at1g32900.1'	'mercator4v5.0: granule-bound starch (amylose) synthase *(GBSS) & original description: | Symbols: | UDP-Glycosyltransferase superfamily protein | chr1:11920390-11923766 REVERSE LENGTH=2192'	T	5.17564	2.13344e-26	1.91327e-24	4.86995	6.93429e-12	5.28252e-10	5.47444	1.3759e-14	1.54075e-12	0.605185	0.544202	0.999987
at5g39790.1				'3.2.2.4.7'	'Carbohydrate metabolism.starch metabolism.biosynthesis.starch synthase activities.scaffold protein of amylose biosynthesis *(PTST1)'	'at5g39790.1'	'mercator4v5.0: scaffold protein of amylose biosynthesis *(PTST1) & original description: | Symbols: | 5'-AMP-activated protein kinase-related | chr5:15932714-15935261 REVERSE LENGTH=1132'	T	0.117561	0.717639	0.822867	0.535571	0.256403	0.5196	-0.252996	0.58303	0.787738	-0.787224	0.224641	0.999987
at2g36390.1		Z		'3.2.2.5'	'Carbohydrate metabolism.starch metabolism.biosynthesis.starch branching enzyme'	'at2g36390.1'	'mercator4v5.0: starch branching enzyme & original description: | Symbols: SBE2.1, BE3 | starch branching enzyme 2.1 | chr2:15264237-15270092 FORWARD LENGTH=2775'	T	1.85386	5.04978e-27	4.79297e-25	1.69987	3.96736e-11	2.64238e-09	2.01079	5.11719e-15	6.13343e-13	0.312194	0.389182	0.999987
at3g20440.2		Z		'3.2.2.5'	'Carbohydrate metabolism.starch metabolism.biosynthesis.starch branching enzyme'	'at3g20440.2'	'mercator4v5.0: starch branching enzyme & original description: | Symbols: EMB2729, BE1 | Alpha amylase family protein | chr3:7123197-7130436 REVERSE LENGTH=3178'	T	-1.1028	0.000212822	0.00116738	-0.791083	0.0650629	0.219713	-1.39964	0.00088435	0.00729627	-0.607403	0.306855	0.999987
at5g03650.1		Z		'3.2.2.5'	'Carbohydrate metabolism.starch metabolism.biosynthesis.starch branching enzyme'	'at5g03650.1'	'mercator4v5.0: starch branching enzyme & original description: | Symbols: SBE2.2 | starch branching enzyme 2.2 | chr5:931904-937641 FORWARD LENGTH=2609'	T	1.10243	3.72769e-07	3.70536e-06	1.03659	0.0021496	0.0167926	1.16833	0.00053705	0.00481486	0.132872	0.779678	0.999987
				'3.2.2.6'	'Carbohydrate metabolism.starch metabolism.biosynthesis.ISA1-ISA2 isoamylase-type starch debranching complex'	''	''
at2g39930.1				'3.2.2.6.1'	'Carbohydrate metabolism.starch metabolism.biosynthesis.ISA1-ISA2 isoamylase-type starch debranching complex.component *(ISA1)'	'at2g39930.1'	'mercator4v5.0: component *(ISA1) of ISA1-ISA2 isoamylase heterodimer & original description: | Symbols: ISA1, ATISA1 | isoamylase 1 | chr2:16666023-16672494 FORWARD LENGTH=2718'	T	0.285543	0.367447	0.531649	0.330375	0.494378	0.73473	0.24331	0.61364	0.809006	-0.0855428	0.899534	0.999987
at1g03310.2				'3.2.2.6.2'	'Carbohydrate metabolism.starch metabolism.biosynthesis.ISA1-ISA2 isoamylase-type starch debranching complex.component *(ISA2)'	'at1g03310.2'	'mercator4v5.0: component *(ISA2) of ISA1-ISA2 isoamylase heterodimer & original description: | Symbols: ATISA2, ISA2, DBE1, BE2 | debranching enzyme 1 | chr1:813486-816749 FORWARD LENGTH=2940'	T	1.44326	1.88497e-07	1.97679e-06	1.50965	0.000392475	0.00416205	1.38115	0.0011676	0.00921563	-0.127069	0.8316	0.999987
				'3.2.3'	'Carbohydrate metabolism.starch metabolism.degradation'	''	''
				'3.2.3.1'	'Carbohydrate metabolism.starch metabolism.degradation.phosphorylation'	''	''
at1g10760.1		c'		'3.2.3.1.1'	'Carbohydrate metabolism.starch metabolism.degradation.phosphorylation.alpha-glucan water dikinase *(GWD)'	'at1g10760.1'	'mercator4v5.0: alpha-glucan water dikinase *(GWD) & original description: | Symbols: SEX1, SOP1, SOP, GWD1, GWD | Pyruvate phosphate dikinase, PEP/pyruvate binding domain | chr1:3581034-3590928 REVERSE LENGTH=4670'	T	0.557761	0.128153	0.249296	0.414858	0.449589	0.69845	0.703082	0.199938	0.435358	0.289762	0.70694	0.999987
at4g24450.1		c'		'3.2.3.1.1'	'Carbohydrate metabolism.starch metabolism.degradation.phosphorylation.alpha-glucan water dikinase *(GWD)'	'at4g24450.1'	'mercator4v5.0: alpha-glucan water dikinase *(GWD) & original description: | Symbols: GWD3, PWD, ATGWD2 | phosphoglucan, water dikinase | chr4:12635426-12642797 FORWARD LENGTH=4150'	T	1.90008	3.22703e-07	3.25815e-06	2.06411	0.000208834	0.00250547	1.72757	0.00183241	0.013407	-0.335689	0.666993	0.999987
at5g26570.1		c'		'3.2.3.1.2'	'Carbohydrate metabolism.starch metabolism.degradation.phosphorylation.phosphoglucan water dikinase *(PWD)'	'at5g26570.1'	'mercator4v5.0: phosphoglucan water dikinase *(PWD) & original description: | Symbols: PWD, OK1, ATGWD3 | catalytics;carbohydrate kinases;phosphoglucan, water dikinases | chr5:9261580-9267729 FORWARD LENGTH=3794'	T	0.322878	0.403003	0.56513	0.210675	0.715816	0.872217	0.436617	0.450299	0.688954	0.227512	0.779458	0.999987
at1g42430.1				'3.2.3.1.3'	'Carbohydrate metabolism.starch metabolism.degradation.phosphorylation.regulatory protein *(ESV1) of dikinase activities'	'at1g42430.1'	'mercator4v5.0: regulatory protein *(ESV1) of dikinase activities & original description: | Symbols: | unknown protein; BEST Arabidopsis thaliana protein match is: unknown protein (TAIR:AT3G55760.3); Has 186 Blast hits to 143 proteins in 47 species: Archae - 0; Bacteria - 23; Metazoa - 14; Fungi - 6; Plants - 87; Viruses - 0; Other Eukaryotes - 56 (source: NCBI BLink). | chr1:15891375-15894444 FO…	T	-1.33588	0.0053777	0.0193964	-1.26206	0.0808511	0.254248	-1.40849	0.0495579	0.171686	-0.145271	0.885471	0.999987
at3g55760.1				'3.2.3.1.4'	'Carbohydrate metabolism.starch metabolism.degradation.phosphorylation.regulatory protein *(LESV)'	'at3g55760.1'	'mercator4v5.0: regulatory protein *(LESV) involved in organization of starch granule matrix & original description: | Symbols: | unknown protein; LOCATED IN: chloroplast stroma, chloroplast; EXPRESSED IN: 16 plant structures; EXPRESSED DURING: 10 growth stages; BEST Arabidopsis thaliana protein match is: unknown protein (TAIR:AT1G42430.2); Has 176 Blast hits to 125 proteins in 40 species: Archae…	T	-0.0405396	0.952661	0.973487	-0.496908	0.615668	0.814937	0.415831	0.673872	0.845355	0.914414	0.509101	0.999987
				'3.2.3.2'	'Carbohydrate metabolism.starch metabolism.degradation.dephosphorylation'	''	''
at3g52180.1				'3.2.3.2.1'	'Carbohydrate metabolism.starch metabolism.degradation.dephosphorylation.phosphoglucan phosphatase *(SEX4)'	'at3g52180.1'	'mercator4v5.0: phosphoglucan phosphatase *(SEX4) & original description: | Symbols: ATPTPKIS1, DSP4, SEX4, ATSEX4 | dual specificity protein phosphatase (DsPTP1) family protein | chr3:19349652-19353596 REVERSE LENGTH=1509'	T	4.69107	2.16118e-50	8.50285e-48	4.70185	1.02585e-22	3.14653e-20	4.68412	1.63193e-22	5.12169e-20	-0.0161679	0.980869	0.999987
at3g10940.1				'3.2.3.2.2'	'Carbohydrate metabolism.starch metabolism.degradation.dephosphorylation.phosphoglucan phosphatase *(LSF2)'	'at3g10940.1'	'mercator4v5.0: phosphoglucan phosphatase *(LSF2) & original description: | Symbols: | dual specificity protein phosphatase (DsPTP1) family protein | chr3:3422078-3423445 REVERSE LENGTH=1081'	T	1.27087	0.0245076	0.0681581	1.38955	0.0971655	0.286996	1.15818	0.165694	0.38735	-0.229467	0.844924	0.999987
at3g01510.1				'3.2.3.2.3'	'Carbohydrate metabolism.starch metabolism.degradation.dephosphorylation.alpha-amylase-binding scaffold protein *(LSF1)'	'at3g01510.1'	'mercator4v5.0: alpha-amylase-binding scaffold protein *(LSF1) & original description: | Symbols: LSF1 | like SEX4 1 | chr3:198679-201742 REVERSE LENGTH=2012'	T	0.452234	0.0460675	0.112767	0.392588	0.268523	0.533458	0.519017	0.138825	0.345909	0.127649	0.796138	0.999987
				'3.2.3.3'	'Carbohydrate metabolism.starch metabolism.degradation.hydrolysis and phosphorolysis'	''	''
				'3.2.3.3.1'	'Carbohydrate metabolism.starch metabolism.degradation.hydrolysis and phosphorolysis.amylase activities'	''	''
at1g76130.1		b'		'3.2.3.3.1.1'	'Carbohydrate metabolism.starch metabolism.degradation.hydrolysis and phosphorolysis.amylase activities.alpha amylase'	'at1g76130.1'	'mercator4v5.0: alpha amylase & original description: | Symbols: ATAMY2, AMY2 | alpha-amylase-like 2 | chr1:28561281-28564076 FORWARD LENGTH=1491'	T	1.206	2.10324e-10	3.60016e-09	1.03517	0.000297595	0.00334164	1.37441	1.43946e-06	3.06827e-05	0.340547	0.394862	0.999987
at1g69830.1		b'		'3.2.3.3.1.1'	'Carbohydrate metabolism.starch metabolism.degradation.hydrolysis and phosphorolysis.amylase activities.alpha amylase'	'at1g69830.1'	'mercator4v5.0: alpha amylase & original description: | Symbols: ATAMY3, AMY3 | alpha-amylase-like 3 | chr1:26288278-26293053 REVERSE LENGTH=2954'	T	-0.346759	0.473898	0.63196	-0.171677	0.810798	0.921818	-0.512813	0.474063	0.708748	-0.339496	0.73575	0.999987
at4g25000.1		b'		'3.2.3.3.1.1'	'Carbohydrate metabolism.starch metabolism.degradation.hydrolysis and phosphorolysis.amylase activities.alpha amylase'	'at4g25000.1'	'mercator4v5.0: alpha amylase & original description: | Symbols: ATAMY1, AMY1 | alpha-amylase-like | chr4:12851969-12853845 REVERSE LENGTH=1432'	T	3.0616	5.89474e-10	9.39807e-09	3.06648	9.3829e-05	0.00128662	3.02368	0.000122511	0.00140353	-0.0407444	0.970648	0.999987
at2g32290.1		b'		'3.2.3.3.1.2'	'Carbohydrate metabolism.starch metabolism.degradation.hydrolysis and phosphorolysis.amylase activities.beta amylase'	'at2g32290.1'	'mercator4v5.0: beta amylase & original description: | Symbols: BMY5, BAM6 | beta-amylase 6 | chr2:13714547-13716929 REVERSE LENGTH=1853'	T	-3.38502	2.42167e-08	2.98795e-07	-3.46881	0.00016065	0.00200203	-3.37068	0.000266937	0.0026899	0.0986261	0.936362	0.999987
at3g23920.1		b'		'3.2.3.3.1.2'	'Carbohydrate metabolism.starch metabolism.degradation.hydrolysis and phosphorolysis.amylase activities.beta amylase'	'at3g23920.1'	'mercator4v5.0: beta amylase & original description: | Symbols: BAM1, BMY7, TR-BAMY | beta-amylase 1 | chr3:8641569-8644449 FORWARD LENGTH=2131'	T	0.695274	0.0760978	0.167275	0.504899	0.385501	0.647234	0.901195	0.121476	0.318	0.397118	0.627051	0.999987
at4g15210.1		b'		'3.2.3.3.1.2'	'Carbohydrate metabolism.starch metabolism.degradation.hydrolysis and phosphorolysis.amylase activities.beta amylase'	'at4g15210.1'	'mercator4v5.0: beta amylase & original description: | Symbols: ATBETA-AMY, AT-BETA-AMY, RAM1, BMY1, BAM5 | beta-amylase 5 | chr4:8666338-8669470 REVERSE LENGTH=2006'	T	10.4276	6.41911e-97	1.20447e-93	9.85188	7.54309e-73	5.86124e-69	12.6044	4.38913e-17	7.17051e-15	2.75374	0.0841277	0.999987
at4g17090.1		b'		'3.2.3.3.1.2'	'Carbohydrate metabolism.starch metabolism.degradation.hydrolysis and phosphorolysis.amylase activities.beta amylase'	'at4g17090.1'	'mercator4v5.0: beta amylase & original description: | Symbols: CT-BMY, BAM3, BMY8 | chloroplast beta-amylase | chr4:9604962-9607334 REVERSE LENGTH=2035'	T	-0.615929	0.0562579	0.132325	-0.796763	0.0976084	0.287873	-0.428895	0.372454	0.621721	0.369057	0.584807	0.999987
at4g00490.1		b'		'3.2.3.3.1.2'	'Carbohydrate metabolism.starch metabolism.degradation.hydrolysis and phosphorolysis.amylase activities.beta amylase'	'at4g00490.1'	'mercator4v5.0: beta amylase & original description: | Symbols: BAM2, BMY9 | beta-amylase 2 | chr4:222320-225131 FORWARD LENGTH=2000'	T	1.27083	4.44117e-06	3.57065e-05	1.13307	0.00680858	0.0420058	1.41344	0.000745722	0.00634116	0.281756	0.631708	0.999987
at5g18670.1		b'		'3.2.3.3.1.2'	'Carbohydrate metabolism.starch metabolism.degradation.hydrolysis and phosphorolysis.amylase activities.beta amylase'	'at5g18670.1'	'mercator4v5.0: beta amylase & original description: | Symbols: BMY3, BAM9 | beta-amylase 3 | chr5:6225956-6228132 FORWARD LENGTH=1926'	T	-3.99718	2.03537e-18	9.26285e-17	-4.56218	4.43606e-13	4.23807e-11	-3.46182	3.36284e-08	1.10483e-06	1.10131	0.211143	0.999987
at5g55700.1		b'		'3.2.3.3.1.2'	'Carbohydrate metabolism.starch metabolism.degradation.hydrolysis and phosphorolysis.amylase activities.beta amylase'	'at5g55700.1'	'mercator4v5.0: beta amylase & original description: | Symbols: BMY6, BAM4 | beta-amylase 4 | chr5:22551749-22554964 FORWARD LENGTH=1982'	T	-0.34923	0.254019	0.411248	-0.429825	0.360233	0.624017	-0.282933	0.543831	0.761772	0.147839	0.821569	0.999987
				'3.2.3.3.2'	'Carbohydrate metabolism.starch metabolism.degradation.hydrolysis and phosphorolysis.starch-debranching activities'	''	''
at4g09020.1				'3.2.3.3.2.1'	'Carbohydrate metabolism.starch metabolism.degradation.hydrolysis and phosphorolysis.starch-debranching activities.isoamylase *(ISA3)'	'at4g09020.1'	'mercator4v5.0: starch-debranching isoamylase *(ISA3) & original description: | Symbols: ATISA3, ISA3 | isoamylase 3 | chr4:5784074-5789002 FORWARD LENGTH=2483'	T	4.42279	3.19753e-249	7.79974e-245	4.45718	1.02253e-92	2.38361e-88	4.39212	1.72335e-89	4.11053e-85	-0.0638504	0.836258	0.999987
at5g04360.1				'3.2.3.3.2.2'	'Carbohydrate metabolism.starch metabolism.degradation.hydrolysis and phosphorolysis.starch-debranching activities.pullulan-6-glucanohydrolase *(PU1)'	'at5g04360.1'	'mercator4v5.0: starch-debranching pullulan-6-glucanohydrolase *(PU1) & original description: | Symbols: ATPU1, ATLDA, PU1, LDA | limit dextrinase | chr5:1221566-1228678 FORWARD LENGTH=3037'	T	0.0335416	0.923971	0.956053	0.035833	0.946691	0.979666	0.0390707	0.941584	0.978847	0.00478665	0.994898	0.999987
at5g64860.1		d'		'3.2.3.3.3'	'Carbohydrate metabolism.starch metabolism.degradation.hydrolysis and phosphorolysis.plastidial glucanotransferase *(DPE1)'	'at5g64860.1'	'mercator4v5.0: plastidial glucanotransferase *(DPE1) & original description: | Symbols: DPE1 | disproportionating enzyme | chr5:25925173-25928848 REVERSE LENGTH=1991'	T	0.562537	0.224125	0.375899	0.529003	0.444641	0.694863	0.597162	0.387497	0.635665	0.0698584	0.942598	0.999987
at3g29320.1		a'		'3.2.3.3.4'	'Carbohydrate metabolism.starch metabolism.degradation.hydrolysis and phosphorolysis.plastidial alpha-glucan phosphorylase *(PHS1)'	'at3g29320.1'	'mercator4v5.0: plastidial alpha-glucan phosphorylase *(PHS1) & original description: | Symbols: | Glycosyl transferase, family 35 | chr3:11252807-11257814 FORWARD LENGTH=3180'	T	1.76473	3.99921e-06	3.23988e-05	1.80927	0.00168691	0.0137351	1.72132	0.00280663	0.0190397	-0.086389	0.914971	0.999987
				'3.2.3.4'	'Carbohydrate metabolism.starch metabolism.degradation.sugar translocation'	''	''
at5g17520.1		e'		'3.2.3.4.1'	'Carbohydrate metabolism.starch metabolism.degradation.sugar translocation.maltose transporter *(MEX)'	'at5g17520.1'	'mercator4v5.0: maltose transporter *(MEX) & original description: | Symbols: RCP1, MEX1 | root cap 1 (RCP1) | chr5:5772583-5775345 REVERSE LENGTH=1575'	T	1.60088	5.36262e-06	4.22241e-05	1.59074	0.0030122	0.0220117	1.63181	0.00232609	0.0163711	0.0425158	0.954864	0.999987
at5g17523.1		e'		'3.2.3.4.1'	'Carbohydrate metabolism.starch metabolism.degradation.sugar translocation.maltose transporter *(MEX)'	'at5g17523.1'	'mercator4v5.0: maltose transporter *(MEX) & original description: | Symbols: | Similar to Maltose excess protein 1 | chr5:5775586-5777327 REVERSE LENGTH=1064'	T	0.0520189	0.934411	0.962831	-0.0199221	0.984004	0.993674	-0.0290361	0.976131	0.992348	-0.00831725	0.995067	0.999987
at5g16150.1		e'		'3.2.3.4.2'	'Carbohydrate metabolism.starch metabolism.degradation.sugar translocation.glucose transporter *(GlcT)'	'at5g16150.1'	'mercator4v5.0: glucose transporter *(GlcT) & original description: | Symbols: GLT1, PGLCT | plastidic GLC translocator | chr5:5272557-5275815 FORWARD LENGTH=1880'	T	-0.948261	7.4164e-07	6.9491e-06	-1.028	0.000604394	0.00594708	-0.863945	0.00371045	0.023778	0.165279	0.693327	0.999987
				'3.2.3.5'	'Carbohydrate metabolism.starch metabolism.degradation.maltose metabolism'	''	''
at2g40840.1		d'		'3.2.3.5.1'	'Carbohydrate metabolism.starch metabolism.degradation.maltose metabolism.cytosolic glucanotransferase *(DPE2)'	'at2g40840.1'	'mercator4v5.0: cytosolic glucanotransferase *(DPE2) & original description: | Symbols: DPE2 | disproportionating enzyme 2 | chr2:17044963-17050947 FORWARD LENGTH=3263'	T	2.60962	1.76912e-30	2.28328e-28	2.58829	3.10869e-13	3.08368e-11	2.63174	1.23573e-13	1.20798e-11	0.0448938	0.928356	0.999987
at3g46970.1		a'		'3.2.3.5.2'	'Carbohydrate metabolism.starch metabolism.degradation.maltose metabolism.cytosolic alpha-glucan phosphorylase'	'at3g46970.1'	'mercator4v5.0: cytosolic alpha-glucan phosphorylase & original description: | Symbols: ATPHS2, PHS2 | alpha-glucan phosphorylase 2 | chr3:17301394-17306446 REVERSE LENGTH=2981'	T	2.34084	2.6264e-20	1.47617e-18	2.31591	3.49151e-09	1.55326e-07	2.3667	1.57146e-09	6.89016e-08	0.0522333	0.924498	0.999987
				'3.3'	'Carbohydrate metabolism.trehalose metabolism'	''	''
at1g16980.1				'3.3.1'	'Carbohydrate metabolism.trehalose metabolism.trehalose-6-phosphate synthase'	'at1g16980.1'	'mercator4v5.0: trehalose-6-phosphate synthase & original description: | Symbols: ATTPS2, TPS2 | trehalose-phosphatase/synthase 2 | chr1:5807311-5811488 FORWARD LENGTH=2466'	T	NA	NA	NA	NA	NA	NA	NA	NA	NA	NA	NA	NA
at1g17000.1				'3.3.1'	'Carbohydrate metabolism.trehalose metabolism.trehalose-6-phosphate synthase'	'at1g17000.1'	'mercator4v5.0: trehalose-6-phosphate synthase & original description: | Symbols: ATTPS3, TPS3 | trehalose-phosphatase/synthase 3 | chr1:5812728-5816662 FORWARD LENGTH=2352'	T	NA	NA	NA	NA	NA	NA	NA	NA	NA	NA	NA	NA
at1g78580.1				'3.3.1'	'Carbohydrate metabolism.trehalose metabolism.trehalose-6-phosphate synthase'	'at1g78580.1'	'mercator4v5.0: trehalose-6-phosphate synthase & original description: | Symbols: ATTPS1, TPS1 | trehalose-6-phosphate synthase | chr1:29552340-29560912 REVERSE LENGTH=3190'	T	1.10485	5.48825e-10	8.80178e-09	1.07843	0.000143422	0.00182694	1.13459	6.42183e-05	0.000812592	0.0573247	0.885587	0.999987
at4g27550.1				'3.3.1'	'Carbohydrate metabolism.trehalose metabolism.trehalose-6-phosphate synthase'	'at4g27550.1'	'mercator4v5.0: trehalose-6-phosphate synthase & original description: | Symbols: ATTPS4, TPS4 | trehalose-6-phosphatase synthase S4 | chr4:13755649-13759740 FORWARD LENGTH=2428'	T	2.17009	0.0300008	0.0802248	2.12733	0.169255	0.407932	2.16963	0.171983	0.396473	0.0449876	0.983481	0.999987
at1g78090.1				'3.3.2'	'Carbohydrate metabolism.trehalose metabolism.trehalose-6-phosphate phosphatase'	'at1g78090.1'	'mercator4v5.0: trehalose-6-phosphate phosphatase & original description: | Symbols: ATTPPB, TPPB | trehalose-6-phosphate phosphatase | chr1:29373889-29376504 FORWARD LENGTH=1400'	T	-0.514441	0.660622	0.782833	0.673166	0.688039	0.858107	-1.37403	0.409803	0.65525	-2.04482	0.381888	0.999987
at1g35910.1				'3.3.2'	'Carbohydrate metabolism.trehalose metabolism.trehalose-6-phosphate phosphatase'	'at1g35910.1'	'mercator4v5.0: trehalose-6-phosphate phosphatase & original description: | Symbols: TPPD | Haloacid dehalogenase-like hydrolase (HAD) superfamily protein | chr1:13363003-13365060 REVERSE LENGTH=1402'	T	3.51567	4.73627e-05	0.000305539	1.6785	0.173644	0.414158	4.82897	0.000341366	0.00331931	3.14853	0.0848683	0.999987
at1g22210.1				'3.3.2'	'Carbohydrate metabolism.trehalose metabolism.trehalose-6-phosphate phosphatase'	'at1g22210.1'	'mercator4v5.0: trehalose-6-phosphate phosphatase & original description: | Symbols: TPPC | Haloacid dehalogenase-like hydrolase (HAD) superfamily protein | chr1:7841518-7844056 FORWARD LENGTH=1207'	T	2.45653	0.134449	0.258135	1.80274	0.477681	NA	2.85018	0.247596	0.493572	1.04286	0.762999	0.999987
at2g22190.1				'3.3.2'	'Carbohydrate metabolism.trehalose metabolism.trehalose-6-phosphate phosphatase'	'at2g22190.1'	'mercator4v5.0: trehalose-6-phosphate phosphatase & original description: | Symbols: TPPE | Haloacid dehalogenase-like hydrolase (HAD) superfamily protein | chr2:9433765-9436544 REVERSE LENGTH=1259'	T	1.29459	1.55272e-05	0.000111559	1.19812	0.00946886	0.0542198	1.3876	0.00228143	0.0161091	0.190394	0.766594	0.999987
at4g22590.1				'3.3.2'	'Carbohydrate metabolism.trehalose metabolism.trehalose-6-phosphate phosphatase'	'at4g22590.1'	'mercator4v5.0: trehalose-6-phosphate phosphatase & original description: | Symbols: TPPG | Haloacid dehalogenase-like hydrolase (HAD) superfamily protein | chr4:11893499-11896480 REVERSE LENGTH=1763'	T	0.64301	0.160412	0.295079	0.216415	0.737693	0.883586	1.09654	0.0910144	0.26193	0.881095	0.331227	0.999987
at4g12430.1				'3.3.2'	'Carbohydrate metabolism.trehalose metabolism.trehalose-6-phosphate phosphatase'	'at4g12430.1'	'mercator4v5.0: trehalose-6-phosphate phosphatase & original description: | Symbols: TPPF | Haloacid dehalogenase-like hydrolase (HAD) superfamily protein | chr4:7365257-7368730 REVERSE LENGTH=1766'	T	0.528926	0.28318	0.443619	0.591058	0.431673	0.683841	0.398917	0.590998	0.793229	-0.191994	0.852877	0.999987
at4g39770.1				'3.3.2'	'Carbohydrate metabolism.trehalose metabolism.trehalose-6-phosphate phosphatase'	'at4g39770.1'	'mercator4v5.0: trehalose-6-phosphate phosphatase & original description: | Symbols: TPPH | Haloacid dehalogenase-like hydrolase (HAD) superfamily protein | chr4:18448980-18451293 REVERSE LENGTH=1283'	T	-1.19145	0.0015099	0.00650841	-0.836069	0.113551	0.317637	-1.49567	0.00403384	0.0253665	-0.65864	0.357963	0.999987
at4g12432.1				'3.3.2'	'Carbohydrate metabolism.trehalose metabolism.trehalose-6-phosphate phosphatase'	'at4g12432.1'	'mercator4v5.0: trehalose-6-phosphate phosphatase & original description: | Symbols: CPuORF26 | conserved peptide upstream open reading frame 26 | chr4:7365257-7368730 REVERSE LENGTH=1766'	T	0.528926	0.28318	0.443619	0.591058	0.431673	0.683841	0.398917	0.590998	0.793229	-0.191994	0.852877	0.999987
at4g22592.1				'3.3.2'	'Carbohydrate metabolism.trehalose metabolism.trehalose-6-phosphate phosphatase'	'at4g22592.1'	'mercator4v5.0: trehalose-6-phosphate phosphatase & original description: | Symbols: CPuORF27 | conserved peptide upstream open reading frame 27 | chr4:11893499-11896480 REVERSE LENGTH=1763'	T	0.64301	0.160412	0.295079	0.216415	0.737693	0.883586	1.09654	0.0910144	0.26193	0.881095	0.331227	0.999987
at5g10100.1				'3.3.2'	'Carbohydrate metabolism.trehalose metabolism.trehalose-6-phosphate phosphatase'	'at5g10100.1'	'mercator4v5.0: trehalose-6-phosphate phosphatase & original description: | Symbols: TPPI | Haloacid dehalogenase-like hydrolase (HAD) superfamily protein | chr5:3157980-3160445 FORWARD LENGTH=1280'	T	0.699391	0.2206	0.371674	0.577585	0.4977	0.737427	0.800211	0.346872	0.598666	0.223293	0.851393	0.999987
at5g51460.3				'3.3.2'	'Carbohydrate metabolism.trehalose metabolism.trehalose-6-phosphate phosphatase'	'at5g51460.3'	'mercator4v5.0: trehalose-6-phosphate phosphatase & original description: | Symbols: ATTPPA | Haloacid dehalogenase-like hydrolase (HAD) superfamily protein | chr5:20902087-20904536 FORWARD LENGTH=1581'	T	0.225339	0.399055	0.561549	0.356196	0.381652	0.644407	0.104025	0.797392	0.910629	-0.250832	0.659542	0.999987
at5g65140.1				'3.3.2'	'Carbohydrate metabolism.trehalose metabolism.trehalose-6-phosphate phosphatase'	'at5g65140.1'	'mercator4v5.0: trehalose-6-phosphate phosphatase & original description: | Symbols: TPPJ | Haloacid dehalogenase-like hydrolase (HAD) superfamily protein | chr5:26019588-26022222 REVERSE LENGTH=1548'	T	3.61724	4.49467e-21	2.69382e-19	3.61755	3.82379e-10	2.0924e-08	3.65673	6.95829e-10	3.27355e-08	0.0407358	0.960603	0.999987
at4g24040.1				'3.3.3'	'Carbohydrate metabolism.trehalose metabolism.trehalase'	'at4g24040.1'	'mercator4v5.0: trehalase & original description: | Symbols: ATTRE1, TRE1 | trehalase 1 | chr4:12488183-12491235 FORWARD LENGTH=2115'	T	-0.889049	0.0101873	0.0332931	-1.06574	0.0491547	0.181496	-0.746038	0.161974	0.381759	0.320664	0.669886	0.999987
				'3.4'	'Carbohydrate metabolism.oligosaccharide metabolism'	''	''
at1g09350.1				'3.4.1'	'Carbohydrate metabolism.oligosaccharide metabolism.galactinol synthase'	'at1g09350.1'	'mercator4v5.0: galactinol synthase & original description: | Symbols: AtGolS3, GolS3 | galactinol synthase 3 | chr1:3019819-3021441 FORWARD LENGTH=1301'	T	0.59263	0.613284	0.747324	-1.10667	0.469946	0.714793	2.74617	0.0891014	0.258326	3.85547	0.0786573	0.999987
at1g56600.1				'3.4.1'	'Carbohydrate metabolism.oligosaccharide metabolism.galactinol synthase'	'at1g56600.1'	'mercator4v5.0: galactinol synthase & original description: | Symbols: AtGolS2, GolS2 | galactinol synthase 2 | chr1:21207537-21209596 FORWARD LENGTH=1396'	T	3.6558	1.38354e-09	2.0794e-08	3.86606	1.95889e-05	0.000339507	3.31408	0.000181156	0.00194374	-0.551096	0.66248	0.999987
at1g60450.1				'3.4.1'	'Carbohydrate metabolism.oligosaccharide metabolism.galactinol synthase'	'at1g60450.1'	'mercator4v5.0: galactinol synthase & original description: | Symbols: AtGolS7, GolS7 | galactinol synthase 7 | chr1:22271226-22273214 REVERSE LENGTH=999'	T	2.85622	0.000914007	0.00419875	2.57378	0.0412924	0.161045	3.11032	0.0154421	0.0724194	0.537177	0.76368	0.999987
at1g60470.1				'3.4.1'	'Carbohydrate metabolism.oligosaccharide metabolism.galactinol synthase'	'at1g60470.1'	'mercator4v5.0: galactinol synthase & original description: | Symbols: AtGolS4, GolS4 | galactinol synthase 4 | chr1:22278975-22280586 REVERSE LENGTH=1343'	T	6.33719	1.13692e-28	1.26059e-26	5.94223	6.45439e-15	7.96075e-13	6.96126	4.93672e-13	4.39368e-11	1.02015	0.405061	0.999987
at2g47180.1				'3.4.1'	'Carbohydrate metabolism.oligosaccharide metabolism.galactinol synthase'	'at2g47180.1'	'mercator4v5.0: galactinol synthase & original description: | Symbols: AtGolS1, GolS1 | galactinol synthase 1 | chr2:19368798-19370441 REVERSE LENGTH=1355'	T	-1.16883	0.000939909	0.00430315	-1.37135	0.010778	0.0597942	-0.989984	0.0641865	0.206192	0.38235	0.610547	0.999987
at4g26250.1				'3.4.1'	'Carbohydrate metabolism.oligosaccharide metabolism.galactinol synthase'	'at4g26250.1'	'mercator4v5.0: galactinol synthase & original description: | Symbols: AtGolS6, GolS6 | galactinol synthase 6 | chr4:13289641-13291084 FORWARD LENGTH=1042'	T	1.79313	0.581362	NA	2.43322	0.592502	NA	1.12804	0.80549	NA	-1.30388	0.838575	0.999987
at5g30500.1				'3.4.1'	'Carbohydrate metabolism.oligosaccharide metabolism.galactinol synthase'	'at5g30500.1'	'mercator4v5.0: galactinol synthase & original description: | Symbols: | Nucleotide-diphospho-sugar transferases superfamily protein | chr5:11615345-11616926 FORWARD LENGTH=987'	T	-1.26275	0.695228	NA	-2.5595	0.562847	NA	0	1	NA	2.69059	0.670759	0.999987
at5g23790.1				'3.4.1'	'Carbohydrate metabolism.oligosaccharide metabolism.galactinol synthase'	'at5g23790.1'	'mercator4v5.0: galactinol synthase & original description: | Symbols: AtGolS5, GolS5 | galactinol synthase 5 | chr5:8020104-8021597 REVERSE LENGTH=1081'	T	0.222278	0.945831	NA	-0.778177	0.864539	NA	0.966472	0.833156	NA	1.74595	0.785617	0.999987
at1g55740.1				'3.4.2'	'Carbohydrate metabolism.oligosaccharide metabolism.galactinol-sucrose galactosyltransferase'	'at1g55740.1'	'mercator4v5.0: galactinol-sucrose galactosyltransferase & original description: | Symbols: AtSIP1, SIP1 | seed imbibition 1 | chr1:20835366-20838778 REVERSE LENGTH=2477'	T	3.22161	3.97531e-13	1.00383e-11	3.14503	2.11864e-06	4.8802e-05	3.29291	7.07987e-07	1.62687e-05	0.148617	0.873351	0.999987
at5g20250.4				'3.4.2'	'Carbohydrate metabolism.oligosaccharide metabolism.galactinol-sucrose galactosyltransferase'	'at5g20250.4'	'mercator4v5.0: galactinol-sucrose galactosyltransferase & original description: | Symbols: DIN10 | Raffinose synthase family protein | chr5:6833659-6836782 FORWARD LENGTH=2753'	T	-5.25465	9.59001e-51	3.89882e-48	-5.41089	7.65278e-25	2.97323e-22	-5.10766	1.92561e-22	5.88843e-20	0.304116	0.679937	0.999987
at5g40390.1				'3.4.3'	'Carbohydrate metabolism.oligosaccharide metabolism.raffinose synthase'	'at5g40390.1'	'mercator4v5.0: raffinose synthase & original description: | Symbols: SIP1 | Raffinose synthase family protein | chr5:16161515-16165357 FORWARD LENGTH=2829'	T	-0.292412	0.447888	0.608654	-0.379604	0.513728	0.749098	-0.209493	0.717884	0.868348	0.171012	0.833554	0.999987
at4g01970.1				'3.4.4'	'Carbohydrate metabolism.oligosaccharide metabolism.stachyose synthase'	'at4g01970.1'	'mercator4v5.0: stachyose synthase & original description: | Symbols: AtSTS, STS | stachyose synthase | chr4:853922-857008 REVERSE LENGTH=2837'	T	0.161614	0.845699	0.906815	-0.192882	0.874821	0.949215	0.482838	0.690058	0.854183	0.678386	0.689142	0.999987
at3g57520.1				'3.4.5'	'Carbohydrate metabolism.oligosaccharide metabolism.alkaline alpha-galactosidase *(SIP2)'	'at3g57520.1'	'mercator4v5.0: alkaline alpha-galactosidase *(SIP2) & original description: | Symbols: AtSIP2, SIP2 | seed imbibition 2 | chr3:21288765-21293158 REVERSE LENGTH=2761'	T	-2.54838	1.04552e-05	7.79921e-05	-3.02019	0.000274223	0.00312434	-2.10474	0.0111657	0.0565506	0.916105	0.431514	0.999987
at3g56310.1				'3.4.6'	'Carbohydrate metabolism.oligosaccharide metabolism.alpha-galactosidase *(AGAL)'	'at3g56310.1'	'mercator4v5.0: alpha-galactosidase *(AGAL) & original description: | Symbols: | Melibiase family protein | chr3:20882803-20885915 FORWARD LENGTH=1567'	T	-0.0217275	0.917829	0.952545	-0.0815507	0.805611	0.919254	0.0345489	0.916712	0.966993	0.11722	0.801253	0.999987
at5g08370.1				'3.4.6'	'Carbohydrate metabolism.oligosaccharide metabolism.alpha-galactosidase *(AGAL)'	'at5g08370.1'	'mercator4v5.0: alpha-galactosidase *(AGAL) & original description: | Symbols: AtAGAL2, AGAL2 | alpha-galactosidase 2 | chr5:2690879-2693538 REVERSE LENGTH=1525'	T	-0.902968	0.0487472	0.117883	-0.862808	0.208801	0.461099	-0.938441	0.169982	0.393825	-0.073958	0.938625	0.999987
at5g08380.1				'3.4.6'	'Carbohydrate metabolism.oligosaccharide metabolism.alpha-galactosidase *(AGAL)'	'at5g08380.1'	'mercator4v5.0: alpha-galactosidase *(AGAL) & original description: | Symbols: AtAGAL1, AGAL1 | alpha-galactosidase 1 | chr5:2694677-2697724 REVERSE LENGTH=1515'	T	1.17273	3.59883e-07	3.59632e-06	1.08751	0.00235928	0.0180793	1.25288	0.000419593	0.00393556	0.166394	0.739313	0.999987
				'3.5'	'Carbohydrate metabolism.sorbitol metabolism'	''	''
at2g21260.1				'3.5.1'	'Carbohydrate metabolism.sorbitol metabolism.aldose 6-phosphate reductase'	'at2g21260.1'	'mercator4v5.0: aldose 6-phosphate reductase & original description: | Symbols: | NAD(P)-linked oxidoreductase superfamily protein | chr2:9105583-9107380 REVERSE LENGTH=1112'	T	1.74733	0.00252397	0.0101613	1.89766	0.0319712	0.133611	1.57126	0.0680221	0.214976	-0.326793	0.787169	0.999987
at2g21250.1				'3.5.1'	'Carbohydrate metabolism.sorbitol metabolism.aldose 6-phosphate reductase'	'at2g21250.1'	'mercator4v5.0: aldose 6-phosphate reductase & original description: | Symbols: | NAD(P)-linked oxidoreductase superfamily protein | chr2:9103207-9105187 REVERSE LENGTH=1202'	T	1.35163	0.00268374	0.0107213	1.30631	0.0522465	0.1895	1.39704	0.0379093	0.142025	0.0924431	0.922048	0.999987
at5g51970.1				'3.5.2'	'Carbohydrate metabolism.sorbitol metabolism.sorbitol dehydrogenase'	'at5g51970.1'	'mercator4v5.0: sorbitol dehydrogenase & original description: | Symbols: | GroES-like zinc-binding alcohol dehydrogenase family protein | chr5:21111445-21113403 FORWARD LENGTH=1589'	T	-2.53826	5.23194e-14	1.50144e-12	-2.71378	7.33197e-08	2.43123e-06	-2.35861	2.64839e-06	5.15668e-05	0.356578	0.613714	0.999987
				'3.6'	'Carbohydrate metabolism.mannose metabolism'	''	''
at1g67070.1				'3.6.1'	'Carbohydrate metabolism.mannose metabolism.phosphomannose isomerase *(PMI)'	'at1g67070.1'	'mercator4v5.0: phosphomannose isomerase *(PMI) & original description: | Symbols: DIN9, PMI2 | Mannose-6-phosphate isomerase, type I | chr1:25042135-25044647 FORWARD LENGTH=1750'	T	-2.54663	9.45367e-08	1.0525e-06	-2.58268	0.000316894	0.00352439	-2.53256	0.000387263	0.00367967	0.0509926	0.959329	0.999987
at3g02570.1				'3.6.1'	'Carbohydrate metabolism.mannose metabolism.phosphomannose isomerase *(PMI)'	'at3g02570.1'	'mercator4v5.0: phosphomannose isomerase *(PMI) & original description: | Symbols: MEE31, PMI1 | Mannose-6-phosphate isomerase, type I | chr3:543346-545595 REVERSE LENGTH=1533'	T	0.592536	0.00654587	0.0229218	0.488787	0.145163	0.37023	0.699678	0.0363466	0.137675	0.212107	0.651926	0.999987
at1g70820.1				'3.6.2'	'Carbohydrate metabolism.mannose metabolism.phosphomannomutase'	'at1g70820.1'	'mercator4v5.0: phosphomannomutase & original description: | Symbols: | phosphoglucomutase, putative / glucose phosphomutase, putative | chr1:26705518-26708264 FORWARD LENGTH=2154'	T	-3.98706	1.42697e-08	1.81955e-07	-3.69086	0.000337087	0.00368191	-4.28552	2.79056e-05	0.000400244	-0.592649	0.680305	0.999987
at5g17530.3				'3.6.2'	'Carbohydrate metabolism.mannose metabolism.phosphomannomutase'	'at5g17530.3'	'mercator4v5.0: phosphomannomutase & original description: | Symbols: | phosphoglucosamine mutase family protein | chr5:5777595-5782014 FORWARD LENGTH=2019'	T	0.452719	0.00599402	0.0212796	0.502738	0.057198	0.201533	0.400694	0.126413	0.325969	-0.100904	0.784751	0.999987
at2g21260.1				'3.6.3'	'Carbohydrate metabolism.mannose metabolism.aldose 6-phosphate reductase'	'at2g21260.1'	'mercator4v5.0: sugar-6-phosphate reductase & original description: | Symbols: | NAD(P)-linked oxidoreductase superfamily protein | chr2:9105583-9107380 REVERSE LENGTH=1112'	T	1.74733	0.00252397	0.0101613	1.89766	0.0319712	0.133611	1.57126	0.0680221	0.214976	-0.326793	0.787169	0.999987
at2g21250.1				'3.6.3'	'Carbohydrate metabolism.mannose metabolism.aldose 6-phosphate reductase'	'at2g21250.1'	'mercator4v5.0: sugar-6-phosphate reductase & original description: | Symbols: | NAD(P)-linked oxidoreductase superfamily protein | chr2:9103207-9105187 REVERSE LENGTH=1202'	T	1.35163	0.00268374	0.0107213	1.30631	0.0522465	0.1895	1.39704	0.0379093	0.142025	0.0924431	0.922048	0.999987
at2g38740.1				'3.6.4'	'Carbohydrate metabolism.mannose metabolism.phosphosugar phosphatase'	'at2g38740.1'	'mercator4v5.0: phosphosugar phosphatase & original description: | Symbols: | Haloacid dehalogenase-like hydrolase (HAD) superfamily protein | chr2:16194327-16196113 REVERSE LENGTH=1165'	T	3.34516	8.64953e-22	5.40995e-20	3.17572	9.67406e-10	4.88121e-08	3.51086	2.16795e-11	1.36438e-09	0.33625	0.647	0.999987
				'3.7'	'Carbohydrate metabolism.galactose metabolism'	''	''
at3g06580.1				'3.7.1'	'Carbohydrate metabolism.galactose metabolism.D-galactokinase'	'at3g06580.1'	'mercator4v5.0: D-galactokinase & original description: | Symbols: GAL1, GALK | Mevalonate/galactokinase family protein | chr3:2048905-2052025 REVERSE LENGTH=1885'	T	-0.0249881	0.941965	0.968038	-0.178556	0.728757	0.879162	0.132456	0.796537	0.910288	0.312476	0.665101	0.999987
				'3.8'	'Carbohydrate metabolism.ribose metabolism'	''	''
at1g17160.1				'3.8.1'	'Carbohydrate metabolism.ribose metabolism.ribokinase'	'at1g17160.1'	'mercator4v5.0: ribokinase & original description: | Symbols: | pfkB-like carbohydrate kinase family protein | chr1:5867635-5869356 FORWARD LENGTH=1324'	T	0.339199	0.139154	0.265125	0.323464	0.369529	0.63232	0.353692	0.323721	0.575811	0.0314894	0.950113	0.999987
				'3.9'	'Carbohydrate metabolism.oxidative pentose phosphate pathway'	''	''
				'3.9.1'	'Carbohydrate metabolism.oxidative pentose phosphate pathway.oxidative phase'	''	''
at1g24280.1				'3.9.1.1'	'Carbohydrate metabolism.oxidative pentose phosphate pathway.oxidative phase.glucose-6-phosphate dehydrogenase'	'at1g24280.1'	'mercator4v5.0: glucose-6-phosphate dehydrogenase & original description: | Symbols: G6PD3 | glucose-6-phosphate dehydrogenase 3 | chr1:8609445-8612580 FORWARD LENGTH=2047'	T	1.29488	0.0706709	0.158023	0.942337	0.364577	0.62735	1.71892	0.0978638	0.27507	0.7786	0.593112	0.999987
at1g09420.2				'3.9.1.1'	'Carbohydrate metabolism.oxidative pentose phosphate pathway.oxidative phase.glucose-6-phosphate dehydrogenase'	'at1g09420.2'	'mercator4v5.0: glucose-6-phosphate dehydrogenase & original description: | Symbols: G6PD4 | glucose-6-phosphate dehydrogenase 4 | chr1:3038469-3041873 REVERSE LENGTH=2237'	T	-1.29036	0.00140796	0.00613401	-1.37793	0.0235053	0.107374	-1.21167	0.0457503	0.162866	0.167105	0.844583	0.999987
at3g27300.1				'3.9.1.1'	'Carbohydrate metabolism.oxidative pentose phosphate pathway.oxidative phase.glucose-6-phosphate dehydrogenase'	'at3g27300.1'	'mercator4v5.0: glucose-6-phosphate dehydrogenase & original description: | Symbols: G6PD5 | glucose-6-phosphate dehydrogenase 5 | chr3:10083049-10086696 REVERSE LENGTH=1955'	T	0.874631	0.00166868	0.00709801	0.910457	0.0333501	0.137427	0.834336	0.0502697	0.173622	-0.0750711	0.900358	0.999987
at5g35790.1				'3.9.1.1'	'Carbohydrate metabolism.oxidative pentose phosphate pathway.oxidative phase.glucose-6-phosphate dehydrogenase'	'at5g35790.1'	'mercator4v5.0: glucose-6-phosphate dehydrogenase & original description: | Symbols: G6PD1 | glucose-6-phosphate dehydrogenase 1 | chr5:13956690-13959753 REVERSE LENGTH=1987'	T	-3.11109	8.29784e-08	9.32761e-07	-2.9059	0.000670105	0.00646825	-3.30417	0.000106882	0.00125214	-0.396364	0.740625	0.999987
at5g40760.1				'3.9.1.1'	'Carbohydrate metabolism.oxidative pentose phosphate pathway.oxidative phase.glucose-6-phosphate dehydrogenase'	'at5g40760.1'	'mercator4v5.0: glucose-6-phosphate dehydrogenase & original description: | Symbols: G6PD6 | glucose-6-phosphate dehydrogenase 6 | chr5:16310748-16314774 FORWARD LENGTH=1959'	T	1.25687	5.04373e-05	0.000322839	1.18102	0.0122701	0.0661029	1.33361	0.00463587	0.0282728	0.153924	0.816178	0.999987
at5g13110.1				'3.9.1.1'	'Carbohydrate metabolism.oxidative pentose phosphate pathway.oxidative phase.glucose-6-phosphate dehydrogenase'	'at5g13110.1'	'mercator4v5.0: glucose-6-phosphate dehydrogenase & original description: | Symbols: G6PD2 | glucose-6-phosphate dehydrogenase 2 | chr5:4158811-4161820 FORWARD LENGTH=2112'	T	1.76145	4.46221e-15	1.45323e-13	1.5492	2.82996e-06	6.35541e-05	1.96925	2.46408e-09	1.03656e-07	0.421328	0.364506	0.999987
at1g13700.1				'3.9.1.2'	'Carbohydrate metabolism.oxidative pentose phosphate pathway.oxidative phase.6-phosphogluconolactonase'	'at1g13700.1'	'mercator4v5.0: 6-phosphogluconolactonase & original description: | Symbols: PGL1 | 6-phosphogluconolactonase 1 | chr1:4694372-4696023 REVERSE LENGTH=1018'	T	-3.45925	8.51351e-21	4.96818e-19	-3.48598	7.22191e-10	3.75781e-08	-3.47347	3.07416e-10	1.56343e-08	0.0133525	0.986286	0.999987
at3g49360.1				'3.9.1.2'	'Carbohydrate metabolism.oxidative pentose phosphate pathway.oxidative phase.6-phosphogluconolactonase'	'at3g49360.1'	'mercator4v5.0: 6-phosphogluconolactonase & original description: | Symbols: PGL2 | 6-phosphogluconolactonase 2 | chr3:18303046-18304416 REVERSE LENGTH=1056'	T	0.0938025	0.870717	0.92261	-0.0603551	0.944185	0.978523	0.220977	0.796793	0.910381	0.281911	0.815086	0.999987
at5g24410.1				'3.9.1.2'	'Carbohydrate metabolism.oxidative pentose phosphate pathway.oxidative phase.6-phosphogluconolactonase'	'at5g24410.1'	'mercator4v5.0: 6-phosphogluconolactonase & original description: | Symbols: PGL4 | 6-phosphogluconolactonase 4 | chr5:8332473-8334066 REVERSE LENGTH=1085'	T	0.170774	0.69391	0.806872	0.400204	0.54214	0.769145	-0.0421734	0.94827	0.981264	-0.440847	0.623674	0.999987
at5g24420.1				'3.9.1.2'	'Carbohydrate metabolism.oxidative pentose phosphate pathway.oxidative phase.6-phosphogluconolactonase'	'at5g24420.1'	'mercator4v5.0: 6-phosphogluconolactonase & original description: | Symbols: PGL5 | 6-phosphogluconolactonase 5 | chr5:8336614-8338008 REVERSE LENGTH=1217'	T	-2.19633	8.79648e-05	0.00053007	-2.24954	0.00892829	0.0518504	-2.16435	0.0126295	0.0622136	0.0873821	0.941589	0.999987
at5g24400.1				'3.9.1.2'	'Carbohydrate metabolism.oxidative pentose phosphate pathway.oxidative phase.6-phosphogluconolactonase'	'at5g24400.1'	'mercator4v5.0: 6-phosphogluconolactonase & original description: | Symbols: EMB2024, PGL3 | NagB/RpiA/CoA transferase-like superfamily protein | chr5:8330315-8331837 REVERSE LENGTH=1248'	T	0.233613	0.365522	0.529558	0.379802	0.331556	0.599465	0.085046	0.827465	0.92541	-0.293684	0.59164	0.999987
at1g64190.1				'3.9.1.3'	'Carbohydrate metabolism.oxidative pentose phosphate pathway.oxidative phase.6-phosphogluconate dehydrogenase'	'at1g64190.1'	'mercator4v5.0: 6-phosphogluconate dehydrogenase & original description: | Symbols: | 6-phosphogluconate dehydrogenase family protein | chr1:23825328-23827136 REVERSE LENGTH=1809'	T	0.535366	0.119247	0.236065	0.551831	0.290532	0.557278	0.520474	0.317977	0.569654	-0.0298172	0.967516	0.999987
at3g02360.2				'3.9.1.3'	'Carbohydrate metabolism.oxidative pentose phosphate pathway.oxidative phase.6-phosphogluconate dehydrogenase'	'at3g02360.2'	'mercator4v5.0: 6-phosphogluconate dehydrogenase & original description: | Symbols: | 6-phosphogluconate dehydrogenase family protein | chr3:482028-484147 FORWARD LENGTH=1929'	T	1.40453	3.88835e-14	1.13184e-12	1.18882	4.30164e-06	9.11596e-05	1.62729	3.20854e-10	1.61456e-08	0.439638	0.227896	0.999987
at5g41670.1				'3.9.1.3'	'Carbohydrate metabolism.oxidative pentose phosphate pathway.oxidative phase.6-phosphogluconate dehydrogenase'	'at5g41670.1'	'mercator4v5.0: 6-phosphogluconate dehydrogenase & original description: | Symbols: | 6-phosphogluconate dehydrogenase family protein | chr5:16665283-16667171 REVERSE LENGTH=1813'	T	0.977599	0.119857	0.237004	0.574433	0.526625	0.758358	1.42868	0.115295	0.30699	0.856054	0.501372	0.999987
				'3.9.2'	'Carbohydrate metabolism.oxidative pentose phosphate pathway.non-oxidative phase'	''	''
at1g71100.1				'3.9.2.1'	'Carbohydrate metabolism.oxidative pentose phosphate pathway.non-oxidative phase.ribose 5-phosphate isomerase'	'at1g71100.1'	'mercator4v5.0: ribose 5-phosphate isomerase & original description: | Symbols: RSW10 | Ribose 5-phosphate isomerase, type A protein | chr1:26814632-26815671 FORWARD LENGTH=1040'	T	1.17483	0.00266602	0.0106663	1.07403	0.0678966	0.226009	1.28864	0.0288364	0.116282	0.215481	0.794174	0.999987
at2g01290.1				'3.9.2.1'	'Carbohydrate metabolism.oxidative pentose phosphate pathway.non-oxidative phase.ribose 5-phosphate isomerase'	'at2g01290.1'	'mercator4v5.0: ribose 5-phosphate isomerase & original description: | Symbols: RPI2 | ribose-5-phosphate isomerase 2 | chr2:148919-150382 REVERSE LENGTH=1464'	T	-1.16069	0.000998963	0.00453775	-1.19632	0.0272418	0.119592	-1.11531	0.0360527	0.136823	0.0824075	0.912369	0.999987
at3g04790.1				'3.9.2.1'	'Carbohydrate metabolism.oxidative pentose phosphate pathway.non-oxidative phase.ribose 5-phosphate isomerase'	'at3g04790.1'	'mercator4v5.0: ribose 5-phosphate isomerase & original description: | Symbols: | Ribose 5-phosphate isomerase, type A protein | chr3:1313316-1315243 FORWARD LENGTH=1928'	T	-1.43528	0.000705377	0.00335797	-1.4105	0.0267773	0.118131	-1.4586	0.0216187	0.0935038	-0.0464673	0.958457	0.999987
at1g63290.1				'3.9.2.2'	'Carbohydrate metabolism.oxidative pentose phosphate pathway.non-oxidative phase.ribulose-phosphate 3-epimerase'	'at1g63290.1'	'mercator4v5.0: ribulose-phosphate 3-epimerase & original description: | Symbols: | Aldolase-type TIM barrel family protein | chr1:23471849-23473639 REVERSE LENGTH=979'	T	0.772315	0.00256228	0.0102918	0.71188	0.0717358	0.234634	0.831575	0.0353424	0.13477	0.121033	0.827337	0.999987
at3g01850.1				'3.9.2.2'	'Carbohydrate metabolism.oxidative pentose phosphate pathway.non-oxidative phase.ribulose-phosphate 3-epimerase'	'at3g01850.1'	'mercator4v5.0: ribulose-phosphate 3-epimerase & original description: | Symbols: | Aldolase-type TIM barrel family protein | chr3:299987-302038 REVERSE LENGTH=1056'	T	-0.830709	0.000117061	0.000687569	-0.757469	0.0250846	0.112842	-0.911067	0.00629727	0.0362283	-0.152439	0.745759	0.999987
at2g45290.1				'3.9.2.3'	'Carbohydrate metabolism.oxidative pentose phosphate pathway.non-oxidative phase.transketolase'	'at2g45290.1'	'mercator4v5.0: transketolase & original description: | Symbols: | Transketolase | chr2:18672682-18675906 FORWARD LENGTH=2598'	T	2.61686	7.55804e-09	1.00635e-07	2.48224	0.000230229	0.00271466	2.75599	4.34556e-05	0.000581979	0.275433	0.770997	0.999987
at3g60750.1				'3.9.2.3'	'Carbohydrate metabolism.oxidative pentose phosphate pathway.non-oxidative phase.transketolase'	'at3g60750.1'	'mercator4v5.0: transketolase & original description: | Symbols: | Transketolase | chr3:22453719-22457152 FORWARD LENGTH=2839'	T	-0.643199	0.00359957	0.0137474	-0.843743	0.0089959	0.0521002	-0.438257	0.174642	0.40065	0.406822	0.370395	0.999987
at5g13420.1				'3.9.2.4'	'Carbohydrate metabolism.oxidative pentose phosphate pathway.non-oxidative phase.transaldolase'	'at5g13420.1'	'mercator4v5.0: transaldolase & original description: | Symbols: | Aldolase-type TIM barrel family protein | chr5:4301792-4304312 REVERSE LENGTH=1705'	T	1.92331	6.60154e-10	1.0416e-08	1.79153	0.000135847	0.00174187	2.05762	1.18279e-05	0.000188708	0.267593	0.685036	0.999987
				'3.10'	'Carbohydrate metabolism.gluconeogenesis'	''	''
at4g37870.1				'3.10.1'	'Carbohydrate metabolism.gluconeogenesis.phosphoenolpyruvate carboxykinase'	'at4g37870.1'	'mercator4v5.0: phosphoenolpyruvate carboxykinase & original description: | Symbols: PCK1, PEPCK | phosphoenolpyruvate carboxykinase 1 | chr4:17802694-17806539 REVERSE LENGTH=2413'	T	1.27334	8.70632e-05	0.000525417	1.16042	0.0178879	0.0877336	1.3852	0.00469902	0.0285702	0.225677	0.743218	0.999987
at5g65690.1				'3.10.1'	'Carbohydrate metabolism.gluconeogenesis.phosphoenolpyruvate carboxykinase'	'at5g65690.1'	'mercator4v5.0: phosphoenolpyruvate carboxykinase & original description: | Symbols: PCK2, PEPCK | phosphoenolpyruvate carboxykinase 2 | chr5:26266340-26269616 FORWARD LENGTH=2176'	T	-2.32789	2.84024e-13	7.32369e-12	-2.24307	9.02902e-06	0.000176573	-2.38642	1.76143e-06	3.65653e-05	-0.142119	0.837961	0.999987
				'3.10.2'	'Carbohydrate metabolism.gluconeogenesis.pyruvate orthophosphate dikinase activity'	''	''
[truncated: 38,907 more rows]
